# Supplementary material for: Ingested PET microplastics alter the metabolomic profile of the porcine pancreas
Source: Sci Rep. 2025 Nov 10;15:39227. doi: 10.1038/s41598-025-21915-5 (PMC12603213; doi:10.1038/s41598-025-21915-5)
Supplement: Supplementary file 1 — Supplementary Material 1 [file 41598_2025_21915_MOESM1_ESM.xlsx]

## Sheet: TableS3a
No	RT [min]	Molecular_Weight	m/z	HMDB_ID	Compound_name	Formula	Monoisotopic_Mass	Delta(ppm)	Adduct	Score (QI)	Fragmentation Score (QI)	Isotope Similarity (QI)	mzCloud Best Match (Thermo)	mzVault Best Match (Thermo)	T1	T2	T3	T4	T5	T11	T12	T13	T14	T15	AVE(Control)	AVE(PET_high dose)	FC(Control/PET_high dose)	Log2(FC)	T-Test	Log10(P_value)	VIP
1	1.003	/	71.014	HMDB0001051	Glyceraldehyde	C3H6O3	90.0317	1	[M-H2O-H]-	40.1	5.32	96.89			1173.29	759.18	815.427	909.783	1368.82	1015.14	445.848	1070.57	1081.88	750.113	1005.3	872.71	1.15193	0.204051	0.453531	0.343393	0.82839
4	1.074	79.9664	78.9591	HMDB0254505	Metaphosphoric acid	HO3P	79.9663	0	[M-H]-	41.5	8.57	99.48			112333	77705.2	90316.6	102814	120894	92349.4	141612	102784	94224	99350.2	100812	106064	0.950486	-0.0732626	0.670651	0.173503	0.480012
6	0.999	88.0162	87.0089	HMDB0000243	Pyruvic acid	C3H4O3	88.016	1	[M-H]-	46	33.7	97.99	81.6		958.298	710.239	808.874	852.717	981.478	1000.33	887.828	876.148	1082.97	742.897	862.321	918.036	0.939311	-0.0903253	0.486767	0.312679	0.801572
7	0.976	89.0479	88.0406	HMDB0000056	beta-Alanine	C3H7NO2	89.0477	2	[M-H]-	40.5	6.68	98.28	87.4	74.8	3192.8	3162.18	1408.43	3012.79	3539.65	1434.46	3664.5	4818.86	2372.39	1276.96	2863.17	2713.43	1.05518	0.0774925	0.851214	0.0699611	0.517138
9	1.341	90.0319	89.0246	HMDB0000190	Lactic acid	C3H6O3	90.0317	2	[M-H]-	39.4	0.746	98.75	92.1		14691.8	14499.5	12728.6	15496.5	25062.8	14185.3	16860.8	19301.1	11564.7	18128.9	16495.8	16008.2	1.03046	0.0432932	0.855762	0.0676468	0.0818751
11	1.327	/	92.0256	HMDB0000630	Cytosine	C4H5N3O	111.043	2	[M-H2O-H]-	49.7	56.4	94.44			624.341	403.894	437.222	489.294	654.966	490.624	759.984	577.95	371.456	549.377	521.943	549.878	0.949198	-0.0752196	0.738523	0.131636	0.320211
14	4.286	/	93.0347	HMDB0302935	2-Hexen-4-olide	C6H8O2	112.052	2	[M-H2O-H]-	40.3	5.95	97.45			30.318	147.576	88.844	44.5109	33.6612	115.436	111.555	86.0105	33.4609	59.861	68.9821	81.2646	0.848857	-0.236406	0.663226	0.178338	0.799478
15	1.191	97.9677	96.9604	HMDB0001448	Sulfate	H2O4S	97.9674	3	[M-H]-	38.5	0.297	95.16			19501	12805.5	20002.8	19130.4	26676.5	20848.1	800.319	24274.4	20881.6	21836.7	19623.2	17728.2	1.10689	0.146514	0.703856	0.152516	0.831338
17	1.005	100.016	99.0089	HMDB0032523	Succinic anhydride	C4H4O3	100.016	2	[M-H]-	40.9	11.2	95.36			543.863	357.276	461.592	505.389	460.211	400.763	474.022	371.904	485.409	384.092	465.666	423.238	1.10025	0.137826	0.309691	0.509071	1.08046
19	0.978	103.063	102.056	HMDB0000112	gamma-Aminobutyric acid	C4H9NO2	103.063	1	[M-H]-	42.5	18.7	95.19	96.4		3795.68	3216.56	3098.41	5037.18	4030.94	3632.88	7720.72	4873.18	4652.24	3995.74	3835.75	4974.95	0.771013	-0.375173	0.192633	0.715268	1.38102
21	1.714	104.048	103.04	HMDB0000011	3-Hydroxybutyric acid	C4H8O3	104.047	2	[M-H]-	41.7	13.3	97.77		63.5	151.045	166.618	196.993	130.912	382.118	244.955	136.61	302.034	183.083	277.296	205.537	228.796	0.898345	-0.154659	0.681975	0.166232	0.748551
22	0.92	105.043	104.036	HMDB0000187	Serine	C3H7NO3	105.043	2	[M-H]-	50.1	54.6	98.41	85.5		898.975	1159.45	1011.76	853.355	883.73	725.623	1719.35	911.406	983.04	1111.91	961.453	1090.27	0.881851	-0.181392	0.490664	0.309216	0.596726
26	1.356	/	110.025	HMDB0062585	1-pyrroline-3-hydroxy-5-carboxylic Acid	C5H7NO3	129.043	1	[M-H2O-H]-	44.7	31	94.01			383.512	389.663	365.491	323.066	502.496	317.245	508.888	473.158	365.488	446.866	392.846	422.329	0.930189	-0.104404	0.541204	0.266639	0.658599
29	1.021	112.027	111.02	HMDB0000300	Uracil	C4H4N2O2	112.027	1	[M-H]-	40.6	6.88	97.6	85.6		2213.22	1008.48	1515.91	1393.6	1604.26	1198.14	6104.89	1438.52	1228.11	1389.47	1547.1	2271.83	0.680993	-0.554289	0.480295	0.318492	0.545944
35	1.006	116.011	115.004	HMDB0000134	Fumaric acid	C4H4O4	116.011	1	[M-H]-	47.7	41.5	98.67	88.3		8129.97	4612.37	4763.64	5423.93	8442	6465.94	2609.34	7733.23	6761.55	5042.48	6274.38	5722.51	1.09644	0.132826	0.662876	0.178568	0.555965
38	1.463	118.027	117.02	HMDB0000202	Methylmalonic acid	C4H6O4	118.027	2	[M-H]-	40.2	7.22	96.08			52.5752	92.9689	76.4668	265.991	131.033	69.4528	105.799	392.971	70.6634	77.8524	123.807	143.348	0.863684	-0.211425	0.796376	0.0988816	0.0163964
39	2.032	118.063	117.056	HMDB0000531	3-Hydroxyvaleric acid	C5H10O3	118.063	2	[M-H]-	38.7	0.681	95.78			65.9013	60.8696	47.9108	36.1602	82.1991	49.1307	39.2456	77.1589	35.4408	30.0421	58.6082	46.2036	1.26848	0.343098	0.310502	0.507935	1.08956
40	0.935	119.059	118.051	HMDB0000167	Threonine	C4H9NO3	119.058	2	[M-H]-	45.4	32.3	97.56	84.5		480.281	614.969	625.951	336.04	358.131	376.878	824.627	347.233	487.199	613.138	483.074	529.815	0.91178	-0.133243	0.672765	0.172137	0.395503
42	0.953	120.042	119.035	HMDB0242471	(2-Hydroxyethoxy)acetic acid	C4H8O4	120.042	1	[M-H]-	45	31.1	95.38			219.949	236.195	192.16	124.46	261.203	138.184	244.498	254.454	147.638	238.105	206.793	204.576	1.01084	0.0155554	0.950367	0.0221088	0.0559333
45	4.598	/	121.03	HMDB0031735	Ethyl maltol	C7H8O3	140.047	2	[M-H2O-H]-	40.4	10.1	95.01			83.8308	64.0587	62.5935	80.6755	81.3706	79.321	163.75	76.1288	81.9041	69.2824	74.5058	94.0773	0.791964	-0.336494	0.31205	0.505775	1.13133
47	3.448	/	123.045	HMDB0303864	ethyl-4-hydroxymethyl- 3(2H)-Furanone	C7H10O3	142.063	2	[M-H2O-H]-	45.9	34.9	97.26			158.179	15.2558	27.6583	34.4461	75.5376	190.586	35.325	39.1504	149.733	68.4416	62.2153	96.6471	0.643737	-0.635457	0.421679	0.375018	1.07249
48	0.969	125.015	124.008	HMDB0000251	Taurine	C2H7NO3S	125.015	2	[M-H]-	52.9	74.2	92.54	88.3		9952.45	4761.57	6648.64	10076.7	8288.58	6793.23	15343.3	7127.35	6439.17	9458.25	7945.59	9032.26	0.879691	-0.184932	0.592194	0.227536	0.468224
49	1.685	126.043	125.036	HMDB0000262	Thymine	C5H6N2O2	126.043	2	[M-H]-	38.9	0.869	96.01			202.248	107.224	125.19	109.992	191.773	158.851	76.7475	200.054	214.019	277.433	147.286	185.421	0.794331	-0.332188	0.357381	0.446869	0.701132
50	5.277	/	125.098	HMDB0030368	5-Octene-1,3-diol	C8H16O2	144.115	2	[M-H2O-H]-	43.3	22.6	96.91			85.569	21.4216	11.053	8.19264	10.3177	7.29651	21.2815	18.8825	13.4019	15.0789	27.3108	15.1883	1.79815	0.846515	0.440573	0.355982	0.583329
53	0.945	128.059	127.052	HMDB0062558	Pyroglutamine	C5H8N2O2	128.059	2	[M-H]-	45.8	39.3	92.89			468.907	450.537	450.638	294.122	322.074	349.366	684.602	360.163	233.93	280.412	397.256	381.695	1.04077	0.0576483	0.862979	0.064	0.430594
55	1.355	129.043	128.036	HMDB0246561	4-Oxoproline	C5H7NO3	129.043	1	[M-H]-	45.6	35.5	94.01	86.8		5836.22	4466.96	4369.63	4952.07	6873.59	3712.7	5277.06	5520.01	3676.22	4409.67	5299.69	4519.13	1.17272	0.229863	0.235142	0.628669	1.289
56	0.978	/	128.036	HMDB0255970	Oxazine	C4H5NO	83.0371	4	[M+FA-H]-	41.1	14.8	95.26			10626.6	8095.53	8475.75	3899.14	11246.9	8494.24	9202.89	11570.2	7397.44	6741.38	8468.78	8681.24	0.975527	-0.0357467	0.893712	0.0488025	0.464973
58	1.349	/	129.02	HMDB0001900	Ribonolactone	C5H8O5	148.037	2	[M-H2O-H]-	46.5	38.6	96.27			196.127	341.945	234.959	330.214	485.159	256.867	326.185	541.088	156.905	266.835	317.681	309.576	1.02618	0.0372843	0.923045	0.0347771	0.204517
60	4.359	/	129.056	HMDB0240745	4,5-dihydroxyhexanoic acid	C6H12O4	148.074	3	[M-H2O-H]-	39.2	1.14	97.96			163.301	327.992	241.9	256.818	418.661	169.007	85.7419	178.741	153.727	186.334	281.734	154.71	1.82105	0.864767	0.0263048	1.57996	2.06143
62	1.464	131.059	130.051	HMDB0000766	N-Acetylalanine	C5H9NO3	131.058	2	[M-H]-	41.8	15.6	96.38			229.891	263.72	236.607	211.305	283.902	250.829	324.955	194.015	265.775	366.709	245.085	280.457	0.873879	-0.194495	0.30982	0.508891	1.03974
68	0.937	132.054	131.047	HMDB0000168	Asparagine	C4H8N2O3	132.053	2	[M-H]-	48.9	50	97.01			499.428	820.749	579.84	417.373	739.086	453.499	1169.7	723.716	486.138	551.701	611.295	676.951	0.903012	-0.147183	0.675956	0.170082	0.417531
69	0.896	132.09	131.083	HMDB0000214	Ornithine	C5H12N2O2	132.09	2	[M-H]-	44.7	28.7	97.37	87.3		444.325	835.822	598.918	443.59	518.033	356.356	1529.27	427.415	470.774	667.298	568.138	690.222	0.823123	-0.28082	0.606806	0.21695	0.29399
72	0.985	133.038	132.031	HMDB0000191	Aspartic acid	C4H7NO4	133.038	1	[M-H]-	48.7	50.7	94.73	86.2	86.4	10287.5	9787.49	7789.74	9594.18	10208.9	7307.71	11650	15122.5	7288.54	4217.45	9533.54	9117.25	1.04566	0.0644142	0.841587	0.074901	0.616709
73	1.01	/	133.015	HMDB0040261	Glucosereductone	C3H4O3	88.016	1	[M+FA-H]-	45.9	33.5	97.99			20326.4	11878.3	11344.1	13943.7	25919.2	16888.3	6150.59	17760.7	14028.5	12506.8	16682.3	13467	1.23876	0.308896	0.382882	0.416935	0.89001
74	1.409	135.055	134.047	HMDB0000034	Adenine	C5H5N5	135.054	2	[M-H]-	48	48.3	94.05	64.7		419.171	212.719	267.233	289.169	368.183	369.553	745.489	335.456	364.978	406.797	311.295	444.455	0.700398	-0.513754	0.153789	0.813074	1.63938
75	4.558	135.069	134.062	HMDB0040223	4-Acetyl-2-methylpyridine	C8H9NO	135.068	3	[M-H]-	42.3	16.6	98.07			76.6052	58.326	53.1417	49.5005	125.334	38.416	0.945382	44.5995	22.7483	32.2929	72.5814	27.8004	2.6108	1.38449	0.0227976	1.64211	1.70366
80	1.005	136.039	135.032	HMDB0000943	Threonic acid	C4H8O5	136.037	12	[M-H]-	39.3	1.26	96.89			2856.23	2084.2	2171.01	1940.84	2952.49	2938.5	905.072	2527.3	2572.88	2682.59	2400.95	2325.27	1.03255	0.0462109	0.86091	0.0650421	0.409401
83	0.972	141.019	140.012	HMDB0000224	O-Phosphoethanolamine	C2H8NO4P	141.019	2	[M-H]-	43	19	98.15	87.3		6739.21	2911.26	4397.16	5549.84	5856.71	4707.3	7607.24	2369.98	4243.68	5080.7	5090.84	4801.78	1.0602	0.0843334	0.79402	0.100169	0.360243
87	0.949	146.069	145.062	HMDB0000641	Glutamine	C5H10N2O3	146.069	2	[M-H]-	54.3	76.3	97.55	61.1		2587.88	3229.43	3161.45	1772.44	2668.23	2135.87	5417.48	2146.99	1823.24	2510.42	2683.88	2806.8	0.956208	-0.0646043	0.867117	0.0619221	0.0084162
88	0.872	146.106	145.099	HMDB0000182	Lysine	C6H14N2O2	146.106	2	[M-H]-	43.8	28.6	92.79			637.742	1287.67	788.068	498.351	513.689	451.85	1551.04	571.352	614.509	889.191	745.105	815.589	0.913579	-0.130399	0.78093	0.107388	0.211368
89	0.977	147.053	146.046	HMDB0000148	Glutamic acid	C5H9NO4	147.053	2	[M-H]-	50.7	61.9	93.69	78.8		29205.7	25947.2	24612.8	24582.4	19078.4	26552	36770.4	37144.8	22069.4	19539.4	24685.3	28415.2	0.868736	-0.203011	0.391358	0.407426	0.763476
94	1.342	148.037	147.03	HMDB0011676	Xylono-1,5-lactone	C5H8O5	148.037	2	[M-H]-	47.1	41.9	96.27	81.8	87.7	183.74	464.378	277.48	386.887	689.018	319.246	316.169	753.031	127.98	322.228	400.301	367.731	1.08857	0.122435	0.814961	0.088863	0.364092
95	1.995	148.053	147.045	HMDB0036626	3,4-Dihydro-2H-1-benzopyran-2-one	C9H8O2	148.052	2	[M-H]-	46	34.4	98.17			685.166	1022.94	840.724	500.913	512.932	517.82	906.927	480.044	726.353	976.583	712.534	721.545	0.987511	-0.0181312	0.950597	0.0220035	0.0465024
100	1.393	151.05	150.042	HMDB0000132	Guanine	C5H5N5O	151.049	1	[M-H]-	54.2	77.4	94.9	72.4		402.692	191.596	266.227	284.813	314.765	330.02	315.009	324.61	264.256	279.608	292.019	302.7	0.964712	-0.0518297	0.77849	0.108747	0.477556
102	1.343	152.034	151.026	HMDB0000292	Xanthine	C5H4N4O2	152.033	2	[M-H]-	50.6	61.1	93.69	90.5		608.005	2190.96	1533.93	1947.05	3572.03	1931.94	3491.05	1966.35	1171.51	3179.63	1970.39	2348.1	0.839145	-0.253008	0.575231	0.240158	0.829348
103	1.011	/	151.026	HMDB0000115	Glycolic acid	C2H4O3	76.016	0	[2M-H]-	40.6	7.1	95.74			322.412	663.21	815.773	944.505	1475.5	1011.13	1298.03	796.785	552.005	1307.97	844.28	993.181	0.850076	-0.234336	0.550198	0.259481	0.889441
104	5.434	152.048	151.04	HMDB0001101	p-Anisic acid	C8H8O3	152.047	2	[M-H]-	50.4	57.7	96.54			113.079	19.929	23.5778	25.7048	30.636	43.0113	50.0207	48.0151	50.6067	64.3766	42.5852	51.2061	0.831644	-0.265962	0.645909	0.189829	1.18196
111	1.026	/	154.051	HMDB0242328	(1r,3r)-1-Aminocyclopentane-1,3-dicarboxylic acid	C7H11NO4	173.069	1	[M-H2O-H]-	52.6	65.9	98.81			195.646	52.2026	66.533	95.2057	96.6821	107.164	54.3767	55.9686	119.723	125.021	101.254	92.4506	1.09522	0.131223	0.772835	0.111913	0.240091
112	0.936	155.07	154.063	HMDB0000177	Histidine	C6H9N3O2	155.069	2	[M-H]-	48.5	52.1	92.78	89.6		1082.67	1537.47	1145.17	693.061	875.511	782.874	1666.18	907.204	923.959	1377.16	1066.78	1131.47	0.94282	-0.0849462	0.775883	0.110204	0.295205
115	2.758	158.142	157.135	HMDB0255016	N-Acetyl-1,6-diaminohexane	C8H18N2O	158.142	2	[M-H]-	42.5	18.1	96.88			1.68579	21.249	23.8207	0.508889	0.521825	0.538631	4.20721	0.534615	4.92025	8.89399	9.55725	3.81894	2.50259	1.32342	0.350949	0.454756	0.299864
116	5.584	/	158.119	HMDB0250653	Cyclohexanemethylamine	C7H15N	113.12	3	[M+FA-H]-	39.8	3.17	99.4			45.48	28.2788	34.6035	35.3843	41.5172	30.2139	0.732378	28.2549	26.1875	26.4238	37.0527	22.3625	1.65691	0.728498	0.0456454	1.3406	1.35011
129	3.641	163.064	162.056	HMDB0004186	3-Methyldioxyindole	C9H9NO2	163.063	2	[M-H]-	42.3	15.6	98.71			157.218	81.2294	99.25	133.197	126.963	122.448	5.89825	108.589	113.776	122.578	119.571	94.6579	1.2632	0.337078	0.366187	0.436297	1.03425
131	5.704	164.069	163.062	HMDB0002712	1,5-Anhydrosorbitol	C6H12O5	164.068	3	[M-H]-	43.4	24.2	95.79			38.2221	8.50402	11.1089	2.13432	2.46662	11.2346	0.618288	7.49857	1.58937	6.19295	12.4872	5.42675	2.30104	1.20229	0.338958	0.469854	0.991149
132	1.998	165.079	164.072	HMDB0001007	3-Pyridinebutanoic acid	C9H11NO2	165.079	2	[M-H]-	38.3	3.27	90.48			8320.54	11863	10044	5922.59	6037.57	6201.28	10668.9	5692.82	8582.2	11665.7	8437.54	8562.17	0.985444	-0.0211541	0.941559	0.0261523	0.0518977
135	0.975	/	165.041	HMDB0000498	4-Deoxyerythronic acid	C4H8O4	120.042	2	[M+FA-H]-	44.8	30.1	96.1			683.598	130.416	307.975	654.47	270.588	352.686	1054.68	342.93	324.062	503.558	409.41	515.584	0.79407	-0.332661	0.565157	0.247831	0.688978
136	7.291	166.987	165.979	HMDB0030524	2(3H)-Benzothiazolethione	C7H5NS2	166.986	2	[M-H]-	48.9	63.1	83.47			8.53677	184.166	9.99009	6.77968	8.56368	6.61453	0.796262	7.69843	6.25078	5.52957	43.6073	5.37792	8.10858	3.01945	0.337952	0.471145	1.56317
139	0.934	169.035	168.028	HMDB0012247	2,3-Dihydrodipicolinate	C7H7NO4	169.038	12	[M-H]-	44.1	38	95.53			750.524	519.788	485.878	589.012	735.842	546.622	1205.82	767.08	454.846	375.45	616.209	669.964	0.919764	-0.120665	0.74365	0.128631	0.0776343
140	0.962	/	168.043	HMDB0039499	1,4-Dideoxy-1,4-iminoribitol	C5H11NO3	133.074	2	[M+Cl]-	40.6	8.18	97.07			1683.31	1178.62	1764.24	2339.78	2458.2	2125.44	3931.79	1332.34	1610.65	1771.11	1884.83	2154.26	0.874932	-0.192758	0.617099	0.209645	0.493078
145	1.074	172.014	171.007	HMDB0000126	Glycerol 3-phosphate	C3H9O6P	172.014	2	[M-H]-				91		7082.15	7103.92	6814.18	6108.37	12517.7	11378.5	8967.51	10309.4	13095.8	14354.4	7925.27	11621.1	0.681971	-0.552217	0.0398807	1.39924	2.15673
148	5.361	/	172.098	HMDB0254994	N-(2,3-Dihydroxypropyl)valine	C8H17NO4	191.116	2	[M-H2O-H]-	45.5	34.2	96.02			67.5515	32.8122	51.1399	62.2273	66.1237	32.4297	64.3802	114.292	37.4379	59.0087	55.9709	61.5097	0.909953	-0.136136	0.7367	0.132709	0.0155939
149	5.162	/	172.098	HMDB0302903	Norhygrine	C7H13NO	127.1	4	[M+FA-H]-	45.9	34.5	99.11			37.3092	45.4879	61.3254	50.0953	91.3431	34.923	24.1675	125.488	38.0571	72.1866	57.1122	58.9645	0.968586	-0.0460473	0.930988	0.0310559	0.349245
150	1.011	/	173.009	HMDB0006511	2,3-Diketogulonate	C6H8O7	192.027	1	[M-H2O-H]-	40.4	8.85	94.34			923.436	640.265	772.149	790.201	392.61	719.018	649.216	682.517	754.315	539.584	703.732	668.93	1.05203	0.0731715	0.72916	0.137177	0.244431
151	1.004	174.064	173.057	HMDB0006028	N-Acetylasparagine	C6H10N2O4	174.064	2	[M-H]-	41.8	15.6	95.5			271.92	760.714	413.523	147.924	1060.86	147.647	587.521	1653.31	95.37	411.246	530.988	579.018	0.917048	-0.12493	0.887507	0.051828	0.262545
153	1.474	174.101	173.094	HMDB0003357	N2-Acetylornithine	C7H14N2O3	174.1	2	[M-H]-	49.1	52.1	95.29			21.1686	328.075	184.661	50.592	26.6821	28.8194	222.86	19.4554	43.5676	128.108	122.236	88.5619	1.38023	0.464908	0.647805	0.188556	0.255347
154	0.882	174.112	173.105	HMDB0000517	Arginine	C6H14N4O2	174.112	2	[M-H]-	41.7	18.5	92.17	89.1		284.606	1219.14	623.402	241.258	228.389	187.569	2009.57	139.128	358.983	655.616	519.358	670.174	0.774961	-0.367805	0.712678	0.147107	0.0331709
157	1.447	175.085	174.077	HMDB0301777	Glabrin A	C7H13NO4	175.084	2	[M-H]-	52.7	69	96.32			202.717	151.452	170.818	216.794	280.131	169.41	69.1105	192.323	86.9077	123.928	204.382	128.336	1.59256	0.671346	0.0462898	1.33452	1.9159
162	4.894	/	175.025	HMDB0002092	Itaconic acid	C5H6O4	130.027	3	[M+FA-H]-	42.2	16	98.42			39.6249	21.449	31.8571	12.2569	41.2615	34.9883	37.7601	29.3558	27.5786	12.3555	29.2899	28.4076	1.03106	0.0441226	0.903708	0.0439716	0.134503
163	4.296	/	175.025	HMDB0033245	6-(Hydroxymethyl)-2,4(1H,3H)-pteridinedione	C7H6N4O3	194.044	5	[M-H2O-H]-	39.2	5.35	95.9			5.81619	103.072	56.4214	8.94543	20.5854	79.7356	1.16845	29.015	3.82228	4.70189	38.9681	23.6886	1.64501	0.718097	0.536286	0.270603	0.940287
171	4.558	179.059	178.051	HMDB0246328	4-Acetamidobenzoic acid	C9H9NO3	179.058	2	[M-H]-	48.3	54.4	90.07	90.1	79	626.749	510.414	436.497	399.765	994.929	313.688	221.541	371.635	195.242	263.448	593.671	273.111	2.17374	1.12018	0.0211978	1.67371	2.35569
174	0.907	180.064	179.057	HMDB0000143	Galactose	C6H12O6	180.063	2	[M-H]-	41.4	11.9	97.64			1104.47	1052.81	1429.65	1415.77	1660.74	1678.01	1743.34	1401.23	1470.22	1568.55	1332.69	1572.27	0.847618	-0.238514	0.101061	0.995416	1.77276
176	1.189	181.074	180.067	HMDB0059720	Meta-Tyrosine	C9H11NO3	181.074	2	[M-H]-	52	64.9	97.11	85.5		75.825	200.236	90.2447	33.5319	57.1449	51.4368	638.125	112.083	69.9767	168.481	91.3965	208.02	0.439363	-1.18651	0.332729	0.47791	1.07549
178	1.374	181.074	180.067	HMDB0000158	Tyrosine	C9H11NO3	181.074	2	[M-H]-	52	64.9	97.11	87.6		930.405	1630.32	1141.27	788.292	608.483	544.134	3330.53	487.777	993.319	1273.63	1019.75	1325.88	0.769116	-0.378728	0.593442	0.226621	0.153126
181	3.639	/	181.007	HMDB0033183	2-Benzofurancarboxaldehyde	C9H6O2	146.037	3	[M+Cl]-	40.6	7.74	98.54			221.844	107.277	145.556	188.558	175.877	169.882	56.0865	151.565	161.285	166.513	167.822	141.066	1.18967	0.250563	0.382823	0.417002	0.961675
182	3.575	/	181.051	HMDB0032568	2'-Hydroxyacetophenone	C8H8O2	136.052	3	[M+FA-H]-	44.8	30.7	96.91			62.5955	49.6891	26.4423	33.4047	72.3396	68.4837	10.8068	67.7215	21.8534	34.9006	48.8942	40.7532	1.19976	0.262751	0.592514	0.227302	0.814653
183	0.944	/	181.966	HMDB0245287	2-Oxothiazolidine-4-carboxylic acid	C4H5NO3S	146.999	14	[M+Cl]-	35.8	3.65	90.12			253.534	78.3614	95.4933	214.248	160.999	95.9412	424.454	91.9109	118.348	172.561	160.527	180.643	0.888642	-0.170325	0.784262	0.105539	0.0238495
189	1.1	185.009	184.002	HMDB0000272	Phosphoserine	C3H8NO6P	185.009	2	[M-H]-	45.4	32.1	97.27			390.6	403.017	387.128	1411.01	558.11	135.814	1286.48	323.846	491.754	1106.9	629.973	668.959	0.941722	-0.086627	0.899558	0.0459707	0.324088
190	0.934	185.009	184.002	HMDB0001721	O-Phosphoserine	C3H8NO6P	185.009	2	[M-H]-	45.4	32.1	97.27			229.239	209.148	213.47	287.396	256.425	231.835	433.922	369.365	206.624	138.194	239.136	275.988	0.866471	-0.206777	0.545123	0.263505	0.348645
191	0.981	/	185.022	HMDB0000621	Ribulose	C5H10O5	150.053	1	[M+Cl]-	44.8	30.6	94.19			429.51	440.526	425.313	345.198	1048.94	406.439	484.16	609.345	449.701	296.373	537.897	449.204	1.19745	0.259961	0.540139	0.267494	0.41963
198	5.276	187.121	186.114	HMDB0240687	8-Amino-7-oxononanoic acid	C9H17NO3	187.121	2	[M-H]-	52.4	67.2	97.38			1477.13	406.298	129.949	111.307	117.49	110.285	111.12	210.53	149.592	169.264	448.435	150.158	2.98641	1.57841	0.320777	0.493796	1.16038
199	4.835	188.015	187.007	HMDB0011635	p-Cresol sulfate	C7H8O4S	188.014	2	[M-H]-	42.7	19.5	96.86			445.64	90.7939	131.866	72.9139	196.18	105.836	17.6947	219.665	168.323	42.4614	187.479	110.796	1.6921	0.758818	0.35272	0.45257	1.15404
201	1.342	/	187.042	HMDB0245244	2-(3-Mercaptopropyl)pentanedioic acid	C8H14O4S	206.061	6	[M-H2O-H]-	43.2	32.1	90.35			581.23	315.658	338.187	437.962	592.104	435.713	925.627	448.516	340.125	973.869	453.028	624.77	0.725112	-0.463724	0.289192	0.538814	1.0202
202	6.288	/	187.098	HMDB0035422	4-Butyl-gamma-butyrolactone	C8H14O2	142.099	3	[M+FA-H]-	44	25	98.26			116.288	82.5763	84.7506	337.009	156.69	109.33	152.128	104.856	100.129	145.938	155.463	122.476	1.26933	0.344066	0.516375	0.287035	0.502412
203	1.448	188.116	187.109	HMDB0000206	N6-Acetyllysine	C8H16N2O3	188.116	2	[M-H]-	44.4	29.1	94.99			14.4911	574.615	318.563	27.7701	16.3366	6.48344	329.719	6.48377	40.893	124.467	190.355	101.609	1.87341	0.905664	0.506718	0.295234	0.533399
204	2.777	188.117	187.109	HMDB0000759	Glycylleucine	C8H16N2O3	188.116	2	[M-H]-	48.6	47.5	98.14	89		40.2554	533.715	346.21	38.6127	31.2399	73.4546	229.83	52.3545	149.465	244.793	198.007	149.979	1.32022	0.400784	0.68108	0.166802	0.427468
205	2.441	188.117	187.109	HMDB0246894	N-(3-Amino-3-oxopropyl)valine	C8H16N2O3	188.116	2	[M-H]-	46.7	38.6	97.32			15.5812	376.233	247.335	43.9559	21.9209	28.224	27.858	12.6052	45.7623	105.481	141.005	43.9862	3.20567	1.68063	0.257292	0.589573	0.921024
209	4.547	/	188.093	HMDB0245163	2-Hydroxypropyl methacrylamide	C7H13NO2	143.095	3	[M+FA-H]-	43.3	21.5	98.63			58.2489	18.8612	21.7054	27.6096	32.9344	37.226	0.800752	37.6241	33.8121	43.4491	31.8719	30.5824	1.04217	0.0595838	0.903964	0.043849	0.72544
213	6.327	190.025	189.017	HMDB0039045	8H-1,3-Dioxolo[4,5-h][1]benzopyran-8-one	C10H6O4	190.027	10	[M-H]-	40	18.4	92.8			20.9119	13.1773	8.96291	12.9003	21.0697	21.1288	0.769705	26.4417	15.5652	9.71321	15.4044	14.7237	1.04623	0.0652024	0.896504	0.0474476	0.746654
215	1.382	190.048	189.041	HMDB0240294	2-O-Methylascorbic acid	C7H10O6	190.048	2	[M-H]-	41.1	11.7	96.38			335.316	267.911	261.213	474.665	330.309	300.955	497.366	213.887	310.086	256.616	333.883	315.782	1.05732	0.0804124	0.777328	0.109396	0.45403
219	3.903	191.062	190.055	HMDB0011745	N-Acetylmethionine	C7H13NO3S	191.062	2	[M-H]-	50	58.9	93.98	88.9		289.291	291.547	461.588	355.092	238.248	98.317	1.42706	61.6741	95.9545	191.107	327.153	89.6959	3.64736	1.86685	0.00131236	2.88195	1.92461
220	1.339	/	191.02	HMDB0000208	Oxoglutaric acid	C5H6O5	146.022	2	[M+FA-H]-	45.1	31.3	97	65.6	69.3	231.412	306.555	153.162	482.11	588.057	162.564	294.703	823.035	248.128	235.396	352.259	352.765	0.998565	-0.0020714	0.99728	0.00118288	0.232533
221	1.553	192.09	191.083	HMDB0001427	5'-Hydroxycotinine	C10H12N2O2	192.09	2	[M-H]-	46	37.2	95.62			16.8713	26.6243	30.6187	15.0576	20.1091	36.4064	16.2057	21.1075	28.1307	35.5208	21.8562	27.4742	0.795516	-0.330037	0.287446	0.541444	1.1633
224	2.005	/	192.034	HMDB0059611	Thiomorpholine 3-carboxylate	C5H9NO2S	147.035	3	[M+FA-H]-	43.8	24.7	97.66			252.966	228.13	242.154	214.556	262.27	173.19	101.269	196.018	115.673	198.818	240.015	156.994	1.52882	0.61242	0.0117239	1.93093	2.27145
225	5.084	193.074	192.067	HMDB0000821	Phenylacetylglycine	C10H11NO3	193.074	3	[M-H]-	41.4	11.8	98.21			129.948	67.7721	136.502	129.976	143.875	88.0674	12.8274	130.824	122.03	148.722	121.614	100.494	1.21016	0.275203	0.467093	0.330597	0.970445
242	3.639	/	198.033	HMDB0001424	4-(3-Pyridyl)-3-butenoic acid	C9H9NO2	163.063	2	[M+Cl]-	41.5	11.6	98.71			3094.9	1594.11	2074.05	2629.82	2499.6	2395.02	932.819	2181.62	2315.75	2435.05	2378.5	2052.05	1.15908	0.212982	0.416409	0.38048	0.916484
246	1.185	/	199.038	HMDB0010207	Rhamnulose	C6H12O5	164.068	1	[M+Cl]-	46.5	37.8	95.64			374.276	265.264	562.211	363.53	354.057	420.829	1269.29	364.415	605.005	778.588	383.868	687.625	0.558252	-0.841013	0.111347	0.953322	1.75124
247	1.005	/	199.038	HMDB0012209	Diethylphosphate	C4H11O4P	154.039	2	[M+FA-H]-	45.5	31.6	97.94			308.496	499.709	509.535	692.869	288.041	666.618	843.748	723.158	465.303	624.341	459.73	664.633	0.691705	-0.531772	0.0673057	1.17195	1.74848
249	3.631	/	199.088	HMDB0001238	N-Acetylserotonin	C12H14N2O2	218.106	2	[M-H2O-H]-	43	19.7	97.66			22.4164	13.3554	38.9452	73.5237	49.9068	51.6338	1.85332	55.8938	23.6827	21.8311	39.6295	30.9789	1.27924	0.355287	0.57036	0.243851	0.840488
257	7.28	201.137	200.13	HMDB0059745	N-Acetylaminooctanoic acid	C10H19NO3	201.136	2	[M-H]-	51.1	62.2	95.64			8.21327	4.64274	5.17733	6.20813	9.75012	1.27698	1.44081	10.2311	7.16562	6.19355	6.79832	5.26161	1.29206	0.369673	0.458887	0.338294	1.27653
259	5.999	/	200.13	HMDB0030326	Methylisopelletierine	C9H17NO	155.131	3	[M+FA-H]-	40	6.02	97.19			42.1453	21.6944	3.97277	3.43295	6.72373	3.99391	0.905887	7.54273	8.28638	4.60248	15.5938	5.06628	3.07797	1.62198	0.231432	0.635576	1.38853
260	6.516	202.03	201.023	HMDB0062551	4-Ethylphenylsulfate	C8H10O4S	202.03	2	[M-H]-	49.6	52.9	97.7			99.2909	59.9121	39.5541	149.302	125.729	176.421	0.828165	160.325	24.8537	29.5838	94.7578	78.4023	1.20861	0.273349	0.712027	0.147503	1.11841
262	1.303	/	201.038	HMDB0029610	Ascladiol	C7H8O4	156.042	13	[M+FA-H]-	39.6	16.5	95.39			543.777	313.968	350.591	689.223	711.586	379.82	1613.3	455.863	302.466	381.281	521.829	626.547	0.832865	-0.263845	0.699127	0.155444	0.0632007
264	2.311	202.132	201.125	HMDB0028690	Alanylisoleucine	C9H18N2O3	202.132	2	[M-H]-	51.6	63.3	97.2			7.50969	252.775	188.051	11.5642	5.84415	3.81341	97.1095	2.34184	10.7958	32.091	93.1487	29.2303	3.18672	1.67207	0.305469	0.515033	0.826062
265	1.54	202.132	201.125	HMDB0028922	Leucylalanine	C9H18N2O3	202.132	2	[M-H]-	47.9	45.4	96.36			9.97063	230.466	165.816	10.6444	10.0761	8.5514	128.427	5.13847	28.5103	89.0768	85.3947	51.9408	1.64408	0.717278	0.551672	0.258319	0.205595
266	2.758	202.132	201.125	HMDB0028691	Alanylleucine	C9H18N2O3	202.132	2	[M-H]-	50.7	66.3	89.41			28.466	417.222	319.031	17.6092	17.7757	16.9408	129.739	11.721	62.8561	130.216	160.021	70.2945	2.27644	1.18678	0.368118	0.434013	0.399415
268	5.584	203.116	202.109	HMDB0062176	N-Lactoylleucine	C9H17NO4	203.116	2	[M-H]-	54.1	73.9	98.88			1905.48	1215.85	1532.06	1504.17	1804.64	1333.49	4.85105	1220.25	1129.44	1205.02	1592.44	978.61	1.62724	0.702431	0.0554886	1.2558	1.2341
270	0.933	/	203.021	HMDB0059778	2-Pyrroloylglycine	C7H8N2O3	168.053	12	[M+Cl]-	38.2	9.5	94.21			226.123	136.781	117.327	112.076	166.665	101.104	242.754	92.556	96.1111	108.576	151.794	128.22	1.18386	0.243496	0.525913	0.279086	0.932479
271	1.004	/	203.068	HMDB0255986	Oxiracetam	C6H10N2O3	158.069	2	[M+FA-H]-	47.2	44.5	93.98			340.809	566.578	471.284	354.026	369.696	200.597	1014.44	332.715	280.289	378.715	420.479	441.351	0.952708	-0.0698935	0.89454	0.0484	0.375158
272	3.485	204.09	203.083	HMDB0000929	Tryptophan	C11H12N2O2	204.09	2	[M-H]-	52.3	76.2	87.86	90		2201.72	2265.86	1918.56	1803.13	1556.58	1593.55	1319.74	1196.54	1835.15	2520.82	1949.17	1693.16	1.1512	0.203142	0.368234	0.433876	1.19163
274	1.404	204.111	203.104	HMDB0029052	Serylvaline	C8H16N2O4	204.111	2	[M-H]-	50.7	61.3	94.15			17.2655	320.799	213.113	48.4329	22.2126	11.0807	164.43	5.94904	20.4034	52.2003	124.365	50.8126	2.44752	1.29132	0.320233	0.494533	1.10299
275	5.696	/	203.129	HMDB0037143	1-Hydroxy-3-nonanone	C9H18O2	158.131	3	[M+FA-H]-	45.9	35	98.62			0.2413	1.76353	0.605963	26.9366	1.02356	0.368822	0.594832	3.57543	1.05435	7.62246	6.11418	2.64318	2.31319	1.20989	0.537532	0.269595	0.179534
276	0.95	/	204.005	HMDB0246241	2,5-Dioxopyrrolidin-1-yl acrylate	C7H7NO4	169.038	13	[M+Cl]-	38.2	10.1	94.42			464.81	306.597	262.01	315.864	447.566	295.476	863.616	380.297	257.783	213.33	359.37	402.1	0.893731	-0.162087	0.742006	0.129593	0.0487979
278	1.359	/	204.034	HMDB0250301	Citiolone	C6H9NO2S	159.035	2	[M+FA-H]-	42.3	16	97.36			536.21	268.728	392.562	296.074	530.038	321.613	154.545	415.17	309.522	321.128	404.722	304.396	1.32959	0.410984	0.191241	0.718418	1.2957
279	1.357	/	204.052	HMDB0029433	2-Amino-4-methylenepentanedioic acid	C6H9NO4	159.053	1	[M+FA-H]-	48	44.5	97.08			262.879	200.911	171.189	364.868	243.451	148.83	174.032	242.674	105.831	168.326	248.66	167.938	1.48066	0.56624	0.0777636	1.10922	1.92297
281	5.91	/	204.067	HMDB0094723	2-hydroxyphenylpropionylglycine	C11H13NO4	223.084	2	[M-H2O-H]-	51.3	62.1	96.35			43.353	19.1395	7.96099	14.1096	32.1194	23.3069	1.34147	18.2187	7.51844	11.6954	23.3365	12.4162	1.87952	0.910368	0.181975	0.739987	1.3365
288	4.456	207.054	206.046	HMDB0000978	4-(2-Aminophenyl)-2,4-dioxobutanoic acid	C10H9NO4	207.053	2	[M-H]-	54	73.9	98.3			10.8872	15.9917	6.59283	7.59452	46.4702	8.06997	0.772174	14.4901	3.35759	2.30962	17.5073	5.79988	3.01856	1.59386	0.173268	0.761281	1.72196
289	5.685	207.09	206.083	HMDB0000512	N-Acetyl-L-phenylalanine	C11H13NO3	207.089	2	[M-H]-	46.3	35.2	99.15	79.9		57.2487	57.5726	76.3216	73.8018	62.2848	33.9317	2.50563	29.4522	42.7833	52.498	65.4459	32.2342	2.03033	1.02171	0.00743311	2.12883	1.72922
290	5.275	209.103	208.096	HMDB0248234	alpha-Methyltyrosine methyl ester	C11H15NO3	209.105	10	[M-H]-	41.7	23.4	95.92			75.482	12.914	3.24249	2.70156	3.53854	3.33023	0.691831	7.64942	4.77889	4.05485	19.5757	4.10104	4.77335	2.255	0.334818	0.475191	1.26228
294	5.327	/	209.046	HMDB0012225	Enol-phenylpyruvate	C9H8O3	164.047	2	[M+FA-H]-	47.4	40.9	98.93			372.294	291.714	267.072	489.371	409.172	349.726	642.14	366.878	299.33	296.302	365.925	390.875	0.936168	-0.0951609	0.75074	0.12451	0.259012
295	6.289	/	209.08	HMDB0035213	beta-Thujaplicin	C10H12O2	164.084	13	[M+FA-H]-	43.5	38.8	92			21.2952	16.5442	14.9732	100.374	39.2866	16.0232	0.797996	19.6543	13.9666	34.6584	38.4946	17.0201	2.26171	1.17742	0.241043	0.617906	1.4016
298	1.006	/	211.002	HMDB0001489	Ribose 1-phosphate	C5H11O8P	230.019	1	[M-H2O-H]-	53.6	70.8	98.7			5316.8	4476.63	4446.05	4849.35	6202.69	5978.38	4679.37	6225.36	5372.38	4920.99	5058.3	5435.3	0.93064	-0.103705	0.417648	0.37919	0.976576
299	1.332	/	211.002	HMDB0000868	Xylulose 5-phosphate	C5H11O8P	230.019	1	[M-H2O-H]-	52.3	64.1	98.88			5150.57	5637.86	4546.23	4797.91	6110.48	5512.33	3770.1	6972.04	5382.69	6189.81	5248.61	5565.39	0.943079	-0.0845488	0.612528	0.212874	0.389668
301	4.643	213.01	212.003	HMDB0000682	Indoxyl sulfate	C8H7NO4S	213.01	2	[M-H]-	49.4	54.2	95.54	93.7		55.0048	70.9354	74.869	157.114	178.748	103.63	1.87529	155.556	56.2137	144.631	107.334	92.3813	1.16186	0.216438	0.705012	0.151804	0.868224
304	0.879	/	213.086	HMDB0259943	xymedon	C8H12N2O2	168.09	12	[M+FA-H]-	37.3	2.24	96.86			312.602	588.236	286.909	260.848	247.199	200.02	1060.35	230.508	267.319	461.375	339.159	443.914	0.764018	-0.388321	0.560969	0.251061	0.341629
305	1.493	/	213.088	HMDB0029123	Valylaspartic acid	C9H16N2O5	232.106	2	[M-H2O-H]-	42.1	17.9	94.68			35.8529	159.719	127.16	38.4791	13.0018	35.9202	86.1553	7.00781	83.5238	164.542	74.8426	75.4299	0.992214	-0.0112764	0.988459	0.00504149	0.0718165
306	1.535	214.132	213.125	HMDB0029135	Valylproline	C10H18N2O3	214.132	2	[M-H]-	46.7	39.3	96.19			11.0136	276.479	170.53	67.9899	18.0083	14.6532	115.047	9.70236	53.1842	113.665	108.804	61.2504	1.77638	0.828943	0.417652	0.379186	0.496983
309	0.968	/	214.049	HMDB0002030	Fructosamine	C6H13NO5	179.079	1	[M+Cl]-	53	69.5	96.36			4399.14	3829.82	4888.39	7347.76	3588.38	7213.13	8672.64	3056.56	4800.39	8081.07	4810.7	6364.76	0.755834	-0.40386	0.250371	0.601416	1.03674
311	1.06	216.04	215.033	HMDB0304061	2-C-methylerythritol-4-phosphate	C5H13O7P	216.04	2	[M-H]-	39.5	1.8	98.4			462.254	329.734	384.723	490.52	573.864	405.2	1146.67	399.53	413.775	607.842	448.219	594.604	0.753811	-0.407726	0.356391	0.448073	0.947758
314	1.499	216.111	215.104	HMDB0029069	Threonylproline	C9H16N2O4	216.111	2	[M-H]-	39.9	5.37	96.16			38.2282	108.364	104.218	121.675	43.4102	41.5638	29.6169	127.939	42.869	64.5066	83.1789	61.2991	1.35693	0.440351	0.404178	0.393427	1.05852
316	1.755	216.148	215.141	HMDB0029140	Valylvaline	C10H20N2O3	216.147	2	[M-H]-	41.7	14	97.07			13.6586	324.453	240.51	21.2732	11.403	8.33005	105.827	3.73046	26.4067	68.6886	122.26	42.5966	2.87018	1.52114	0.307285	0.512459	0.791562
317	9.087	/	215.166	HMDB0030941	Undecanal	C11H22O	170.167	2	[M+FA-H]-	40.4	6.22	98.37			13.6751	28.5369	14.7425	60.9663	12.3773	23.2294	18.6351	17.7711	11.0009	26.6599	26.0596	19.4593	1.33919	0.421357	0.510201	0.292259	0.515022
329	1.328	/	217.083	HMDB0000721	Glycylproline	C7H12N2O3	172.085	2	[M+FA-H]-	49.5	53.6	95.59			274.057	239.882	223.522	253.559	326.553	157.49	212.824	216.337	114.319	179.383	263.515	176.071	1.49664	0.581729	0.0098181	2.00797	2.24774
330	2.132	218.127	217.12	HMDB0029042	Serylisoleucine	C9H18N2O4	218.127	2	[M-H]-	46.6	39.2	95.72			8.96811	283.695	187.902	24.3126	8.48122	5.48373	90.6294	4.54518	13.0217	17.7169	102.672	26.2794	3.90693	1.96604	0.254364	0.594545	1.11584
332	1.465	218.127	217.12	HMDB0033675	Lysopine	C9H18N2O4	218.127	1	[M-H]-	47.5	46.7	92.16			5.38798	291.365	112.781	29.7415	11.2051	4.3662	78.4752	10.4924	23.7278	33.8368	90.0962	30.1797	2.98532	1.57789	0.311441	0.506624	0.718542
333	2.465	218.127	217.12	HMDB0029043	Serylleucine	C9H18N2O4	218.127	2	[M-H]-	46.8	40.8	95.23			19.8682	276.169	213.082	12.7142	13.6682	9.68968	199.001	8.91991	40.9319	82.0944	107.1	68.1273	1.57206	0.652656	0.577352	0.23856	0.271567
336	1.447	219.075	218.067	HMDB0255868	O-Succinylhomoserine	C8H13NO6	219.074	1	[M-H]-	54.2	73.5	98.79			3861.23	2859.93	3144.57	3914.67	4696.7	3076.16	1110.58	3472.92	1592.39	2204.15	3695.42	2291.24	1.61285	0.689611	0.0332554	1.47814	1.95739
338	2.327	/	218.104	HMDB0000747	Isovalerylalanine	C8H15NO3	173.105	2	[M+FA-H]-	50	52.5	99.65			2017.34	1662.55	1765.94	1596.79	3301.47	2311.82	970.09	2780.85	1658.2	1704.19	2068.82	1885.03	1.0975	0.13422	0.688489	0.162103	0.471126
344	6.316	/	220.098	HMDB0247143	4-Dimethylaminocinnamaldehyde	C11H13NO	175.1	2	[M+FA-H]-	46.3	35.5	98.55			7.70982	12.8295	10.3865	12.0867	38.1701	3.75425	0.713249	4.60318	2.55897	3.48444	16.2365	3.02282	5.37133	2.42528	0.045776	1.33936	2.41274
345	8.319	222.09	221.082	HMDB0037130	Piperonyl isobutyrate	C12H14O4	222.089	1	[M-H]-	39.5	2.12	96.87			39.9351	46.0743	23.9464	46.0617	50.4587	2.4685	14.0991	47.8643	22.9696	27.0095	41.2952	22.8822	1.80469	0.851749	0.0711201	1.14801	1.73181
347	3.587	/	221.094	HMDB0039582	6-Hexyl-1,4-dioxan-2-one	C10H18O3	186.126	8	[M+Cl]-	40.2	10.8	98.84			117.065	558.779	475.662	76.918	46.2945	88.0993	8.08804	20.9802	110.924	319.552	254.944	109.529	2.32764	1.21887	0.278571	0.555064	1.28342
354	0.907	/	225.062	HMDB0000122	Glucose	C6H12O6	180.063	2	[M+FA-H]-	41.4	11.9	97.64			554.014	516.83	607.957	552.214	854.632	733.108	865.939	835.128	750.843	783.639	617.129	793.731	0.777504	-0.363077	0.0282252	1.54936	2.22037
355	3.482	226.072	225.065	HMDB0304400	arogenate	C10H12NO5	226.072	3	[M-H]-	39	0.602	97.85			349.768	291.328	282.614	294.379	254.815	259.344	1.72755	197.112	283.521	346.735	294.581	217.688	1.35322	0.436401	0.243419	0.613645	1.12826
356	6.236	226.103	225.096	HMDB0037158	3-[(2-Methyl-3-furanyl)thio]-4-heptanone	C12H18O2S	226.103	2	[M-H]-	49.5	53.3	96.81			10.8213	0.236599	0.243889	0.238006	0.242193	16.2571	0.6347	0.221807	0.26668	0.303041	2.3564	3.53667	0.666277	-0.585806	0.765272	0.116184	0.367052
358	7.569	/	225.125	HMDB0242182	Hexanoylglutamine	C11H20N2O4	244.142	1	[M-H2O-H]-	48.9	47.2	98.12			47639.4	38466.2	54741.2	21025.2	48057.2	34106.9	1125.74	81163.6	33028.5	10435.7	41985.8	31972.1	1.3132	0.39309	0.524264	0.28045	1.1743
359	7.822	/	225.149	HMDB0002327	1,11-Undecanedicarboxylic acid	C13H24O4	244.167	0	[M-H2O-H]-	40.5	7.08	95.96			32.6853	21.7921	1.42748	3.65199	12.0724	5.64097	3.43724	0.395129	14.0635	6.42318	14.3258	5.99201	2.39083	1.25751	0.21918	0.659199	0.973523
360	11.993	226.194	225.186	HMDB0302697	Tetradecenoic acid	C14H26O2	226.193	1	[M-H]-	40.4	6.88	96.45			3.13686	8.54625	3.69656	240.865	4.99729	21.1055	25.5671	5.1138	6.50367	18.269	52.2484	15.3118	3.4123	1.77074	0.478223	0.32037	0.172371
361	12.137	/	225.186	HMDB0302291	1,11-Tridecadiene	C13H24	180.188	1	[M+FA-H]-	39.3	0.0801	98.02			4.52248	11.1574	5.31023	199.288	4.99729	26.0328	43.7796	5.77024	18.3189	30.8528	45.055	24.9509	1.80575	0.852597	0.620974	0.206926	0.607522
364	0.941	/	225.987	HMDB0304063	2-carboxyxylonolactone	C6H7O7	191.02	9	[M+Cl]-	37	0.613	94.55			216.205	113.235	88.7851	151.416	190.191	94.7359	376.639	120.585	87.982	94.0406	151.966	154.797	0.981716	-0.026623	0.963839	0.0159957	0.377384
367	6.049	227.026	226.018	HMDB0304937	6-Hydroxyindoxyl sulfate	C9H9NO4S	227.025	2	[M-H]-	46.9	40.1	96.52			188.98	112.933	78.3301	202.842	215.665	362.463	1.25846	283.461	95.4356	63.2678	159.75	161.177	0.991145	-0.0128313	0.985337	0.00641539	0.904251
369	6.978	/	226.145	HMDB0037889	5-Ethyl-4-methyl-2-pentyloxazole	C11H19NO	181.147	2	[M+FA-H]-	44.7	26.5	99.11			163.6	31.6484	0.814002	0.552266	0.434777	0.515833	0.619877	1.15465	1.18833	0.766023	39.4099	0.848942	46.4223	5.53675	0.289699	0.538053	1.34586
370	0.857	/	226.966	HMDB0014706	Succimer	C4H6O4S2	181.971	14	[M+FA-H]-	37.2	11.7	89.11			429.199	241.815	249.321	540.182	436.801	451.662	722.327	328.858	359.258	424.819	379.464	457.385	0.829638	-0.269445	0.415799	0.381117	0.927205
371	1.002	/	226.997	HMDB0041862	Glucaro-1,4-lactone	C6H8O7	192.027	1	[M+Cl]-	41.2	11.2	96.48			966.518	699.916	822.343	902.655	789.601	745.13	895.942	663.724	810.656	622.167	836.207	747.524	1.11864	0.16174	0.225252	0.647331	1.3086
372	1.423	228.075	227.068	HMDB0251438	Dioxolane-THYMINE	C9H12N2O5	228.075	1	[M-H]-	39.7	4.97	95.3			502.245	85.6607	190.92	211.768	305.487	358.021	544.948	211.152	235.049	319.057	259.216	333.646	0.77692	-0.364162	0.440784	0.355775	1.0609
374	3.538	228.111	227.104	HMDB0094651	Pyroglutamylvaline	C10H16N2O4	228.111	2	[M-H]-	45.5	34.7	94.87			22.7378	69.7923	35.078	22.2672	15.031	18.5888	212.098	7.74662	28.4135	53.9892	32.9813	64.1673	0.513989	-0.960192	0.447064	0.34963	0.336585
376	3.636	/	227.104	HMDB0248111	Alaptide	C9H14N2O2	182.106	2	[M+FA-H]-	45.3	33	96.43			21.4756	69.7923	35.078	22.2647	15.031	17.9577	130.938	7.74662	28.4135	52.1785	32.7283	47.4468	0.68979	-0.535771	0.560197	0.25166	0.180973
377	3.435	228.148	227.141	HMDB0011174	Isoleucylproline	C11H20N2O3	228.147	2	[M-H]-	51.3	60.4	98.23			116.333	995.771	582.779	246.595	104.162	111.044	41.2179	37.3172	267.232	501.039	409.128	191.57	2.13566	1.09468	0.288931	0.539206	1.27031
379	3.857	228.148	227.141	HMDB0304810	Pro-Ile	C11H20N2O3	228.147	2	[M-H]-	43.6	24	96.45			100.913	457.209	191.093	180.321	115.995	66.8746	339.848	33.4073	121.033	207.805	209.106	153.793	1.35966	0.443241	0.532401	0.273761	0.939181
385	5.655	/	228.125	HMDB0302524	Lupinic acid	C10H17NO2	183.126	2	[M+FA-H]-	50.9	61	95.86			27.1164	18.5081	0.680397	1.30205	1.37384	1.09949	0.704099	1.53458	1.05626	1.20642	9.79614	1.12017	8.74525	3.1285	0.188992	0.723556	1.52266
386	7.226	229.168	228.161	HMDB0253340	Icaridin	C12H23NO3	229.168	1	[M-H]-	41.5	12.1	97.24			121.036	102.997	25.7934	14.0115	49.74	19.8876	16.495	31.6031	50.1035	23.4991	62.7155	28.3177	2.21471	1.14712	0.182545	0.738629	1.24925
390	1.079	/	229.012	HMDB0000127	Glucuronic acid	C6H10O7	194.043	0	[M+Cl]-	54.7	79	94.59			1272.51	690.009	1047.24	910.162	1142.49	830.967	2410.83	897.422	904.205	1081.54	1012.48	1224.99	0.826522	-0.274876	0.519736	0.284217	0.581511
391	0.993	/	229.048	HMDB0245958	3-O-Methylglucopyranose	C7H14O6	194.079	0	[M+Cl]-	51.2	59.2	96.99			1085.51	689.14	1236.16	454.333	831.806	917.944	1758.14	1637.1	1387.98	473.573	859.39	1234.95	0.695892	-0.523065	0.211028	0.675659	1.13142
392	1.107	/	229.048	HMDB0246173	Methyl alphagalactopyranoside	C7H14O6	194.079	0	[M+Cl]-	49.4	50.1	96.99			891.314	802.245	1364.88	610.538	1126.54	758.929	1087.8	1978.07	1442.91	466.269	959.102	1146.8	0.836332	-0.257853	0.542227	0.265819	0.413629
394	4.68	/	229.12	HMDB0035131	Heliannuol C	C15H20O3	248.141	15	[M-H2O-H]-	36.3	5.87	90.79			10.4258	33.7273	31.0443	2.93144	10.1415	4.71439	0.769611	4.33167	5.63317	10.9833	17.6541	5.28642	3.33951	1.73964	0.116296	0.934436	1.62655
395	3.525	230.163	229.156	HMDB0029130	Valylisoleucine	C11H22N2O3	230.163	1	[M-H]-	49.9	53.7	97.33			23.1949	456.708	429.256	32.8422	16.1571	15.9838	101.403	4.99501	29.0211	128.713	191.632	56.0233	3.42057	1.77424	0.262017	0.58167	0.923409
396	2.92	230.163	229.156	HMDB0028920	Isoleucyl-Valine	C11H22N2O3	230.163	1	[M-H]-	48.5	47	97.04			7.24925	232.791	175.558	28.8898	4.70117	4.58792	2.21969	10.2857	22.9173	38.5965	89.8378	15.7214	5.71435	2.51459	0.196299	0.707083	1.30179
397	4.111	230.163	229.156	HMDB0029131	Valylleucine	C11H22N2O3	230.163	1	[M-H]-	52.3	65.5	97.57			31.6299	545.22	378.904	22.6705	32.4145	14.376	130.303	6.31241	66.1639	145.462	202.168	72.5234	2.78762	1.47903	0.308106	0.5113	0.798697
399	1.424	231.122	230.115	HMDB0028744	Asparaginyl-Valine	C9H17N3O4	231.122	1	[M-H]-	39	5.69	90.56			4.84997	201.483	112.255	18.2804	6.20252	4.41443	183.873	6.25073	25.0506	123.011	68.6141	68.5199	1.00137	0.00198203	0.998626	0.00059726	0.0289054
400	5.434	232.005	230.997	HMDB0304906	4-Hydroxyphenylacetic acid sulfate	C8H8O6S	232.004	1	[M-H]-	50.2	57.1	95.78			322.924	34.4081	28.2348	48.6878	61.4664	103.024	0.934544	115.334	123.822	186.287	99.1443	105.88	0.936381	-0.0948325	0.918391	0.0369725	0.328108
402	1.489	232.106	231.099	HMDB0028766	Aspartyl-Valine	C9H16N2O5	232.106	2	[M-H]-	43.5	24.7	94.68			55.1209	231.839	176.601	50.1839	31.5902	45.5097	107.845	15.0996	97.0828	206.195	109.067	94.3463	1.15603	0.209176	0.782925	0.10628	0.316628
404	2.754	232.143	231.135	HMDB0029064	Threonylisoleucine	C10H20N2O4	232.142	1	[M-H]-	50.9	58.6	97.49			10.5261	300.912	218.611	7.06854	6.50476	7.20163	38.4355	2.23101	23.1612	27.1739	108.725	19.6406	5.53569	2.46876	0.231045	0.636303	0.850166
405	2.358	232.143	231.135	HMDB0029065	Threonylleucine	C10H20N2O4	232.142	1	[M-H]-	48.9	50.5	95.81			1.29445	111.651	83.6414	5.39342	1.12662	1.21973	4.12584	1.27261	3.51331	11.3179	40.6214	4.28988	9.46911	3.24323	0.200469	0.697953	1.06752
406	2.001	/	232.059	HMDB0244560	Desmethylmisonidazole	C6H9N3O4	187.059	11	[M+FA-H]-	40.5	16.7	97.2			1645.26	1680.87	1582.4	1281.48	1194.78	1254.47	2755.96	1130	1585.82	1957.57	1476.96	1736.76	0.850409	-0.233771	0.424918	0.371695	0.684888
412	2.527	236.116	235.109	HMDB0304787	Phenylalanyl-Alanine	C12H16N2O3	236.116	2	[M-H]-	49.2	52.5	95.16			1.52077	38.8874	30.5764	2.25731	1.25688	1.63962	9.31291	1.19556	5.94227	20.1098	14.8997	7.64003	1.95022	0.963637	0.44938	0.347386	0.196446
413	3.749	236.116	235.109	HMDB0028694	Alanylphenylalanine	C12H16N2O3	236.116	2	[M-H]-	48.7	48.3	97.19			5.64989	300.936	109.568	5.93872	6.38388	3.59323	1.44872	2.29009	11.1742	45.9682	85.6954	12.8949	6.64569	2.73242	0.275427	0.559994	1.28856
417	1.56	/	237.088	HMDB0001390	Hydroxycotinine	C10H12N2O2	192.09	2	[M+FA-H]-	46	37.2	95.62			2.22121	180.408	93.1991	1.61637	3.87351	1.13532	125.621	1.57655	10.3383	55.8418	56.2636	38.9026	1.44627	0.532333	0.696555	0.157045	0.0627579
419	6.321	/	237.125	HMDB0032443	3-Hydroxynonyl acetate	C11H22O3	202.157	7	[M+Cl]-	49.9	58.7	98.7			32.246	30.7794	23.4701	23.3023	48.8703	49.0707	0.71266	80.5882	14.5066	7.40145	31.7336	30.4559	1.04195	0.0592896	0.938663	0.0274902	1.04567
426	2.358	241.093	240.086	HMDB0014567	Methocarbamol	C11H15NO5	241.095	8	[M-H]-	35.5	0.263	86.64			39.2662	28.2261	29.4731	33.569	61.3224	44.2173	20.0454	50.2211	32.0629	18.4114	38.3713	32.9916	1.16306	0.217929	0.556429	0.25459	0.707261
430	5.479	/	240.125	HMDB0246443	4-Hydroxy-3-methoxymethamphetamine	C11H17NO2	195.126	2	[M+FA-H]-	45	39.7	87.98			5.39572	5.69618	2.37332	27.1109	4.57644	2.68781	0.62956	3.39572	2.16791	8.32572	9.03051	3.44134	2.62412	1.39184	0.27221	0.565095	1.58526
432	1.052	/	241.012	HMDB0001401	Glucose 6-phosphate	C6H13O9P	260.03	1	[M-H2O-H]-	43.6	21.9	97.48			261.648	141.883	211.36	272.453	181.592	277.637	489.913	230.514	233.456	216.502	213.787	289.605	0.738203	-0.43791	0.217621	0.662299	1.36459
435	1.103	/	241.06	HMDB0002026	1,9-Dimethyluric acid	C7H8N4O3	196.06	10	[M+FA-H]-	40.3	18	94.11			1263.04	1268.93	1347.92	1072.63	1121.35	1380.82	1510.06	893.644	878.557	1168.41	1214.78	1166.3	1.04156	0.0587522	0.731875	0.135563	0.437117
437	1.77	242.091	241.083	HMDB0253921	Thymidine	C10H14N2O5	242.09	1	[M-H]-	38.1	2.22	90.03			7808.38	1863.23	3947.72	3861.47	6655.49	6481.45	4334.25	5621.5	5361.64	7650.95	4827.26	5889.96	0.819574	-0.287054	0.402794	0.394917	1.08692
438	0.884	242.1	241.092	HMDB0029041	Serylhistidine	C9H14N4O4	242.102	8	[M-H]-	39.4	13.3	92.91			72.8094	278.384	130.868	76.9749	61.0472	54.3929	835.056	36.2586	94.3163	176.777	124.017	239.36	0.518118	-0.948648	0.481341	0.317548	0.290629
440	4.853	/	241.12	HMDB0240493	Cyclo(L-prolylvalyl)	C10H16N2O2	196.121	2	[M+FA-H]-	46.7	37	98.95			10.1771	45.9074	33.832	15.7133	90.1052	6.09412	0.828629	3.88873	8.63416	18.6486	39.147	7.61884	5.13818	2.36126	0.0623689	1.20503	2.05905
442	5.093	/	241.12	HMDB0011170	gamma-Glutamylisoleucine	C11H20N2O5	260.137	2	[M-H2O-H]-	48.9	48.6	97.91			79.4313	236.374	137.999	58.109	409.165	40.6758	12.3729	26.8982	71.8683	153.445	184.216	61.0521	3.01735	1.59328	0.111656	0.952117	1.78343
447	0.961	243.087	242.08	HMDB0000089	Cytidine	C9H13N3O5	243.086	8	[M-H]-	46.9	48.1	95.37			3214.68	2036.7	3659.47	6564.66	1690.79	5398.17	16664.2	977.388	4667.18	11446.6	3433.26	7830.7	0.438436	-1.18956	0.193432	0.713472	1.02934
449	5.425	/	242.14	HMDB0062555	hydroxyisovaleroyl carnitine	C12H23NO5	261.158	2	[M-H2O-H]-	47	40.8	96.29			46.7638	24.2907	2.90235	6.67284	4.89944	4.90899	0.707239	6.08113	4.89696	4.19822	17.1058	4.15851	4.11345	2.04035	0.195968	0.707815	1.63144
450	7.818	243.184	242.176	HMDB0013286	N-Undecanoylglycine	C13H25NO3	243.183	1	[M-H]-	41.9	13.8	97.08			825.205	585.662	161.248	111.103	350.768	162.426	81.2966	303.014	383.46	149.43	406.797	215.925	1.88397	0.913777	0.223757	0.650223	1.11082
452	1.072	244.035	243.028	HMDB0001265	Fucose 1-phosphate	C6H13O8P	244.035	1	[M-H]-	44.9	31.2	94.06			656.429	375.113	132.318	397.021	692.735	414.305	577.272	462.014	342.143	356.987	450.723	430.544	1.04687	0.0660807	0.860394	0.0653027	0.282002
453	1.351	244.07	243.062	HMDB0000296	Uridine	C9H12N2O6	244.07	1	[M-H]-	46	32.5	98.5			4125.56	5074.15	4655.35	3821.96	6297.4	4016.99	5401.92	5901.12	4529.52	4498.89	4794.89	4869.69	0.984639	-0.022333	0.895409	0.0479784	0.300552
456	6.283	/	243.124	HMDB0253742	4-(4-Methylcyclohexyl)-4-oxobutanoic acid	C11H18O3	198.126	2	[M+FA-H]-	50.9	58.5	97.97			1.41704	2.26923	0.92881	31.2026	3.97555	1.99023	1.81937	1.68739	1.75699	9.01831	7.95865	3.25446	2.44546	1.2901	0.456301	0.340749	0.520604
458	4.807	244.179	243.172	HMDB0028910	Isoleucyl-Isoleucine	C12H24N2O3	244.179	2	[M-H]-	54.7	78.2	97.23			20.8874	400.607	319.475	30.2009	19.0936	9.02233	80.1682	3.42847	54.9839	103.612	158.053	50.2429	3.14577	1.65342	0.270695	0.567521	0.983385
460	4.699	244.179	243.172	HMDB0028932	Leucyl-Isoleucine	C12H24N2O3	244.179	2	[M-H]-	54.7	78.2	97.23			2.31839	112.787	79.4369	3.59041	1.63501	1.63389	0.858562	0.829879	3.71267	15.32	39.9535	4.47101	8.93613	3.15965	0.206662	0.68474	1.35596
461	4.47	244.179	243.172	HMDB0254039	Leucyl-leucine	C12H24N2O3	244.179	2	[M-H]-	52.9	69.1	97.11			7.92629	284.278	249.315	40.8668	5.86358	21.228	0.696442	1.57539	18.7546	36.9918	117.65	15.8492	7.42306	2.89201	0.173301	0.761198	1.47396
462	10.347	244.204	243.197	HMDB0061656	3-Hydroxytetradecanoic acid	C14H28O3	244.204	1	[M-H]-	43.7	26	93.22	77.5		13.5439	18.906	11.2722	54.6618	13.6446	25.2758	30.1069	16.8242	11.248	24.0052	22.4057	21.492	1.04251	0.0600634	0.919986	0.036219	0.225344
463	10.118	244.204	243.197	HMDB0002261	2-Hydroxymyristic acid	C14H28O3	244.204	1	[M-H]-	41.9	14.9	95.61			3.13418	10.2315	3.12399	39.1212	2.92859	10.5563	13.4292	3.60238	4.5231	10.3803	11.7079	8.49825	1.37768	0.462245	0.669489	0.174256	0.203381
464	9.693	244.204	243.197	HMDB0010731	3-Hydroxy-tetradecanoic acid	C14H28O3	244.204	1	[M-H]-	41.3	10.5	96.93			19.0711	154.548	30.094	149.336	10.3	131.02	7.28723	30.4101	31.9337	199.099	72.6698	79.9502	0.908939	-0.137745	0.885541	0.0527913	0.0112604
465	9.932	/	243.197	HMDB0030928	Tridecanal	C13H26O	198.198	1	[M+FA-H]-	42.1	14.5	97.19			15.3449	30.9778	10.5746	82.2977	6.33092	44.1082	110.608	21.5667	13.5677	56.0214	29.1052	49.1745	0.591875	-0.756635	0.390188	0.408727	1.085
469	1.425	245.138	244.131	HMDB0028810	Glutaminylvaline	C10H19N3O4	245.138	1	[M-H]-	50.5	60.7	93.38			11.7168	322.404	277.487	31.9591	13.8512	13.6364	228.137	6.55346	21.762	127.934	131.484	79.6046	1.65171	0.723959	0.546154	0.262685	0.432831
470	2.239	245.138	244.131	HMDB0028735	Asparaginyl-Leucine	C10H19N3O4	245.138	1	[M-H]-	49.2	51.9	95.98			6.65739	177.562	101.209	11.2517	3.34884	9.07254	192	2.62659	13.7877	76.8016	60.0057	58.8577	1.0195	0.0278683	0.982186	0.00780634	0.0264586
471	2.52	245.138	244.131	HMDB0028734	Asparaginylisoleucine	C10H19N3O4	245.138	1	[M-H]-	52.1	66.3	95.99			6.36838	107.287	118.209	4.18495	4.01998	3.70998	143.938	1.4775	14.6098	50.3531	48.0139	42.8178	1.12135	0.165243	0.893637	0.048839	0.130906
472	8.158	245.145	244.138	HMDB0059773	S-3-oxodecanoyl cysteamine	C12H23NO2S	245.145	1	[M-H]-	39.2	1.75	95.26			245.947	193.573	40.7051	32.7654	53.607	41.884	1.09321	73.2753	37.0935	46.4223	113.319	39.9537	2.83627	1.504	0.176266	0.753833	1.43758
476	0.999	/	245.043	HMDB0003219	Sedoheptulose	C7H14O7	210.074	0	[M+Cl]-	51	57.4	97.66			4205.36	1847	2798.93	3521.42	3571.21	3844.69	4221.25	2324.16	2070.04	2712.74	3188.78	3034.58	1.05082	0.0715095	0.798772	0.0975774	0.235983
478	5.886	/	245.093	HMDB0004259	Acetyl-N-formyl-5-methoxykynurenamine	C13H16N2O4	264.111	1	[M-H2O-H]-	45.3	31.3	96.31	85		16.2772	6.22574	37.1719	23.5689	10.8231	4.26775	0.708954	6.03714	13.7972	30.8688	18.8134	11.136	1.68942	0.756531	0.344243	0.463135	1.41231
479	1.666	246.104	245.097	HMDB0029023	Prolyl-Methionine	C10H18N2O3S	246.104	2	[M-H]-	46.3	43.2	90.69			1.85136	81.6238	47.1065	7.03553	3.23751	1.66828	26.573	2.18364	9.97036	25.2085	28.1709	13.1208	2.14705	1.10236	0.408814	0.388474	0.428517
480	1.852	246.122	245.115	HMDB0011172	gamma-Glutamylvaline	C10H18N2O5	246.122	1	[M-H]-	43.9	25	95.58			50.1892	63.4677	87.802	71.0428	65.1003	41.5464	34.8878	43.9322	54.4768	108.653	67.5204	56.6993	1.19085	0.251993	0.482533	0.316473	1.18751
481	1.483	246.122	245.115	HMDB0028903	Isoleucyl-Aspartate	C10H18N2O5	246.122	2	[M-H]-	44.7	30.4	95.28			74.0571	816.951	448.165	105.667	43.4638	81.7453	296.398	39.6774	116.142	261.975	297.661	159.188	1.86988	0.902942	0.419829	0.376927	0.450421
482	2.964	246.122	245.115	HMDB0011166	beta-aspartylleucine	C10H18N2O5	246.122	2	[M-H]-	48.6	48.1	97.02			22.5987	140.137	88.7449	13.1072	11.2935	11.5805	57.7334	5.07741	63.0503	120.552	55.1762	51.5987	1.06933	0.0967106	0.916362	0.0379327	0.13513
483	2.538	246.122	245.115	HMDB0028757	Aspartyl-Leucine	C10H18N2O5	246.122	2	[M-H]-	42.3	23.1	90.56			15.8289	58.9912	63.5434	16.2115	5.23519	31.6222	7.19347	2.6834	25.808	44.6872	31.962	22.3989	1.42695	0.512933	0.526111	0.278923	0.573404
485	4.557	/	246.039	HMDB0060410	6-Carboxy-5,6,7,8-tetrahydropterin	C7H9N5O3	211.071	6	[M+Cl]-	45.4	34.9	98.63			80.4262	42.0128	42.0172	53.2893	129.97	38.6506	0.969462	47.9108	22.7794	29.1465	69.5431	27.8914	2.49336	1.31809	0.0540766	1.26699	1.62779
489	2.009	/	249.05	HMDB0304685	Glycine-betaxanthin	C11H12N2O6	268.07	8	[M-H2O-H]-	37.8	2.3	95.69			394.224	357.192	376.403	324.998	295.405	310.099	727.24	289.948	391.946	455.594	349.644	434.965	0.803844	-0.315012	0.321935	0.492232	0.952273
496	11.95	250.193	249.186	HMDB0302990	Hexadeca-7,10,13-trienoic acid	C16H26O2	250.193	1	[M-H]-	41.1	9.31	96.91			29.7168	28.2755	13.8206	124.889	13.1029	35.0344	33.0503	14.8463	32.149	32.8516	41.9609	29.5863	1.41826	0.504118	0.578104	0.237994	0.149907
504	1.466	252.086	251.079	HMDB0000071	Deoxyinosine	C10H12N4O4	252.086	1	[M-H]-	53.4	80.2	87.78	92.5	88.6	2251.43	415.812	934.891	972.022	1597.56	1869.73	2535.38	1151.52	1504.09	2295.98	1234.34	1871.34	0.659604	-0.600328	0.153777	0.81311	1.52628
505	3.351	252.111	251.104	HMDB0029046	Serylphenylalanine	C12H16N2O4	252.111	1	[M-H]-	52.3	66.2	97.12			10.8406	340.023	146.333	10.0382	9.17593	7.75022	1.74227	2.52618	18.2371	52.0361	103.282	16.4584	6.27536	2.6497	0.252864	0.597113	1.3886
506	1.584	252.111	251.104	HMDB0028699	Alanyltyrosine	C12H16N2O4	252.111	1	[M-H]-	47.2	42.4	95.26	86.7		5.48722	182.509	107.79	6.64192	5.12033	5.62445	91.2995	2.66661	13.6335	53.2594	61.5097	33.2967	1.84732	0.885436	0.508131	0.294025	0.239981
508	12.602	/	251.202	HMDB0061780	1,1,2-Trimethyl-3,5-bis(1-methylethenyl)cyclohexane	C15H26	206.203	1	[M+FA-H]-	39.7	0.617	98.71			24.2851	24.1908	16.6898	58.452	19.0414	27.677	29.466	19.9311	25.214	23.2758	28.5318	25.1128	1.13615	0.184151	0.672905	0.172046	0.237179
509	11.994	/	251.202	HMDB0030972	8-Oxohexadecanoic acid	C16H30O3	270.219	1	[M-H2O-H]-	39.6	1.71	96.73			3.41345	21.3993	9.62325	168.654	0.48335	46.8071	75.6635	7.13034	14.4128	29.5643	40.7146	34.7156	1.1728	0.229962	0.866097	0.0624332	0.91424
515	6.669	/	253.051	HMDB0041704	8-Hydroxydihydrodaidzein	C15H12O5	272.068	1	[M-H2O-H]-	48.3	46.3	96.42			13.2283	35.609	10.8828	3.58857	10.571	1.29293	0.66929	6.26905	6.35102	24.5721	14.7759	7.83088	1.88688	0.916	0.34863	0.457636	1.46298
524	5.274	/	254.101	HMDB0256832	Propoxur	C11H15NO3	209.105	10	[M+FA-H]-	37.8	4.1	95.92			100.909	18.8633	5.38679	4.02472	6.32375	5.51195	0.798845	10.7586	7.49323	6.75036	27.1015	6.26259	4.32751	2.11354	0.326992	0.485463	1.30074
527	4.806	256.096	255.089	HMDB0254201	Lumiflavin	C13H12N4O2	256.096	1	[M-H]-	51.1	60.2	97.24			133.058	59.7564	88.9908	115.208	168.812	118.264	0.740661	159.982	134.713	101.253	113.165	102.991	1.09879	0.135914	0.766232	0.11564	0.872957
532	0.964	/	256.06	HMDB0000212	N-Acetylgalactosamine	C8H15NO6	221.09	1	[M+Cl]-	40.2	4.88	97.08			1679.49	1685.11	1822.77	1090.26	2396.65	908.346	2160.88	1911.96	1319.81	1808.42	1734.86	1621.88	1.06966	0.0971465	0.721837	0.141561	0.408232
536	5.16	258.083	257.076	HMDB0004813	3-Methyluridine	C10H14N2O6	258.085	8	[M-H]-	37.4	1.41	94.1			7.34761	3.09156	6.12144	10.4998	21.1213	6.69071	0.766741	29.107	6.33873	12.6796	9.63634	11.1166	0.866846	-0.206153	0.804419	0.0945179	0.344175
540	12.467	258.235	257.228	HMDB0246369	Androstene group	C19H30	258.235	1	[M-H]-	41.7	12.7	96.53			20.1373	20.193	33.3559	34.0867	24.1056	23.7368	14.1537	11.5403	35.0812	46.0866	26.3757	26.1197	1.0098	0.0140696	0.972432	0.0121407	0.457621
544	3.903	259.049	258.042	HMDB0001254	Glucosamine 6-phosphate	C6H14NO8P	259.046	15	[M-H]-	37.9	5.65	99.26			35.3174	22.2633	52.4091	45.1727	29.1001	11.9575	1.37068	7.75388	10.8967	18.29	36.8525	10.0538	3.66555	1.87403	0.00226392	2.64514	2.31649
547	1.387	259.153	258.146	HMDB0028952	Lysylhydroxyproline	C11H21N3O4	259.153	0	[M-H]-	50.5	60.5	92.64			9.87416	321.234	182.794	12.949	5.67763	4.30861	193.215	6.37767	22.9061	42.0088	106.506	53.7632	1.98101	0.986239	0.488249	0.311359	0.420288
548	3.474	259.153	258.146	HMDB0028801	Glutaminylleucine	C11H21N3O4	259.153	1	[M-H]-	50.3	57.3	95.43			1.07165	55.107	25.7778	0.943779	0.962257	1.09382	1.85575	0.956903	2.31385	27.0116	16.7725	6.64639	2.52355	1.33546	0.418371	0.378438	0.471444
549	2.582	259.153	258.146	HMDB0028800	Glutaminylisoleucine	C11H21N3O4	259.153	1	[M-H]-	50.7	58.1	96.48			16.5541	287.516	278.26	13.7586	7.31527	13.5481	209.282	3.21159	33.6147	88.1666	120.681	69.5646	1.7348	0.79477	0.526552	0.278559	0.2889
552	1.47	259.19	258.183	HMDB0028954	Lysylisoleucine	C12H25N3O3	259.19	1	[M-H]-	45.9	35	94.89			4.48913	241.24	157.938	4.16221	3.59748	3.63781	245.511	4.46672	11.0915	81.1793	82.2853	69.1773	1.18949	0.250338	0.851908	0.0696074	0.0753554
553	1.054	260.03	259.023	HMDB0001586	Glucose 1-phosphate	C6H13O9P	260.03	1	[M-H]-	43.6	21.9	97.48	91.5	89.5	2003.42	168.076	1566.61	3006.09	1319.66	1695.1	6196.47	1129.07	1587.36	1775.74	1612.77	2476.75	0.651164	-0.618907	0.432074	0.364442	0.926302
556	0.848	260.086	259.079	HMDB0032924	3-Furanmethanol glucoside	C11H16O7	260.09	13	[M-H]-	41.3	31.5	88.96			94.5891	239.2	95.1371	109.463	86.7139	90.8131	238.393	87.8959	104.464	239.138	125.021	152.141	0.821744	-0.283239	0.569127	0.244791	0.565682
559	1.502	260.137	259.13	HMDB0028928	Leucyl-Glutamate	C11H20N2O5	260.137	1	[M-H]-	45	31.7	94.02			18.8513	319.098	178.44	15.9152	12.7755	11.2746	112.399	9.99206	33.815	89.3706	109.016	51.3703	2.12216	1.08553	0.414575	0.382397	0.425551
560	2.984	260.137	259.13	HMDB0011171	gamma-Glutamylleucine	C11H20N2O5	260.137	1	[M-H]-	47.4	40.9	97.62			35.7499	457.491	317.636	32.3753	34.5947	19.0904	100.167	14.2561	105.218	203.789	175.569	88.5042	1.98374	0.988223	0.403848	0.393782	0.60096
561	2.519	260.137	259.13	HMDB0036456	10-Hydroxy-3-methoxy-1,3,5,7-cadinatetraen-9-one	C16H20O3	260.141	14	[M-H]-	36.4	3.73	92.94			7.52392	199.544	134.054	15.76	5.62559	9.60749	24.5007	2.60125	19.8078	45.0628	72.5014	20.316	3.56869	1.83539	0.263608	0.579041	0.794324
563	4.067	260.137	259.13	HMDB0028822	Glutamylisoleucine	C11H20N2O5	260.137	2	[M-H]-	48.7	51.2	94.3			407.704	259.332	329.221	349.416	382.094	276.154	1.63978	313.714	285.13	306.883	345.553	236.704	1.45985	0.545823	0.129415	0.888016	1.16703
567	5.084	261.062	260.054	HMDB0251110	Dehydroxymethylepoxyquinomicin	C13H11NO5	261.064	8	[M-H]-	41.2	20.2	94.94			28.1747	9.57129	24.1942	30.23	33.269	19.8124	0.795243	29.0771	24.0593	28.7125	25.0878	20.4913	1.22432	0.291975	0.509561	0.292804	0.905716
570	4.46	261.112	260.104	HMDB0028852	Glycyl-Tryptophan	C13H15N3O3	261.111	1	[M-H]-	50.2	56.3	96.53			6.25425	240.479	76.3621	5.51105	5.26248	6.22229	14.2481	2.5095	12.4697	32.5894	66.7738	13.6078	4.90702	2.29485	0.309008	0.51003	0.784533
576	3.886	/	261.088	HMDB0011167	beta-aspartylphenylalanine	C13H16N2O5	280.106	1	[M-H2O-H]-	42.4	16.1	96.52			19.9022	153.512	63.6959	15.7523	16.4171	34.7099	1.30655	7.60577	51.1999	116.1	53.8558	42.1845	1.27667	0.35239	0.73685	0.132621	0.72509
579	4.208	262.132	261.125	HMDB0011179	Prolylphenylalanine	C14H18N2O3	262.132	2	[M-H]-	43.3	22.7	95.64			8.24243	280.105	118.51	18.468	11.2914	5.71178	0.919398	2.84381	16.2171	73.3242	87.3234	19.8033	4.40954	2.14063	0.272859	0.564062	1.493
580	3.838	262.135	261.128	HMDB0028913	Isoleucyl-Methionine	C11H22N2O3S	262.135	1	[M-H]-	43.9	29.3	91.61			2.84318	146.809	81.6251	6.5763	2.6258	2.71741	1.47573	0.790307	7.68034	32.671	48.0959	9.06695	5.30453	2.40722	0.251469	0.599516	1.20735
583	5.845	/	261.135	HMDB0000888	Undecanedioic acid	C11H20O4	216.136	1	[M+FA-H]-	43.5	21.7	97.62			0.385085	1.31423	0.397845	38.3248	0.471365	0.298957	1.845	0.771002	0.753661	8.50423	8.17867	2.43457	3.35939	1.7482	0.476686	0.321768	0.223327
587	4.561	/	263.029	HMDB0041133	N-Methoxyspirobrassinol	C12H14N2O2S2	282.05	10	[M-H2O-H]-	36.2	6.35	86.15			114.226	54.7638	71.2945	65.5184	184.289	54.1067	0.992261	64.5923	36.9708	49.1669	98.0184	41.1658	2.38106	1.25161	0.0620498	1.20726	1.53148
591	4.649	264.148	263.14	HMDB0256808	Propacetamol	C14H20N2O3	264.147	1	[M-H]-	40.1	5.45	96.61			3.3482	124.187	113.387	4.99324	3.77497	1.60793	38.7062	0.697306	6.80826	27.0174	49.9382	14.9674	3.33646	1.73832	0.288901	0.539251	0.824692
592	4.334	264.148	263.141	HMDB0029008	Phenylalanylvaline	C14H20N2O3	264.147	1	[M-H]-	42.9	20.2	95.95			2.1251	45.9127	32.1154	5.83635	1.81639	0.706203	1.07778	0.603104	11.3574	37.5029	17.5612	10.2495	1.71338	0.776842	0.543145	0.265085	1.02554
595	7.817	265.166	264.158	HMDB0015520	Oxprenolol	C15H23NO3	265.168	8	[M-H]-	40	14.6	94.88			46.6422	32.4121	8.77236	4.65599	17.7878	7.94911	0.718629	16.808	21.6431	8.22392	22.0541	11.0686	1.9925	0.994578	0.23724	0.624813	1.14615
598	3.757	266.127	265.12	HMDB0029068	Threonylphenylalanine	C13H18N2O4	266.127	1	[M-H]-	50.6	59.1	95.74			1.46695	129.261	39.7564	2.36053	0.955879	1.00009	1.51533	1.08682	3.82445	21.8277	34.7601	5.85088	5.94101	2.57071	0.282327	0.549247	0.890011
599	1.749	266.127	265.12	HMDB0029005	Phenylalanylthreonine	C13H18N2O4	266.127	1	[M-H]-	51.5	64.9	94.15			4.64298	98.8823	53.2166	10.1218	4.89106	5.45792	46.976	1.89485	13.8333	41.2947	34.351	21.8914	1.56916	0.649989	0.56453	0.248313	0.340193
606	1.403	268.081	267.074	HMDB0003040	Arabinosylhypoxanthine	C10H12N4O5	268.081	0	[M-H]-	43.1	18.3	97.66			27286.8	17453.6	21294.9	22822.2	21962.4	23503	23833.1	27672.5	22694.2	17452.9	22163.9	23031.2	0.962346	-0.0553718	0.712706	0.14709	0.350705
607	1.005	268.081	267.074	HMDB0000195	Inosine	C10H12N4O5	268.081	1	[M-H]-	43.1	18	97.66			5533.95	4255.38	5149.39	5289.56	6259.19	5505.93	267.602	2463.1	6433.05	4902.91	5297.49	3914.52	1.35329	0.436475	0.293776	0.531984	1.18985
608	2.952	268.104	267.096	HMDB0029051	Seryltyrosine	C12H16N2O5	268.106	8	[M-H]-	50	64.3	94.59			32.3028	170.156	120.592	18.0528	14.0089	15.6768	60.7708	8.68272	89.6854	139.304	71.0225	62.8239	1.1305	0.176963	0.841666	0.0748604	0.156503
611	1.531	268.106	267.099	HMDB0258243	Ser-Tyr	C12H16N2O5	268.106	14	[M-H]-	42.1	29.3	95.39			4.74108	185.335	83.4121	5.36028	5.56527	2.66432	75.5203	1.51927	12.0218	32.6157	56.8827	24.8683	2.28736	1.19368	0.425209	0.371397	0.535845
612	3.721	268.106	267.099	HMDB0029114	Tyrosyl-Serine	C12H16N2O5	268.106	1	[M-H]-	44.1	27.4	94.41			5.83382	111.618	33.2961	6.16492	3.5612	6.41855	2.82193	0.946255	14.0152	39.9792	32.0948	12.8362	2.50033	1.32212	0.403194	0.394486	0.868101
616	10.559	/	267.197	HMDB0030939	alpha-Triticene	C15H26O	222.198	0	[M+FA-H]-	40.3	6.47	95.34			8.22713	35.2761	10.4276	323.426	2.78898	50.2984	171.283	8.47152	30.6934	53.8965	76.0292	62.9286	1.20818	0.272837	0.85253	0.0692904	0.741229
617	10.863	/	267.197	HMDB0040422	Chamomillol	C15H26O	222.198	0	[M+FA-H]-	44.2	28.1	93.5			8.72032	14.4936	7.22666	112.116	6.82225	24.0207	40.6145	7.75979	5.85645	26.5391	29.8758	20.9581	1.4255	0.511468	0.690401	0.160899	0.0946832
618	10.23	/	267.197	HMDB0000672	Hexadecanedioic acid	C16H30O4	286.214	1	[M-H2O-H]-	40.1	6.88	94.35			6.60268	21.271	5.67332	94.0514	1.3673	24.9325	55.8375	11.1737	12.1774	44.7029	25.7931	29.7648	0.866565	-0.20662	0.843951	0.0736829	1.00469
626	4.305	/	269.067	HMDB0002339	5-Methoxytryptophan	C12H14N2O3	234.1	12	[M+Cl]-	38.5	6.68	98.94			75.9708	1758.11	963.939	139.853	122.159	1403.35	141.163	442.226	61.7768	19.2228	612.006	413.548	1.47989	0.565493	0.648883	0.187834	0.531804
628	11.291	/	269.212	HMDB0031111	5,10-Pentadecadien-1-ol	C15H28O	224.214	0	[M+FA-H]-	44.7	34	90.2			6.97523	13.5093	8.16622	41.1045	7.82059	21.0482	37.0348	8.57122	17.1217	17.9747	15.5152	20.3502	0.76241	-0.391361	0.562139	0.250157	1.01284
629	10.258	270.22	269.212	HMDB0030978	11-Oxohexadecanoic acid	C16H30O3	270.219	0	[M-H]-	43.9	24.7	95.41			91.9557	104.087	48.6381	776.522	209.473	191.392	259.086	94.5655	108.918	202.778	246.135	171.348	1.43646	0.522523	0.604303	0.218745	0.082935
630	10.126	270.22	269.212	HMDB0010733	3-Oxohexadecanoic acid	C16H30O3	270.219	0	[M-H]-	43.5	22.9	95.41			14.0926	65.6553	29.1233	119.751	11.9499	72.088	129.731	34.2096	28.5436	134.917	48.1143	79.898	0.602197	-0.731692	0.327306	0.485046	1.17228
632	5.883	271.086	270.079	HMDB0060647	4-hydroxy ketorolac	C15H13NO4	271.084	5	[M-H]-	37.6	0.954	92.3			22.3634	17.4623	5.48149	69.3417	7.75487	6.05109	0.712641	5.3239	3.5583	15.2808	24.4807	6.18534	3.95787	1.98472	0.162424	0.789349	1.89525
639	6.977	/	271.065	HMDB0037954	Epicatechin	C15H14O6	290.079	12	[M-H2O-H]-	38.5	9.51	95.77			40.198	0.276007	0.28089	0.307812	0.302565	66.4619	0.731866	0.286427	0.298918	0.320292	8.27305	13.6199	0.607424	-0.719224	0.737962	0.131966	0.276307
640	3.481	/	271.07	HMDB0011105	5-Acetylamino-6-formylamino-3-methyluracil	C8H10N4O4	226.07	9	[M+FA-H]-	38.6	5.38	97.25			807.17	677.516	664.843	674.023	597.271	595.861	484.493	467.211	671.881	826.235	684.165	609.136	1.12317	0.167578	0.341566	0.466525	1.2269
643	10.869	/	271.228	HMDB0031081	2-Pentadecanone	C15H30O	226.23	0	[M+FA-H]-	41.7	10.8	98.01			28.6535	138.793	45.0947	427.498	15.8945	166.869	266.713	68.4844	63.1569	319.065	131.187	176.858	0.741765	-0.430966	0.63575	0.196714	1.05647
645	10.996	272.235	271.228	HMDB0112185	7-Hydroxyhexadecanoic acid	C16H32O3	272.235	0	[M-H]-	44.4	25.3	96.94	87.5		12.2299	48.6842	19.1116	279.218	15.8945	48.5044	75.7576	22.5912	27.745	95.3846	75.0276	53.9966	1.38949	0.474554	0.703535	0.152714	0.398572
647	1.108	/	272	HMDB0029418	S-Cysteinosuccinic acid	C7H11NO6S	237.031	0	[M+Cl]-	37.7	2.62	86.12			1177.7	587.998	1079.65	630.601	989.381	794.196	724.642	733.54	668.606	889.796	893.066	762.156	1.17176	0.22868	0.34699	0.459684	0.804302
652	1.321	273.096	272.089	HMDB0000667	Thyronine	C15H15NO4	273.1	14	[M-H]-	42	37.2	87.86			143.814	129.248	280.819	69.0196	76.9818	16.55	129.012	130.615	254.444	27.9626	139.976	111.717	1.25296	0.325336	0.636153	0.196439	0.982868
654	3.92	/	272.162	HMDB0253190	delta-Hydroxylysylnorleucine	C12H25N3O5	291.179	1	[M-H2O-H]-	47.6	46.1	93.5			2.29608	100.908	31.3779	2.59979	2.25571	0.979495	17.0364	0.529045	5.70322	35.9807	27.8876	12.0458	2.31513	1.21109	0.456229	0.340817	0.579925
660	1.42	/	273.073	HMDB0000012	Deoxyuridine	C9H12N2O5	228.075	1	[M+FA-H]-	39.3	3.05	95.3			57.993	11.3713	20.7095	21.7917	31.6212	39.3104	60.8274	22.4399	27.1122	31.5412	28.6973	36.2462	0.791733	-0.336913	0.491041	0.308882	1.02273
661	6.757	274.088	273.08	HMDB0037760	Hydroxysesamone	C15H14O5	274.084	13	[M-H]-	37	4.12	95			92.8335	0.325685	0.327434	0.33562	0.337999	77.6955	0.818095	0.324841	0.355184	0.355817	18.832	15.9099	1.18367	0.243265	0.906487	0.0426386	0.156898
669	4.503	/	274.12	HMDB0028993	Phenylalanylglutamine	C14H19N3O4	293.138	2	[M-H2O-H]-	51.4	63.2	95.46			0.979977	71.8715	44.2742	1.84275	0.835461	1.14559	10.1374	0.350708	2.74087	4.84404	23.9608	3.84373	6.23373	2.6401	0.241096	0.61781	0.781264
671	3.373	275.148	274.141	HMDB0028950	Lysylglutamic acid	C11H21N3O5	275.148	1	[M-H]-	41.1	12.1	94.96			2.70395	97.3168	39.4221	2.43903	1.06957	1.15116	9.13839	1.06362	6.57255	34.1708	28.5903	10.4193	2.74397	1.45626	0.381671	0.418311	0.481079
673	1.114	276.025	275.017	HMDB0001316	6-Phosphogluconic acid	C6H13O10P	276.025	1	[M-H]-	43.6	22.1	97.02		92.3	2463.5	707.44	2440.77	985.783	1110.29	2824.43	3857.94	429.076	4408.3	5128.64	1541.56	3329.68	0.462974	-1.111	0.0821531	1.08538	1.20699
674	3.911	/	275.032	HMDB0303951	6-hydroxy-2-succinylcyclohexa-2,4-diene-1-carboxylate	C11H12O6	240.063	2	[M+Cl]-	38.3	0.837	93.84			47.7651	53.263	119.822	53.007	40.1834	16.5851	1.43746	8.30956	21.1177	52.7281	62.8082	20.0356	3.13483	1.64839	0.0355579	1.44906	2.05031
677	1.003	276.096	275.089	HMDB0011737	gamma-Glutamylglutamic acid	C10H16N2O7	276.096	0	[M-H]-	45.9	33.3	96.9			2225.71	1525.21	1145.33	1828.49	2093.73	1191.49	1719.31	1460.85	1666.83	943.575	1763.69	1396.41	1.26302	0.336878	0.171262	0.766339	1.35975
678	5.966	/	275.104	HMDB0254679	Metomidate	C13H14N2O2	230.106	1	[M+FA-H]-	44.2	24.8	98			23.9863	13.5002	18.8364	24.7577	12.927	12.1062	12.1799	6.2834	17.4833	20.0665	18.8015	13.6239	1.38004	0.464713	0.173082	0.761749	1.48638
679	5.384	276.111	275.104	HMDB0062178	N-lactoyl-Tryptophan	C14H16N2O4	276.111	1	[M-H]-	39.8	8.26	92.51			14.7146	59.4018	22.0586	9.33853	11.1055	8.39348	0.728919	7.33802	10.7062	20.2739	23.3238	9.48809	2.45822	1.29761	0.195884	0.708002	1.52859
680	4.377	/	275.104	HMDB0254082	Lidofenin	C14H18N2O5	294.122	1	[M-H2O-H]-	44.5	27.9	96.27			16.5993	16.3688	15.5578	6.8964	10.1101	6.25458	7.98779	7.96116	8.71828	8.50802	13.1065	7.88596	1.662	0.732923	0.0542513	1.26559	2.0136
682	12.076	/	275.202	HMDB0112099	5-Hexyl-2-furanoctanoic acid	C18H30O3	294.219	0	[M-H2O-H]-	43.9	23.5	96.21			19.8093	33.6219	24.8243	116.696	20.7089	44.0119	27.6243	12.9628	44.7143	34.9278	43.1321	32.8482	1.31307	0.392947	0.611582	0.213545	0.313559
696	4.26	278.13	277.123	HMDB0003426	Pantetheine	C11H22N2O4S	278.13	1	[M-H]-	53.3	72.2	96.1			474.552	178.976	299.906	168.944	269.816	198.491	1.9961	381.786	351.204	119.252	278.439	210.546	1.32246	0.403227	0.472192	0.325881	1.08245
699	5.432	278.163	277.156	HMDB0028998	Phenylalanylisoleucine	C15H22N2O3	278.163	1	[M-H]-	45.2	30.6	96.87			19.2684	463.905	251.431	9.65551	11.9352	5.20514	36.9996	3.69517	31.7735	130.742	151.239	41.6831	3.6283	1.8593	0.300086	0.522754	0.868985
700	5.085	278.163	277.156	HMDB0013243	Leucylphenylalanine	C15H22N2O3	278.163	2	[M-H]-	49.9	54.8	96.42			0.824209	37.0875	24.5714	1.39739	0.447553	1.85823	0.690119	0.586741	2.1781	11.0567	12.8656	3.27398	3.92966	1.9744	0.281376	0.550713	0.646138
701	5.244	278.164	277.156	HMDB0302841	Leucyl-phenylalanine	C15H22N2O3	278.163	2	[M-H]-	49.9	54.8	96.42			2.53443	173.141	96.9716	8.43461	3.09679	1.85823	0.604131	0.586741	8.00066	22.1395	56.8357	6.63785	8.56237	3.09801	0.216228	0.665087	1.50572
702	12.605	278.225	277.217	HMDB0001388	alpha-Linolenic acid	C18H30O2	278.225	0	[M-H]-	40.3	4.22	97.77			628.409	1239.96	1158.21	4184.75	761.651	1783.62	1339.45	632.435	1509.88	1547.53	1594.6	1362.58	1.17027	0.226845	0.744005	0.128424	0.0660622
705	3.462	279.122	278.115	HMDB0028738	Asparaginyl-Phenylalanine	C13H17N3O4	279.122	1	[M-H]-	50.8	60.1	95.4			4.36022	130.562	63.5851	5.69524	2.28441	2.43571	1.69012	1.05361	10.7374	47.8613	41.2974	12.7556	3.23758	1.69492	0.333386	0.477052	1.04053
706	3.946	279.122	278.115	HMDB0038621	z-Clausenamide	C18H17NO2	279.126	13	[M-H]-	41	29.2	89.05			0.806891	37.782	10.8093	1.38096	0.492865	0.667265	57.5006	0.517197	3.42866	14.4872	10.2544	15.3202	0.669339	-0.579191	0.706801	0.150703	0.255357
712	1.798	/	279.099	HMDB0250670	Cyclopentobarbital	C12H14N2O3	234.1	1	[M+FA-H]-	43.6	21.9	97.69			32.6654	473.391	253.008	28.0325	48.0077	25.4507	130.278	13.9704	99.8306	123.749	167.021	78.6558	2.12344	1.0864	0.378569	0.421855	0.579399
713	3.886	280.106	279.099	HMDB0000706	Aspartylphenylalanine	C13H16N2O5	280.106	1	[M-H]-	42.5	16.4	96.52			12.5886	117.433	46.827	11.7858	9.2476	25.9359	1.18459	4.88988	37.6007	88.0774	39.5765	31.5377	1.25489	0.327565	0.764332	0.116718	0.621677
714	2.249	280.143	279.135	HMDB0029118	Tyrosyl-Valine	C14H20N2O4	280.142	1	[M-H]-	42.8	21.2	94.59			4.25606	132.089	65.2066	11.5891	2.15028	4.00337	47.4259	1.40881	14.6989	22.2332	43.0581	17.954	2.39824	1.26198	0.386726	0.412597	0.49493
716	13.187	280.24	279.233	HMDB0000673	Linoleic acid	C18H32O2	280.24	0	[M-H]-	39.8	1.57	97.34	76.3		4330.38	4815.73	4849.54	7337.46	4585.05	5431.85	4864.45	3200.75	5212.35	5904.02	5183.63	4922.68	1.05301	0.0745178	0.724888	0.139729	0.433108
726	2.976	/	281.112	HMDB0062497	N-Acetyl-5-methoxykynuramine	C12H16N2O3	236.116	9	[M+FA-H]-	42.2	24.4	96.27			12.6123	153.621	107.821	11.6286	11.7178	7.01749	34.7273	4.30077	37.0044	69.5175	59.4802	30.5135	1.94931	0.962962	0.408413	0.388901	0.612934
728	4.069	282.12	281.112	HMDB0029115	Tyrosyl-Threonine	C13H18N2O5	282.122	7	[M-H]-	50.1	63.9	94.76			162.764	74.2965	114.223	145.691	156.328	114.275	31.765	130.051	105.8	107.447	130.661	97.8675	1.33508	0.416923	0.203073	0.692347	1.22712
731	13.848	/	281.249	HMDB0062549	2-Hydroxystearic acid	C18H36O3	300.266	0	[M-H2O-H]-	40.2	5.68	95.47			825.494	1447.91	1312.95	2094.38	528.469	1720.77	2318.2	849.913	1479.08	1791.65	1241.84	1631.92	0.760967	-0.394094	0.310469	0.507982	1.0661
735	1.396	283.092	282.085	HMDB0246240	9-beta-d-Arabinofuranosylguanine	C10H13N5O5	283.092	1	[M-H]-	45.9	33.3	97.41	90.9		4945.95	2715	3717.46	3968.22	4485.19	4539.77	4668.94	4331.92	3482.91	3573.66	3966.36	4119.44	0.96284	-0.054632	0.743497	0.128721	0.468049
736	1.005	/	282.085	HMDB0029075	Threoninyl-Gamma-glutamate	C9H17N3O5	247.117	7	[M+Cl]-	40.2	12.3	96.04			869.241	506.121	742.335	640.74	951.149	837.41	368.986	1030.29	732.454	770.25	741.917	747.877	0.992031	-0.0115429	0.965556	0.0152226	0.110057
738	3.639	/	283.011	HMDB0037731	S-(2-Furanylmethyl) methanethioate	C6H6O2S	142.009	1	[2M-H]-	39.9	6.64	93.93			407.669	172.35	296.459	332.351	333.639	316.585	109.356	273.807	320.915	370.837	308.494	278.3	1.10849	0.148598	0.623883	0.204897	0.633549
740	1.49	284.076	283.069	HMDB0000299	Xanthosine	C10H12N4O6	284.076	1	[M-H]-	47.5	48.8	95.19			1779.03	1291.64	1369.85	1713.57	2905.46	2011.74	1317.12	2003.02	1504.48	3224.11	1811.91	2012.1	0.900509	-0.151187	0.661647	0.179374	0.50555
741	4.869	/	283.083	HMDB0303070	1-(p-Hydroxy-cinnamoyl)-glycerol	C12H14O5	238.084	2	[M+FA-H]-	45	27.9	98.92			217.269	125.092	296.732	48.5796	167.948	83.6566	0.737389	158.434	131.263	24.4268	171.124	79.7036	2.14701	1.10233	0.114286	0.942008	1.38912
742	5.449	284.09	283.083	HMDB0011686	p-Cresol glucuronide	C13H16O7	284.09	2	[M-H]-	47.3	39.6	98.64			144.84	51.4986	180.396	153.199	186.513	105.884	39.8311	129.173	116.748	188.455	143.289	116.018	1.23506	0.30458	0.445474	0.351178	0.741841
747	5.543	/	283.119	HMDB0028892	Histidylphenylalanine	C15H18N4O3	302.138	3	[M-H2O-H]-	38.8	2.44	95.21			516.16	64.0905	67.3527	22.0981	40.4829	205.817	1.07068	131.316	25.4923	144.038	142.037	101.547	1.39874	0.484123	0.700197	0.15478	0.588198
750	14.604	284.272	283.264	HMDB0000827	Stearic acid	C18H36O2	284.272	0	[M-H]-	39.6	5.24	93.12	86.1		111.075	78.9767	34.9901	92.9913	85.9669	111.543	130.01	91.7081	100.823	87.7063	80.8	104.358	0.774258	-0.369114	0.148978	0.826877	1.37179
756	4.356	/	284.162	HMDB0247103	6-n-Octylaminouracil	C12H21N3O2	239.163	2	[M+FA-H]-	46.2	36.5	96.95			26.7086	151.436	87.5378	20.1418	19.2489	12.8228	5.19274	12.4901	55.6948	121.785	61.0146	41.5972	1.4668	0.552668	0.58346	0.233989	0.959019
763	11.153	/	285.244	HMDB0031052	2-Hexadecanone	C16H32O	240.245	1	[M+FA-H]-	46.6	40.1	94.12			1.69911	6.3444	1.92708	26.392	0.912156	13.4711	13.6464	2.85174	3.73992	23.4783	7.45495	11.4375	0.6518	-0.6175	0.534572	0.271994	1.14498
767	2.743	/	286.102	HMDB0002224	5-Methyldeoxycytidine	C10H15N3O4	241.106	8	[M+FA-H]-	37.3	0.633	95.03			2.08193	45.0066	32.1527	0.905808	0.842222	0.791856	1.64759	0.803007	6.43951	12.1597	16.1978	4.36834	3.70801	1.89065	0.279945	0.552927	0.682036
771	3.741	287.185	286.178	HMDB0041142	N-[2-(4-Prenyloxyphenyl)ethyl]tiglamide	C18H25NO2	287.189	12	[M-H]-	36.7	4.47	92.21			2.40541	247.388	69.3614	3.95424	1.28469	0.900397	5.60667	0.978481	10.0684	57.9152	64.8788	15.0938	4.29836	2.10379	0.336107	0.473523	0.724141
774	1.5	287.196	286.189	HMDB0028713	Arginylleucine	C12H25N5O3	287.196	1	[M-H]-	56.6	91.5	92.98			2.75597	145.291	95.0339	2.09038	2.25652	1.92922	113.266	2.72512	9.59675	44.8934	49.4855	34.4822	1.4351	0.521155	0.693291	0.159085	0.0800183
779	5.585	/	287.086	HMDB0033317	1,5-bis(4-hydroxyphenyl)-1,4-pentadiene	C17H16O2	252.115	8	[M+Cl]-	37.3	3.44	91.84			310.553	132.15	229.958	191.608	271.517	198.6	0.759247	195.065	217.898	202.853	227.157	163.035	1.3933	0.47851	0.245846	0.609337	1.08707
784	4.327	/	288.053	HMDB0002109	Hydroxysepiapterin	C9H11N5O4	253.081	9	[M+Cl]-	45.4	40.6	96.29			25.6694	9.7962	13.1525	30.638	34.9806	10.9149	1.16798	13.6886	19.8141	22.1608	22.8473	13.5493	1.68624	0.753809	0.168368	0.77374	1.32082
790	3.516	/	288.157	HMDB0029022	Prolyl-Lysine	C11H21N3O3	243.158	2	[M+FA-H]-	41.9	14.6	97.2			5.29502	180.548	91.8073	5.51387	5.11168	0.972815	3.07672	0.859257	7.14812	69.1361	57.6551	16.2386	3.5505	1.82802	0.317647	0.498055	1.32034
791	4.052	/	288.157	HMDB0246853	Dhlnl	C12H25N3O6	307.174	2	[M-H2O-H]-	39.9	7.25	94.54			1.75972	63.7017	19.5749	1.53762	0.690563	0.660909	77.0491	0.653339	2.85381	14.9252	17.4529	19.2285	0.90766	-0.139776	0.927961	0.0324701	0.0876586
794	1.05	290.041	289.033	HMDB0001068	Sedoheptulose 7-phosphate	C7H15O10P	290.04	1	[M-H]-				88.3		276.41	358.929	407	469.972	45.7904	378.008	1114.67	404.52	220.697	416.968	311.62	506.972	0.61467	-0.702117	0.290109	0.53744	1.04324
798	3.585	/	289.081	HMDB0304729	Quercetin 3-O-sophoroside	C14H16N2O6	308.101	7	[M-H2O-H]-	39.7	13.3	92.58			17.8439	69.2576	71.2148	12.6421	7.53596	14.4595	1.32937	3.2455	18.1396	47.5846	35.6989	16.9517	2.10591	1.07445	0.294869	0.530371	1.26434
801	4.341	/	290.115	HMDB0060861	OR-1896	C13H15N3O2	245.116	2	[M+FA-H]-	41.8	14.4	96.85			3.2149	99.463	40.1735	4.21418	3.44202	1.55567	0.662982	1.08883	5.16158	5.54382	30.1015	2.80258	10.7407	3.42501	0.218878	0.659798	1.78212
802	1.058	/	290.965	HMDB0244230	Ribulose 1,5-bisphosphate	C5H12O11P2	309.985	7	[M-H2O-H]-	50.2	66.4	92.3			312.973	249.476	249.233	271.962	548.922	421.641	420.215	467.079	536.176	556.681	326.513	480.358	0.679728	-0.55697	0.0417377	1.37947	2.13122
804	3.739	292.106	291.099	HMDB0041309	Monatin	C14H16N2O5	292.106	1	[M-H]-	48.3	48.7	94.34			10.2005	106.334	33.6792	10.2674	7.33643	6.17866	1.65144	1.32483	17.4737	47.0297	33.5635	14.7317	2.27833	1.18798	0.388928	0.410131	1.27775
807	0.965	/	292.072	HMDB0000982	5-Methylcytidine	C10H15N3O5	257.101	7	[M+Cl]-	47.7	55.1	91.95			372.635	216.648	385.908	735.196	172.764	571.27	2081.95	80.6038	494.188	1314.67	376.63	908.535	0.414547	-1.27039	0.212599	0.672438	0.890226
810	1.669	293.138	292.131	HMDB0028804	Glutaminylphenylalanine	C14H19N3O4	293.138	1	[M-H]-	48.9	50.7	95.55			3.46436	164.939	81.2577	4.75126	2.33599	2.69491	80.3635	1.75892	15.0675	62.8867	51.3496	32.5543	1.57735	0.657504	0.616387	0.210147	0.0614891
811	4.243	/	292.131	HMDB0013161	2-Hexenoylcarnitine	C13H23NO4	257.163	5	[M+Cl]-	40.8	14.5	95.31			0.488801	39.1215	20.8452	0.326081	0.385528	0.430194	20.5349	0.398241	0.929658	10.067	12.2334	6.47199	1.89021	0.918546	0.528842	0.276674	0.039138
817	4.376	294.122	293.115	HMDB0000594	gamma-Glutamylphenylalanine	C14H18N2O5	294.122	1	[M-H]-	49.6	53	96.27			85.2955	80.7121	82.2824	39.5808	57.359	33.8902	56.5887	46.2966	49.7163	48.3963	69.046	46.9776	1.46976	0.555583	0.0670712	1.17346	1.81105
818	3.939	294.122	293.115	HMDB0029156	Glutamylphenylalanine	C14H18N2O5	294.122	1	[M-H]-	44.8	30.1	95.59			11.8524	149.154	67.2626	11.3376	14.6416	10.7396	1.03538	4.45492	24.2781	52.7148	50.8496	18.6446	2.72731	1.44748	0.2891	0.538951	1.28408
819	5.085	294.122	293.115	HMDB0001894	Aspartame	C14H18N2O5	294.122	2	[M-H]-	48.8	50.1	95.97			17.1258	23.4498	14.0492	5.52891	19.9085	21.8049	0.707823	37.1311	17.4844	13.1928	16.0124	18.0642	0.886418	-0.17394	0.766052	0.115741	0.425097
820	3.6	294.158	293.151	HMDB0028919	Isoleucyl-Tyrosine	C15H22N2O4	294.158	1	[M-H]-	47.7	44	96.03			3.13516	234.357	141.768	4.37141	3.16264	1.32262	1.5818	1.18989	7.71786	29.505	77.3589	8.26343	9.3616	3.22675	0.220227	0.657129	1.31017
821	4.538	294.158	293.151	HMDB0029108	Tyrosyl-Isoleucine	C15H22N2O4	294.158	2	[M-H]-	51.9	65	96.67			13.3174	329.215	213.854	8.11701	6.92392	5.47439	26.9125	2.47332	37.0819	107.793	114.285	35.947	3.17927	1.6687	0.313977	0.503102	0.68908
822	3.937	294.158	293.151	HMDB0028941	Leucyl-Tyrosine	C15H22N2O4	294.158	2	[M-H]-	44.7	29.3	96.21			2.71893	99.4304	43.8499	3.66597	5.11832	1.74685	1.0213	2.63396	7.37455	20.7024	30.9567	6.69581	4.62329	2.20892	0.269401	0.569601	1.24123
826	11.251	294.22	293.212	HMDB0010220	9(10)-EpODE	C18H30O3	294.219	1	[M-H]-	51.7	63.4	96.17	87.5		8.71301	72.5307	23.8904	792.224	15.2751	138.418	221.665	11.2195	51.5975	185.965	182.527	121.773	1.49891	0.583914	0.710456	0.148463	0.582386
827	10.397	294.22	293.212	HMDB0301805	3-Oxo-2-(2-entenyl)cyclopentaneoctanoic acid	C18H30O3	294.219	1	[M-H]-	46.3	37.9	94.77			29.978	57.853	39.2049	277.833	14.8332	47.7883	106.95	22.0403	34.9149	78.3364	83.9404	58.0059	1.4471	0.533166	0.627033	0.20271	0.0773653
828	11.112	/	293.213	HMDB0010208	15,16-DiHODE	C18H32O4	312.23	1	[M-H2O-H]-	49.7	53.3	95.92			37.4788	93.2261	32.3886	645.325	42.5892	93.2638	141.834	16.5726	54.2669	189.769	170.201	99.1413	1.71676	0.779685	0.579884	0.236659	0.168099
829	9.482	294.22	293.213	HMDB0029969	Squamostanal A	C18H30O3	294.219	1	[M-H]-	42.2	16.7	95.95			1.81293	2.87979	4.55911	104.59	13.6073	4.03081	30.8397	3.73766	4.56941	38.5822	25.4898	16.3519	1.55882	0.640456	0.679038	0.168106	0.142084
831	1.005	/	294.029	HMDB0243786	1-(3-Carboxypropylcarbamoyl)-5-fluorouracil	C9H10FN3O5	259.06	3	[M+Cl]-	39.7	4.86	97.17			462.544	164.733	247.796	375.636	278.246	605.729	773.352	257.062	484.135	472.558	305.791	518.567	0.589684	-0.761985	0.0647492	1.18877	1.78259
839	4.638	296.118	295.11	HMDB0029001	Phenylalanylmethionine	C14H20N2O3S	296.119	6	[M-H]-	40.9	18.5	93.22			41.4062	14.2759	2.94933	3.43287	5.47483	5.54346	0.581533	8.14894	4.25644	4.37469	13.5078	4.58101	2.94866	1.56006	0.260344	0.584452	1.27358
841	5.089	296.12	295.113	HMDB0028980	Methionyl-Phenylalanine	C14H20N2O3S	296.119	2	[M-H]-	45.7	39.4	91.33			0.379994	36.8535	16.0182	0.316357	0.357533	0.333371	16.9534	0.306731	0.942589	5.71587	10.7851	4.85039	2.22355	1.15287	0.472118	0.325949	0.130292
842	3.431	/	295.128	HMDB0259516	Ranisen	C13H22N4O3S	314.141	14	[M-H2O-H]-	34.9	0.056	89.47			19.3847	136.939	86.3218	39.0356	17.4926	17.2768	6.3661	5.60602	42.2164	75.1496	59.8347	29.323	2.04054	1.02895	0.282251	0.549365	1.3199
843	3.847	/	295.128	HMDB0029876	Paucine	C13H18N2O3	250.132	7	[M+FA-H]-	44.2	34.2	94.73			24.0658	88.7593	41.32	39.662	25.6112	14.7709	58.2254	7.39634	26.2574	47.7349	43.8836	30.877	1.42124	0.507152	0.417452	0.379393	1.0865
844	11.468	296.235	295.228	HMDB0029796	13-Oxo-9-octadecenoic acid	C18H32O3	296.235	1	[M-H]-	47.3	41.2	96.37			24.6292	163.334	45.3364	1114.94	18.8722	406.854	702.163	68.6329	168.175	303.754	273.422	329.916	0.828764	-0.270966	0.818784	0.0868305	1.21612
845	11.262	/	295.228	HMDB0000782	Octadecanedioic acid	C18H34O4	314.246	1	[M-H2O-H]-	48	44.6	96.17	79.8		35.6251	374.535	73.8439	1085.05	14.0461	604.835	921.429	165.837	201.479	755.651	316.62	529.846	0.597569	-0.742822	0.422672	0.373997	1.40562
846	10.881	296.235	295.228	HMDB0247599	9-Hydroxylinoleic acid	C18H32O3	296.235	1	[M-H]-	54	73.9	96.96	85.2		266.684	496.239	296.866	3072.66	140.126	339.748	1182.81	161.313	276.069	1168.47	854.515	625.682	1.36573	0.449677	0.713598	0.146547	0.0520449
848	10.474	/	295.228	HMDB0061650	9,10-Epoxyoctadecanoic acid	C18H34O4	314.246	1	[M-H2O-H]-	47	42.3	93.66	77.6		45.1825	80.8159	42.3862	360.044	25.1388	165.372	80.847	35.4163	72.5184	130.799	110.714	96.9906	1.14149	0.190914	0.842859	0.0742451	0.382405
850	5.477	/	296.094	HMDB0034777	Epidermin	C11H19NO6	261.121	14	[M+Cl]-	40	17.8	96.8			3.61104	5.90509	2.83024	38.5106	6.1886	3.48857	0.637006	4.63884	2.62019	10.1174	11.4091	4.30041	2.65303	1.40764	0.338951	0.469863	1.32159
851	1.589	297.108	296.101	HMDB0001563	1-Methylguanosine	C11H15N5O5	297.107	1	[M-H]-	44.6	31.6	93.25	81.8		50.4837	43.8166	41.7593	41.3465	105.287	55.2436	32.4764	51.2907	49.8393	50.6224	56.5386	47.8945	1.18048	0.239376	0.522304	0.282076	0.460152
852	4.899	/	297.062	HMDB0303826	Protocatechuic acid 4-glucoside	C13H16O9	316.079	2	[M-H2O-H]-	39.2	2.67	95.25			49.6212	29.6192	37.4094	12.7756	59.4763	46.4314	0.791865	37.9854	35.0601	19.5258	37.7803	27.9589	1.35128	0.434326	0.414459	0.382518	0.920908
853	6.281	298.106	297.098	HMDB0240654	4-Ethylphenol glucuronide	C14H18O7	298.105	1	[M-H]-	45.9	33.8	97.45			43.5092	27.4549	12.8463	35.6764	42.6971	44.6732	0.819901	46.2219	8.95923	4.10804	32.4368	20.9565	1.54782	0.630235	0.357902	0.446236	1.40495
855	11.188	298.251	297.244	HMDB0031127	5-Hexyltetrahydro-2-furanoctanoic acid	C18H34O3	298.251	1	[M-H]-	45.2	30.6	96.59			176.223	636.282	224.602	5829.1	192.301	809.511	1982.65	459.103	318.031	1291.74	1411.7	972.207	1.45206	0.5381	0.711917	0.147571	0.576199
857	11.066	298.251	297.244	HMDB0030980	10-Oxooctadecanoic acid	C18H34O3	298.251	1	[M-H]-	44.5	27	96.59			45.6559	524.189	76.9114	876.156	24.0513	586.032	663.076	284.013	184.045	987.669	309.393	540.967	0.571925	-0.806102	0.326598	0.485986	1.43751
859	12.095	298.251	297.244	HMDB0030981	11-Oxooctadecanoic acid	C18H34O3	298.251	1	[M-H]-	45.7	34.1	95.62			27.5484	36.6869	16.1663	231.805	60.354	107.229	113.196	50.1433	43.023	57.202	74.5122	74.1587	1.00477	0.00686174	0.993594	0.00279123	0.762836
861	1.009	299.077	298.07	HMDB0302282	alpha-Cephalin	C9H18NO8P	299.077	1	[M-H]-	40.9	11.4	93.78			379.088	369.733	233.66	207.347	631.241	276.961	7.17428	841.23	380.376	210.97	364.214	343.342	1.06079	0.0851379	0.897979	0.046734	0.856616
862	1.44	299.077	298.07	HMDB0001016	4'-Phosphopantothenate	C9H18NO8P	299.077	1	[M-H]-	48.3	43.4	99.17			1485.46	1544.72	963.038	1003.13	2958.71	1383.77	390.483	3601.98	1539.98	996.859	1591.01	1582.61	1.00531	0.00763559	0.990041	0.00434667	0.383808
865	4.263	/	298.178	HMDB0240238	Tolpropamine	C18H23N	253.183	14	[M+FA-H]-	36.8	6.75	91.63			6.70564	48.4837	29.651	6.44391	5.48194	0.959556	4.19365	0.760635	7.2533	27.2751	19.3532	8.08844	2.3927	1.25864	0.288332	0.540107	1.50778
869	2.732	/	299.123	HMDB0033143	Pyrraline	C12H18N2O4	254.127	8	[M+FA-H]-	41.4	20.3	95.04			2.37785	70.2616	51.167	1.91184	1.51934	0.828844	14.2148	0.876299	6.94166	14.8801	25.4475	7.54835	3.37127	1.75329	0.29457	0.530812	0.61347
871	11.869	/	299.202	HMDB0006027	Oxymesterone	C20H30O3	318.219	1	[M-H2O-H]-	38.8	1.11	94.17			1.23637	21.0531	1.10515	6.21502	2.20326	1.85372	1.22871	2.04992	1.75935	1.39849	6.36259	1.65804	3.83742	1.94014	0.282276	0.549326	1.24585
873	11.966	300.267	299.259	HMDB0061662	13-hydroxyoctadecanoic acid	C18H36O3	300.266	1	[M-H]-	47.9	43.4	97.13			42.6508	299.384	85.7918	1269.84	20.5027	276.377	479.207	121.578	110.745	594.326	343.634	316.446	1.08592	0.118912	0.917918	0.0371962	0.810377
875	11.868	300.267	299.259	HMDB0112183	11-Hydroxyoctadecanoic acid	C18H36O3	300.266	1	[M-H]-	47.9	43.4	97.13			18.7213	356.04	46.6148	657.369	50.8173	353.923	204.152	160.7	40.2831	723.525	225.912	296.517	0.761888	-0.39235	0.691092	0.160464	0.825428
880	1.074	/	300.049	HMDB0032294	N-Gluconyl ethanolamine phosphate	C8H18NO10P	319.067	1	[M-H2O-H]-	43.6	24.2	95.04	88.2	92.4	4044.55	2534.78	3567.18	3275.06	3268.35	2946.3	6486.44	3519.61	3124.91	2304.99	3337.98	3676.45	0.907936	-0.139337	0.671709	0.172819	0.251415
884	4.709	301.143	300.136	HMDB0029028	Prolyl-Tryptophan	C16H19N3O3	301.143	2	[M-H]-	45.8	35.2	95.97			2.02486	103.931	27.5182	6.94807	2.74619	2.18667	0.838719	1.17648	6.50347	16.6948	28.6336	5.48002	5.22509	2.38546	0.271806	0.565741	1.30448
887	4.261	/	300.157	HMDB0240250	Phenyltoloxamine	C17H21NO	255.162	14	[M+FA-H]-	39.2	17.4	92.98			10.9473	40.4664	36.9061	22.1024	14.2275	6.56652	4.41621	4.82535	13.9434	25.8923	24.93	11.1287	2.24014	1.16359	0.091242	1.03981	1.87615
895	3.884	/	301.081	HMDB0006809	Nicotinic acid ribonucleoside	C11H14NO6	256.082	3	[M+FA-H]-	46.7	38.9	97.92			13.1615	93.1771	45.7951	13.3971	11.2072	29.0009	3.18776	6.10566	38.9927	79.5499	35.3476	31.3674	1.12689	0.172348	0.854457	0.0683099	0.442111
896	2.416	302.159	301.152	HMDB0013016	Neuromedin B (1-3)	C12H22N4O5	302.159	2	[M-H]-	44.1	27.1	95.03			42.4142	56.1941	109.847	99.7039	60.2045	199.663	79.474	75.9871	154.927	93.0062	73.6726	120.612	0.610825	-0.711168	0.12836	0.891569	1.70391
897	3.26	302.159	301.152	HMDB0251775	Emivirine	C17H22N2O3	302.163	12	[M-H]-	37.2	8.45	89.86			5.24389	70.4989	39.0317	9.34492	9.95851	15.8424	2.31647	10.7965	27.6932	40.1763	26.8156	19.365	1.38475	0.469621	0.612211	0.213099	0.323256
898	2.158	/	301.152	HMDB0253233	huperzine b	C16H20N2O	256.158	14	[M+FA-H]-	43.4	39.1	92.6			25.0313	66.1566	197.174	92.4985	81.1675	259.382	85.1822	98.4963	111.551	52.7924	92.4056	121.481	0.760659	-0.394677	0.543532	0.264775	0.949618
900	12.466	302.225	301.217	HMDB0003598	Retinyl ester	C20H30O2	302.225	1	[M-H]-	53.1	68.7	97.54			1120.43	1143.83	1820.24	1813.17	1289.4	1289.85	822.193	643.268	1912.95	2479.06	1437.41	1429.46	1.00556	0.0080007	0.983681	0.00714579	0.437359
901	11.244	/	301.218	HMDB0006245	18-Hydroxyarachidonic acid	C20H32O3	320.235	1	[M-H2O-H]-	48.1	46	95.24			5.63844	3.82417	7.18799	10.1341	9.1139	8.27176	32.6701	4.19898	9.30869	20.8408	7.17972	15.0581	0.476803	-1.06854	0.206871	0.684301	1.31856
906	0.913	/	302.102	HMDB0015598	Voglibose	C10H21NO7	267.132	1	[M+Cl]-	40.9	12.1	92.98			246.724	187.224	344.048	501.45	132.968	471.757	838.021	80.8006	396.715	889.458	282.483	535.35	0.52766	-0.922319	0.159402	0.797506	0.946598
907	1.52	303.143	302.136	HMDB0039423	N5-Acetyl-N2-gammaglutamylornithine	C12H21N3O6	303.143	1	[M-H]-	49.7	55.9	94.16			18.1513	184.495	113.434	21.7207	13.5847	32.0356	85.9084	9.61557	50.9895	109.801	70.2771	57.6701	1.21861	0.285231	0.752043	0.123757	0.117855
908	3.718	303.144	302.136	HMDB0060543	6-Hydroxyetodolac	C17H21NO4	303.147	12	[M-H]-	36.4	3.76	91.07			11.3348	190.448	60.571	12.726	8.08123	14.2109	6.15471	4.04057	30.6546	71.6415	56.6321	25.3405	2.23485	1.16018	0.422253	0.374427	0.738763
909	4.958	303.159	302.152	HMDB0029096	Tryptophyl-Valine	C16H21N3O3	303.158	2	[M-H]-	50.2	57	96.29			0.94808	80.7424	43.3971	1.73471	1.05916	0.705133	0.790221	0.259273	2.88268	15.0806	25.5763	3.94359	6.48554	2.69723	0.250633	0.600962	1.13757
914	2.338	/	303.081	HMDB0000884	Ribothymidine	C10H14N2O6	258.085	8	[M+FA-H]-	37.7	0.591	96.2			140.981	133.845	145.854	111.877	227.474	181.788	67.0724	205.382	131.812	132.308	152.006	143.672	1.05801	0.0813471	0.794722	0.0997845	0.362819
917	6.168	/	303.139	HMDB0246654	2-Naphthylaminomethyl-gamma-aminobutyric acid	C15H18N2O2	258.137	15	[M+FA-H]-	39	14.8	95.45			6.66992	40.1749	17.9881	3.83411	8.89083	7.46161	0.784711	9.07805	6.37388	8.49992	15.5116	6.43964	2.40877	1.26829	0.217132	0.663276	1.23987
918	13.021	304.24	303.233	HMDB0001043	Arachidonic acid	C20H32O2	304.24	0	[M-H]-	52.1	63.4	97.25	81.3		8088.38	6080.47	6681.33	9645.86	5483.51	7347.24	6625.22	3576.35	8451.68	9191.98	7195.91	7038.49	1.02236	0.0319103	0.901111	0.0452219	0.343459
925	4.511	305.138	304.131	HMDB0253404	Imazamox	C15H19N3O4	305.138	2	[M-H]-	46.1	38	94.4			0.36396	27.8013	13.9515	0.72626	0.457998	0.757451	0.764891	0.365531	1.05718	2.19148	8.66021	1.02731	8.43001	3.07553	0.233945	0.630886	0.924747
930	1.327	/	305.018	HMDB0011641	Uridine 2'-phosphate	C9H13N2O9P	324.036	1	[M-H2O-H]-	48.6	45.8	98.7			66.7619	79.7344	77.966	52.6383	87.0174	67.017	22.5777	164.643	80.6257	104.025	72.8236	87.7776	0.829638	-0.269447	0.552344	0.257791	0.0233059
935	13.472	306.256	305.249	HMDB0002925	Dihomo-gamma-linolenic acid	C20H34O2	306.256	1	[M-H]-	39.3	0.244	97.03	89.6		358.904	162.671	348.042	283.166	214.72	318.232	96.1705	178.478	591.943	196.127	273.5	276.19	0.990262	-0.0141183	0.977986	0.00966757	0.438203
941	1.005	307.084	306.077	HMDB0062697	Glutathionate(1-)	C10H17N3O6S	307.084	1	[M-H]-	46.9	40.8	95.04			2053.92	1462.26	4860.14	783.847	592.691	24.8005	1834.91	2036.53	5011.41	143.036	1950.57	1810.14	1.07758	0.107798	0.908749	0.0415558	0.979836
942	1.323	307.084	306.077	HMDB0000125	Glutathione	C10H17N3O6S	307.084	1	[M-H]-	48.5	48.5	94.82	76		1436.62	1418.63	3169.4	555.461	487.528	31.8539	1414.18	1548.63	3019.39	132.917	1413.53	1229.4	1.14977	0.201351	0.807182	0.0930284	0.982106
947	1.01	/	307.034	HMDB0060774	5-Carboxy-2'-deoxyuridine	C10H12N2O7	272.064	0	[M+Cl]-	41.4	10.9	96.61			3991.61	1149.09	1769.77	1593.47	3359.44	2363.47	2820.32	2944.72	2075.53	1696.18	2372.68	2380.04	0.996904	-0.0044732	0.990603	0.00410029	0.418318
948	1.315	308.041	307.034	HMDB0001409	dUMP	C9H13N2O8P	308.041	1	[M-H]-	49.4	50.2	98.11	90.8		2876.03	996.714	1242.41	1090.86	2329.15	1721.77	554.071	2631.7	1615.42	1513.95	1707.03	1607.38	1.062	0.0867783	0.847512	0.071854	0.265387
956	1.544	310.12	309.113	HMDB0028831	Glutamyltyrosine	C14H18N2O6	310.116	12	[M-H]-	38.8	12.4	94.31			562.613	649.534	924.21	775.68	1068.51	930.175	408.127	1461.8	1188.15	1351.65	796.109	1067.98	0.745434	-0.423848	0.229004	0.640157	0.900049
958	14.711	/	309.28	HMDB0061665	15-hydroxyicosanoic acid	C20H40O3	328.298	1	[M-H2O-H]-	39.1	0.0978	96.18	71		15.1487	20.039	17.63	33.9075	9.51657	29.7361	26.5693	19.0126	22.4803	22.3464	19.2484	24.0289	0.801049	-0.320038	0.315744	0.500665	1.21488
963	11.786	/	310.239	HMDB0013321	Undecanoylcarnitine	C18H35NO4	329.257	1	[M-H2O-H]-	43.9	24.3	96.05			66.0405	77.4233	55.0398	61.0812	135.899	104.358	34.631	175.171	98.8835	37.9067	79.0967	90.1901	0.876999	-0.189352	0.718314	0.143686	0.0780669
967	5.627	312.148	311.141	HMDB0013302	Phenylalanylphenylalanine	C18H20N2O3	312.147	2	[M-H]-	47.7	44.3	95.98			1.60594	64.9306	35.3875	0.866254	1.53534	0.942365	0.656437	0.50772	3.27354	12.9891	20.8651	3.67384	5.67938	2.50573	0.254171	0.594874	1.06975
974	9.973	/	311.223	HMDB0030936	5,8,12-Trihydroxy-9-octadecenoic acid	C18H34O5	330.241	1	[M-H2O-H]-	47.5	43	95.95			13.1761	164.83	50.6909	1410.92	60.5191	41.2774	401.158	18.9469	30.2226	386.221	340.027	175.565	1.93676	0.953642	0.577539	0.238418	0.259823
975	9.826	312.231	311.223	HMDB0006940	9)-HPODE	C18H32O4	312.23	1	[M-H]-	48.4	47.5	96.2	90.7		18.445	199.847	52.1893	1054.85	13.1633	30.5853	40.2079	11.7592	49.2195	267.102	267.699	79.7747	3.35568	1.74661	0.386557	0.412786	0.701487
976	9.708	/	311.223	HMDB0031271	2-Nonenoic acid	C9H16O2	156.115	1	[2M-H]-	44.3	30.5	92.3			41.4353	27.1502	10.1455	197.066	4.35428	10.0415	45.6868	11.7592	9.30227	109.97	56.0303	37.352	1.50006	0.585021	0.659045	0.181085	0.340597
981	8.161	/	312.125	HMDB0302145	Asimilobine	C17H17NO2	267.126	5	[M+FA-H]-	38.8	5	94.53			260.527	185.944	42.5114	42.114	62.2866	47.4763	1.11022	80.6202	42.639	47.8893	118.676	43.947	2.70045	1.4332	0.171155	0.766611	1.45059
982	3.882	/	312.157	HMDB0249665	Carbuterol	C13H21N3O3	267.158	2	[M+FA-H]-	43.4	23.7	96.03			1.81177	59.8711	16.31	1.46837	0.717734	1.91204	1.41325	0.74835	6.35564	33.0395	16.0358	8.69375	1.84452	0.883246	0.585035	0.232818	0.3135
986	12.619	313.262	312.255	HMDB0242034	N-Lauroyl Isoleucine	C18H35NO3	313.262	1	[M-H]-	44.2	25.5	96.52			26.5765	24.4114	21.6573	17.8225	68.848	40.0483	13.0812	50.1056	34.8423	19.6352	31.8631	31.5425	1.01016	0.0145903	0.978514	0.00943278	0.135642
988	4.258	/	313.1	HMDB0011112	N1-(alpharibosyl)-5,6-dimethyl-benzimidazole	C14H18N2O4	278.127	14	[M+Cl]-	40.6	23.2	94.14			14.6467	6.42582	10.6429	5.35003	8.31121	5.75184	1.02976	11.1118	11.256	3.4545	9.07533	6.52078	1.39175	0.476905	0.36031	0.443324	1.20325
990	7.73	/	313.12	HMDB0254869	Monooctyl phthalate	C16H22O4	278.152	5	[M+Cl]-	44.1	30.3	96.54			9.01497	14.1261	11.3831	19.1185	32.5287	15.1745	1.07165	14.1366	4.83405	15.1527	17.2343	10.0739	1.71079	0.774659	0.200067	0.698825	1.34039
999	4.236	315.18	314.173	HMDB0030185	Piperolein A	C19H25NO3	315.183	11	[M-H]-	41.7	28.2	92.26			25.142	122.7	95.1269	17.5907	14.7256	7.04334	3.57942	2.08316	23.4851	62.8383	55.057	19.8059	2.77984	1.475	0.212069	0.673524	1.64403
1003	4.487	/	314.209	HMDB0304028	16-oxo-palmitate	C16H29O3	269.212	2	[M+FA-H]-	46.2	38.9	95.15			1.18258	42.0398	24.6391	1.13692	0.503549	0.862106	4.11822	0.305599	3.40847	11.9307	13.9004	4.12503	3.36977	1.75265	0.315384	0.501161	0.525142
1004	0.955	/	315.081	HMDB0029404	a-Amino-2,5-dihydro-5-oxo-4-isoxazolepropanoic acid N2-glucoside	C12H18N2O9	334.101	6	[M-H2O-H]-	40.5	18.4	90.92			159.693	128.828	107.774	86.3549	183.399	94.4137	252.568	193.838	80.3977	55.2202	133.21	135.288	0.984642	-0.0223293	0.961745	0.0169399	0.299056
1006	4.377	/	315.097	HMDB0028881	Histidylaspartic acid	C10H14N4O5	270.096	8	[M+FA-H]-	49.3	58	97.7			33.4489	21.6728	24.1445	13.9853	21.2808	12.1406	16.7298	19.2538	17.8916	13.7621	22.9065	15.9556	1.43564	0.521692	0.0750681	1.12454	1.80252
1013	10.42	316.262	315.254	HMDB0059633	9,10-dihydroxyoctadecanoate	C18H36O4	316.261	1	[M-H]-	43	23	93.16			13.0032	19.5146	5.54378	58.2613	9.47384	18.8987	24.604	15.9952	11.234	32.1141	21.1593	20.5692	1.02869	0.0408088	0.955344	0.0198402	0.469255
1020	1.87	317.159	316.152	HMDB0061077	alpha-oxycodol	C18H23NO4	317.163	11	[M-H]-	38.8	15.4	90.68			3.91545	237.162	110.524	7.22005	5.36386	3.34611	124.021	2.49872	24.4208	98.4587	72.837	50.5491	1.44092	0.526986	0.681878	0.166294	0.0724851
1021	2.906	317.159	316.152	HMDB0250999	Denopamine	C18H23NO4	317.163	11	[M-H]-	40.1	21.4	90.84			23.2083	106.665	78.4659	26.8004	19.011	12.8614	43.1921	16.7203	56.1363	58.7925	50.8302	37.5405	1.35401	0.437237	0.527721	0.277596	0.556257
1023	4.008	317.159	316.152	HMDB0035587	Pandamarilactonine A	C18H23NO4	317.163	11	[M-H]-	36.9	2.69	93.74			4.99793	196.702	65.7737	6.62647	4.82156	3.49819	57.5362	2.00608	18.7354	56.9396	55.7843	27.7431	2.01074	1.00773	0.493989	0.306283	0.309924
1024	3.818	/	316.152	HMDB0259657	Cocculine	C17H21NO2	271.157	13	[M+FA-H]-	44.1	39.7	94.21			18.8925	347.987	104.35	18.0997	15.7377	21.9486	12.3835	7.02858	38.1817	139.81	101.013	43.8704	2.30254	1.20323	0.428651	0.367897	0.751994
1025	5.57	317.174	316.167	HMDB0028918	Isoleucyl-Tryptophan	C17H23N3O3	317.174	2	[M-H]-	49	51.6	95.56			0.452003	78.7056	41.0661	1.03687	0.653375	0.367992	0.674614	0.339329	2.88212	15.9799	24.3828	4.0488	6.02223	2.5903	0.267117	0.573299	0.863847
1027	5.396	317.175	316.167	HMDB0028940	Leucyl-Tryptophan	C17H23N3O3	317.174	2	[M-H]-	48.9	51	95.56			0.452003	47.2188	18.4188	1.11398	0.39004	0.33856	0.792636	0.332048	1.01335	3.91283	13.5187	1.27789	10.579	3.40313	0.250205	0.601705	1.13339
1039	4.609	319.117	318.11	HMDB0028764	Aspartyl-Tryptophan	C15H17N3O5	319.117	2	[M-H]-	44.9	29.9	96.57			13.1547	84.978	55.0236	23.5922	8.16799	51.0588	3.18745	4.33035	51.1135	76.0334	36.9833	37.1447	0.995655	-0.00628223	0.993886	0.00266321	0.377103
1041	4.86	/	318.147	HMDB0241717	Octa-2,6-dienoylcarnitine	C15H25NO4	283.178	3	[M+Cl]-	41.9	16.8	96.83			22.8404	83.028	55.6161	19.9152	12.3036	12.2888	3.83273	8.01848	36.9176	60.6636	38.7407	24.3442	1.59137	0.670268	0.424823	0.371792	1.15798
1046	3.695	/	319.098	HMDB0032394	6-Methylcoumarin	C10H8O2	160.052	3	[2M-H]-	42.3	15.2	99.55			29.4845	122.224	67.5126	21.8675	19.8037	14.2295	1.50664	8.1971	17.3114	33.3101	52.1784	14.9109	3.49933	1.80708	0.130071	0.885821	1.87224
1049	11.239	320.235	319.228	HMDB0060101	12 Hydroxy arachidonic acid	C20H32O3	320.235	1	[M-H]-	48.4	47.5	95.24	87		113.883	54.1364	74.2895	205.038	34.7797	86.1587	589.947	13.991	92.4645	211.032	96.4253	198.719	0.485236	-1.04324	0.36755	0.434683	0.398085
1053	4.256	/	320.076	HMDB0010363	5-Hydroxy-6-methoxyindole glucuronide	C15H17NO8	339.095	5	[M-H2O-H]-	42.9	26.6	94.12			38.7171	17.1155	19.7566	31.3031	50.1848	11.1464	1.06628	13.5654	11.0769	28.5722	31.4154	13.0854	2.40079	1.26351	0.0412269	1.38482	1.81434
1054	5.188	/	320.162	HMDB0015060	Cyclobenzaprine	C20H21N	275.167	12	[M+FA-H]-	41.9	29.9	92.35			0.294499	34.7602	15.538	0.308334	0.341524	0.329239	3.43889	0.30645	0.397531	6.76748	10.2485	2.24792	4.55912	2.18875	0.307975	0.511484	0.461145
1057	1.352	322.057	321.05	HMDB0001227	5-Thymidylic acid	C10H15N2O8P	322.057	1	[M-H]-	45.4	39.1	89.3	89.3		5257.97	3560.25	3449.42	2718.15	4305.09	3478.84	2655.12	4774.93	5030.59	2891.28	3858.18	3766.15	1.02443	0.0348279	0.89068	0.0502781	0.200875
1058	5.837	/	321.071	HMDB0034023	Isosalicin	C13H18O7	286.105	13	[M+Cl]-	38.4	8.84	97.05			154.031	86.9876	114.786	99.8725	120.307	71.4834	0.775436	76.8363	68.2152	88.8195	115.197	61.226	1.8815	0.911885	0.022846	1.64119	1.3988
1060	5.429	/	321.095	HMDB0030791	Dihydromethysticin	C15H16O5	276.1	9	[M+FA-H]-	39.1	14	91.62			19.4165	49.2707	31.4151	11.436	14.0812	7.41807	0.703247	6.5041	16.4496	16.835	25.1239	9.582	2.62199	1.39066	0.0753049	1.12318	1.74432
1065	4.26	/	322.141	HMDB0241693	3-Oxoheptanoylcarnitine	C14H25NO5	287.173	4	[M+Cl]-	39.3	6.27	95.22			0.455192	53.1003	23.2755	0.426404	0.506092	0.58082	9.0159	0.483966	2.65921	12.9957	15.5527	5.14711	3.02164	1.59533	0.379379	0.420927	0.0279615
1067	8.793	323.21	322.203	HMDB0029391	N-Jasmonoylisoleucine	C18H29NO4	323.21	2	[M-H]-	42.5	19.6	94.93			59.3867	44.1881	5.80984	4.17702	5.87078	0.62273	1.30028	0.546216	4.16215	4.33068	23.8865	2.19241	10.8951	3.4456	0.135966	0.86657	2.25031
1069	1.327	324.036	323.029	HMDB0001271	Pseudouridine 5'-phosphate	C9H13N2O9P	324.036	1	[M-H]-	48.7	46.2	98.7	87.2		8146.54	10628	8370.64	8710.71	10479.1	10499.7	6583.07	13486.8	9625.43	11161	9266.98	10271.2	0.90223	-0.148432	0.442452	0.354134	0.658809
1074	9.611	/	323.187	HMDB0245577	3-(3,5-Di-tert-butyl-4-hydroxyphenyl)propionic acid	C17H26O3	278.188	2	[M+FA-H]-	41.5	15.6	94.38			0.555142	2.5258	0.572818	30.8778	0.804699	0.68561	12.4646	0.588174	0.534903	13.2679	7.06724	5.50824	1.28303	0.359557	0.821297	0.0854998	0.00964929
1077	1.021	/	324.094	HMDB0005765	Ophthalmic acid	C11H19N3O6	289.127	1	[M+Cl]-	38.6	1.34	92.9			685.002	134.99	505.655	420.852	383.092	438.923	1039.44	454.974	398.401	583.348	425.918	583.016	0.730543	-0.45296	0.320221	0.49455	1.09099
1078	3.715	/	324.118	HMDB0028990	Phenylalanylasparagine	C13H17N3O4	279.122	6	[M+FA-H]-	48.3	56.2	92.39			5.78317	69.5995	27.0134	6.63417	2.6937	7.46555	3.34442	1.68652	13.3248	33.7693	22.3448	11.9181	1.87486	0.906782	0.473295	0.324868	0.630227
1091	4.89	/	326.209	HMDB0015554	Alverine	C20H27N	281.214	12	[M+FA-H]-	36.1	2.6	90.75			9.50255	80.8426	54.5553	15.6117	5.99817	5.82997	6.83411	5.65678	11.9337	35.2706	33.3021	13.105	2.54117	1.34549	0.255008	0.593447	1.24683
1097	4.914	328.143	327.136	HMDB0040441	Dictyoquinazol B	C18H20N2O4	328.142	2	[M-H]-	39.8	6.05	95.42			1.23094	31.4922	22.3212	0.956897	0.983108	0.465618	23.7004	0.287278	2.31392	12.1239	11.3969	7.77823	1.46523	0.551125	0.660053	0.180421	0.382231
1098	4.505	328.143	327.136	HMDB0029007	Phenylalanyltyrosine	C18H20N2O4	328.142	2	[M-H]-	44.4	33.2	91.39			0.610087	40.2488	22.202	0.514528	0.464987	0.333195	0.709355	0.338991	1.36817	7.24847	12.8081	1.99964	6.4052	2.67924	0.252078	0.598465	0.90583
1100	8.356	328.226	327.218	HMDB0304641	9-F1-phytoprostane	C18H32O5	328.225	2	[M-H]-	47.2	42.3	95.52			12.987	48.6109	15.3055	292.557	12.0182	25.012	347.634	22.0806	3.6138	65.096	76.2958	92.6873	0.823153	-0.280768	0.850947	0.0700976	0.00515776
1108	4.213	329.159	328.152	HMDB0003601	Reticuline	C19H23NO4	329.163	10	[M-H]-	39.5	17.7	90.79			14.5888	70.3512	37.3829	2.72831	3.05073	2.23446	15.6661	0.495039	9.44975	80.6619	25.6204	21.7014	1.18058	0.239501	0.847512	0.071854	0.625738
1109	3.728	329.196	328.188	HMDB0061042	N-desethyloxybutynin	C20H27NO3	329.199	10	[M-H]-	38.1	19.9	82			10.0539	102.267	38.0525	11.0574	8.89393	8.97967	1.43381	9.73895	18.6863	43.8572	34.0649	16.5392	2.05965	1.0424	0.39157	0.40719	1.02141
1112	5.23	329.232	328.225	HMDB0304801	Ile-Val-Val	C16H31N3O4	329.231	2	[M-H]-	48.5	50	95.15			0.769065	84.2956	34.984	0.422975	0.804131	0.312636	18.115	0.300513	2.10645	14.9107	24.2552	7.14907	3.39277	1.76246	0.362466	0.440733	0.373063
1115	8.162	/	329.116	HMDB0094679	Mono-(2-ethyl-5-hydroxyhexyl) phthalate	C16H22O5	294.147	1	[M+Cl]-	38.2	0.177	92.2			109.676	75.3195	18.008	14.4861	25.1082	19.9216	1.10638	33.0638	18.8295	20.3828	48.5195	18.6608	2.60007	1.37855	0.191746	0.717274	1.41873
1120	3.652	/	329.184	HMDB0005764	Melanostatin	C13H24N4O3	284.185	3	[M+FA-H]-	43.2	29.7	89.33			7.33159	143.176	60.9364	4.59137	2.11874	2.13625	9.1749	1.92188	10.3879	47.0895	43.6308	14.1421	3.08517	1.62535	0.330324	0.48106	0.767162
1122	6.769	/	329.191	HMDB0029786	10-Oxo-11-octadecen-13-olide	C18H30O3	294.219	7	[M+Cl]-	38	2.16	95.66			595.931	318.545	151.437	88.4164	163.281	147.494	0.731553	216.749	125.688	185.876	263.522	135.308	1.94758	0.96168	0.229579	0.639067	1.19438
1124	7.89	330.241	329.234	HMDB0004708	9,12,13-TriHOME	C18H34O5	330.241	1	[M-H]-	52.4	67.5	96.22	86.6		44.8553	372.97	190.226	2250.81	66.5815	126.057	17.4601	47.28	79.017	817.734	585.088	217.51	2.68994	1.42758	0.434542	0.361968	1.01949
1126	13.133	330.256	329.249	HMDB0001976	Docosapentaenoic acid (22n-6)	C22H34O2	330.256	1	[M-H]-	49.6	52.1	96.72	79.7		432.032	515.8	407.466	780.924	282.093	504.179	252.267	191.932	601.99	582.978	483.663	426.669	1.13358	0.180884	0.64593	0.189815	0.688649
1130	1.011	331.069	330.061	HMDB0000905	Deoxyadenosine monophosphate	C10H14N5O6P	331.068	1	[M-H]-	51.8	66.5	93.9	91.8		1119.17	334.705	571.074	368.711	936.864	940.798	1352.52	1088.63	995.519	1580.75	666.104	1191.64	0.558981	-0.83913	0.0283862	1.54689	2.05755
1131	1.326	331.069	330.061	HMDB0245534	2'-Deoxyadenosine 3'-monophosphate	C10H14N5O6P	331.068	1	[M-H]-	52.8	70	95.32	93.1		1866.4	611.593	857.994	584.461	1408.98	1337.64	1115.4	1751.63	1471.21	2627.26	1065.88	1660.63	0.641856	-0.639678	0.138965	0.857096	1.64252
1135	3.97	/	330.168	HMDB0247746	Abeado	C15H23N7O3	349.186	2	[M-H2O-H]-	48.3	49.6	94.15			39.6807	1019.2	339.392	30.0581	24.8878	16.2388	1.44014	10.2258	109.311	383.071	290.644	104.057	2.79312	1.48188	0.389088	0.409952	1.15476
1140	5.336	/	330.204	HMDB0030519	1-Methyl-2-nonyl-4(1H)-quinolinone	C19H27NO	285.209	12	[M+FA-H]-	39.6	17.2	93.52			5.49736	253.98	130.454	5.36952	3.49382	1.31174	23.8247	0.347961	10.2578	61.9513	79.7589	19.5387	4.0821	2.02931	0.298845	0.524554	0.954177
1142	4.957	/	330.204	HMDB0259791	Vernakalant	C20H31NO4	349.225	10	[M-H2O-H]-	43.6	37.1	91.39			0.805192	33.1484	22.5973	1.0637	1.15175	0.294754	6.5572	0.23605	1.19157	14.7754	11.7533	4.611	2.54896	1.34991	0.372846	0.42847	0.797099
1148	1.718	332.122	331.115	HMDB0039002	Mytilin A	C13H20N2O8	332.122	2	[M-H]-	40.5	10	94.52			94.8758	32.8625	60.6618	44.1462	127.069	80.9288	29.5854	85.2964	61.1124	117.787	71.923	74.9421	0.959715	-0.0593225	0.897049	0.047184	0.222508
1156	13.67	332.272	331.265	HMDB0002226	Adrenic acid	C22H36O2	332.272	1	[M-H]-	41.2	10.8	96.51			207.6	179.858	127.194	171.194	67.2603	165.686	92.0824	73.0366	184.6	163.443	150.621	135.77	1.10939	0.149766	0.665553	0.176817	0.469131
1160	3.483	333.133	332.126	HMDB0029082	Tryptophyl-Glutamate	C16H19N3O5	333.132	2	[M-H]-	50.3	60.3	93.57			3.12317	38.3674	15.3984	3.46922	3.29296	4.49422	1.54505	1.26308	8.05792	24.2112	12.7302	7.91429	1.60851	0.685726	0.565862	0.247289	0.687193
1161	4.598	333.133	332.126	HMDB0028830	Glutamyltryptophan	C16H19N3O5	333.132	2	[M-H]-	52.9	70.7	95.71			6.68438	113.099	50.4465	9.19466	5.73592	13.9025	6.0275	2.38697	20.1606	25.8995	37.032	13.6754	2.70792	1.43719	0.328506	0.483457	0.780902
1162	1.417	/	332.147	HMDB0041956	Nordihydrocodeine	C17H21NO3	287.152	12	[M+FA-H]-	42.2	33.4	90.51			7.37978	121.618	47.1976	11.5705	7.8968	14.1141	60.2231	8.87046	24.4561	69.9353	39.1326	35.5198	1.10171	0.139748	0.889535	0.0508369	0.392127
1175	3.641	/	334.008	HMDB0250529	Creatinine citrate	C10H9N3O8	299.039	1	[M+Cl]-	43.4	22.3	95.88			71.5069	21.8446	44.7659	62.0795	59.7451	56.8854	1.18083	56.4442	55.2588	46.5834	51.9884	43.2705	1.20147	0.264806	0.54416	0.264273	0.89396
1179	5.824	/	334.178	HMDB0241748	Non-7-enoylcarnitine	C16H29NO4	299.21	4	[M+Cl]-	41.1	13	97.31			0.887044	64.2499	27.7285	1.16601	0.55617	0.367076	9.49525	0.355278	1.71748	23.3032	18.9175	7.04766	2.68423	1.42451	0.395646	0.402693	0.506619
1191	3.294	/	335.137	HMDB0031767	Benomyl	C14H18N4O3	290.138	2	[M+FA-H]-	40.6	9.01	96.62			8.51804	233.59	94.7957	1.78798	2.49253	1.4091	2.18273	1.27899	11.7937	71.9815	68.2369	17.7292	3.84884	1.94442	0.313512	0.503745	0.922916
1193	9.762	336.231	335.223	HMDB0002236	8-iso-PGA1	C20H32O4	336.23	1	[M-H]-	42	17.3	94.37	62.3		7.82311	18.5547	21.5887	22.7318	4.26811	29.9585	44.6541	1.32225	33.8243	55.2982	14.9933	33.0115	0.454184	-1.13865	0.103885	0.983446	0.663368
1201	1.36	338.052	337.045	HMDB0006032	Imidazoleacetic acid ribotide	C10H15N2O9P	338.052	1	[M-H]-	45.4	33.1	95.52			510.775	379.282	475.033	447.055	501.203	388.591	403.623	369.36	275.192	270.791	462.669	341.512	1.35477	0.438048	0.0112982	1.94699	2.17057
1202	4.305	/	337.055	HMDB0034310	Cordeauxione	C14H12O7	292.058	6	[M+FA-H]-	39.3	5.94	98.04			14.8968	225.703	152.706	28.0641	24.4722	275.165	1.08507	91.5338	10.3537	2.72572	89.1685	76.1726	1.17061	0.227263	0.852273	0.0694213	0.967803
1205	7.575	/	337.139	HMDB0033514	Fusarochromanone	C15H20N2O4	292.142	7	[M+FA-H]-	37.6	9.68	86.3			31.7981	25.3722	31.6041	34.7612	45.9729	31.2584	1.34236	37.7902	24.1297	23.4616	33.9017	23.5965	1.43673	0.522787	0.1801	0.744485	1.21728
1213	12.838	/	338.27	HMDB0060644	Hydroxy Perhexiline	C19H35NO	293.272	1	[M+FA-H]-	44.5	26.2	97.81			68.8659	59.4714	55.0966	52.6216	129.577	125.859	31.9697	92.114	122.571	62.6908	73.1265	87.0409	0.84014	-0.251298	0.561554	0.250608	0.527048
1216	1.728	/	339.06	HMDB0255414	N-Acetyl-1-aspartylglutamic acid	C11H16N2O8	304.091	1	[M+Cl]-	39	1.07	95.48			223.9	68.5281	120.823	98.2793	252.697	164.084	68.2891	198.795	142.031	246.63	152.845	163.966	0.932179	-0.101322	0.818169	0.0871572	0.333525
1221	4.609	341.099	340.092	HMDB0304187	4-methylthiobutyldesulfoglucosinolate	C12H23NO6S2	341.097	8	[M-H]-	41.1	27.5	87.08			5.99316	31.4914	20.7413	13.4666	3.88498	27.3586	0.770009	2.30263	23.5537	35.0984	15.1155	17.8167	0.848389	-0.237202	0.760434	0.118938	0.405053
1222	4.262	/	340.119	HMDB0041245	7-Hydroxyheptaphylline	C18H17NO3	295.121	0	[M+FA-H]-	38.8	2.3	91.98			60.0755	36.545	51.5957	22.8807	33.9474	28.0873	1.1016	51.8257	54.9881	19.6547	41.0089	31.1315	1.31728	0.397562	0.436895	0.359623	1.09372
1228	5.529	341.232	340.225	HMDB0304805	Leu-Pro-Ile	C17H31N3O4	341.231	2	[M-H]-	42	16.9	95.21			12.8808	178.671	110.779	11.6228	6.42625	3.78295	1.24467	1.74132	20.418	56.5027	64.0759	16.7379	3.82819	1.93666	0.251073	0.6002	1.47175
1231	1.339	/	341.04	HMDB0303660	Leucocyanidin	C15H14O7	306.074	12	[M+Cl]-	41.4	23.9	96.46			897.915	1081.67	875.854	710.365	1487.77	724.869	615.394	1282.01	788.801	938.567	1010.71	869.927	1.16184	0.216409	0.447259	0.349441	0.8351
1240	4.376	343.175	342.168	HMDB0250246	Cilomilast	C20H25NO4	343.178	10	[M-H]-	42.4	31.1	91.44			8.8831	70.8591	33.2443	7.88958	7.36549	7.1381	15.9044	4.38125	15.3538	15.5132	25.6483	11.6582	2.20003	1.13752	0.323307	0.490385	0.866545
1242	5.528	/	342.24	HMDB0304033	18-hydroxyoleate	C18H33O3	297.244	2	[M+FA-H]-	44.5	30.1	95.14			1.38865	81.3126	41.0051	0.617481	1.90699	0.609669	1.15162	0.562182	2.57725	19.9004	25.2462	4.96022	5.08973	2.34759	0.278082	0.555826	0.941578
1247	1.953	/	343.163	HMDB0030202	Fumigaclavine A	C18H22N2O2	298.168	12	[M+FA-H]-	38.9	14	92.68			41.8505	470.552	415.98	42.176	29.5747	7.83523	58.9449	10.4981	40.6695	90.3558	200.027	41.6607	4.80133	2.26343	0.188345	0.725046	1.52977
1253	11.999	/	343.249	HMDB0030979	9-Oxooctadecanoic acid	C18H34O3	298.251	1	[M+FA-H]-	49.9	52.9	98.19			3.98485	33.0175	12.1772	211.326	0.384245	63.5177	96.2808	8.38732	19.5124	41.9914	52.1779	45.9379	1.13584	0.183755	0.888637	0.0512755	0.933401
1255	1.381	/	344.077	HMDB0252776	Glucose-6-glutamate	C11H19NO9	309.106	6	[M+Cl]-	42.2	25.8	91.34			654.867	119.365	212.043	209.353	500.65	217.442	431.1	144.847	159.298	362.692	339.256	263.076	1.28957	0.366895	0.531964	0.274118	0.428745
1267	5.13	/	344.22	HMDB0242043	N-Lauroyl Tyrosine	C21H33NO4	363.241	9	[M-H2O-H]-	38.9	13.7	90.89			1.18519	29.4437	13.3663	3.3805	0.32302	0.295814	0.814379	0.278392	1.76524	8.50636	9.53974	2.33204	4.09074	2.03236	0.26665	0.574058	1.26029
1276	5.237	/	345.144	HMDB0252764	Glucitol-lysine	C12H26N2O7	310.174	2	[M+Cl]-	43.7	24.1	96.31			0.243347	18.6975	11.8997	1.45685	0.471275	0.642231	0.50663	0.204066	1.06155	3.41356	6.55374	1.16561	5.62259	2.49124	0.223889	0.649967	1.01962
1280	1.007	/	346.056	HMDB0001367	N-Acetyl-glucosamine 1-phosphate	C8H16NO9P	301.056	6	[M+FA-H]-	47.6	47	97.63	82.1		2870.55	1655.97	1731.38	1811.11	2385.78	2264.68	2225.61	3091.54	2723.35	2519.67	2090.96	2564.97	0.815197	-0.29478	0.132418	0.878052	1.56894
1281	1.343	347.064	346.056	HMDB0003540	3'-AMP	C10H14N5O7P	347.063	1	[M-H]-	50.1	56.3	96.14	84.4		5560.86	3179.72	3425.6	3498.33	4254.21	4056.34	3370.18	4744.96	4912.96	5948.28	3983.75	4606.54	0.864801	-0.209559	0.33887	0.469967	0.978755
1288	3.681	/	346.163	HMDB0240368	Ractopamine	C18H23NO3	301.168	11	[M+FA-H]-	40.1	19.3	93.16			16.9507	685.128	183.242	16.5394	13.4527	12.7127	7.58507	3.94243	46.073	170.89	183.063	48.2406	3.79479	1.92402	0.341878	0.466129	0.980495
1297	1.643	/	348.088	HMDB0304441	O-feruloylquinate	C17H19O9	367.103	7	[M-H2O-H]-	39.1	11.2	91.96			116.737	224.153	177.763	60.9947	177.277	72.3903	23.8843	295.881	85.4462	107.415	151.385	117.003	1.29385	0.371672	0.54696	0.262044	1.02709
1299	3.791	349.132	348.124	HMDB0252616	gamma-Glutamyl-5-hydroxytryptophan	C16H19N3O6	349.127	11	[M-H]-	43.5	36.1	93.67			2.89334	190.456	70.3835	1.55558	1.281	1.62501	1.41891	0.856756	20.8076	59.6071	53.3139	16.8631	3.16158	1.66065	0.371105	0.430503	0.552418
1304	4.79	/	348.158	HMDB0255081	N-Allylsecoboldine	C22H25NO4	367.178	8	[M-H2O-H]-	42.3	29.8	90.46			7.052	35.2767	24.5629	4.83854	5.57573	3.55985	0.729395	1.99382	12.8351	19.5078	15.4612	7.72519	2.0014	1.00101	0.31045	0.508008	1.3034
1305	4.618	/	348.161	HMDB0029138	Valyltryptophan	C16H21N3O3	303.158	14	[M+FA-H]-	38.5	14.4	92.38			0.402414	30.0778	16.8754	0.30561	0.338643	0.321179	1.28805	0.32651	1.14963	9.66603	9.59997	2.55028	3.76428	1.91237	0.316883	0.499101	0.456932
1307	5.845	/	348.193	HMDB0250918	Decenoylcarnitine	C17H31NO4	313.225	4	[M+Cl]-	41.4	15.2	96.02			0.641279	17.9135	13.2717	0.481404	0.390617	0.320251	0.821986	0.309958	1.09309	7.90617	6.53969	2.09029	3.1286	1.64552	0.319492	0.49554	0.753597
1308	5.778	/	348.194	HMDB0015596	Vildagliptin	C17H25N3O2	303.195	2	[M+FA-H]-	42.3	18.1	95.84			0.641279	41.6937	17.079	0.316474	0.388368	0.315762	0.787044	0.301	1.09309	4.82254	12.0237	1.46389	8.21358	3.03801	0.262463	0.580932	0.871852
1312	4.067	/	349.1	HMDB0001204	3-Hydroxycotinine glucuronide	C16H20N2O8	368.122	11	[M-H2O-H]-	48.1	61.8	90.76			29.9597	9.09986	19.2387	27.3835	29.6808	22.7116	1.28384	23.7601	20.1792	19.7408	23.0725	17.5351	1.31579	0.395929	0.363694	0.439264	0.960077
1314	4.104	/	349.153	HMDB0041255	2-Butanol O-[bApiofuranosyl-(1->6)-bglucopyranoside]	C15H28O10	368.168	6	[M-H2O-H]-	39.6	11.5	93.36			1.47962	59.6996	12.233	0.393806	0.598768	0.55813	1.56573	0.533533	1.38398	9.3463	14.881	2.67753	5.55771	2.47449	0.321361	0.493007	0.710443
1318	4.235	/	350.136	HMDB0241707	Oct-6-enedioylcarnitine	C15H25NO6	315.168	4	[M+Cl]-	47.4	44.5	97.28			2.81898	89.6068	16.4225	1.73065	0.998593	0.951383	3.54693	0.541151	2.99633	18.9721	22.3155	5.40158	4.1313	2.0466	0.35959	0.444193	0.861459
1322	5.14	/	350.173	HMDB0241790	9-Oxononanoylcarnitine	C16H29NO5	315.205	3	[M+Cl]-	44.4	29.1	96.42			0.491203	68.8789	40.4141	0.736734	0.352137	0.322674	8.10255	0.309775	3.18124	13.0012	22.1746	4.98348	4.44962	2.15368	0.289488	0.538369	0.357848
1329	5.449	/	351.07	HMDB0041734	Feruloyl C1-glucuronide	C16H18O10	370.09	5	[M-H2O-H]-	47.4	47.7	94.63			24.666	6.04945	23.4499	26.9461	32.8456	18.9377	4.55334	22.9888	19.9795	29.3263	22.7914	19.1571	1.18971	0.25061	0.565342	0.247689	0.516131
1330	1.995	/	351.133	HMDB0032197	Cellulose, microcrystalline	C14H26O11	370.148	10	[M-H2O-H]-	45.7	44.9	94.17			220.748	347.617	317.35	135.469	126.08	159.087	226.949	136.949	279.629	378.015	229.453	236.126	0.971741	-0.0413569	0.918145	0.0370888	0.143746
1332	6.769	352.18	351.173	HMDB0030390	Quebrachidine	C21H24N2O3	352.179	4	[M-H]-	38.9	5.71	94.05			21.9115	11.2836	5.1597	2.94652	5.72578	5.08376	0.69865	8.22011	4.1232	6.54523	9.40542	4.93419	1.90617	0.930679	0.254413	0.594461	1.21355
1334	9.326	/	351.218	HMDB0012502	10,11-dihydro-20-dihydroxy-LTB4	C20H34O6	370.236	1	[M-H2O-H]-	38.2	0.708	91.94			9.02801	25.0815	24.1207	19.335	2.06345	60.5145	17.9307	1.22327	39.2119	33.9575	15.9257	30.5676	0.521001	-0.940642	0.218648	0.660255	0.541518
1338	1.419	/	352.052	HMDB0001202	dCMP	C9H14N3O7P	307.057	11	[M+FA-H]-	37.6	6.84	93.36			127.744	36.5108	90.5773	155.106	62.0118	110.556	281.322	89.143	103.124	39.6828	94.3899	124.766	0.756538	-0.402515	0.53032	0.275462	0.509083
1343	7.814	/	353.161	HMDB0255216	n-octyl-betathioglucopyranoside	C14H28O5S	308.166	9	[M+FA-H]-	40.9	23.4	91.52			464.17	11.7915	0.399924	0.366081	0.404833	258.575	0.741408	0.419417	0.361732	0.31991	95.4264	52.0834	1.83218	0.873564	0.692468	0.1596	0.347962
1345	7.909	354.241	353.234	HMDB0246867	5,6beta-Dihydro PGI2	C20H34O5	354.241	1	[M-H]-	51.1	63.1	94.35			30.0455	17.3753	41.419	11.9025	16.8673	22.3261	0.979258	12.5302	34.5541	43.0896	23.5219	22.6958	1.0364	0.051578	0.93104	0.0310317	0.708755
1347	8.63	354.241	353.234	HMDB0001139	Prostaglandin F2a	C20H34O5	354.241	1	[M-H]-	44.6	30.6	94.38	71		6.92768	37.2441	19.9915	16.0772	3.43063	78.8878	14.7724	7.67287	37.7406	72.7695	16.7342	42.3686	0.394967	-1.34019	0.160895	0.793457	1.38474
1355	13.719	/	355.159	HMDB0302135	Hexahydrocurcumin	C21H26O6	374.173	9	[M-H2O-H]-	40.6	17.1	96.24			13.9321	12.5474	15.4529	22.1996	16.4027	26.8148	6.95663	14.5288	22.7491	13.5104	16.107	16.912	0.952401	-0.0703591	0.841457	0.0749679	0.121411
1363	4.547	357.191	356.183	HMDB0060988	5-hydroxypropafenone	C21H27NO4	357.194	9	[M-H]-	42.5	34	88.4			4.20836	33.112	14.5757	5.18205	3.10206	5.9246	6.43066	1.94613	26.1029	26.019	12.036	13.2847	0.906011	-0.1424	0.875674	0.0576577	0.136002
1367	5.86	357.263	356.256	HMDB0094648	Leu-Leu-Leu	C18H35N3O4	357.263	2	[M-H]-	54.5	79.7	95.37			0.910848	27.9624	19.3207	1.11791	0.773431	0.567228	0.703018	0.277508	4.08404	7.86287	10.017	2.69893	3.71148	1.892	0.276194	0.558786	0.957553
1371	2.116	358.097	357.09	HMDB0001416	Pantetheine 4'-phosphate	C11H23N2O7PS	358.096	2	[M-H]-	53.3	73.9	95.01			831.937	882.053	1762.01	866.447	483.613	1226.13	530.122	1337.75	1204.15	777.769	965.213	1015.18	0.950775	-0.0728238	0.853711	0.0686892	0.287982
1374	4.354	/	357.179	HMDB0250764	Homophenylalanine	C10H13NO2	179.095	9	[2M-H]-	39.1	7.86	97.81			5.28269	43.2906	41.7453	9.34916	2.03139	1.86136	0.636556	0.404368	5.71002	9.23063	20.3398	3.56859	5.69969	2.51088	0.140632	0.851916	1.82835
1377	4.918	/	357.215	HMDB0015498	Aprindine	C22H30N2	322.241	15	[M+Cl]-	35.3	2.45	89.32			12.4324	234.313	160.546	8.91395	6.06069	4.41573	92.6937	0.490305	31.1739	94.5817	84.4531	44.6711	1.89055	0.918809	0.475068	0.323244	0.60008
1386	8.748	358.272	357.265	HMDB0005076	13,14-Dihydro PGF-1a	C20H38O5	358.272	2	[M-H]-	50	59	92.89	67.8		0.544553	7.10484	2.92696	32.2016	0.758157	1.97907	1.61302	0.573759	0.530755	16.2895	8.70722	4.19721	2.07452	1.05278	0.520816	0.283316	0.700755
1389	1.62	359.1	358.093	HMDB0039157	Clovamide	C18H17NO7	359.101	1	[M-H]-	38.6	6.78	87.42			22.5502	4.63982	16.6392	8.42842	17.7321	24.4507	18.1242	19.1621	17.1741	21.8345	13.998	20.1491	0.694719	-0.5255	0.13782	0.860688	1.58525
1390	4.638	/	358.106	HMDB0250956	Dehydromonocrotaline	C16H21NO6	323.137	0	[M+Cl]-	38.8	0.182	94.47			155.879	38.9206	8.38049	11.8746	21.2401	23.269	0.61585	29.1576	14.6579	16.9296	47.2589	16.926	2.79209	1.48135	0.31152	0.506514	1.14625
1404	4.637	359.207	358.199	HMDB0302931	N-Methylrosmaricine	C21H29NO4	359.21	9	[M-H]-	40.9	22.9	91.68			0.731837	41.9918	23.3201	1.42612	0.810496	1.32611	0.829672	0.558365	5.52487	17.5317	13.6561	5.15415	2.64953	1.40574	0.382081	0.417844	0.511088
1405	11.469	359.246	358.239	HMDB0242071	N-Eicosapentaenoyl Glycine	C22H33NO3	359.246	1	[M-H]-	38.6	2.79	91.27			10.8163	7.42511	18.6018	20.107	23.3197	19.5947	11.5335	12.3189	20.0493	17.8641	16.054	16.2721	0.986596	-0.0194682	0.951694	0.0215025	0.360567
1409	6.084	360.133	359.126	HMDB0304387	indole-3-acetyl-tryptophan	C21H18N3O3	360.135	6	[M-H]-	46.9	48.4	92.65			7.71342	7.08388	7.80326	16.0671	36.2969	10.4104	0.746166	8.69128	3.50034	6.92859	14.9929	6.05535	2.47598	1.308	0.164865	0.782872	1.56503
1413	1.398	/	360.072	HMDB0033513	Gonyautoxin V	C10H17N7O7S	379.091	3	[M-H2O-H]-	37.6	2.44	89.41			703.593	278.994	277.991	294.801	452.138	345.796	455.664	234.731	259.57	399.695	401.503	339.091	1.18406	0.243739	0.517518	0.286075	0.594013
1417	4.001	/	360.178	HMDB0011627	Farnesylcysteine	C18H31NO2S	325.208	4	[M+Cl]-	42.2	27.2	88.81			4.67262	132.583	36.2442	1.87099	4.15922	0.864656	1.27953	0.620089	6.4209	22.7391	35.9061	6.38486	5.62362	2.4915	0.277634	0.556527	1.36334
1421	12.066	361.262	360.255	HMDB0005096	N-Arachidonoylglycine	C22H35NO3	361.262	1	[M-H]-	41.4	12.7	96.08			278.612	174.77	244.512	213.13	347.047	347.85	108.73	185.938	327.221	289.452	251.614	251.838	0.99911	-0.00128493	0.996791	0.00139568	0.18258
1428	1.333	363.058	362.051	HMDB0001397	Guanosine monophosphate	C10H14N5O8P	363.058	1	[M-H]-	52.2	66.3	96.31	88.8		4660.67	4464.53	3341.12	3741.16	3329.35	4270.73	3138.33	5064.07	5323.71	4615.32	3907.37	4482.43	0.871707	-0.198085	0.258765	0.587095	1.00526
1430	5.433	/	362.134	HMDB0029084	Tryptophylhydroxyproline	C16H19N3O4	317.138	6	[M+FA-H]-	37.8	0.521	94.66			2.99249	41.3278	31.386	0.526865	1.40067	0.61283	4.56862	0.333077	5.87199	17.862	15.5268	5.84971	2.65428	1.40832	0.341686	0.466372	0.605428
1439	10.879	364.223	363.216	HMDB0000903	Tetrahydrocortisone	C21H32O5	364.225	6	[M-H]-	44	34	92.21			21.6494	25.1085	24.4377	227.051	7.17572	21.4728	124.324	11.6604	16.1791	77.36	61.0845	50.1993	1.21684	0.283139	0.822984	0.0846089	0.0458324
1440	4.429	/	364.152	HMDB0241756	Non-5-enedioylcarnitine	C16H27NO6	329.184	5	[M+Cl]-	45.6	38	95.29			1.05235	72.6231	24.0971	1.19282	0.833549	0.451397	5.36594	0.671537	2.98245	11.6855	19.9598	4.23136	4.7171	2.2379	0.32334	0.490341	0.656991
1441	5.783	365.196	364.189	HMDB0013958	5-O-Desmethyldonepezil	C23H27NO3	365.199	9	[M-H]-	41.9	28.4	90.95			1.72299	158.319	92.9024	1.96011	1.15256	0.399071	1.42323	0.380415	5.81215	33.0408	51.2113	8.21114	6.23681	2.64081	0.254123	0.594956	1.07764
1442	4.746	/	364.189	HMDB0241076	5-Hydroxydec-8-enoylcarnitine	C17H31NO5	329.22	3	[M+Cl]-	43.5	24.2	96.74			0.863679	36.8218	16.4025	0.684401	0.499041	0.311529	0.847579	0.480433	1.78897	6.52338	11.0543	1.99038	5.55386	2.47349	0.274425	0.561577	0.948816
1445	4.895	/	365.05	HMDB0303706	Ethyl brevifolincarboxylate	C15H12O8	320.053	5	[M+FA-H]-	38.1	0.437	95.92			30.7491	14.3559	19.4183	9.06734	38.1745	28.0442	0.764662	26.1671	19.3412	10.1471	22.353	16.8929	1.32322	0.404057	0.481033	0.317825	0.899352
1449	1.779	/	365.136	HMDB0033224	5-Hydroxyfenchone glucoside	C16H26O7	330.168	3	[M+Cl]-	45.6	37.5	94.21			118.39	48.1524	68.0681	78.9719	64.8701	74.1953	89.809	69.7859	90.7139	113.287	75.6905	87.5582	0.864459	-0.21013	0.42232	0.374358	0.913323
1450	12.199	/	365.231	HMDB0010222	9-HETE	C20H32O3	320.235	7	[M+FA-H]-	41.7	20.4	95.42			1.6385	4.26048	1.19476	33.0767	0.292021	21.1471	23.2331	2.60399	6.51956	8.97775	8.0925	12.4963	0.647592	-0.626843	0.57329	0.241626	1.3798
1451	11.18	366.239	365.231	HMDB0000526	5alpha-Tetrahydrocortisol	C21H34O5	366.241	5	[M-H]-	40.6	15.5	93.46			9.91245	18.3799	13.0684	412.342	11.0687	43.9051	207.521	40.0898	13.9285	67.9379	92.9543	74.6765	1.24476	0.315867	0.838692	0.0763974	0.763658
1458	4.895	/	366.165	HMDB0252569	Gabexate	C16H23N3O4	321.169	5	[M+FA-H]-	45.2	38.1	93.77			4.17346	55.4478	33.6142	7.96927	2.85423	8.94596	2.44851	1.15989	10.725	32.8441	20.8118	11.2247	1.85411	0.890727	0.439567	0.356975	0.743241
1465	11.954	/	367.247	HMDB0005045	15)-Hydroxyeicosatrienoic acid	C20H34O3	322.251	6	[M+FA-H]-	37.6	0.185	94.81			3.61595	20.6066	5.5982	123.254	1.65906	24.1081	54.8871	13.3079	7.08757	29.757	30.9468	25.8295	1.19812	0.26077	0.841328	0.0750347	0.824341
1466	11.687	/	367.247	HMDB0061645	3,4-Dimethyl-5-pentyl-2-furannonanoic acid	C20H34O3	322.251	6	[M+FA-H]-	38.2	3.31	94.44			6.20783	20.2148	3.19917	82.3898	1.32697	22.9195	65.8176	25.7069	5.84776	19.7108	22.6677	28.0005	0.809547	-0.304812	0.778168	0.108926	1.00955
1470	3.683	/	368.145	HMDB0251645	DV 7751a	C20H22FN3O4	387.159	8	[M-H2O-H]-	39.9	19.3	88.99			2.36572	115.79	46.4066	4.21674	2.26699	2.4485	2.09469	1.16528	13.6488	43.2578	34.2092	12.523	2.73171	1.4498	0.382643	0.417206	0.705383
1471	5.974	369.17	368.162	HMDB0251835	Epanolol	C20H23N3O4	369.169	2	[M-H]-	43.3	24	94.77			0.226447	36.5262	10.5289	0.246712	0.237558	0.245784	0.637412	0.243509	0.576934	2.4267	9.55316	0.826068	11.5646	3.53165	0.282648	0.548754	0.77496
1478	6.381	/	369.156	HMDB0256594	Pirfenidone	C12H11NO	185.084	12	[2M-H]-	36.6	2.48	93.96			354.891	0.282139	0.292786	0.255278	0.271218	175.028	0.690462	0.256004	0.292883	0.311929	71.1985	35.3158	2.01605	1.01153	0.661974	0.179159	0.0717456
1479	5.843	/	369.156	HMDB0035357	Blumealactone C	C17H24O6	324.157	3	[M+FA-H]-	41.9	15.4	97.13			43.8561	0.417267	0.397138	0.355996	0.382424	29.9771	0.725024	0.303457	0.339239	0.417428	9.08179	6.35245	1.42965	0.515662	0.801668	0.0960057	0.0298318
1483	7.075	370.236	369.229	HMDB0003252	Thromboxane B2	C20H34O6	370.236	2	[M-H]-	48.2	46.5	96.26	88.1		427.052	35.0023	70.2892	75.3007	71.4946	145.028	0.839159	29.8153	150.822	355.476	135.828	136.396	0.995833	-0.00602464	0.99543	0.00198909	0.666861
1493	4.19	/	371.194	HMDB0029010	Prolyl-Alanine	C8H14N2O3	186.1	2	[2M-H]-	41	12.4	94.86			18.1959	70.1672	48.4195	18.1972	17.3694	16.2282	3.22012	10.951	17.5242	34.3304	34.4699	16.4508	2.09533	1.06718	0.181907	0.740151	1.52965
1497	5	/	371.231	HMDB0112101	5-Hexyl-3,4-dimethyl-2-furannonanoic acid	C21H36O3	336.266	15	[M+Cl]-	39.1	18.7	92.3			7.38308	184.408	117.678	4.28651	3.38421	0.862676	9.41337	0.265948	26.3784	68.4831	63.428	21.0807	3.00882	1.5892	0.332501	0.478206	0.973364
1500	4.76	/	371.267	HMDB0061714	Docosadienoate (22:2n6)	C22H40O2	336.303	15	[M+Cl]-	41.2	29.1	92.17			1.00446	40.3083	21.4599	0.462521	0.549859	0.277777	16.2644	0.261273	2.71713	19.0748	12.757	7.71909	1.65266	0.724786	0.589957	0.22918	0.202206
1504	5.299	373.186	372.178	HMDB0039503	N-Jasmonoyltyrosine	C21H27NO5	373.189	9	[M-H]-	38.3	10.4	90.46			12.6408	48.7061	50.8602	12.8652	20.8878	15.6943	0.899132	17.2745	27.3719	40.8656	29.192	20.4211	1.4295	0.515513	0.440839	0.35572	0.94684
1505	6.172	/	372.215	HMDB0014749	Butorphanol	C21H29NO2	327.22	10	[M+FA-H]-	44.6	42.3	91.5			1.41539	60.26	19.0187	1.34481	1.52507	0.555661	7.43647	0.570926	4.43211	15.6775	16.7128	5.73454	2.91441	1.5432	0.377332	0.423276	0.598481
1513	3.566	374.181	373.174	HMDB0252735	Glasdegib	C21H22N6O	374.186	12	[M-H]-	35.7	2.82	89.03			15.3503	381.077	174.224	26.0139	14.119	9.57411	54.3189	4.07323	69.7444	209.481	122.157	69.4384	1.75921	0.81493	0.53117	0.274766	0.544444
1514	4.021	/	373.174	HMDB0030358	Aspidospermatine	C21H26N2O2	338.199	14	[M+Cl]-	36	11.9	83.11			10.4247	177.469	64.9769	6.94015	4.88596	4.78284	112.509	0.607684	13.322	47.2458	52.9394	35.6936	1.48316	0.568679	0.670989	0.173284	0.519454
1515	5.873	/	373.189	HMDB0015705	Ivacaftor	C24H28N2O3	392.21	8	[M-H2O-H]-	37.5	10.1	86.57			0.313016	34.7532	9.61046	0.304356	0.313815	0.283622	6.16612	0.274506	0.306874	7.45521	9.05896	2.89727	3.12673	1.64465	0.395494	0.40286	0.345241
1516	5.986	/	373.189	HMDB0040012	2,3-Dihydro-5-(5-methyl-2-furanyl)-1H-pyrrolizine	C12H13NO	187.1	9	[2M-H]-	43.1	26.4	98.63			0.286913	32.6492	20.4322	0.272148	0.253222	0.25746	1.20517	0.242427	1.04938	4.12967	10.7787	1.37682	7.82872	2.96878	0.23496	0.629006	0.605322
1526	2.009	/	374.158	HMDB0251701	Edivoxetine	C18H26FNO4	339.185	11	[M+Cl]-	38.6	12.5	91.96			15.4628	171.316	106.715	28.725	9.71141	27.1855	93.1452	9.62465	58.3631	79.5231	66.3861	53.5683	1.23928	0.309502	0.725028	0.139645	0.119984
1527	3.934	375.165	374.158	HMDB0015178	Gatifloxacin	C19H22FN3O4	375.159	14	[M-H]-	38.8	16.7	92.46			135.087	801.752	461.401	251.296	159.71	360.878	159.713	79.6842	359.316	519.965	361.849	295.911	1.22283	0.290225	0.665469	0.176872	0.334444
1531	7.624	/	374.201	HMDB0039808	Pipertipine	C20H27NO3	329.199	12	[M+FA-H]-	38.6	14.3	91.63			99.8035	45.2877	9.70282	2.58527	9.05258	6.2003	1.30198	13.0487	6.18182	1.46028	33.2864	5.63861	5.90329	2.56152	0.204817	0.688635	1.60646
1532	5.891	375.217	374.209	HMDB0304808	Phe-Pro-Ile	C20H29N3O4	375.216	2	[M-H]-	43.4	25.2	94.55			2.58756	113.959	43.8066	2.18981	1.13682	0.812907	2.77826	0.373445	6.64953	28.7152	32.736	7.86586	4.16179	2.0572	0.324952	0.488181	0.921133
1533	5.718	/	374.209	HMDB0241241	Dodeca-5,7-dienoylcarnitine	C19H33NO4	339.241	3	[M+Cl]-	41.7	15.4	96.23			1.40699	26.8483	17.0882	1.41074	0.600752	0.812907	1.28316	0.445966	3.0018	7.72309	9.47099	2.65339	3.5694	1.83568	0.275681	0.559594	0.901727
1538	4.806	376.139	375.132	HMDB0000244	Riboflavin	C17H20N4O6	376.138	2	[M-H]-	49.9	56.2	95.68	81.7		118.521	56.3429	75.8817	102.336	147.465	105.399	1.87016	143.068	119.405	90.8201	100.109	92.1125	1.08681	0.120106	0.789317	0.102748	0.824082
1539	1.528	/	375.153	HMDB0006029	N-Acetylglutamine	C7H12N2O4	188.08	1	[2M-H]-	47	38.3	98.4			14.6933	125.326	174.567	43.3301	10.2473	8.38295	30.7427	3.19848	35.6424	62.9672	73.6328	28.1867	2.61232	1.38533	0.244408	0.611885	1.13174
1554	4.127	/	376.156	HMDB0240793	3,4-Dimethylideneoctanedioylcarnitine	C17H27NO6	341.184	7	[M+Cl]-	44.7	40.2	91.27			0.9032	36.6297	17.3785	0.517069	0.650819	0.436885	7.00985	0.446743	3.31582	10.5827	11.2159	4.3584	2.57339	1.36367	0.399764	0.398197	0.252182
1557	5.836	/	376.225	HMDB0013326	2-Dodecenoylcarnitine	C19H35NO4	341.257	3	[M+Cl]-	43.3	25.7	94.65			0.362262	14.9365	7.15606	0.319328	0.343033	0.281239	0.650345	0.2722	0.654246	7.0996	4.62344	1.79153	2.58073	1.36778	0.400155	0.397772	0.590523
1565	5.175	/	377.184	HMDB0029784	Unshuoside A	C16H28O7	332.184	7	[M+FA-H]-	41.8	18.6	97.59			0.550636	143.958	65.9285	0.309043	0.574924	0.312882	6.49381	0.291225	10.4755	38.0892	42.2642	11.1325	3.79647	1.92466	0.341235	0.466947	0.16321
1567	7.578	/	378.09	HMDB0251997	Ethalfluralin	C13H14F3N3O4	333.094	6	[M+FA-H]-	41.1	17.7	94.12			174.859	128.017	163.437	161.057	182.432	131.413	1.20967	237.966	125.067	105.385	161.96	120.208	1.34733	0.430103	0.313482	0.503788	1.14431
1569	1.818	379.106	378.098	HMDB0001066	S-Lactoylglutathione	C13H21N3O8S	379.105	1	[M-H]-	40.7	17.5	87.7	73.8		72.5903	59.9643	113.152	38.3663	30.2384	19.3069	18.8762	75.2689	41.2948	25.9877	62.8622	36.1469	1.73908	0.798321	0.177786	0.750102	1.63825
1571	5.097	/	378.168	HMDB0241083	Dec-5-enedioylcarnitine	C17H29NO6	343.199	3	[M+Cl]-	43.4	24.7	95.86			2.52332	58.6691	41.3363	10.3719	2.09128	5.61293	0.7087	1.25342	27.2147	30.2475	22.9984	13.0075	1.76809	0.822195	0.469756	0.328128	0.723871
1572	5.267	/	378.168	HMDB0241085	Dec-7-enedioylcarnitine	C17H29NO6	343.199	3	[M+Cl]-	43.4	24.7	95.86			2.75789	34.56	28.4043	3.51426	2.37475	4.91998	0.88104	0.939981	9.63617	21.3808	14.3222	7.55158	1.89659	0.923406	0.431121	0.365401	0.772295
1573	5.741	/	378.204	HMDB0015669	Drotaverine	C24H31NO4	397.225	8	[M-H2O-H]-	42.3	30.1	90.69			0.286113	31.4394	18.3587	0.272446	0.286993	0.294231	0.778233	0.270476	0.807535	6.68328	10.1287	1.76675	5.73297	2.51928	0.26276	0.58044	0.603594
1576	1.401	/	379.088	HMDB0012710	3-Dehydroquinic acid	C7H10O6	190.048	2	[2M-H]-	41	10.9	96.38			188.614	182.302	158.454	236.818	288.379	160.067	694.655	274.025	132.297	192.015	210.914	290.612	0.725758	-0.46244	0.47497	0.323334	0.509347
1577	13.17	/	379.159	HMDB0257423	S-Petasin	C19H26O3S	334.16	0	[M+FA-H]-	38.7	2.56	91.31			32.7868	28.0213	32.5375	33.3266	34.7502	35.8361	34.4234	24.5998	39.7988	35.2688	32.2845	33.9854	0.949953	-0.0740725	0.555424	0.255375	0.552115
1578	9.972	/	379.211	HMDB0002752	Prostaglandin A2	C20H30O4	334.214	5	[M+FA-H]-	43.1	26.9	94.59			0.688203	18.3054	5.27356	156.116	0.976524	2.20543	45.854	0.716538	1.80513	43.9737	36.2719	18.911	1.91803	0.939628	0.601669	0.220642	0.173767
1580	1.398	/	380.062	HMDB0000229	Nicotinamide ribotide	C11H16N2O8P	335.064	3	[M+FA-H]-	41.6	16.2	95.19			535.069	281.956	391.801	402.424	496.1	393.564	279.284	501.124	333.614	353.685	421.47	372.254	1.13221	0.179142	0.418949	0.377839	0.864084
1581	1.012	381.069	380.062	HMDB0254690	Metsulfuron-methyl	C14H15N5O6S	381.074	14	[M-H]-	35.4	5.03	86.63			196.459	125.415	189.409	171.547	247.743	182.275	62.6214	317.657	208.57	187.114	186.115	191.647	0.97113	-0.0422635	0.905449	0.0431362	0.279739
1585	4.534	/	380.147	HMDB0030170	Glaudine	C22H25NO6	399.168	8	[M-H2O-H]-	43.5	35.4	91.28			58.9008	45.1932	54.1266	37.3057	30.2434	64.5614	48.955	45.2504	110.791	111.845	45.1539	76.2806	0.591945	-0.756464	0.102117	0.990902	1.73806
1587	5.474	/	380.181	HMDB0240726	Sebacoylcarnitine	C17H31NO6	345.215	10	[M+Cl]-	44	37.6	93.41			5.71647	52.171	29.0628	5.82746	2.66693	6.74182	15.3183	0.92996	13.85	30.3405	19.0889	13.4361	1.42071	0.506617	0.613087	0.212478	0.297521
1590	4.649	/	380.183	HMDB0240795	3-Methylnonanedioylcarnitine	C17H31NO6	345.215	6	[M+Cl]-	42	21.4	95.1			1.39366	52.4435	41.2389	1.1898	2.252	0.581698	0.679246	1.22768	7.18345	16.0935	19.7036	5.15312	3.82362	1.93494	0.270606	0.567662	0.946464
1598	13.843	/	381.174	HMDB0035802	S-Japonin	C19H28O3S	336.176	0	[M+FA-H]-	38.8	2.24	92.3			34.6806	72.8436	66.6706	116.228	20.8541	108.433	107.45	42.0916	76.8389	92.3236	62.2554	85.4274	0.728752	-0.456501	0.294464	0.530968	1.15824
1605	2.113	383.108	382.101	HMDB0000912	Succinyladenosine	C14H17N5O8	383.108	2	[M-H]-	46.7	40.6	94.99			659.968	368.014	1194.4	1062.51	1581.46	529.141	783.842	1593.17	802.986	1173.28	973.27	976.483	0.99671	-0.00475453	0.991153	0.00385925	0.120097
1616	5.212	384.238	383.231	HMDB0033523	Pyrifolidine	C23H32N2O3	384.241	8	[M-H]-	38.4	8.98	92.28			10.3216	119.057	31.7094	6.81237	7.84316	2.20376	21.5589	2.11157	17.6684	38.4583	35.1487	16.4002	2.14319	1.09976	0.429149	0.367392	0.87533
1617	4.636	/	383.231	HMDB0030407	Merodesmosine	C18H34N4O6	402.248	2	[M-H2O-H]-	39	4.74	92.93			1.6133	10.2523	6.61285	0.442842	0.895206	0.387733	1.99619	0.540944	2.78237	15.6784	3.9633	4.27713	0.926628	-0.109938	0.930103	0.0314688	0.231214
1622	8.009	385.247	384.24	HMDB0241323	Tridec-9-enedioylcarnitine	C20H35NO6	385.246	1	[M-H]-	47	42.5	94.06			20.6912	2.08549	7.8219	10.3816	5.2965	4.11066	0.679097	2.02914	1.91901	13.8941	9.25534	4.52641	2.04474	1.03192	0.268936	0.570351	1.5349
1628	4.119	/	385.21	HMDB0012469	Salsoline	C11H15NO2	193.11	8	[2M-H]-	45.5	37.9	98.86			7.20302	76.0135	46.4849	7.15184	7.61021	2.41236	2.27413	0.622259	19.7466	25.9407	28.8927	10.1992	2.83284	1.50225	0.265856	0.575354	1.42832
1636	4.242	/	386.205	HMDB0001938	Lisinopril	C21H31N3O5	405.226	8	[M-H2O-H]-	35.6	1.44	85.95			0.711427	24.0059	8.31862	0.619342	0.732252	0.907774	11.0871	0.756399	3.07874	87.7183	6.87751	20.7097	0.332092	-1.59035	0.450984	0.345839	0.614251
1640	1.413	/	387.033	HMDB0039720	athreo-4-Hex-4-enopyranuronosylgalacturonic acid	C12H16O12	352.064	1	[M+Cl]-	52.8	72.8	92.88			395.611	195.518	293.179	408.34	315.922	271.643	460.297	345.44	274.377	186.985	321.714	307.748	1.04538	0.0640291	0.821093	0.0856074	0.339296
1644	3.778	388.197	387.189	HMDB0060579	Ramiprilat	C21H28N2O5	388.2	8	[M-H]-	44.7	43.2	89.67			21.7551	556.589	204.662	13.0402	17.7358	5.0776	14.9493	3.35523	43.5547	252.74	162.756	63.9354	2.54564	1.34803	0.416254	0.380642	1.00312
1645	4.162	/	387.189	HMDB0001509	20-Hydroxy-leukotriene B4	C20H32O5	352.225	14	[M+Cl]-	42.2	36.3	89.37			5.45093	138.071	69.081	2.55474	5.3806	2.77391	146.258	1.78373	20.0794	55.2241	44.1076	45.2238	0.975318	-0.036056	0.977255	0.00999209	0.0560621
1647	11.237	/	387.215	HMDB0002726	Guggulsterone	C22H30O3	342.219	7	[M+FA-H]-	39.4	13.7	90.83			11.1778	6.13983	5.60182	12.9206	2.4053	3.14946	84.3061	3.52367	3.92931	13.9753	7.64908	21.7768	0.351249	-1.50943	0.399622	0.398351	0.35451
1651	4.353	/	387.226	HMDB0254906	Moxaprindine	C23H32N2O	352.251	14	[M+Cl]-	42.3	35.4	90.58			7.97171	154.177	67.1014	4.81427	4.59985	1.67273	2.89377	0.591073	18.5546	77.7724	47.7328	20.2969	2.35173	1.23372	0.425273	0.371332	1.08713
1655	4.088	/	388.173	HMDB0034593	Codamine	C20H25NO4	343.178	9	[M+FA-H]-	40.8	22.2	92.27			43.5337	526.527	195.223	48.3749	45.9812	64.966	1.02854	18.8592	123.921	219.084	171.928	85.5717	2.00917	1.0066	0.418715	0.378081	1.06188
1656	3.926	/	388.173	HMDB0246061	3,5-Dimethyl-3'-isopropylthyronine	C20H25NO4	343.178	9	[M+FA-H]-	49	63	92.27			5.41038	55.4506	23.2186	6.83205	3.82774	7.54739	1.00967	1.75178	11.3344	30.7136	18.9479	10.4714	1.8095	0.855589	0.469576	0.328294	0.941271
1663	9.145	390.278	389.27	HMDB0000328	12-Ketodeoxycholic acid	C24H38O4	390.277	1	[M-H]-	38	0.0701	91.72			24.6118	367.331	271.719	69.0791	114.625	6.15321	1.27728	10.2916	46.8668	46.894	169.473	22.2966	7.60086	2.92616	0.084707	1.07208	2.12858
1666	4.497	/	390.135	HMDB0060454	Chondroitin D-glucuronate	C16H27NO11	409.158	14	[M-H2O-H]-	46.6	50.9	97.03			22.3311	58.0571	63.9901	26.7409	16.7111	22.2008	0.725488	14.1356	20.5737	23.3937	37.5661	16.2059	2.31806	1.21292	0.0958541	1.01839	1.52627
1667	4.898	/	390.171	HMDB0030224	Murrayacinine	C23H23NO2	345.173	1	[M+FA-H]-	40.1	11.8	89.91			0.306899	11.7649	8.59778	0.315836	0.753974	0.328524	10.0716	0.340866	0.379909	6.9898	4.34788	3.62214	1.20036	0.263467	0.825789	0.0831308	0.128693
1670	5.302	/	390.171	HMDB0240803	3,4-dimethylidenenonanedioylcarnitine	C18H29NO6	355.199	7	[M+Cl]-	47.7	53.5	93.18			7.30363	28.2068	29.2004	4.35023	5.41617	5.42903	40.8346	3.11355	9.09378	17.4714	14.8954	15.1885	0.980707	-0.0281066	0.97452	0.0112092	0.0457801
1672	4.856	/	390.204	HMDB0241246	3-Hydroxydodeca-6,9-dienoylcarnitine	C19H33NO5	355.236	3	[M+Cl]-	44	30.7	93.27			3.10641	64.5853	50.6669	2.21508	3.42481	0.775411	0.681069	0.320414	9.01253	17.1005	24.7997	5.57798	4.446	2.15251	0.234003	0.630779	1.4017
1673	6.253	/	390.24	HMDB0241309	Tridec-3-enoylcarnitine	C20H37NO4	355.272	3	[M+Cl]-	42.8	22.7	94.95			0.462684	20.7294	8.92901	0.282294	0.278929	0.263883	0.741406	0.255451	0.307839	3.81945	6.13646	1.07761	5.69453	2.50958	0.278089	0.555816	0.905336
1678	6.381	392.145	391.138	HMDB0039564	Marmesin rhamnoside	C20H24O8	392.147	4	[M-H]-	46	41.3	93.87			29.4611	0.260862	0.270706	0.236027	0.250765	14.8749	0.638393	0.236698	0.270796	0.288406	6.09588	3.26184	1.86885	0.902148	0.675448	0.170408	0.094093
1680	5.705	/	391.199	HMDB0039880	1-Formylneogrifolin	C23H32O3	356.235	14	[M+Cl]-	35.2	2.42	88.55			1.53638	84.4642	50.2474	2.97265	2.08571	0.699078	2.71756	0.372879	6.76484	25.7107	28.2612	7.25302	3.89648	1.96217	0.287995	0.540615	1.0241
1687	8.928	392.293	391.286	HMDB0000518	Chenodeoxycholic acid	C24H40O4	392.293	1	[M-H]-	41.1	11	96.08	85.7		100.816	676.032	485.19	173.272	119.731	4.05225	1.00049	3.1693	84.9985	231.637	311.008	64.9716	4.78683	2.25907	0.100129	0.999438	2.12415
1688	8.659	/	391.286	HMDB0038531	5-(2-Heptadecenyl)-1,3-benzenediol	C23H38O2	346.287	2	[M+FA-H]-	42.3	18.3	95.17			1.79732	34.1363	21.5486	1.84195	6.35802	0.504198	1.37862	0.488216	3.38966	6.813	13.1364	2.51474	5.22378	2.38509	0.172377	0.763522	1.65129
1692	5.648	393.191	392.183	HMDB0250863	Daprodustat	C19H27N3O6	393.19	2	[M-H]-	44.9	31.5	95.15			0.313866	84.4947	20.2144	1.98415	0.571453	0.320613	15.9213	2.70799	1.04671	8.04772	21.5157	5.60886	3.83602	1.93961	0.361668	0.441689	0.295255
1693	5.809	/	392.183	HMDB0241176	Undec-3-enedioylcarnitine	C18H31NO6	357.215	3	[M+Cl]-	44.4	28.7	96.83			5.74188	98.4581	52.7436	12.2003	5.4574	3.27759	2.62273	2.70799	24.0192	46.7576	34.9203	15.877	2.19942	1.13712	0.372221	0.429199	1.06416
1694	5.925	/	392.184	HMDB0241174	Undec-2-enedioylcarnitine	C18H31NO6	357.215	3	[M+Cl]-	44.4	28.7	96.83			2.48734	73.6535	39.9701	3.19817	2.00267	2.38081	2.4379	0.819315	6.40612	15.2355	24.2624	5.45593	4.44697	2.15282	0.261837	0.58197	1.00824
1706	4.259	/	394.163	HMDB0304025	16, 17-dihydro-16alpha, 17-dihydroxy GA9	C19H25O6	349.166	1	[M+FA-H]-	49.7	56.4	93.4			1.19008	21.2867	8.76842	2.08049	1.19194	1.30638	22.2388	0.45943	3.858	15.7954	6.90354	8.7316	0.790638	-0.33891	0.761665	0.118236	0.101031
1708	4.604	/	394.199	HMDB0029225	Coutaric acid	C18H27N3O4	349.2	3	[M+FA-H]-	42.5	20.7	94.79			0.383201	81.9456	23.3285	0.294906	0.354978	0.307572	0.869989	0.310921	1.2258	11.3983	21.2614	2.82251	7.5328	2.91319	0.281189	0.551002	0.626008
1720	1.933	/	396.141	HMDB0031279	Margrapine B	C22H25NO7	415.163	10	[M-H2O-H]-	40	21.9	89.34			5.9364	129.342	64.6758	6.43691	3.32321	7.26975	95.1478	2.41367	15.687	61.3251	41.9429	36.3687	1.15327	0.20573	0.859919	0.0655424	0.106966
1723	0.974	/	397.115	HMDB0030376	Isowillardiine	C7H9N3O4	199.059	10	[2M-H]-	37.3	0.43	96.49			111.255	34.4679	141.806	291.67	74.3517	219.26	899.219	14.0299	186.659	314.542	130.71	326.742	0.400041	-1.32178	0.248298	0.605028	0.711278
1728	7.892	/	397.221	HMDB0001220	Prostaglandin E2	C20H32O5	352.225	6	[M+FA-H]-	42.3	23.5	94.39			4.89878	40.8069	21.0902	266.545	6.31112	13.9273	0.910953	4.04884	8.19912	89.4506	67.9304	23.3074	2.91455	1.54327	0.422408	0.374268	1.10754
1735	4.951	399.144	398.137	HMDB0001185	S-Adenosylmethionine	C15H23N6O5S	399.145	0	[M-H]-	45.6	38.1	90.07			0.570325	12.4073	7.85929	1.12863	0.507498	0.697596	0.851557	0.303703	5.1166	10.3903	4.4946	3.47195	1.29455	0.372446	0.749663	0.125134	0.290005
1749	5.737	/	399.262	HMDB0112074	5-Hexyl-3,4-dimethyl-2-furanundecanoic acid	C23H40O3	364.298	14	[M+Cl]-	39.1	17.6	92.41			1.23676	132.527	50.8582	0.605429	0.483914	0.435439	4.89055	0.410689	6.33711	26.6767	37.1422	7.75009	4.79248	2.26077	0.320827	0.493729	0.418876
1761	4.866	/	400.221	HMDB0241396	Tetradeca-8,10,12-trienoylcarnitine	C21H35NO4	365.257	14	[M+Cl]-	39.3	21	90			3.20628	74.438	41.0639	1.46656	0.677087	1.24252	15.5338	0.640099	10.9635	73.6955	24.1704	20.4151	1.18395	0.243603	0.856001	0.0675259	0.0191922
1769	4.102	/	401.205	HMDB0003128	Cortolone	C21H34O5	366.241	14	[M+Cl]-	43.7	41.4	91.23			1.95147	83.6667	41.7923	3.44923	3.40746	2.18989	5.99185	1.41479	18.8353	31.0987	26.8534	11.9061	2.25544	1.17341	0.421169	0.375544	0.424878
1771	4.282	402.212	401.205	HMDB0060583	Trandolaprilat	C22H30N2O5	402.215	8	[M-H]-	45.7	47.8	89.64			3.60394	125.267	52.7886	5.60908	3.91104	9.37135	11.6063	1.41479	19.206	79.5472	38.2359	24.2291	1.5781	0.658184	0.625267	0.203935	0.144551
1777	13.212	/	401.291	HMDB0034031	3-(2-Heptenyloxy)-2-hydroxypropyl undecanoate	C21H40O4	356.293	1	[M+FA-H]-	39.6	3.37	96.21			3.54507	13.652	8.46117	87.5802	2.04211	25.7755	63.5178	5.7373	10.8908	25.146	23.0561	26.2135	0.879552	-0.185159	0.873129	0.0589216	0.877396
1790	1.535	404.191	403.184	HMDB0251592	Tetraxetan	C16H28N4O8	404.191	2	[M-H]-	40.8	15.7	90.09			20.2535	233.514	106.099	15.067	10.8127	13.0878	23.9157	16.1577	13.6091	98.602	77.1492	33.0745	2.33259	1.22193	0.365519	0.43709	0.748925
1792	5.85	404.207	403.199	HMDB0039947	Pisumionoside	C19H32O9	404.205	5	[M-H]-	46	41.7	94.71			0.332716	21.5841	12.5907	0.293283	0.315056	0.258301	5.006	0.25	0.470109	4.80469	7.02318	2.15782	3.25476	1.70255	0.332848	0.477754	0.408578
1798	4.01	/	403.221	HMDB0005821	beta-Cortol	C21H36O5	368.256	13	[M+Cl]-	40.9	28.4	90.48			3.39176	74.63	29.4041	0.962357	2.31338	0.670689	1.36293	0.65634	6.75875	24.7139	22.1403	6.83253	3.24043	1.69618	0.333619	0.476749	0.959584
1799	4.246	/	403.221	HMDB0014573	Carboprost Tromethamine	C21H36O5	368.256	13	[M+Cl]-	47.4	57.7	93.2			1.35015	143.403	61.1175	0.337182	0.508704	0.444839	8.60459	0.411798	3.44172	45.505	41.3433	11.6816	3.53918	1.82342	0.360972	0.442526	0.284372
1804	4.309	/	405.042	HMDB0039721	4-O-alphaGalactopyranuronosylgalacturonic acid	C12H18O13	370.075	5	[M+Cl]-	40.1	10.8	95.17			1.33607	16.2364	12.8601	2.57709	1.80168	27.9909	1.08395	8.86716	0.958938	0.640454	6.96226	7.90829	0.880375	-0.18381	0.881071	0.0549891	0.377591
1807	3.911	/	405.142	HMDB0037028	Deoxyloganic acid	C16H24O9	360.142	6	[M+FA-H]-	47.9	49.9	96.77			3.99771	10.3507	19.4941	20.0471	2.93402	17.6916	1.23269	0.946757	20.5873	47.4988	11.3647	17.5914	0.646037	-0.630312	0.520371	0.283687	0.230262
1808	4.922	/	405.179	HMDB0304946	Indole-3-acetic acid ethyl ester	C12H13NO2	203.095	7	[2M-H]-	37.5	0.568	94.68			3.49554	91.856	53.7304	2.05055	2.00426	0.899001	0.684091	0.302689	7.36889	33.3007	30.6273	8.51108	3.59853	1.84741	0.304393	0.516566	1.21011
1812	5.796	/	405.215	HMDB0041206	Antibiotic SB 202742	C24H34O3	370.251	14	[M+Cl]-	38.1	14.7	90.48			1.06904	49.2631	25.4954	1.33271	0.841865	0.841479	4.33788	0.641762	4.74645	15.509	15.6004	5.21532	2.99127	1.58076	0.351379	0.454225	0.436757
1814	8.398	406.272	405.265	HMDB0000391	7-Ketodeoxycholic acid	C24H38O5	406.272	1	[M-H]-	49.9	59.9	91.16			3.09623	31.7754	18.6817	1.98997	1.23467	0.503897	1.29509	0.495658	0.64627	3.81125	11.3556	1.35043	8.40886	3.07191	0.17313	0.761628	1.93113
1820	5.767	/	406.199	HMDB0241227	Dodec-2-enedioylcarnitine	C19H33NO6	371.231	3	[M+Cl]-	46.2	37.9	96.46			1.17785	140.027	80.3715	1.25597	1.62498	0.573737	1.06532	0.407426	5.75876	24.4841	44.8916	6.45787	6.95144	2.79731	0.247588	0.60627	1.00374
1821	5.281	407.243	406.236	HMDB0304804	Leu-Leu-Tyr	C21H33N3O5	407.242	2	[M-H]-	48.6	53.6	91.95			0.50549	22.9711	23.1432	0.330517	0.344271	0.341623	3.30818	0.312203	0.832946	6.08093	9.4589	2.17518	4.34857	2.12054	0.262958	0.580114	0.492179
1833	4.915	/	408.178	HMDB0060668	alpha-Hydroxy-N-desmethyltamoxifen	C25H27NO2	373.204	13	[M+Cl]-	42.7	38.5	88.88			0.6032	26.242	12.152	0.257356	0.266192	0.268963	10.8801	0.277284	2.35649	8.39993	7.90414	4.43656	1.78159	0.833168	0.550961	0.258879	0.0409987
1842	3.777	/	409.171	HMDB0249686	Carmoxirole	C24H26N2O2	374.199	7	[M+Cl]-	42.5	33.3	86.66			5.4069	83.6386	40.6113	2.39186	2.17302	0.9184	3.44282	0.890118	10.3119	36.1417	26.8443	10.341	2.59592	1.37624	0.36754	0.434695	0.919733
1846	4.086	/	410.155	HMDB0031754	Nequinate	C22H23NO4	365.163	15	[M+FA-H]-	37.3	11.6	90.16			9.29865	89.2901	37.4868	11.7848	9.09856	13.3481	1.05129	4.62043	26.4156	41.2426	31.3918	17.3356	1.81083	0.856649	0.435171	0.36134	0.980491
1852	1.499	/	411.189	HMDB0030455	Macrophorin C	C22H32O5	376.225	14	[M+Cl]-	40.3	24.8	90.88			21.2864	187.063	116.745	6.21876	9.47137	1.78849	200.359	2.52633	29.9379	86.7662	68.157	64.2757	1.06039	0.0845889	0.942236	0.0258402	0.456932
1866	6.086	414.285	413.278	HMDB0242061	N-Myristoyl Tryptophan	C25H38N2O3	414.288	8	[M-H]-	39.6	16.5	90.61			10.7185	81.5768	95.2451	13.8416	6.25943	6.09373	2.34305	1.47565	16.1925	18.6028	41.5283	8.94155	4.64442	2.2155	0.167593	0.775745	1.67117
1875	4.926	/	414.236	HMDB0002304	Leukotriene B4 ethanolamide	C22H37NO4	379.272	14	[M+Cl]-	38.3	17.3	88.38			9.21244	107.074	60.2574	6.64867	5.57665	5.74366	8.34286	3.24764	15.2939	41.2906	37.7538	14.7837	2.55374	1.35261	0.331106	0.480033	0.851069
1887	7.338	/	415.198	HMDB0036822	9-Hydroxy-4,7-megastigmadien-3-one 9-glucoside	C19H30O7	370.199	2	[M+FA-H]-	39.8	4.06	96.53			13.348	14.063	3.33989	9.80818	12.9296	14.7419	0.625757	14.2326	17.4875	17.94	10.6977	13.0056	0.82255	-0.281824	0.554843	0.25583	0.241864
1891	4.823	/	415.221	HMDB0244730	16,16-Dimethylprostaglandin E2	C22H36O5	380.256	13	[M+Cl]-	41.7	31.4	90.83			1.92064	124.612	29.2318	0.481948	2.61301	8.27695	51.2868	0.553303	14.5421	27.6729	31.7719	20.4664	1.55239	0.634494	0.668344	0.175	0.496518
1892	5.199	/	415.221	HMDB0094680	Octaethylene glycol	C16H34O9	370.22	6	[M+FA-H]-	45.9	39.7	96.24			6.7613	124.164	53.8235	4.29169	1.79332	2.74477	19.2094	3.55215	13.6497	41.2779	38.1668	16.0868	2.37256	1.24644	0.412627	0.384442	0.301097
1896	8.033	/	415.264	HMDB0032735	Isopersin	C23H40O4	380.293	6	[M+Cl]-	40.3	15	92.9			97.9642	74.6598	3.61999	2.19259	17.6355	6.24124	1.96268	11.3491	8.98867	4.76166	39.2144	6.66066	5.88747	2.55765	0.175046	0.756847	1.21344
1898	4.127	/	416.216	HMDB0241407	3-Hydroxytetradeca-5,7,9-trienoylcarnitine	C21H35NO5	381.252	14	[M+Cl]-	35.4	6.61	85.35			1.36935	60.1202	26.8326	0.747159	2.71586	0.512786	3.65031	1.02761	4.2964	8.80947	18.357	3.65932	5.01652	2.32669	0.272758	0.564222	0.815119
1899	1.948	/	416.216	HMDB0241409	3-Hydroxytetradeca-7,9,11-trienoylcarnitine	C21H35NO5	381.252	13	[M+Cl]-	36.1	9.43	85.02			9.55807	107.514	73.1656	7.70116	3.12115	2.28869	12.5491	2.22365	18.895	38.3984	40.2121	14.871	2.70406	1.43513	0.308061	0.511363	0.882901
1904	6.109	418.127	417.12	HMDB0041731	Equol 4'-O-glucuronide	C21H22O9	418.126	2	[M-H]-	46.3	38.1	95.41			21.7905	37.8665	10.1122	21.2785	25.6325	20.4623	1.29779	28.7939	6.83836	3.46972	23.336	12.1724	1.91712	0.938943	0.146752	0.833417	1.62208
1906	5.421	/	417.181	HMDB0062321	1-tetradecanoyl-sn-glycero-3-phosphate	C17H35O7P	382.212	1	[M+Cl]-	42	14.5	96.69			8.68966	54.4849	36.4912	17.5739	6.25347	10.4438	0.827205	3.41518	16.4212	24.2732	24.6986	11.0761	2.2299	1.15698	0.21437	0.668836	1.35311
1910	7.824	/	417.213	HMDB0040668	Blumenol C glucoside	C19H32O7	372.215	2	[M+FA-H]-	39.4	5.2	94.06			1.52749	23.8106	3.09366	2.29853	1.73373	0.961591	0.695688	1.32825	2.58958	2.9185	6.4928	1.69872	3.82217	1.93439	0.332144	0.478673	1.41345
1912	4.847	/	417.236	HMDB0011133	DHAP(18:0)	C21H41O7P	436.259	11	[M-H2O-H]-	36.8	1.76	94.35			2.50533	167.293	138.439	1.86591	0.840162	0.37186	1.97134	0.351568	9.75995	65.9166	62.1887	15.6743	3.96757	1.98825	0.291722	0.53503	0.886659
1914	4.111	/	417.236	HMDB0015064	Misoprostol	C22H38O5	382.272	12	[M+Cl]-	44.2	43.6	90.44			0.894781	35.9914	12.8096	0.34609	0.996876	0.363477	0.837638	0.352807	2.91491	8.68555	10.2078	2.63088	3.87998	1.95605	0.313066	0.504364	0.740542
1916	3.933	/	418.122	HMDB0304921	Hydroxydesmethyltetrahydropiperine sulfate	C16H23NO7S	373.12	10	[M+FA-H]-	42.7	34.8	89.8			11.7249	42.5759	35.6918	24.663	14.147	32.78	1.00474	7.29807	30.3107	37.3439	25.7605	21.7475	1.18453	0.244313	0.682753	0.165736	0.871643
1920	1.475	419.202	418.195	HMDB0251634	Caldiamide	C16H29N5O8	419.202	1	[M-H]-	39.7	8.23	91.82			38.2492	164.494	192.839	31.0606	10.9795	4.6451	132.186	2.82892	73.8112	110.27	87.5244	64.7483	1.35176	0.434842	0.635074	0.197176	0.750267
1927	1.992	/	419.121	HMDB0034942	Geniposidic acid	C16H22O10	374.121	3	[M+FA-H]-	41	12.8	96.21			40.6553	58.2625	53.9839	25.673	21.55	29.082	49.021	22.9618	49.5141	66.1771	40.0249	43.3512	0.923272	-0.115172	0.763642	0.11711	0.285473
1934	4.321	/	420.146	HMDB0030394	Simmondsin	C16H25NO9	375.153	14	[M+FA-H]-	45.2	46.6	94.27			14.3283	16.5303	17.7644	16.7825	16.815	7.54843	1.00037	7.472	23.3796	21.5183	16.4441	12.1837	1.34968	0.432612	0.386349	0.41302	1.32526
1939	4.808	/	421.137	HMDB0033300	(S,S)-Guaiacylglycerol 1-glucoside	C16H24O10	376.137	6	[M+FA-H]-	49.2	55.6	97.08			13.2243	5.60844	8.87921	11.6137	15.7568	11.6271	0.706753	16.1338	12.8189	9.34974	11.0165	10.1273	1.0878	0.12142	0.783819	0.105784	0.7324
1940	7.816	/	421.149	HMDB0033906	2'-Hydroxy-3',4',5',7,8-pentamethoxyflavan	C20H24O7	376.152	5	[M+FA-H]-	37.8	0.171	94.71			59.8993	0.350801	0.39347	0.373762	0.413327	33.9857	0.756963	0.428216	0.369321	0.326622	12.2861	7.17337	1.71274	0.776308	0.717938	0.143913	0.0416925
1948	4.428	/	422.158	HMDB0012607	18-Carboxy-dinor-LTE4	C21H31NO7S	441.182	15	[M-H2O-H]-	44.2	49.5	86.55			4.97151	70.9649	24.442	1.6891	1.56558	3.18174	0.722557	1.94624	5.57202	9.76562	20.7266	4.23763	4.89108	2.29015	0.282722	0.54864	1.04122
1951	4.958	/	422.194	HMDB0241234	3-Hydroxydodec-4-enedioylcarnitine	C19H33NO7	387.226	2	[M+Cl]-	46.6	41.9	93.92			1.93727	49.0534	26.2454	0.42964	1.30553	0.902669	3.72254	0.43739	6.29161	11.4507	15.7942	4.56099	3.4629	1.79198	0.312356	0.50535	0.458431
1959	5.808	/	424.105	HMDB0014877	Hetacillin	C19H23N3O4S	389.141	14	[M+Cl]-	40.5	24.6	92.59			1.34444	13.1134	10.808	0.417464	1.10031	0.669255	0.844215	0.339361	5.77708	7.19538	5.35673	2.96506	1.80662	0.853291	0.467788	0.329951	0.528297
1962	5.994	/	424.156	HMDB0030381	Roquefortine	C22H23N5O2	389.185	2	[M+Cl]-	40	9.69	92.9			10.3793	22.0829	18.9396	5.78433	7.911	5.97635	0.875162	4.93039	12.9051	18.9933	13.0194	8.73606	1.49031	0.575612	0.37132	0.430252	1.18019
1964	10.129	/	424.247	HMDB0059630	N-palmitoyl-phosphoethanolamine	C18H38NO5P	379.249	1	[M+FA-H]-	49.4	51.7	96.64			53.3489	450.538	111.332	34.2296	50.3148	125.647	8.90733	25.1092	159.935	75.4043	139.953	79.0006	1.77154	0.825004	0.487902	0.311668	0.705071
1968	4.802	428.191	427.184	HMDB0000851	Pyridinoline	C18H28N4O8	428.191	1	[M-H]-	49.3	50.8	97.08			110.452	919.117	797.087	59.975	48.8074	137.557	0.738691	20.014	280.011	490.935	387.088	185.851	2.08278	1.05851	0.385034	0.414501	1.02105
1970	5.682	/	427.257	HMDB0000348	3b,12a-Dihydroxy-5a-cholanoic acid	C24H40O4	392.293	13	[M+Cl]-	41.5	32.4	88.96			1.64002	27.6757	17.1949	0.862063	0.82529	0.334055	11.7261	0.412774	3.53287	14.4824	9.63958	6.09765	1.58087	0.660718	0.585029	0.232823	0.379644
1976	4.714	/	428.252	HMDB0241497	Hexadeca-7,11,14-trienoylcarnitine	C23H39NO4	393.288	13	[M+Cl]-	37	8.21	90.68			6.24754	62.1345	41.7957	3.15257	3.03199	0.416325	6.85858	0.316919	7.74156	16.9726	23.2725	6.4612	3.60188	1.84875	0.24365	0.613234	1.34245
1977	3.974	/	428.252	HMDB0241493	Hexadeca-5,8,11-trienoylcarnitine	C23H39NO4	393.288	13	[M+Cl]-	38.5	20.5	85.56			2.33314	54.3632	16.8614	1.86741	0.559704	0.876433	1.15263	0.587335	1.87521	10.0986	15.197	2.91804	5.20794	2.38071	0.27127	0.566599	1.13447
1983	3.486	/	429.155	HMDB0041417	12-Dehydroporson	C22H24O6	384.157	14	[M+FA-H]-	36.6	2.26	95.58			41.1285	62.1736	41.8435	31.0951	23.6454	26.5871	1.09593	13.4005	39.2376	67.439	39.9772	29.552	1.35277	0.435921	0.450346	0.346454	1.20514
1989	5.479	430.243	429.236	HMDB0253467	Indolapril	C24H34N2O5	430.247	8	[M-H]-	43.8	38.1	89.3			5.67465	83.7972	42.8876	5.62771	6.84459	5.17891	32.4357	4.24036	15.1826	29.4044	28.9664	17.2884	1.67548	0.744574	0.500313	0.300758	0.237257
1990	5.634	/	429.236	HMDB0260465	MG(20:4-OH(20)/0:0)	C23H38O5	394.272	13	[M+Cl]-	41.2	29.4	90.18			1.10048	23.6984	12.6349	2.52092	1.69667	2.74386	40.757	1.54739	6.33225	11.8725	8.33028	12.6506	0.658489	-0.602768	0.623991	0.204822	0.604187
2004	5.741	431.218	430.21	HMDB0304857	Tirbanibulin	C26H29N3O3	431.221	8	[M-H]-	38.2	9.62	89.92			0.825411	62.4261	23.4287	0.324684	0.453907	0.342507	2.81228	0.323039	6.72266	23.0879	17.4918	6.65767	2.62731	1.39359	0.42226	0.37442	0.203579
2009	5.955	/	431.194	HMDB0035212	Sonchuionoside C	C19H30O8	386.194	5	[M+FA-H]-	44.1	31.6	95.34			0.416276	24.4177	8.00408	1.65742	0.903603	0.761807	9.62445	0.26817	3.68675	6.67725	7.07982	4.20369	1.68419	0.752057	0.571965	0.242631	0.167743
2010	6.066	432.202	431.194	HMDB0240233	Mizolastine	C24H25FN6O	432.207	13	[M-H]-	41.5	31.3	89.94			0.514644	23.7074	13.5626	1.05444	0.903603	1.22579	8.09166	0.217102	3.00233	11.2423	7.94854	4.75585	1.67132	0.740988	0.55652	0.254519	0.109913
2012	4.277	/	431.215	HMDB0029027	Prolyl-Threonine	C9H16N2O4	216.111	2	[2M-H]-	45.7	36.7	93.87			10.2532	117.079	57.2145	12.9504	11.7524	14.2852	6.67074	11.0729	35.9745	82.9782	41.8499	30.1963	1.38593	0.470852	0.655148	0.183661	0.390061
2018	5.555	/	431.252	HMDB0260564	MG(20:3(6,8,11)-OH(5))	C23H40O5	396.288	13	[M+Cl]-	40.6	27.4	89.21			0.487094	32.6145	15.1581	0.435958	0.508846	0.415222	1.82353	0.38288	1.51191	4.54733	9.8409	1.73617	5.66815	2.50288	0.27291	0.56398	0.623225
2023	5.161	/	432.193	HMDB0015293	Terazosin	C19H25N5O4	387.191	11	[M+FA-H]-	36.5	2.36	92.14			6.08293	33.3033	32.7335	3.25386	2.31002	1.45357	0.777109	0.293451	14.4916	19.8747	15.5367	7.37808	2.10579	1.07436	0.358958	0.444956	1.24053
2025	10.267	433.32	432.312	HMDB0000698	Lithocholic acid glycine conjugate	C26H43NO4	433.319	1	[M-H]-	46.7	41.2	93.84			11.3007	94.673	23.2454	27.0553	1.49407	0.801088	13.4484	3.36848	12.1559	99.8215	31.5537	25.9191	1.21739	0.283795	0.826188	0.0829213	0.767437
2030	3.925	/	433.195	HMDB0060869	Ramipril Diketopiperazine	C23H30N2O4	398.221	12	[M+Cl]-	39.3	20	89.11			6.86463	91.3462	55.6126	4.7653	5.29501	1.81576	1.21265	0.718121	18.5097	44.3267	32.7767	13.3166	2.46135	1.29945	0.347053	0.459604	1.2518
2031	6.204	/	433.246	HMDB0012109	5,6-Dihydroxyprostaglandin F1a	C20H36O7	388.246	6	[M+FA-H]-	44.5	31.4	97.87			0.258802	53.5509	12.5116	0.269582	0.271167	0.263758	4.26514	0.248325	0.473084	4.02066	13.3724	1.85419	7.21198	2.8504	0.298651	0.524836	0.47989
2032	5.846	/	433.246	HMDB0015048	Repaglinide	C27H36N2O4	452.268	7	[M-H2O-H]-	43.9	37.8	89.02			3.63998	7.23902	12.3521	2.64599	1.02717	3.30112	0.631105	0.264147	2.81993	9.32622	5.38086	3.26851	1.64627	0.719205	0.438731	0.357802	1.08042
2036	6.926	435.187	434.18	HMDB0256834	Propranolol glucuronide	C22H29NO8	435.189	6	[M-H]-	39.7	11.4	93.69			7.98504	16.9003	8.66858	3.25647	6.49251	2.30946	0.654987	1.36384	3.24513	2.61643	8.66058	2.03797	4.24961	2.08733	0.0208261	1.68139	2.38083
2041	5.746	/	435.226	HMDB0041176	(9x)-7-Megastigmene-3,6,9-triol 9-glucoside	C19H34O8	390.225	5	[M+FA-H]-	50.4	61.2	97			0.825411	59.7139	39.8895	0.305033	0.482852	0.298542	2.81228	0.281573	6.95445	18.7943	20.2434	5.82824	3.47332	1.79632	0.319921	0.494957	0.330348
2050	11.547	437.291	436.284	HMDB0011152	LysoPE(P-16:0)	C21H44NO6P	437.291	1	[M-H]-	44.9	26.9	98.52			10195.1	11915.8	13089.5	11662.9	8033.23	10359.3	14061.8	4308.74	11990.8	15727.8	10979.3	11289.7	0.972504	-0.0402232	0.88884	0.0511766	0.198053
2056	7.075	/	437.216	HMDB0012204	Zeatin	C10H13N5O	219.112	1	[2M-H]-	38.1	0.0643	91.75			57.2494	4.46381	9.52863	9.12614	8.09059	18.7839	0.813498	3.68459	18.6765	46.1679	17.6917	17.6253	1.00377	0.00542624	0.99598	0.0017492	0.394003
2070	5.295	441.26	440.252	HMDB0002355	Leukotriene E3	C23H39NO5S	441.255	10	[M-H]-	42.4	34.5	88.76			7.93721	156.797	39.9364	0.377438	0.84713	0.433563	17.0642	0.367327	11.2556	47.0092	41.179	15.226	2.70452	1.43537	0.42695	0.369623	0.346819
2075	5.972	442.316	441.309	HMDB0241934	N-Palmitoyl Tryptophan	C27H42N2O3	442.32	7	[M-H]-	42.3	28.2	91.28			0.243199	45.137	12.7289	0.264963	0.255133	0.265595	0.684567	0.248554	0.28933	5.14784	11.7258	1.32718	8.83518	3.14326	0.268636	0.570836	0.785587
2087	5.852	/	443.198	HMDB0062190	1-palmitoyl-dihydroxyacetone-phosphate	C19H37O7P	408.228	1	[M+Cl]-	39.6	6.57	92.82			3.20322	26.2213	15.0907	5.36456	3.74263	2.79512	0.929857	5.91695	19.0012	14.2145	10.7245	8.57154	1.25117	0.323279	0.711853	0.14761	0.605843
2088	6.45	/	443.252	HMDB0252900	Trichomonacid	C27H34N4O3	462.263	14	[M-H2O-H]-	44.1	47.8	87.62			4.81942	14.9174	10.0371	5.73064	4.61899	2.82005	0.71097	1.86925	4.70115	4.42239	8.02471	2.90476	2.7626	1.46603	0.0593754	1.22639	2.08053
2094	5.301	/	444.247	HMDB0241848	6-(5-Hexylfuran-2-yl)hexanoylcarnitine	C23H39NO5	409.283	13	[M+Cl]-	36.7	4.95	92.59			6.09387	134.534	140.865	7.57318	4.76753	2.5342	35.7622	0.871451	34.9645	82.7938	58.7668	31.3852	1.87243	0.904914	0.471836	0.326209	0.523826
2095	8.123	/	444.276	HMDB0242078	N-Eicosapentaenoyl Proline	C25H37NO3	399.277	1	[M+FA-H]-	49.8	56.7	94.09			18.6886	75.4155	28.2502	3.79522	0.501896	0.388591	0.889816	0.437917	1.67372	2.24525	25.3303	1.12706	22.4747	4.49023	0.147318	0.831744	2.06952
2097	5.732	446.086	445.078	HMDB0240480	Apigenin 7-glucuronide	C21H18O11	446.085	2	[M-H]-	39.2	8.96	88.99			12.6962	22.2021	7.73188	5.91287	3.70707	2.14719	0.795699	5.37672	0.476831	1.88876	10.45	2.13704	4.88995	2.28982	0.0633511	1.19825	2.34463
2098	4.062	/	445.195	HMDB0302761	Rotundifoline	C22H28N2O5	400.2	8	[M+FA-H]-	43.4	37.1	89.02			14.4462	61.4983	31.5971	11.4326	13.8366	16.395	4.95382	10.9001	18.7614	37.8823	26.5622	17.7785	1.49406	0.579237	0.446027	0.350639	0.860778
2103	5.943	/	445.21	HMDB0031367	Linalool oxide D 3-[apiosyl-(1->6)-glucoside]	C21H36O11	464.226	5	[M-H2O-H]-	51.8	70.8	93.66			0.242042	20.3218	7.09902	0.390531	0.262785	0.268783	0.692908	0.247371	2.00874	3.95149	5.66324	1.43386	3.94965	1.98173	0.341972	0.46601	0.44517
2106	4.924	/	445.231	HMDB0260481	MG(20:4-2OH/0:0)	C23H38O6	410.267	12	[M+Cl]-	44.8	45.8	91.39			5.59806	111.028	55.927	3.90125	1.39664	3.05129	11.37	1.42203	13.0439	44.7561	35.5702	14.7287	2.41504	1.27204	0.402383	0.395361	0.410313
2119	4.235	448.218	447.211	HMDB0252699	Gepotidacin	C24H28N6O3	448.222	10	[M-H]-	42.1	30.8	90.44			1.01443	209.322	25.4754	0.349278	0.554031	0.439926	0.789645	0.426571	2.10156	27.0702	47.343	6.16558	7.67859	2.94084	0.345893	0.461058	0.685241
2120	5.162	448.233	447.226	HMDB0029347	Acuminoside	C21H36O10	448.231	5	[M-H]-	38	0.0194	95.71			1.47155	8.60961	20.7106	0.351053	0.960928	0.33589	1.10334	0.312641	4.74492	65.9332	6.42075	14.486	0.443238	-1.17384	0.565544	0.247533	0.174642
2129	7.977	449.314	448.307	HMDB0006898	Chenodeoxyglycocholic acid	C26H43NO5	449.314	1	[M-H]-	43.7	20.6	99.04	92.6		4086.19	15889.5	8995.57	4465.11	1460.76	179.078	0.949914	338.122	1828.27	8816.14	6979.43	2232.51	3.12627	1.64444	0.157096	0.803836	1.76242
2130	8.855	449.314	448.307	HMDB0000637	Chenodeoxycholic acid glycine conjugate	C26H43NO5	449.314	1	[M-H]-	47.9	41.2	99.28	94.9		3056.5	14278.6	4276.69	3305.95	926.393	22.9562	55.8375	239.864	1488.76	3478.8	5168.84	1057.24	4.88898	2.28953	0.129674	0.887148	2.09365
2134	4.803	/	449.166	HMDB0035732	Dukunolide D	C26H28O8	468.178	12	[M-H2O-H]-	43.2	38.5	90.32			18.7389	107.316	108.371	10.4891	9.34522	25.5186	0.700344	4.06103	42.5115	73.5901	50.8522	29.2763	1.73697	0.796575	0.451501	0.345341	0.907531
2140	2.146	451.096	450.089	HMDB0038415	4-Phenylbutyl glucosinolate	C17H25NO9S2	451.097	3	[M-H]-	36.8	4.01	84.1			110.689	32.3522	80.6141	71.9956	117.096	62.5382	74.9253	73.2734	21.7013	83.2783	82.5495	63.1433	1.30734	0.386629	0.329437	0.482227	0.831256
2144	10.21	451.27	450.263	HMDB0011504	LysoPE(16:1)	C21H42NO7P	451.27	1	[M-H]-	55.4	81.5	96.45			586.889	1598.19	895.631	1865.37	569.364	2152.48	479.995	873.312	1908.25	1291.43	1103.09	1341.09	0.82253	-0.28186	0.577636	0.238346	0.497205
2152	11.213	453.286	452.278	HMDB0041085	Sambutoxin	C28H39NO4	453.288	5	[M-H]-	38.2	4.34	92.36			4617.88	13641.9	10593.9	6143.22	5044.27	7998.63	5441.83	2333.9	9849.69	9723	8008.24	7069.41	1.1328	0.179895	0.68981	0.161271	0.403803
2153	11.005	453.286	452.279	HMDB0011473	LysoPE(16:0)	C21H44NO7P	453.286	0	[M-H]-	45.2	27.7	98.79			199.234	431.229	292.193	235.767	249.316	252.741	146.045	104.941	361.327	405.428	281.548	254.096	1.10804	0.148004	0.709011	0.149347	0.649022
2155	6.525	454.28	453.272	HMDB0001850	Verapamil	C27H38N2O4	454.283	8	[M-H]-	36.8	1.43	91.28			1.32493	14.3315	6.90756	1.12363	1.38828	1.65983	0.584273	0.69372	9.27106	16.4998	5.01518	5.74174	0.873461	-0.195185	0.862331	0.064326	0.175024
2156	6.632	/	453.272	HMDB0033479	Sinapoylspermine	C21H36N4O4	408.274	1	[M+FA-H]-	46.4	37.6	95.71			0.224984	68.4688	9.60692	1.12363	1.38828	0.218381	0.646527	0.230282	1.35156	3.28744	16.1625	1.14684	14.0931	3.81692	0.31855	0.496822	1.25698
2169	6.325	456.332	455.325	HMDB0242018	N-Docosahexaenoyl Lysine	C28H44N2O3	456.335	7	[M-H]-	45.3	43.9	90.76			4.71508	37.9991	28.0426	2.1099	2.13001	0.264091	0.697954	0.258272	13.2888	13.235	14.9993	5.54882	2.70316	1.43465	0.296375	0.528158	1.41313
2172	4.687	457.254	456.247	HMDB0012501	10,11-Dihydro--hydroxy-leukotriene E4	C23H39NO6S	457.25	9	[M-H]-	39.8	18.9	90.42			14.7163	59.5567	50.6012	1.42642	1.52903	0.465433	1.70187	0.337397	13.804	61.3241	25.5659	15.5266	1.64659	0.719482	0.572079	0.242544	1.00098
2173	5.349	/	456.284	HMDB0015090	Netilmicin	C21H41N5O7	475.301	2	[M-H2O-H]-	43.7	31.8	88.49			2.3846	53.8193	26.6736	1.04286	1.5178	0.443746	0.989695	0.423548	5.12929	23.6552	17.0876	6.12829	2.78832	1.47939	0.360773	0.442766	1.00866
2179	6.319	/	457.267	HMDB0244296	7-Methyl-cholic acid	C25H42O5	422.303	12	[M+Cl]-	45.3	46.4	93.24			7.72733	44.7427	34.7415	7.0889	4.66448	3.89302	13.891	1.11757	9.00635	18.4185	19.793	9.26528	2.13625	1.09508	0.288433	0.539954	1.06481
2187	4.818	/	458.263	HMDB0241825	9-(3-Methyl-5-propylfuran-2-yl)nonanoylcarnitine	C24H41NO5	423.298	13	[M+Cl]-	36	7.45	86.08			10.8254	78.2357	55.7211	4.99806	3.46826	1.49329	9.56383	1.84497	14.8759	32.3211	30.6497	12.0198	2.54993	1.35046	0.304501	0.516411	1.01259
2192	4.642	/	459.21	HMDB0260550	MG(20:5-3OH(5,6,15))	C23H36O7	424.246	12	[M+Cl]-	42.5	36	89.23			12.028	32.6093	35.4976	16.5059	9.25802	10.5189	46.3527	4.70013	19.5266	31.8982	21.1797	22.5993	0.937185	-0.093594	0.881781	0.0546392	0.172362
2193	4.312	/	459.21	HMDB0304611	Cowanin	C29H34O6	478.236	15	[M-H2O-H]-	37.1	18.3	82.25			4.66285	103.616	38.3076	0.571769	0.676006	3.29861	2.13313	1.06389	10.2351	29.8577	29.5668	9.31768	3.17319	1.66593	0.352981	0.452248	0.192663
2195	4.786	/	459.247	HMDB0029128	Valylhydroxyproline	C10H18N2O4	230.127	2	[2M-H]-	48	42.9	98.72			1.22102	59.1046	20.6097	1.77509	0.381439	1.18598	4.86317	0.446794	9.78322	21.3558	16.6184	7.52699	2.20784	1.14263	0.467084	0.330605	0.136195
2197	4.996	/	459.247	HMDB0028876	Hydroxyprolyl-Valine	C10H18N2O4	230.127	2	[2M-H]-	45.2	29.2	98.72			4.71282	71.2251	34.0608	0.75193	1.05919	0.709512	16.9974	0.458176	8.56878	29.5843	22.362	11.2636	1.98533	0.989375	0.473812	0.324394	0.322594
2199	8.929	460.28	459.273	HMDB0297027	DG(2:0/22:5O(16,17))	C27H40O6	460.282	4	[M-H]-	38.2	0.426	95.43			16.2983	94.3323	72.0867	25.6622	16.6934	0.432777	1.0525	0.39832	12.6229	33.0287	45.0146	9.50704	4.73487	2.24332	0.0926711	1.03306	2.14932
2200	9.906	/	459.273	HMDB0041365	25-Acetylvulgaroside	C27H42O7	478.293	4	[M-H2O-H]-	51.7	69.5	94.03			11.9872	226.161	54.8416	11.9058	31.0544	4.48268	6.60771	24.0677	13.3861	33.1921	67.19	16.3472	4.11017	2.0392	0.248802	0.604146	1.45647
2205	5.097	/	460.242	HMDB0241490	hexadeca-7,13-dienedioylcarnitine	C23H39NO6	425.278	12	[M+Cl]-	42.5	25.6	99.78			3.25654	92.5489	79.0598	0.293114	1.20363	0.308878	0.808258	0.286154	10.4144	39.6541	35.2724	10.2944	3.42638	1.77669	0.308965	0.510091	0.77251
2214	4.493	/	461.18	HMDB0038786	10-Hydroxymelleolide	C23H28O7	416.184	5	[M+FA-H]-	46	41.2	94.38			0.939904	27.9497	11.7607	0.310821	0.364655	0.365626	0.7784	0.371987	1.38956	4.6892	8.26516	1.51895	5.44135	2.44396	0.280106	0.552678	0.779517
2215	4.118	/	461.19	HMDB0304868	Tucatinib	C26H24N8O2	480.202	11	[M-H2O-H]-	39.7	24.2	85.68			11.8957	22.6838	20.6705	11.3955	10.0549	16.0048	0.988133	3.54931	19.4343	15.2635	15.3401	11.048	1.38849	0.473521	0.36968	0.432174	1.18337
2218	1.009	463.074	462.067	HMDB0000536	Adenylsuccinic acid	C14H18N5O11P	463.074	1	[M-H]-	53.1	73.1	93.2		90.1	1104.79	580.68	793.506	515.185	742.369	115.342	33.645	91.9469	376.428	270.969	747.306	177.666	4.20624	2.07253	0.00150971	2.82111	2.46988
2223	7.519	/	462.286	HMDB0304192	4alpha-carboxy-5alpha-cholesta-8,24-dien-3beta-ol	C28H43O3	427.322	10	[M+Cl]-	40.9	20.1	95.5			107.879	219.644	123.646	24.37	4.37222	3.26376	0.886998	8.91306	7.06293	99.7057	95.9821	23.9665	4.00485	2.00175	0.132281	0.878503	1.76892
2224	11.821	463.306	462.299	HMDB0240599	LysoPE(P-18:1)	C23H46NO6P	463.306	1	[M-H]-	45.7	31.9	97.49			4789.13	4472.56	6618.4	6857.05	3005.27	6190	4621.12	1811.04	6984.72	8956.24	5148.48	5712.62	0.901246	-0.150006	0.696951	0.156798	0.0370549
2229	4.352	/	463.188	HMDB0040353	2-[4-(3-Hydroxypropyl)-2-methoxyphenoxy]-1,3-propanediol 1-glucoside	C19H30O10	418.184	13	[M+FA-H]-	41.7	27	95.15			2.94112	62.393	32.0207	1.05144	0.932341	0.548336	2.22129	0.323425	9.92931	18.0792	19.8677	6.2203	3.19401	1.67537	0.332996	0.477561	0.789281
2234	7.61	465.309	464.302	HMDB0000138	Glycocholic acid	C26H43NO6	465.309	1	[M-H]-	44.3	23.4	98.96	86		2985.21	14251.5	4145.36	1805.14	389.425	26.677	50.2849	87.1433	418.381	1418.93	4715.32	400.284	11.7799	3.55826	0.119835	0.921416	2.3219
2240	11.935	/	464.316	HMDB0241515	12-Hydroxyheptadecanoylcarnitine	C24H47NO5	429.345	3	[M+Cl]-	43.7	29.6	92.56			336.837	262.059	405.313	266.727	200.958	208.976	330.293	93.3934	242.353	524.709	294.379	279.945	1.05156	0.0725312	0.861488	0.0647506	0.607461
2242	5.197	/	465.2	HMDB0029053	Serinyl-Gamma-glutamate	C8H15N3O5	233.101	10	[2M-H]-	48.5	65.2	88.92			6.53503	79.9644	53.4885	2.71363	3.32048	1.11288	6.2212	1.62251	2.14564	21.0151	29.2044	6.42346	4.54652	2.18476	0.228712	0.640711	1.35058
2250	12.081	/	466.331	HMDB0241943	N-Stearoyl Histidine	C24H43N3O3	421.33	5	[M+FA-H]-	42.5	23.4	95.02			43.4971	56.1575	50.1539	27.1204	29.0925	30.164	27.6097	13.5765	33.534	75.9512	41.2043	36.1671	1.13928	0.188118	0.684845	0.164408	0.806212
2274	5.467	/	471.258	HMDB0296878	DG(20:4OH/0:0/2:0)	C25H40O6	436.282	14	[M+Cl]-	39.4	21	90.62			2.78724	23.6594	68.7023	30.843	7.82876	8.00227	3.14627	7.88913	14.2872	8.47712	26.7641	8.3604	3.2013	1.67866	0.157229	0.803467	1.22648
2276	5.837	/	471.283	HMDB0062306	1-(-docosadienoyl)-glycero-3-phosphate	C25H47O7P	490.306	10	[M-H2O-H]-	39.7	19.8	89.87			0.792957	40.9592	17.8451	0.698977	0.750867	0.615605	1.50941	0.59582	5.14691	11.8007	12.2094	3.93368	3.10382	1.63404	0.363003	0.44009	0.4331
2281	9.593	473.255	472.247	HMDB0011510	LysoPE(18:4)	C23H40NO7P	473.254	1	[M-H]-	55	83	93.04			4.26317	22.037	21.145	6.76614	7.32738	16.1969	1.29759	5.93339	26.5331	11.5755	12.3077	12.3073	1.00004	5.25407e-05	0.99994	2.59564e-05	0.27729
2283	4.782	/	472.278	HMDB0240763	3-Hydroxyoctadecatrienoylcarnitine	C25H43NO5	437.314	12	[M+Cl]-	35.7	3.06	88.73			1.36883	54.2029	34.5324	2.1177	2.92715	1.10342	1.1548	0.779684	8.95979	36.1131	19.0298	9.62216	1.9777	0.983826	0.482213	0.316761	0.756873
2286	5.139	474.197	473.19	HMDB0251306	Ibrutinib metabolite M37	C25H26N6O4	474.202	9	[M-H]-	38.4	11.6	90.9			5.16609	56.568	27.9237	7.87479	2.56838	1.86423	0.65571	0.774598	8.01407	17.422	20.0202	5.74611	3.48413	1.8008	0.241035	0.61792	1.5736
2289	5.098	/	473.226	HMDB0248928	Bedoradrine	C24H32N2O5	428.231	8	[M+FA-H]-	39.9	20.2	88.1			1.02348	10.4347	4.95307	0.789953	1.72488	4.57702	2.4779	1.14153	9.73102	12.3497	3.78522	6.05543	0.625094	-0.677855	0.443556	0.353052	1.0236
2290	5.259	/	473.226	HMDB0250690	Cyheptamide	C16H15NO	237.115	5	[2M-H]-	42.2	19.7	97.45			12.3818	54.206	25.4379	4.32662	4.53211	3.27518	11.8336	1.84471	8.23669	43.2722	20.1769	13.6925	1.47357	0.559319	0.604856	0.218348	0.749063
2292	7.57	/	473.238	HMDB0266542	PA(18:1O/2:0)	C23H41O9P	492.249	15	[M-H2O-H]-	36.2	0.0528	96.39			758.293	559.362	765.026	465.627	780.358	503.688	0.901712	1035.76	479.095	213.621	665.733	446.612	1.49063	0.575921	0.271127	0.566827	1.21542
2297	10.017	475.27	474.263	HMDB0011478	LysoPE(18:3)	C23H42NO7P	475.27	1	[M-H]-	56.2	86.5	95.47			1317.62	2191.06	940.745	2187.43	1888.39	4159.95	683.08	1522.56	3120.92	1886.78	1705.05	2274.66	0.749584	-0.415838	0.414374	0.382608	0.52984
2299	5.647	476.191	475.184	HMDB0035635	Kanokoside A	C21H32O12	476.189	4	[M-H]-	47	46.6	93.39			2.56641	33.1966	13.5267	5.77683	3.96397	7.81296	0.718501	2.58834	7.97606	12.2518	11.8061	6.26954	1.88309	0.913102	0.385986	0.413428	0.850643
2307	5.367	/	476.216	HMDB0258291	Silodosin	C25H32F3N3O4	495.234	2	[M-H2O-H]-	40.9	17.6	89.78			0.825176	36.4551	9.22969	0.313108	0.311558	0.299695	1.77907	0.303811	0.856668	5.38881	9.42692	1.72561	5.46295	2.44968	0.3053	0.515274	0.674708
2311	10.561	477.285	476.278	HMDB0011507	LysoPE(18:2)	C23H44NO7P	477.286	0	[M-H]-	48.6	44.2	98.78			11685.8	15769.5	21458.4	29875.1	13537.2	26574.7	18793.1	13812.1	24682.9	26200.5	18465.2	22012.6	0.838846	-0.253522	0.414458	0.382519	0.963806
2316	5.819	/	477.236	HMDB0037823	Glucosyl (10x)-10,11-dihydroxy-2,6-farnesadienoate	C21H36O9	432.236	4	[M+FA-H]-	47.8	52	91.7			0.425798	16.6062	7.80188	0.375333	0.403197	0.326615	3.69719	0.311346	2.10167	7.46488	5.12249	2.78034	1.8424	0.881583	0.519116	0.284736	0.0617184
2318	4.966	478.291	477.284	HMDB0250805	Valyl-leucyl-lysine 4-nitroanilide	C23H38N6O5	478.29	2	[M-H]-	41.2	14.2	93.91			0.303555	104.462	31.0641	0.322987	0.306982	0.327372	0.819422	0.270225	0.878313	10.7305	27.2919	2.60517	10.4761	3.38903	0.289427	0.538461	0.697193
2320	5.676	/	478.231	HMDB0033471	N1,N10-Diferuloylspermidine	C27H35N3O6	497.253	7	[M-H2O-H]-	45.7	45.7	91.21			0.272218	29.7731	31.2864	0.27302	0.284117	0.280064	0.827668	0.261176	1.69432	5.14588	12.3778	1.64182	7.53904	2.91438	0.222033	0.653583	0.571952
2321	11.277	479.301	478.294	HMDB0011505	LysoPE(18:1)	C23H46NO7P	479.301	0	[M-H]-	56.1	85.5	95.47			2459.38	2487.27	2791.48	4936.34	2063.26	5899.26	2047.91	1700.19	8762.09	4019.27	2947.55	4485.74	0.657092	-0.605833	0.305102	0.515555	0.835464
2329	11.43	481.317	480.31	HMDB0010381	LysoPC(15:0)	C23H48NO7P	481.317	1	[M-H]-	53.5	70	98.26			2197.72	2947.95	3245.03	2217.02	2473.93	2180.85	3240.83	1393.38	2503.42	2261.47	2616.33	2315.99	1.12968	0.175914	0.430976	0.365547	0.837695
2331	4.849	/	481.195	HMDB0252576	Galactoarabinan	C20H36O14	500.211	4	[M-H2O-H]-	53.7	75.2	97.54			179.828	140.228	337.401	207.438	56.4851	79.0924	1.64026	38.4424	227.458	313.498	184.276	132.026	1.39575	0.481043	0.506435	0.295477	1.20856
2337	10.26	/	483.319	HMDB0034551	Medicagenic acid	C30H46O6	502.329	15	[M-H2O-H]-	34.7	0.527	87.99			41.2106	39.1967	21.7113	20.1128	10.8061	18.188	19.2913	15.6234	29.6715	34.9207	26.6075	23.539	1.13036	0.176782	0.670213	0.173787	0.339751
2338	1.466	/	484.049	HMDB0038409	6-(Methylthio)hexyl glucosinolate	C14H27NO9S3	449.085	11	[M+Cl]-	38.2	17.7	84.74			794.247	452.795	664.687	651.951	719.881	131.231	270.701	125.169	497.479	376.178	656.712	280.151	2.34413	1.22905	0.00335788	2.47394	2.35694
2346	4.486	/	485.237	HMDB0029015	Prolyl-Glutamine	C10H17N3O4	243.122	2	[2M-H]-	45.4	47.2	82.23			5.64429	48.2807	30.3409	1.12288	2.203	6.62975	0.627603	6.65586	7.66787	13.3632	17.5184	6.98885	2.50662	1.32574	0.328686	0.483219	0.446331
2347	4.764	486.281	485.273	HMDB0296914	DG(6 keto-PGF1alpha/0:0/2:0)	C25H42O9	486.283	5	[M-H]-	36.4	3.03	84.95			0.258881	34.4371	26.7914	0.24823	0.228516	0.256311	0.614691	0.241082	2.24557	20.7357	12.3928	4.81866	2.57184	1.3628	0.408321	0.388998	0.302666
2349	5.399	486.281	485.274	HMDB0296931	DG(2:0/TXB2)	C25H42O9	486.283	4	[M-H]-	41.4	16.8	95.02			0.918074	80.9749	45.8875	0.332808	1.03417	0.322302	14.6722	0.316102	8.12252	121.844	25.8295	29.0554	0.888973	-0.169788	0.912642	0.0396995	0.0373435
2357	5.261	/	486.258	HMDB0241556	16-Hydroxy-9-oxooctadeca-10,12,14-trienoylcarnitine	C25H41NO6	451.293	12	[M+Cl]-	39.5	21.1	89.02			6.46806	68.5109	32.4613	10.1008	16.9782	13.8863	50.6309	9.21808	21.1673	28.8239	26.9039	24.7453	1.08723	0.12066	0.876491	0.0572527	0.288622
2362	5.031	/	486.294	HMDB0011483	LysoPE(20:2)	C25H48NO7P	505.317	11	[M-H2O-H]-	39.9	22.9	88.31			0.686485	58.7904	31.6592	0.313393	0.342611	0.315697	3.67028	0.286153	1.59381	11.4282	18.3584	3.45882	5.30771	2.40809	0.27712	0.557332	0.477642
2373	5.794	488.249	487.242	HMDB0002421	7-Sulfocholic acid	C24H40O8S	488.244	9	[M-H]-	41.5	29.4	88.3			13.4546	52.33	32.1125	16.577	7.63684	10.667	7.61239	9.31556	24.7938	44.2273	24.4222	19.3232	1.26388	0.337859	0.644583	0.190721	0.618493
2374	4.975	/	487.242	HMDB0297003	DG(2:0/20:4-2OH)	C25H40O7	452.277	11	[M+Cl]-	45.5	52	87.23			0.672232	128.753	31.0125	0.464775	0.441744	1.76643	2.13129	0.969153	9.69968	28.9477	32.2689	8.70285	3.70786	1.89059	0.380519	0.419623	0.115219
2382	4.354	/	489.221	HMDB0259801	VIBEGRON	C26H28N4O3	444.216	15	[M+FA-H]-	41	32.7	87.56			3.39365	64.8681	36.5613	2.16069	0.63866	0.904317	0.864541	0.434596	10.1369	20.8405	21.5245	6.63616	3.24351	1.69756	0.317609	0.498108	0.927774
2385	4.798	/	490.198	HMDB0012639	20-Hydroxy-leukotriene E4	C23H37NO6S	455.234	12	[M+Cl]-	37.1	14.6	83.2			1.1096	28.5588	11.9872	0.505316	0.793257	0.410036	3.85948	0.303219	3.56913	7.82045	8.59084	3.19247	2.69097	1.42813	0.384958	0.414587	0.480813
2393	6.5	/	491.161	HMDB0038748	Osmanthuside A	C23H26O9	446.158	12	[M+FA-H]-	45.2	42.7	95.99			14.6748	15.2459	21.8118	11.0811	7.11367	7.69048	0.674264	2.13285	12.9406	11.4051	13.9855	6.96866	2.00691	1.00497	0.0762945	1.11751	1.66781
2394	4.376	/	491.182	HMDB0041415	Aeglin	C25H34O11	510.21	12	[M-H2O-H]-	39.4	15.6	94			9.18495	36.1975	27.9438	14.167	6.90738	5.68671	0.664883	3.16626	9.56028	10.5221	18.8801	5.92004	3.18918	1.67319	0.0833975	1.07885	1.89931
2440	6.164	/	500.178	HMDB0040825	Tryptophol [xylosyl-(1->6)-glucoside]	C21H29NO10	455.179	1	[M+FA-H]-	39.5	2.13	96.73			4.72939	11.6345	6.37405	8.67511	7.35995	19.0812	0.785986	12.1977	8.91069	3.8044	7.75459	8.95599	0.865855	-0.207802	0.734177	0.134199	0.433917
2457	6.167	/	503.219	HMDB0029098	Tyrosyl-Alanine	C12H16N2O4	252.111	8	[2M-H]-	37.2	1.32	93.29			2.88245	26.089	11.8685	2.86408	2.79156	2.30239	0.88534	0.850312	4.69789	6.07321	9.29911	2.96183	3.13965	1.65061	0.239525	0.620648	1.47658
2460	5.956	/	504.247	HMDB0248539	Apstatin	C23H33N5O5	459.248	1	[M+FA-H]-	43.2	29.1	87.67			1.18437	23.2899	14.3727	0.583575	0.780168	0.271577	0.700111	0.249942	1.06721	2.21717	8.04215	0.901201	8.92381	3.15766	0.197787	0.703802	1.53245
2463	10.748	/	504.309	HMDB0242435	Deoxycholylmethionine	C15H20O3	248.141	11	[2M-H]-	49.7	71	89.62			2599.87	2201.05	2906.55	5701.53	3170.39	3542.45	4170.87	2446.03	4243.6	3595.75	3315.88	3599.74	0.921143	-0.118502	0.694411	0.158383	0.619317
2464	10.938	505.317	504.31	HMDB0256157	PC(17:2)	C25H48NO7P	505.317	0	[M-H]-	54.8	76.1	98.12			1457.14	1361	1399.59	1791.83	1644.91	2135.07	1100.91	1269.06	2429.52	1891.02	1530.89	1765.12	0.867304	-0.20539	0.420137	0.37661	0.682603
2470	10.758	/	505.258	HMDB0114747	LysoPA(20:3)	C23H41O7P	460.259	1	[M+FA-H]-	44.5	33.7	90.15			41.2262	26.7681	51.6931	92.2464	107.563	38.0062	50.9941	52.6028	66.5043	61.2321	63.8993	53.8679	1.18622	0.246374	0.563237	0.249308	0.267102
2475	11.749	507.332	506.325	HMDB0041430	Gymnodimine	C32H45NO4	507.335	5	[M-H]-	37.5	4	88.62			484.429	501.381	554.295	447.484	521.722	502.709	429.569	365.167	552.483	524.35	501.862	474.856	1.05687	0.0798019	0.503558	0.297951	0.690432
2480	15.611	/	507.273	HMDB0062303	1-(11,14-eicosadienoyl)-glycero-3-phosphate	C23H43O7P	462.275	0	[M+FA-H]-	52.1	62.5	97.79			439.16	601.451	470.297	313.143	532.092	246.331	155.689	273.816	291.872	333.97	471.229	260.336	1.81008	0.856055	0.00590785	2.22857	2.33697
2494	11.26	/	510.32	HMDB0240598	LysoPE(P-18:0)	C23H48NO6P	465.322	0	[M+FA-H]-	44	35.4	85.04			42.4645	25.4069	49.5804	36.9587	14.8502	24.1852	38.2364	8.93557	29.2022	45.748	33.8522	29.2615	1.15688	0.210244	0.616711	0.209918	0.634831
2502	4.41	/	512.286	HMDB0252101	Etimicin	C21H43N5O7	477.316	0	[M+Cl]-	53.3	75.4	91.79			5.60851	20.9861	24.4638	6.96931	2.25309	1.80351	0.804814	0.387608	3.50176	4.14655	12.0562	2.12885	5.66324	2.50163	0.0893774	1.04877	2.11911
2503	10.27	/	512.299	HMDB0061691	1-Heptadecanoylglycerophosphoethanolamine	C22H46NO7P	467.301	2	[M+FA-H]-	48.3	44.3	99.35			865.515	4582.83	1425.17	389.405	831.105	1199.32	423.702	526.459	1760.15	1101.28	1618.81	1002.18	1.61528	0.691783	0.461408	0.335915	0.463816
2516	8.123	/	514.279	HMDB0248617	Artefenomel	C28H39NO5	469.283	3	[M+FA-H]-	39.2	5.66	94.29			219.64	1164.97	686.255	205.423	24.6172	0.346195	0.792736	1.95141	58.5428	307.886	460.182	73.9037	6.22677	2.63848	0.137767	0.860854	2.10595
2519	7.119	515.292	514.284	HMDB0011637	Taurohyocholate	C26H45NO7S	515.292	0	[M-H]-	41.2	12.1	94.49			271.607	2191.77	512.43	175.978	76.0336	2.7294	1.07251	10.4416	36.6966	166.416	645.564	43.4712	14.8504	3.89243	0.200795	0.697247	2.33458
2521	5.253	/	514.3	HMDB0242370	Cholylalanine	C27H45NO6	479.325	13	[M+Cl]-	48.1	59.4	94.98			54.1714	5.37636	44.4087	38.45	42.5646	75.1063	0.71355	36.1802	76.3366	47.1725	36.9942	47.1018	0.785409	-0.348483	0.551678	0.258314	0.268257
2527	4.913	/	515.284	HMDB0296916	DG(PGF2alpha/2:0)	C25H42O8	470.288	5	[M+FA-H]-	50.9	63.1	97.02			22.1969	127.871	96.8078	5.82099	7.37622	8.74226	23.8112	4.98242	36.3566	108.717	52.0146	36.5219	1.4242	0.510157	0.636644	0.196103	0.273854
2532	3.664	/	515.32	HMDB0037645	Falcarinolone	C17H22O2	258.162	7	[2M-H]-	45.8	42	95.47			0.826673	117.335	7.64514	0.726273	0.832326	0.839204	1.00689	0.754991	0.812211	7.52223	25.4731	2.1871	11.6469	3.54188	0.369032	0.432936	0.879062
2533	4.098	/	516.178	HMDB0252617	gamma-Glutamyl-N'-(2-hydroxyphenyl)hydrazide	C23H27N7O5	481.207	2	[M+Cl]-	46.5	39	95.31			46.0633	505.923	110.257	14.7217	14.1212	8.90159	1.17576	5.57296	44.3196	93.9545	138.217	30.7849	4.48978	2.16664	0.291861	0.534825	1.44823
2565	10.519	525.286	524.279	HMDB0011526	LysoPE(22:6)	C27H44NO7P	525.286	1	[M-H]-	40.3	7.51	95.18			253	114.942	180.342	133.86	1.34879	436.16	1.7884	22.9147	264.479	291.321	136.699	203.333	0.672291	-0.572843	0.494204	0.306094	0.0330808
2567	11.939	/	524.336	HMDB0010407	LysoPC(P-16:0)	C24H50NO6P	479.338	1	[M+FA-H]-	47.1	39.2	97.6			914.949	904.383	1348.13	678.777	496.4	707.668	783.056	258.789	957.328	1986.49	868.527	938.666	0.925278	-0.112041	0.831916	0.0799206	0.209922
2571	10.796	527.301	526.294	HMDB0011525	LysoPE(22:5)	C27H46NO7P	527.301	1	[M-H]-	42	21.4	89.98			434.734	217.435	241.532	345.496	147.701	389.056	168.346	179.337	549.094	424.874	277.379	342.141	0.810716	-0.302732	0.489237	0.31048	0.489218
2572	10.862	/	526.315	HMDB0011129	LysoPE(18:0)	C23H48NO7P	481.317	2	[M+FA-H]-	43.1	37	81.15			262.761	931.035	637.715	82.8755	161.205	270.544	37.2455	91.4431	541.442	489.585	415.118	286.052	1.4512	0.537245	0.515682	0.287618	0.626846
2574	12.078	527.359	526.352	HMDB0030291	Daphniphylline	C32H49NO5	527.361	4	[M-H]-	45.9	42.8	91.48			200.174	266.669	236.138	54.5095	132.459	138.663	130.882	87.8438	156.892	348.208	177.99	172.498	1.03184	0.0452172	0.92843	0.0322507	0.0209746
2575	4.015	/	527.213	HMDB0062645	N(2)-phenylacetylglutaminate	C13H16N2O4	264.111	4	[2M-H]-	38.3	0.427	95.34			1.27641	154.504	51.3136	0.483476	3.53828	0.564134	1.13917	0.552065	8.78729	32.5242	42.2231	8.71337	4.84578	2.27673	0.300907	0.521567	0.745631
2576	8.929	/	527.26	HMDB0302708	Rothin B	C15H20O4	264.136	8	[2M-H]-	43.5	35.1	91.76			4.44131	24.0233	20.8633	7.16197	4.4963	0.420248	1.02203	0.386789	3.38747	9.62618	12.1972	2.96855	4.10882	2.03873	0.0970253	1.01311	2.10532
2577	9.905	/	527.261	HMDB0038156	Umbellifolide	C15H20O4	264.136	8	[2M-H]-	46.2	48.7	91.69			2.51382	64.2516	14.0578	3.01655	7.46664	0.478649	1.37011	5.91796	3.39514	9.89652	18.2613	4.21168	4.33587	2.11632	0.268142	0.571634	1.44648
2580	4.129	/	527.284	HMDB0033463	Subaphylline	C14H20N2O3	264.147	7	[2M-H]-	44.4	49.7	80.16			6.66292	91.6355	53.8662	2.99404	4.54146	2.86573	1.42203	3.93084	3.96197	8.84416	31.94	4.20495	7.59583	2.92521	0.19255	0.715456	1.59553
2582	5.828	/	527.32	HMDB0248383	Anamorelin	C31H42N6O3	546.332	12	[M-H2O-H]-	39.2	26.1	82.39			1.39123	14.0551	12.6228	0.308988	0.658561	0.268881	4.00225	0.256311	5.16691	8.03407	5.80734	3.54568	1.63786	0.711812	0.53503	0.271622	0.286805
2590	10.708	529.317	528.309	HMDB0011523	LysoPE(22:4)	C27H48NO7P	529.317	0	[M-H]-	41.4	10.6	96.62			278.243	112.885	137.264	227.825	228.696	153.073	278.645	202.555	189.94	171.978	196.983	199.238	0.98868	-0.0164245	0.953804	0.0205409	0.168633
2594	4.691	530.271	529.263	HMDB0034679	Cinncassiol D2 glucoside	C26H42O11	530.273	4	[M-H]-	38.8	11.1	88			8.49268	53.953	43.6893	7.70968	6.04878	7.73779	4.31057	3.77106	20.5653	43.2782	23.9787	15.9326	1.50501	0.589774	0.544453	0.26404	0.678755
2601	4.827	/	529.3	HMDB0029341	Ceanothine D	C27H40N4O4	484.305	8	[M+FA-H]-	37.4	3.07	92.15			6.36423	98.2983	72.5212	2.04072	3.23847	0.340814	1.11962	0.322216	7.82866	22.6327	36.4926	6.4488	5.65882	2.5005	0.217274	0.662992	1.52744
2611	4.574	/	531.177	HMDB0251617	Dracorhodin	C17H14O3	266.094	8	[2M-H]-	40.4	15.1	95.84			0.489711	3.11554	29.9736	0.554779	0.386113	0.3083	0.691544	0.308872	0.362351	0.636983	6.90396	0.46161	14.9563	3.90268	0.328235	0.483815	1.41258
2613	8.124	/	531.269	HMDB0010318	Pregnanediol 3-O-glucuronide	C27H44O8	496.304	8	[M+Cl]-	37.1	0.00922	94.45			70.483	397.618	376.863	65.7306	18.0645	0.402178	0.824448	1.01907	20.9383	99.0861	185.752	24.454	7.59596	2.92523	0.123746	0.90747	2.18643
2614	4.838	/	531.279	HMDB0296934	DG(TXB2/0:0/2:0)	C25H42O9	486.283	5	[M+FA-H]-	53.5	76.3	96.77			12.2113	276.156	252.31	2.2178	6.25047	0.755595	0.698774	0.328243	30.0525	130.001	109.829	32.3672	3.39322	1.76266	0.303862	0.517324	1.24527
2628	10.395	/	533.337	HMDB0035160	beta-Boswellic acid acetate	C32H50O4	498.371	8	[M+Cl]-	50.6	76.3	85.45			12.039	9.45498	8.13558	5.13124	32.8738	7.45282	2.24226	16.4577	8.38414	2.03105	13.5269	7.31359	1.84956	0.887181	0.300821	0.521692	1.24347
2630	10.57	/	534.237	HMDB0011489	LysoPE(20:5)	C25H42NO7P	499.27	5	[M+Cl]-	38.3	2.59	94.28			25.9066	15.8948	22.5646	27.4412	25.0348	22.5446	36.0821	25.2968	20.4312	21.5549	23.3684	25.1819	0.927982	-0.107831	0.617532	0.209341	0.495356
2633	1.182	536.044	535.037	HMDB0012301	UDPapiose	C14H22N2O16P2	536.044	0	[M-H]-	56.1	84.3	96.24			1098.34	1354.92	1325.5	1791.25	1978.56	1720.44	1194.21	3153.74	1975.59	1819.15	1509.71	1972.63	0.765331	-0.385844	0.236288	0.626558	1.21479
2639	6.323	/	535.278	HMDB0060120	10-Hydroxy-octadec--enoate-9-betaglucuronide	C24H42O10	490.278	3	[M+FA-H]-	53.4	73.2	97.55			1.90122	39.2352	27.6475	0.671869	0.899917	0.287675	4.97582	0.254214	4.34231	13.1809	14.0711	4.60818	3.05351	1.61047	0.317319	0.498503	0.723537
2643	9.786	/	536.299	HMDB0242024	N-Docosahexaenoyl Tyrosine	C31H41NO4	491.304	5	[M+FA-H]-	49.9	66	88.82			61.1943	135.129	137.014	74.6619	136.402	269.103	3.95081	77.7474	209.445	54.0398	108.88	122.857	0.886233	-0.174242	0.801514	0.0960891	0.619458
2650	4.465	/	538.215	HMDB0256760	Preladenant	C25H29N9O3	503.239	14	[M+Cl]-	42.6	34.7	92.76			0.378499	77.683	25.0202	0.340938	0.372054	0.366602	1.35312	0.392353	1.99926	5.26639	20.7589	1.87555	11.0682	3.46835	0.277105	0.557355	0.596405
2652	10.373	/	538.315	HMDB0243799	1-(-Nonadecenoyl)-glycero-3-phosphoethanolamine	C24H48NO7P	493.317	1	[M+FA-H]-	54.7	79.7	94.93			3931.89	5466.26	4691.02	7991.59	3174.75	8871.95	2832.13	4461.15	8864.93	7049.74	5051.1	6415.98	0.787268	-0.345072	0.378207	0.42227	0.716442
2657	5.736	/	539.32	HMDB0000145	Estrone	C18H22O2	270.162	7	[2M-H]-	38.6	7.04	93.88			0.29435	20.9362	13.1104	0.282396	0.297475	0.304976	4.06513	0.280355	0.51948	2.77064	6.98418	1.58812	4.39777	2.13677	0.27879	0.554722	0.446252
2658	11.451	/	540.33	HMDB0010382	LysoPC(16:0)	C24H50NO7P	495.332	1	[M+FA-H]-	53.9	72	98.78			10855.6	14643.7	15329.3	10256.7	11787.3	11237.1	14506.4	7049.23	13324.2	16978.4	12574.5	12619.1	0.996471	-0.00510034	0.982427	0.00769968	0.0966183
2670	4.549	/	542.295	HMDB0242402	Chenodeoxycholylaspartic acid	C28H45NO7	507.32	12	[M+Cl]-	38.8	20.5	86.22			0.337836	27.6517	33.0578	0.302816	0.376805	0.324665	0.68898	0.330313	6.39216	14.3577	12.3454	4.41877	2.79386	1.48226	0.360669	0.442891	0.254673
2678	4.893	/	543.278	HMDB0253033	Val-Gly-Val-Ala-Pro-Gly	C22H38N6O7	498.28	1	[M+FA-H]-	52	74.2	87.36			6.04164	60.5211	37.2306	14.7454	5.47934	2.19411	1.52406	0.34737	12.1912	32.639	24.8036	9.77914	2.53638	1.34277	0.254782	0.593832	1.55942
2681	4.662	/	543.279	HMDB0036558	Verimol F	C17H20O3	272.141	7	[2M-H]-	43.9	37.8	89.19			14.7365	81.3343	98.9974	11.5889	3.82826	3.89334	14.1762	0.603778	42.7429	80.1534	42.0971	28.3139	1.4868	0.572209	0.594736	0.225676	0.767165
2688	5.484	545.306	544.299	HMDB0034441	Americine	C31H39N5O4	545.3	12	[M-H]-	40.4	21.8	92.84			0.596594	44.3705	11.2115	0.355353	0.340499	0.310594	2.60777	0.30997	1.4793	10.2121	11.3749	2.98395	3.81203	1.93056	0.363539	0.439449	0.394919
2689	3.571	/	545.129	HMDB0302255	Apigenin 7-apiosyl-glucoside	C26H28O14	564.148	1	[M-H2O-H]-	39.4	6.52	92.33			466.527	144.702	136.39	271.464	359.743	750.955	1.7019	259.83	463.461	784.788	275.766	452.147	0.609902	-0.71335	0.305857	0.514481	0.389965
2690	4.515	546.265	545.258	HMDB0036317	Canavalioside	C26H42O12	546.268	3	[M-H]-	45.2	36.5	92.93			1.11493	15.5401	19.8641	0.941764	0.316311	0.305054	9.86899	0.310361	12.5101	14.6073	7.55545	7.52036	1.00467	0.00671488	0.994766	0.00227895	0.0538636
2711	7.608	/	549.279	HMDB0001097	Protoporphyrinogen IX	C34H40N4O4	568.305	14	[M-H2O-H]-	36.1	5.9	89.06			102.206	375.841	146.746	52.0271	12.9733	4.08759	0.887025	8.60242	11.4962	44.9478	137.959	14.0042	9.85124	3.3003	0.089259	1.04935	2.24581
2727	10.171	/	552.286	HMDB0010387	LysoPC(18:3)	C26H48NO7P	517.317	1	[M+Cl]-	43.1	32	84.28			22.5925	34.1768	39.8882	40.8726	34.5105	75.8229	5.86579	27.8972	63.3649	41.3404	34.4081	42.8582	0.802836	-0.316823	0.543271	0.264984	0.105299
2729	10.952	/	552.331	HMDB0011512	LysoPE(20:1)	C25H50NO7P	507.332	0	[M+FA-H]-	48.4	45.8	96.49			205.542	246.535	208.845	402.625	120.539	524.458	631.737	461.094	375.89	202.782	236.817	439.192	0.53921	-0.89108	0.0462572	1.33482	1.86216
2734	4.166	/	553.372	HMDB0035150	2'-Apo-beta-carotenal	C37H48O	508.371	7	[M+FA-H]-	37.1	6.62	87.15			0.374169	36.6955	22.4744	0.355772	0.393147	0.403613	0.951028	0.41272	0.414128	5.411	12.0586	1.5185	7.94113	2.98934	0.233682	0.631375	0.813932
2737	4.796	/	554.296	HMDB0250404	Colforsin daropate	C27H43NO8	509.299	2	[M+FA-H]-	42.5	27.9	86.77			1.27296	126.692	31.731	0.263557	0.313001	0.285341	0.62128	0.255968	3.05725	23.7729	32.0544	5.59854	5.7255	2.5174	0.317935	0.497662	0.679169
2739	12.18	/	554.347	HMDB0012108	LysoPC(17:0)	C25H52NO7P	509.348	2	[M+FA-H]-	53.9	73.1	99.03			150.166	388.676	308.393	98.2513	150.56	176.537	120.416	87.2448	235.387	298.748	219.209	183.667	1.19352	0.255221	0.610706	0.214168	0.382813
2743	10.378	/	555.306	HMDB0266639	PA(8:0/18:2+=O(13))	C29H51O9P	574.327	5	[M-H2O-H]-	42.9	25.5	94.42			246.294	327.536	286.082	518.402	206.673	550.573	177.313	454.528	530.762	422.12	316.997	427.059	0.74228	-0.429965	0.236546	0.626084	0.993307
2745	4.853	/	555.316	HMDB0242408	Chenodeoxycholylglutamine	C29H48N2O6	520.351	8	[M+Cl]-	47.1	60.8	83.59			17.4508	27.0599	18.6976	9.21514	7.44852	3.08013	1.31551	0.479522	44.0823	49.253	15.9744	19.6421	0.813274	-0.298187	0.765589	0.116004	1.07322
2755	11.432	/	557.322	HMDB0266643	PA(8:0/18:1O)	C29H53O9P	576.343	5	[M-H2O-H]-	38.6	6.26	92.54			542.897	538.554	596.738	478.458	569.502	447.416	903.134	372.263	517.79	361.404	545.23	520.401	1.04771	0.067239	0.813245	0.0897785	0.551323
2756	11.253	/	557.322	HMDB0266644	PA(18:1-O/8:0)	C29H53O9P	576.343	5	[M-H2O-H]-	38.6	6.26	92.54			70.7518	42.9089	49.5802	54.7692	52.7519	59.8681	53.2248	45.7762	65.7232	65.1056	54.1524	57.9396	0.934636	-0.0975238	0.543059	0.265153	0.649145
2758	5.782	/	557.332	HMDB0114756	LysoPA(24:0)	C27H55O7P	522.369	12	[M+Cl]-	39.2	12.3	95.89			1.62885	117.192	61.4674	0.444547	0.326174	0.29771	3.31569	0.283793	13.2147	51.9795	36.2117	13.8183	2.62057	1.38988	0.415502	0.381427	0.309571
2769	9.997	/	559.242	HMDB0252159	Falecalcitriol	C27H38F6O3	524.273	0	[M+Cl]-	45	35	90.2			34.6175	50.8386	48.1349	51.5574	43.9126	96.9467	5.0679	35.3051	74.7312	45.0814	45.8122	51.4265	0.890829	-0.166779	0.745401	0.12761	0.458881
2775	11.08	/	560.21	HMDB0258378	Sonolisib		525.236	8	[M+Cl]-	41.5	18.2	98.03			19.587	21.9761	33.4218	30.0404	21.3798	25.4483	16.3618	8.34082	43.8269	52.178	25.281	29.2312	0.864865	-0.209453	0.668305	0.175025	0.101689
2777	6.185	/	560.238	HMDB0251832	Enzastaurin	C32H29N5O2	515.232	14	[M+FA-H]-	36.6	7.02	90.92			0.738598	46.4217	12.4096	0.955318	0.564364	0.930795	1.78044	0.521258	3.21056	10.9853	12.2179	3.48567	3.50519	1.80949	0.362976	0.440122	0.412786
2782	9.701	/	560.301	HMDB0010389	LysoPC(18:4)	C26H46NO7P	515.301	2	[M+FA-H]-	51.5	64.7	94.95			13.4192	53.1793	54.521	18.1747	46.3717	94.5415	1.51826	24.7803	72.1926	38.4373	37.1332	46.294	0.802116	-0.318116	0.639742	0.193995	0.249353
2793	5.083	565.204	564.197	HMDB0040387	Acrimarine I	C34H31NO7	565.21	11	[M-H]-	47.2	61.3	86.39			11.6306	12.5211	19.0948	13.5939	9.96531	3.85798	0.700064	5.53421	8.13804	4.62199	13.3612	4.57046	2.92337	1.54763	0.00207986	2.68197	2.23716
2800	10.747	/	564.331	HMDB0010386	LysoPC(18:2)	C26H50NO7P	519.332	1	[M+FA-H]-	56.7	85.9	99.25			16664.3	14161.4	18278.4	36081.9	20317	22572.2	26743.6	15701	26227.9	22676.7	21100.6	22784.3	0.926102	-0.110757	0.708866	0.149436	0.602846
2804	1.168	566.056	565.049	HMDB0000286	Uridine diphosphate glucose	C15H24N2O17P2	566.055	2	[M-H]-	56.2	84.8	98.81	88.6	94.6	14423.5	13594.9	19073.8	14276.3	21123.1	26223.5	14212.7	33911.8	26271.1	19928.6	16498.3	24109.5	0.684306	-0.547287	0.0704903	1.15187	1.82694
2818	8.265	/	566.278	HMDB0240604	LysoPS(18:2)	C24H44NO9P	521.275	9	[M+FA-H]-	37.8	1.93	96.96			39.0969	417.162	78.3847	72.6595	7.18468	0.416845	77.4375	5.68495	10.1795	67.6146	122.898	32.2667	3.80881	1.92934	0.270058	0.568543	1.51695
2821	11.544	/	566.347	HMDB0002815	LysoPC(18:1)	C26H52NO7P	521.348	2	[M+FA-H]-	57.1	87.9	99.58			3412.64	1366.09	1900.42	4241.04	2599.12	4833.15	3121.37	2666.71	3428.35	1809.02	2703.86	3171.72	0.852491	-0.230244	0.531785	0.274264	0.749169
2825	7.769	568.326	567.319	HMDB0243600	(3alpha,5beta,7alpha)-23-Carboxy-7-hydroxy-24-norcholan-3-yl-betaGlucopyranosiduronic acid	C30H48O10	568.325	2	[M-H]-	45.2	38.1	90.75			3.77625	38.9601	9.64026	4.56435	1.42697	0.403673	0.828259	0.884683	0.746353	4.29582	11.6736	1.43176	8.15334	3.02739	0.180984	0.742359	2.16162
2833	4.409	/	568.312	HMDB0242381	Cholylaspartic acid	C28H45NO8	523.315	2	[M+FA-H]-	39.6	5.11	95.04			0.340099	336.049	31.8185	0.329908	0.418445	0.393702	3.20952	0.414486	1.85191	20.5996	73.7911	5.29385	13.939	3.80106	0.357329	0.446932	0.404009
2835	15.581	/	568.363	HMDB0258493	2-Lysophosphatidylcholine	C26H54NO7P	523.364	2	[M+FA-H]-	54.3	78.1	96.1			341.694	494.71	600.44	287.235	286.576	217.156	215.153	106.172	291.242	561.35	402.131	278.215	1.4454	0.531467	0.245738	0.609528	1.42858
2849	12.187	/	571.338	HMDB0297137	DG(8:0/0:0/20:4-2OH)	C31H52O7	536.371	6	[M+Cl]-	37.8	5.16	90.41			12.1885	27.7446	20.9121	7.10745	11.3516	14.4849	10.0579	7.09828	12.535	20.6345	15.8609	12.9621	1.22363	0.291169	0.525469	0.279453	0.450708
2850	6.258	/	571.348	HMDB0297151	DG(8:0/5-iso PGF2VI)	C29H50O8	526.351	2	[M+FA-H]-	52.3	73	91.21			0.217988	16.0354	8.21491	0.239355	0.229956	0.223745	0.7733	0.216595	0.244713	7.67776	4.98752	1.82722	2.72956	1.44867	0.391461	0.407311	0.546855
2860	3.286	/	573.291	HMDB0253251	Hydromorphine	C17H21NO3	287.152	12	[2M-H]-	49.9	68.3	93.58			13.9991	200.317	113.722	12.1189	17.4561	2.31985	1.77647	1.02061	42.2231	67.7562	71.5225	23.0192	3.10707	1.63556	0.278103	0.555794	1.53126
2864	5.319	/	574.274	HMDB0002497	Glycochenodeoxycholate-3-sulfate	C26H43NO8S	529.271	10	[M+FA-H]-	46.9	56	89.5			4.42974	34.3984	27.3329	1.12304	5.22091	6.75595	6.10146	1.06532	8.29375	18.3744	14.501	8.11817	1.78624	0.836927	0.423931	0.372705	0.248081
2870	10.562	/	576.204	HMDB0040386	Acrimarine J	C35H33NO8	595.221	2	[M-H2O-H]-	47.2	44	95.08			187.207	219.984	275.044	418.072	211.169	360.807	291.43	249.474	351.032	307.359	262.295	312.02	0.840635	-0.250449	0.3134	0.503902	1.24897
2872	4.783	/	576.247	HMDB0030317	Petasinoside	C28H37NO9	531.247	4	[M+FA-H]-	48.4	52.1	94.54			45.6848	171.626	176.659	31.725	19.5667	13.5177	0.668346	6.44704	117.179	195.722	89.0523	66.7069	1.33498	0.416816	0.679906	0.167551	1.18968
2875	11.281	/	578.22	HMDB0242178	Glycocholenate sulfate	C26H41NO9S	543.25	1	[M+Cl]-	46.6	40.8	93.68			41.6481	33.8319	38.5353	85.0827	33.541	98.7059	36.9133	27.112	68.5909	46.1299	46.5278	55.4904	0.838483	-0.254146	0.592867	0.227042	0.516133
2880	10.179	/	579.306	HMDB0266647	PA(8:0/20:5-OH)	C31H51O9P	598.327	5	[M-H2O-H]-	38	4.98	90.3			110.694	91.3906	235.877	237.62	199.156	447.995	65.8034	143.644	379.902	245.24	174.948	256.517	0.682012	-0.552131	0.323956	0.489514	0.692012
2895	7.119	583.28	582.273	HMDB0014465	Dihydroergotamine	C33H37N5O5	583.279	2	[M-H]-	43	19.4	97.26			19.3925	157.604	37.0987	12.7859	5.29238	0.336805	0.896632	0.608812	2.86717	11.6636	46.4347	3.2746	14.1803	3.82581	0.201995	0.69466	2.36266
2904	11.743	/	583.337	HMDB0262732	PA(18:3(10,12,15)-OH(9)/10:0)	C31H55O9P	602.358	5	[M-H2O-H]-	37.7	3.86	90.59			189.973	157.037	174.015	174.064	200.181	177.325	187.749	119.644	210.863	118.196	179.054	162.755	1.10014	0.137688	0.453175	0.343734	0.852717
2906	6.313	/	583.384	HMDB0304747	Ursolic acid (3-O-hydroxycinnamoyl-)	C39H54O5	602.397	7	[M-H2O-H]-	37.5	9.45	86.32			4.16756	21.5497	18.2056	1.19293	2.08775	0.235916	0.663235	0.236564	16.845	10.7778	9.44071	5.75171	1.64137	0.714903	0.522422	0.281978	1.1897
2912	5.171	/	584.343	HMDB0030529	Janthitrem E	C37H49NO6	603.356	8	[M-H2O-H]-	39.8	27.1	80.43			0.275173	48.233	23.8713	0.30386	0.318192	0.307634	0.725717	0.286341	1.23276	7.71179	14.6003	2.05285	7.11222	2.8303	0.261576	0.582401	0.609956
2918	4.906	/	585.363	HMDB0262699	PA(10:0/18:1O)	C31H57O9P	604.374	12	[M-H2O-H]-	47.7	61	90.34			0.25719	54.7472	32.5321	0.238019	0.268436	0.251404	0.626376	0.279622	0.770924	3.93549	17.6086	1.17276	15.0146	3.9083	0.216096	0.665353	0.798575
2925	10.159	/	586.316	HMDB0010397	LysoPC(20:5)	C28H48NO7P	541.317	1	[M+FA-H]-	53.6	75.6	92.99			198.449	164.612	326.42	295.437	194.357	313.781	119.682	182.008	358.318	408.822	235.855	276.522	0.852933	-0.229496	0.535869	0.270942	0.352264
2927	1.221	588.038	587.031	HMDB0304509	Zeatin riboside triphosphate	C15H21N5O14P3	588.031	14	[M-H]-	36.3	6.59	89.54			580.76	473.698	703.748	594.922	604.484	987.494	1232.39	1274.79	1042.81	763.317	591.522	1060.16	0.557956	-0.841777	0.00147994	2.82976	2.66915
2936	4.511	/	587.306	HMDB0254126	Lithocholic acid glucuronide	C30H48O9	552.33	12	[M+Cl]-	43.8	43.8	88.16			0.317062	36.6424	8.76145	0.357486	0.344521	0.33226	0.707365	0.33804	0.347799	6.92232	9.28458	1.72956	5.36818	2.42443	0.321559	0.492739	0.740095
2938	1.314	589.083	588.076	HMDB0006557	ADP-glucose	C16H25N5O15P2	589.082	2	[M-H]-	45.1	30.5	97.04	87.8		1445.13	2248.39	1616.4	1716.72	2532.28	2933.52	930.357	4856.81	1904.51	1670.41	1911.78	2459.12	0.777425	-0.363225	0.462927	0.334488	0.47487
2944	4.348	/	588.253	HMDB0033599	Vignatic acid A	C30H39N3O7	553.279	8	[M+Cl]-	43.5	37.1	89.56			0.237065	57.7399	30.0037	0.347757	0.253178	0.311626	0.530094	0.278547	4.99061	9.87167	17.7163	3.19651	5.54239	2.47051	0.279113	0.55422	0.402217
2950	10.88	/	588.331	HMDB0010395	LysoPC(20:4)	C28H50NO7P	543.332	1	[M+FA-H]-	57.5	89.5	99.35			1039.38	388.612	739.643	536.562	608.091	773.054	456.394	561.764	801.582	774.917	662.457	673.542	0.983541	-0.0239423	0.934144	0.0295863	0.22196
2953	4.458	/	590.26	HMDB0296923	DG(2:0/LTE4)	C28H45NO8S	555.287	6	[M+Cl]-	49.7	63.8	92.16			25.2316	111.717	113.774	25.6625	6.13828	6.67901	0.736523	2.09171	38.1664	68.6357	56.5047	23.2619	2.42907	1.2804	0.257787	0.588739	1.46331
2956	11.18	/	590.347	HMDB0010393	LysoPC(20:3)	C28H52NO7P	545.348	1	[M+FA-H]-	57.1	87.7	99.42			822.668	354.462	557.282	858.742	422.019	1347.79	481.814	442.539	1171.41	922.909	603.035	873.293	0.69053	-0.534225	0.230096	0.638092	1.10359
2959	4.918	/	591.283	HMDB0033920	Liensinine	C37H42N2O6	610.304	6	[M-H2O-H]-	44.5	45.5	83.78			3.66198	35.5188	39.0422	5.90852	1.61592	0.937678	0.607579	0.268835	7.73254	18.3825	17.1495	5.58582	3.07018	1.61832	0.25001	0.602043	1.46725
2962	11.888	/	592.363	HMDB0010392	LysoPC(20:2)	C28H54NO7P	547.364	1	[M+FA-H]-	52	64	97.01			32.5648	19.7206	21.659	41.8477	23.578	71.7351	21.022	25.0123	56.1035	43.4307	27.874	43.4607	0.641361	-0.64079	0.17063	0.767944	1.3204
2971	1.33	/	595.097	HMDB0240558	Sulforaphane-cysteine	C9H18N2O3S3	298.048	14	[2M-H]-	35.2	4.61	86.2			516.202	242.695	334.747	345.163	448.786	405.272	194.356	438.631	373.069	415.764	377.519	365.418	1.03311	0.046998	0.85668	0.0671814	0.247515
2974	11.424	596.297	595.29	HMDB0240597	LysoPI(18:2)	C27H49O12P	596.296	1	[M-H]-	47.7	46.9	92.94			250.525	222.584	235.03	434.553	393.536	386.223	176.805	311.884	312.859	262.891	307.246	290.132	1.05898	0.0826811	0.768323	0.114456	0.263656
2977	11.085	/	596.259	HMDB0251906	Ergocornine	C31H39N5O5	561.295	9	[M+Cl]-	41.9	33	86.65			33.5177	26.363	41.7906	35.4084	29.5576	29.0123	33.102	15.611	52.2108	57.4285	33.3275	37.4729	0.889374	-0.169137	0.63225	0.199111	0.100309
2978	3.967	/	597.302	HMDB0060642	N-depropylpropafenone	C18H21NO3	299.152	8	[2M-H]-	34.4	0.167	81.13			0.409367	9.63823	6.72133	0.380585	0.416769	0.449461	0.831664	0.437344	0.477923	25.4819	3.51326	5.53566	0.634659	-0.655947	0.715676	0.145283	0.162801
2980	5.532	/	597.363	HMDB0297111	DG(8:0/PGE2)	C31H52O8	552.366	2	[M+FA-H]-	49.4	55.8	94.21			3.13402	23.5017	24.3041	7.63595	3.37757	5.08497	0.757969	1.60758	12.607	32.4458	12.3907	10.5007	1.17999	0.238774	0.808985	0.0920595	0.766337
2986	8.122	/	599.257	HMDB0256524	PI(20:5)	C29H47O12P	618.28	9	[M-H2O-H]-	37.2	4.27	91.29			14.7748	72.0775	46.8027	15.5133	0.496691	0.352635	0.807484	0.397398	4.63472	23.1935	29.933	5.87715	5.09312	2.34855	0.140485	0.852369	1.70089
2995	7.62	/	600.277	HMDB0296924	DG(LTE4/2:0)	C28H45NO8S	555.287	13	[M+FA-H]-	36.5	3.44	93.14			48.7873	178.331	57.4736	34.4801	5.46345	3.76384	0.976057	5.96935	7.88932	29.7783	64.907	9.67538	6.70847	2.74598	0.104258	0.981892	2.09189
2998	4.099	/	601.249	HMDB0266553	PA(2:0/22:6-2OH)	C27H41O10P	556.244	12	[M+FA-H]-	38.8	13.1	93.63			13.4467	24.5183	19.7104	1.61995	9.13906	3.76826	0.974591	3.32001	20.0493	22.1369	13.6869	10.0498	1.36191	0.445626	0.564654	0.248218	0.766666
3000	8.857	/	601.273	HMDB0258927	Tetrapeptide	C27H40N8O9	620.292	2	[M-H2O-H]-	38.3	0.28	92.83			33.2473	90.0469	36.5982	29.8049	8.39446	0.450901	0.977614	1.06988	15.0968	32.6782	39.6184	10.0547	3.94029	1.9783	0.0829857	1.081	2.11636
3001	4.566	/	601.297	HMDB0250581	Cucurbitacin E	C32H44O8	556.304	9	[M+FA-H]-	42.7	33.8	90.02			46.4198	34.5414	42.906	9.0638	3.31525	13.349	0.849101	2.09756	63.6123	150.805	27.2492	46.1426	0.590544	-0.759883	0.545262	0.263395	0.485157
3014	5.645	/	603.337	HMDB0031094	Glycerol tributanoate	C15H26O6	302.173	2	[2M-H]-	40.2	14.4	89.27			0.325046	93.2142	34.0675	0.318456	0.417578	0.332032	0.727579	0.327569	0.67162	4.77161	25.6685	1.36608	18.7899	4.23189	0.250758	0.600745	0.919648
3022	10.701	/	605.322	HMDB0035292	Ganodermic acid P2	C34H50O7	570.356	5	[M+Cl]-	40	18	87.53			98.3105	49.7255	80.2445	81.2188	74.6507	40.5895	82.5946	67.2007	52.5272	83.5398	76.83	65.2904	1.17674	0.2348	0.344674	0.462592	1.1264
3025	1.167	607.082	606.075	HMDB0000290	Uridine diphosphate-N-acetylglucosamine	C17H27N3O17P2	607.082	1	[M-H]-	53.4	69.6	98.93	92.4	95.4	14423.9	9663	23694.6	22520.4	5914.2	46294.7	14702.3	22864.7	35820.8	9101.14	15243.2	25756.7	0.591815	-0.756781	0.207282	0.683437	1.20531
3033	5.187	/	608.222	HMDB0006698	Tri-N-acetylchitotriose	C24H41N3O16	627.249	14	[M-H2O-H]-	48.1	57.7	97.02			49.8385	52.7646	63.1552	57.9456	40.9865	37.1676	0.689417	22.7294	44.6309	47.4788	52.9381	30.5392	1.73345	0.793643	0.0441704	1.35487	1.40004
3040	4.636	/	609.254	HMDB0250680	Cyclo(Arg-Gly-AspPhe-Val)	C26H38N8O7	574.286	3	[M+Cl]-	49.1	53.1	96.18			46.5496	109.236	182.495	57.2031	30.7019	40.9469	2.46159	20.1842	60.3485	61.311	85.2372	37.0504	2.30057	1.20199	0.146099	0.835354	1.50084
3061	10.661	/	612.333	HMDB0010404	LysoPC(22:6)	C30H50NO7P	567.332	4	[M+FA-H]-	51.4	64.4	97.42			70.7367	41.3249	71.5405	97.1384	56.3214	146.792	60.6834	35.3272	90.9135	135.589	67.4124	93.8609	0.718216	-0.477511	0.287859	0.540821	0.837927
3065	5.194	/	613.335	HMDB0242417	Deoxycholyltryptophan	C35H50N2O5	578.372	12	[M+Cl]-	36.6	8.9	86.41			1.33752	3.71875	4.03895	2.90951	12.8093	7.13914	1.20005	15.9444	1.98464	62.0806	4.96281	17.6698	0.280864	-1.83205	0.30467	0.51617	0.811421
3067	10.983	/	614.348	HMDB0010402	LysoPC(22:5)	C30H52NO7P	569.348	3	[M+FA-H]-	51.8	64.8	98.36			113.553	99.1992	110.433	179.146	91.3582	240.881	71.9061	107.799	213.493	204.547	118.738	167.725	0.707932	-0.498317	0.22888	0.640392	1.01999
3069	3.369	/	615.266	HMDB0035173	2-Carboxy-1-[5-(2-carboxy-1-pyrrolidinyl)-2-hydroxy-2,4-pentadienylidene]pyrrolidinium	C15H20N2O5	308.137	2	[2M-H]-	40.8	16.4	90.57			43.7286	98.1857	44.1208	28.9197	14.1389	11.4857	2.15094	1.34088	46.0075	68.1516	45.8187	25.8273	1.77404	0.827041	0.33521	0.474682	1.49275
3071	4.924	/	615.303	HMDB0034879	1-[(5-Amino-5-carboxypentyl)amino]-1-deoxyfructose	C12H24N2O7	308.158	11	[2M-H]-	38.5	16.8	87.31			4.16266	53.2781	32.6221	10.4191	2.78558	4.60232	2.59786	0.281597	12.3352	18.3857	20.6535	7.64053	2.70315	1.43464	0.263605	0.579046	1.17962
3073	6.04	616.346	615.338	HMDB0244766	17-Dimethylaminogeldanamycin	C32H48N4O8	616.347	3	[M-H]-	53	76.1	91.91			17.6555	43.9339	38.3581	19.5876	25.8451	18.3096	2.65024	7.57532	17.1083	11.7906	29.076	11.4868	2.53125	1.33985	0.0183337	1.73675	2.03086
3079	4.617	/	616.334	HMDB0288832	PC(2:0/PGF2alpha)	C30H54NO11P	635.343	13	[M-H2O-H]-	41	35.3	83.82			0.566498	67.319	31.6825	0.285621	0.501467	0.300171	0.675091	1.18745	2.06051	15.609	20.071	3.96645	5.0602	2.33919	0.29616	0.528474	0.497388
3080	11.624	/	616.364	HMDB0010401	LysoPC(22:4)	C30H54NO7P	571.364	3	[M+FA-H]-	50.9	64.9	93.67			55.5301	12.8149	18.6211	24.0449	22.0774	70.1195	18.3948	30.3914	47.2877	17.1692	26.6177	36.6725	0.725821	-0.462314	0.442862	0.353731	0.868909
3082	7.608	/	617.269	HMDB0014615	Fluoxetine	C17H18F3NO	309.134	14	[2M-H]-	47.2	54.6	95.81			19.9721	67.9751	30.3435	12.1662	4.62669	3.18738	0.826566	5.0551	3.17901	11.1913	27.0167	4.68787	5.76312	2.52685	0.0819729	1.08633	2.17709
3087	4.311	/	618.229	HMDB0304518	tricoumaroyl spermidine	C34H37N3O6	583.268	15	[M+Cl]-	41.1	29	91.92			99.6807	18.3538	0.596345	0.423649	6.95223	0.633812	0.98897	0.528121	35.333	357.727	25.2013	79.0422	0.318834	-1.64912	0.478944	0.319715	0.0269247
3090	1.347	/	619.109	HMDB0030865	Rubroskyrin	C30H22O12	574.111	0	[M+FA-H]-	38.8	6.67	87.32			2499.05	1372.28	1703.51	1796.35	2466.76	2070.36	1629.13	2485.56	2072.46	2387.44	1967.59	2128.99	0.924189	-0.11374	0.56356	0.24906	0.679709
3096	5.44	/	619.316	HMDB0302593	Cucurbitacin A	C32H46O9	574.314	5	[M+FA-H]-	49.9	58.7	96.59			0.266414	52.7847	14.8798	0.302778	0.297796	0.282594	0.622585	0.273475	0.337306	15.169	13.7063	3.337	4.10737	2.03821	0.35625	0.448246	0.65567
3098	5.133	/	620.308	HMDB0029338	Mauritine A	C32H41N5O5	575.311	4	[M+FA-H]-	49.5	62	89.56			2.89757	28.1654	27.7935	2.59448	0.243627	0.28912	0.650278	0.272092	6.55156	10.8555	12.3389	3.72372	3.3136	1.7284	0.259238	0.586301	1.09875
3103	5.687	/	622.275	HMDB0013058	S-(9-deoxy-delta9,12-PGD2)-glutathione	C30H47N3O10S	641.298	10	[M-H2O-H]-	51.1	83.2	82.67			6.17148	4.17828	14.112	4.94534	6.74986	3.60294	0.833735	2.33676	5.80155	5.29433	7.23139	3.57386	2.02341	1.01679	0.105217	0.977915	1.72459
3108	4.778	625.346	624.339	HMDB0288882	PC(2:0/22:6OH(14))	C32H52NO9P	625.338	13	[M-H]-	47.6	59.5	92.35			3.04738	60.4938	36.9708	3.13692	1.7769	0.79317	0.631243	1.15375	11.5816	19.0797	21.0851	6.64788	3.17171	1.66526	0.301149	0.521219	1.15436
3112	4.503	/	625.25	HMDB0030795	Moreollin	C35H42O8	590.288	12	[M+Cl]-	39.1	19.8	89.05			0.300613	35.5784	19.6868	0.267802	0.314185	0.315022	1.63668	0.320502	1.83795	5.03982	11.2295	1.82999	6.13638	2.61739	0.260151	0.584774	0.397244
3121	5.995	/	627.357	HMDB0037827	Monoglucuronylglycyrrhetinic acid	C36H54O10	646.372	4	[M-H2O-H]-	39.5	9.79	92.7			15.5887	11.8956	33.4181	29.116	2.42945	14.0876	0.889627	0.311754	35.4315	56.1594	18.4896	21.376	0.86497	-0.209278	0.818704	0.0868728	0.784764
3130	6.221	/	629.354	HMDB0039140	Hericenone E	C37H54O6	594.392	12	[M+Cl]-	41.4	30.1	90.23			0.527578	78.5225	26.4518	0.28021	0.281857	0.274157	1.44572	0.258132	0.480544	9.51232	21.2128	2.39418	8.86016	3.14733	0.284338	0.546165	0.76705
3134	4.263	/	630.277	HMDB0014622	Amikacin	C22H43N5O13	585.286	12	[M+FA-H]-	36.6	3.55	92.12			0.288776	65.1422	22.8399	0.251397	0.297229	0.331665	0.568357	0.30703	5.09898	35.1668	17.7639	8.29458	2.14163	1.09871	0.527299	0.277943	0.16051
3136	4.884	631.32	630.313	HMDB0288872	PC(2:0/20:53OH(5,6,15))	C30H50NO11P	631.312	13	[M-H]-	44.8	43	95.2			21.4707	239.04	198.083	29.3764	9.21342	2.32066	0.90578	0.619233	78.7871	130.313	99.4366	42.5891	2.33479	1.22329	0.347401	0.459169	1.48201
3142	3.475	/	631.297	HMDB0247071	6-Hydroxyazapropazone	C16H20N4O3	316.154	5	[2M-H]-	48.3	54.5	92.53			12.1371	31.2816	38.2538	32.9876	17.6179	22.8401	1.45958	12.8712	24.6961	33.3179	26.4556	19.037	1.38969	0.474768	0.343466	0.464116	1.07744
3147	10.821	/	632.32	HMDB0288840	PC(2:0/TXB2)	C30H54NO12P	651.338	1	[M-H2O-H]-	38.9	0.1	95.48			1153.13	779.459	958.593	1117.69	1204.66	943.495	1962.6	967.651	1025.51	939.371	1042.71	1167.72	0.89294	-0.163364	0.574989	0.240341	0.52936
3151	1.417	/	634.109	HMDB0012222	dTDP-4-acetamido-4,6-dideoxygalactose	C18H29N3O15P2	589.107	6	[M+FA-H]-	48.1	58.5	89.22			3185.68	1475.77	2220.19	2608.82	3120.21	4151.68	2022.49	3338.09	2755.44	4189.29	2522.13	3291.4	0.76628	-0.384056	0.178355	0.748714	1.29777
3197	5.184	645.372	644.365	HMDB0030530	Janthitrem F	C39H51NO7	645.367	9	[M-H]-	46.9	60.7	83.93			3.78606	39.6478	29.1528	1.35427	1.15915	0.303373	1.67584	0.282375	8.01718	9.13575	15.02	3.8829	3.86824	1.95168	0.24522	0.610443	1.22497
3202	4.65	/	646.29	HMDB0014964	Natamycin	C33H47NO13	665.305	4	[M-H2O-H]-	43.2	37.4	83.24			1.57822	55.8059	31.4944	0.868427	11.9847	0.463457	0.663067	15.3617	12.5749	8.44996	20.3463	7.50262	2.7119	1.4393	0.294434	0.531012	0.742543
3210	10.274	/	648.276	HMDB0251242	Diethylaminoethyl-dextran		603.274	6	[M+FA-H]-	37.3	2.53	91.37			17.9886	64.6127	23.3159	4.78755	15.4886	18.3603	6.32428	8.76468	27.1128	23.3285	25.2387	16.7781	1.50426	0.589056	0.466177	0.331449	0.398863
3221	7.42	652.264	651.257	HMDB0002353	Dicrocin	C32H44O14	652.273	14	[M-H]-	35.4	4.7	87.15			1.9768	16.056	7.3484	3.5776	0.333081	0.306739	0.841197	0.306924	0.767262	3.9754	5.85839	1.2395	4.72639	2.24074	0.148207	0.829132	1.67796
3244	10.692	/	656.319	HMDB0240734	Taurodeoxycholic acid 3-glucuronide	C32H53NO12S	675.329	12	[M-H2O-H]-	35.2	3.4	85.71			58.9009	23.7899	21.9993	21.9006	54.8555	22.4259	110.752	44.4414	22.3864	7.13028	36.2893	41.4273	0.875975	-0.191039	0.805375	0.0940021	0.255566
3252	5.498	/	657.375	HMDB0262894	PA(13:0/5-iso PGF2VI)	C34H61O11P	676.395	3	[M-H2O-H]-	35.6	0.101	81.44			0.283998	15.3993	13.3083	0.306194	0.283123	0.262842	0.615635	0.259915	1.20059	22.7533	5.9162	5.01846	1.17889	0.237424	0.877196	0.0569034	0.262731
3257	4.763	/	659.255	HMDB0041438	Pseudomonine	C16H18N4O4	330.133	7	[2M-H]-	38.2	8.21	90.98			12.8728	33.1207	25.1821	13.3707	4.8477	11.2388	0.830113	1.30922	28.7536	50.8739	17.8788	18.6011	0.96117	-0.0571369	0.948116	0.0231386	0.883157
3259	5.256	660.314	659.307	HMDB0001261	Coproporphyrinogen III	C36H44N4O8	660.316	2	[M-H]-	39	4.8	92.99			31.4594	45.0592	65.2384	38.0691	18.1545	10.9406	1.1325	3.56563	61.1384	79.5611	39.5961	31.2676	1.26636	0.34069	0.661776	0.179289	1.36087
3260	5.487	/	659.328	HMDB0005796	Picrocrocin	C16H26O7	330.168	1	[2M-H]-	46.3	49.7	82.57			0.906761	55.6256	41.7376	0.761688	0.296424	0.280199	0.644556	0.279637	2.96263	15.1595	19.8656	3.8653	5.13948	2.36162	0.2567	0.590573	0.848783
3264	4.501	/	660.323	HMDB0288834	PC(2:0/PGJ2)	C30H50NO10P	615.317	13	[M+FA-H]-	46.4	50.8	94.61			0.548268	34.0174	28.9108	0.311903	0.413329	0.317909	0.676812	0.323439	5.22016	13.1197	12.8403	3.93161	3.26592	1.70749	0.319791	0.495134	0.43268
3267	5.319	662.26	661.253	HMDB0030113	Kuwanon Q	C40H38O9	662.252	14	[M-H]-	41.8	36.4	87.04			1.06069	39.1164	19.4502	0.348312	1.65391	0.355146	0.792089	0.338981	2.54706	8.89122	12.3259	2.5849	4.76843	2.25351	0.272591	0.564488	0.962188
3268	4.614	/	661.307	HMDB0037324	Alitame	C14H25N3O4S	331.157	2	[2M-H]-	42.9	35	81.96			4.74248	52.1293	31.6559	6.84268	2.99389	5.77623	0.611821	0.308048	12.2255	40.0279	19.6729	11.7899	1.66862	0.738653	0.534698	0.271891	1.06705
3272	9.907	/	663.237	HMDB0040379	Simulanoquinoline	C37H34N2O7	618.237	3	[M+FA-H]-	37	2.87	85.77			0.368848	17.9415	4.16528	0.511293	1.22274	0.411874	1.17897	1.17294	0.930066	2.48025	4.84193	1.23482	3.92116	1.97128	0.314793	0.501974	0.65733
3293	6.085	/	673.343	HMDB0028721	Arginyltyrosine	C15H23N5O4	337.175	1	[2M-H]-	53	78.9	87.48			1.30648	22.7252	18.0673	0.278005	0.960545	0.265688	0.685781	0.228652	2.69443	5.47736	8.6675	1.87038	4.63408	2.21228	0.2364	0.626352	1.0069
3309	5.848	/	679.382	HMDB0015591	Mepenzolate	C21H26NO3	340.191	10	[2M-H]-	36.7	4.55	89.77			0.361639	19.5393	10.3833	0.318778	0.342443	0.280755	0.649226	0.271732	0.523538	6.78978	6.1891	1.70301	3.63422	1.86165	0.32165	0.492616	0.718961
3313	4.297	/	681.289	HMDB0304782	Histidinyl-Tryptophan	C17H19N5O3	341.149	2	[2M-H]-	47.1	46.8	90.86			0.271281	82.1233	34.8119	0.261618	1.81587	0.3914	0.583586	0.326133	1.66405	23.3855	23.8568	5.27014	4.52679	2.17849	0.31799	0.497586	0.656361
3315	5.126	/	681.362	HMDB0252198	Fenethylline	C18H23N5O2	341.185	2	[2M-H]-	46.7	44.1	92			0.336931	9.47384	1.97931	0.372501	0.399027	0.36542	0.821889	0.343898	0.439541	29.0075	2.51232	6.19566	0.405497	-1.30224	0.554491	0.256106	0.0418468
3319	4.715	/	682.357	HMDB0288899	PC(PGF1alpha/2:0)	C30H56NO11P	637.359	0	[M+FA-H]-	36.7	0.497	83.13			0.317783	37.4162	10.8647	0.265111	0.267819	0.276776	0.772724	0.263809	1.60184	8.57829	9.82634	2.29869	4.27476	2.09584	0.336879	0.472525	0.416537
3334	1.36	/	689.077	HMDB0001314	Cyclic GMP	C10H12N5O7P	345.047	15	[2M-H]-	38.2	12.8	93.49			259.259	189.479	169.964	158.018	234.487	266.359	169.389	302.313	273.197	216.259	202.241	245.503	0.823782	-0.279665	0.193009	0.714423	1.34059
3336	5.492	/	689.319	HMDB0036946	Scillipheosidin 3-[glucosyl-(1->2)-rhamnoside]	C36H52O14	708.336	2	[M-H2O-H]-	44.2	32.6	90.29			6.25616	28.8031	18.9076	4.4189	6.56063	4.41884	0.82487	2.67223	16.3214	25.3046	12.9893	9.90839	1.31094	0.390598	0.656206	0.18296	0.922369
3340	6.413	/	691.28	HMDB0003559	Gibberellin A3	C19H22O6	346.142	6	[2M-H]-	44.3	42.5	85.28			0.30905	15.8919	3.72627	0.269206	0.286015	0.287707	0.727308	0.260765	0.603873	2.53717	4.09649	0.883365	4.63736	2.21331	0.323275	0.490428	0.616673
3348	5.752	/	694.418	HMDB0035101	Lansioside A	C38H61NO8	659.44	14	[M+Cl]-	41.3	28.3	92.56			4.85889	37.3491	27.9852	4.21239	3.61714	7.73842	0.713575	2.90279	14.973	18.6831	15.6045	9.00219	1.73342	0.793618	0.437177	0.359343	0.747503
3353	5.279	/	696.361	HMDB0244598	Phenylalanyl-leucyl-leucyl-arginyl-asparagine	C31H51N9O7	661.391	1	[M+Cl]-	43.5	24.4	93.82			13.4894	77.8466	59.4808	2.86762	6.36704	0.730137	0.912706	0.384816	18.7373	57.1161	32.0103	15.5762	2.05508	1.03919	0.408725	0.388569	1.37764
3364	6.401	/	698.395	HMDB0034610	Zucchini factor B	C44H57NO4	663.429	5	[M+Cl]-	38.9	8.73	91.37			7.88853	123.502	114.533	3.34544	1.35279	1.28642	6.01063	0.229795	9.69052	43.2489	50.1244	12.0932	4.14483	2.05131	0.254926	0.593587	1.03461
3370	4.418	/	700.367	HMDB0040704	Allodesmosine	C30H51N6O10	655.367	4	[M+FA-H]-	46.5	52.1	85.29			2.75586	90.9293	18.778	0.660719	3.1634	0.516572	1.0724	0.516479	2.3397	5.34341	23.2574	1.95771	11.8799	3.57045	0.284129	0.546484	1.4824
3399	6.03	/	715.382	HMDB0262778	PA(12:0/PGJ2)	C35H59O10P	670.385	13	[M+FA-H]-	36.8	3.99	93.75			0.251866	39.8323	11.1069	0.273353	0.258985	0.274332	0.701277	0.24575	0.288887	4.17802	10.3447	1.13765	9.09301	3.18476	0.266232	0.57474	0.812733
3425	4.889	/	729.382	HMDB0262926	PA(13:0/22:6OH(4))	C38H63O9P	694.421	12	[M+Cl]-	36.8	3.8	92.64			0.266478	140.848	23.1051	0.414982	0.406245	0.279116	0.644709	0.289601	0.334547	6.12989	33.0082	1.53557	21.4957	4.42597	0.313611	0.503608	1.01233
3433	5.797	/	733.392	HMDB0263103	PA(5-iso PGF2VI/14:1)	C35H61O11P	688.395	2	[M+FA-H]-	48	49.8	92.12			1.751	10.5359	16.1332	1.53076	1.03556	0.303048	0.755356	0.288881	2.28764	2.13301	6.19728	1.15359	5.37219	2.42551	0.173893	0.759719	1.78546
3448	4.443	742.372	741.365	HMDB0030460	Hordatine B glucoside	C35H50N8O10	742.365	9	[M-H]-	40.3	15.9	95.26			4.50336	46.2912	25.298	6.27077	1.40235	4.21074	0.690292	1.0048	13.3494	31.471	16.7531	10.1452	1.65133	0.72363	0.538411	0.268886	0.822669
3452	4.748	/	743.409	HMDB0271074	PG(PGE2/i-12:0)	C38H67O13P	762.432	7	[M-H2O-H]-	44.2	38.6	89.94			16.3516	12.7157	18.6871	9.88576	17.5603	13.6571	0.746714	35.6419	19.7843	20.7611	15.0401	18.1182	0.830108	-0.268628	0.614911	0.211188	0.497375
3476	5.726	/	755.378	HMDB0001038	Angiotensin IV	C40H54N8O8	774.406	14	[M-H2O-H]-	38	10.4	94.15			0.262143	24.0937	15.9929	0.251497	0.264926	0.263283	0.684116	0.249679	0.926151	5.03413	8.17303	1.43147	5.70953	2.51337	0.252232	0.598199	0.592639
3477	6.036	/	755.418	HMDB0265271	PA(20:4/PGJ2)	C43H67O10P	774.447	15	[M-H2O-H]-	36.5	10.4	87.38			6.41184	16.0932	26.6146	3.46752	0.712221	2.43266	0.807208	0.282871	8.99902	31.2989	10.6599	8.76414	1.2163	0.282505	0.807741	0.0927279	0.792338
3479	6.347	/	755.472	HMDB0264598	PA(19:2/22:5O(16,17))	C44H71O9P	774.484	8	[M-H2O-H]-	37.7	6.16	90.97			15.0846	98.5512	67.7281	1.78561	9.16542	0.261298	0.670467	0.248101	31.9881	28.6209	38.463	12.3578	3.11245	1.63805	0.254409	0.594468	1.51132
3483	4.452	/	758.41	HMDB0260734	PE(14:1/20:5OH)	C39H66NO9P	723.448	9	[M+Cl]-	41.1	24.7	90.93			6.19535	156.72	75.8615	4.13318	2.83922	0.946907	0.743481	0.35911	8.5956	20.8097	49.1499	6.29096	7.81278	2.96584	0.23051	0.63731	1.60507
3500	4.426	/	769.426	HMDB0263402	PA(16:1/PGJ2)	C39H65O10P	724.432	4	[M+FA-H]-	41.3	18.8	92.25			0.300958	50.0647	9.75117	0.29194	0.321923	0.348392	0.748771	0.350982	0.372007	3.80442	12.1461	1.12491	10.7974	3.43261	0.317795	0.497854	0.794538
3521	7.602	/	780.406	HMDB0280972	PS(14:1/20:5-3OH(5,6,15))	C40H66NO13P	799.427	3	[M-H2O-H]-	40.3	17.1	88.79			33.3212	129.247	55.9904	12.4468	3.97646	2.73943	0.710403	4.34467	5.03439	8.4307	46.9963	4.25192	11.053	3.46636	0.129607	0.887372	2.2012
3522	4.855	/	780.431	HMDB0113261	PE-NMe(18:4/18:4)	C42H68NO8P	745.468	10	[M+Cl]-	43.1	35.6	90.26			7.16531	43.2159	29.7705	0.715941	2.80014	0.358617	0.721775	0.339047	4.26948	10.064	16.7336	3.15059	5.31125	2.40905	0.183544	0.73626	1.53647
3526	4.542	/	783.322	HMDB0030655	Calabaxanthone	C24H24O5	392.162	6	[2M-H]-	36.5	5.63	83.16			55.2958	2.36993	25.1216	47.7305	13.9897	29.8577	0.74802	10.675	32.5045	20.2408	28.9015	18.8052	1.53689	0.620012	0.409837	0.387388	0.685775
3530	4.438	785.162	784.155	HMDB0252293	Flavinat	C27H33N9O15P2	785.157	6	[M-H]-	42.1	22.2	94.93	70.6	88.8	478.508	278.751	155.629	360.799	492.472	436.153	214.108	504.235	204.487	85.2805	353.232	288.853	1.22288	0.290282	0.539662	0.267878	0.768116
3548	6.073	/	793.487	HMDB0290370	SM(d17:1/5-iso PGF2VI)	C40H75N2O9P	758.521	5	[M+Cl]-	37	2.89	87.61			0.270399	14.7401	10.2787	0.378571	0.229608	0.239151	0.616381	0.205513	1.04217	1.12285	5.17947	0.645212	8.02755	3.00496	0.214489	0.668595	0.923883
3552	5.624	/	795.441	HMDB0041984	Pholcodine	C23H30N2O4	398.221	9	[2M-H]-	35.9	0.033	90.03			0.435916	29.2348	16.5917	0.325481	0.349232	0.295524	0.647579	0.300622	1.77613	9.69594	9.38741	2.54316	3.69124	1.88411	0.318497	0.496895	0.557251
3577	5.856	811.484	810.477	HMDB0030525	Rhizonin A	C42H65N7O9	811.484	0	[M-H]-	46.1	38.1	92.61			0.768502	24.4777	11.9727	0.407817	0.292755	0.240018	0.555025	0.232304	4.26582	11.6048	7.5839	3.3796	2.24402	1.16609	0.446643	0.350039	0.528007
3580	5.99	/	811.425	HMDB0270570	PG(a-13:0/20:4-3OH)	C39H69O13P	776.448	11	[M+Cl]-	42.7	27.8	97.3			0.269275	47.7831	21.5152	0.302681	0.41108	0.288155	0.776515	0.27133	3.39375	29.5824	14.0563	6.86243	2.04829	1.03442	0.53068	0.275167	0.254609
3581	5.332	/	811.436	HMDB0038691	Kiwiionoside	C19H34O9	406.22	4	[2M-H]-	39	18.2	81.46			0.375369	23.2531	22.1146	0.314639	0.315483	0.320813	0.715516	0.306211	1.06301	81.5804	9.27463	16.7972	0.552153	-0.856859	0.671595	0.172892	0.186039
3589	10.878	815.571	814.564	HMDB0286572	PC(18:2/18:12OH(9,10))	C44H82NO10P	815.568	5	[M-H]-	43.1	29.3	91.56			3.37623	10.6676	4.22768	72.4588	1.52195	8.43245	7.76589	2.50072	8.07409	37.808	18.4504	12.9162	1.42847	0.51447	0.721497	0.141765	0.1641
3597	6.599	822.431	821.424	HMDB0248186	alpha-Acetyldigoxin	C43H66O15	822.44	10	[M-H]-	47.5	56.9	91.89			2.14608	16.9445	13.238	0.247977	0.869869	0.234135	0.638633	0.229917	1.91184	5.2234	6.68929	1.64758	4.06006	2.0215	0.227362	0.643281	1.11882
3607	6.106	/	828.43	HMDB0280982	PS(14:1/22:6-OH(14))	C42H68NO11P	793.453	9	[M+Cl]-	39.9	12.4	97.31			0.861635	35.2612	20.3638	0.306577	0.418774	0.307922	0.798315	0.273636	2.27621	90.9007	11.4424	18.9113	0.605055	-0.724861	0.709504	0.149045	0.277505
3625	4.65	/	842.505	HMDB0261172	PE(18:0/22:6OH(17))	C45H78NO9P	807.541	7	[M+Cl]-	44.5	40.7	89.59			0.39429	33.0377	19.9289	0.299441	0.278686	0.308345	0.707756	0.311471	4.15723	17.4451	10.7878	4.58598	2.35234	1.2341	0.440765	0.355793	0.243887
3630	6.895	/	845.389	HMDB0274783	PGP(i-12:0/20:3-O)	C38H68O14P2	810.408	14	[M+Cl]-	42.8	33.4	95.26			0.261377	20.6676	9.883	0.274585	0.286411	0.269828	0.678079	0.255953	1.95928	7.92434	6.2746	2.2175	2.82959	1.50059	0.389176	0.409854	0.314076
3643	4.37	855.404	854.396	HMDB0116068	CDP-DG(a-13:0/i-12:0)	C37H67N3O15P2	855.405	1	[M-H]-	40.5	5.57	98.76			68.4539	66.2144	91.2524	34.954	22.5511	12.3088	0.627684	4.08685	23.8052	31.8912	56.6851	14.544	3.89751	1.96255	0.0152324	1.81723	2.04464
3654	6.83	/	863.472	HMDB0265991	PA(22:5/PGD2)	C45H71O11P	818.473	1	[M+FA-H]-	39.9	4.84	96.27			0.261721	18.3147	7.97424	0.262976	0.252518	0.250028	0.625436	0.238009	0.248076	2.15128	5.41324	0.702567	7.70495	2.94578	0.256493	0.590925	0.922204
3661	5.616	/	867.5	HMDB0265955	PA(PGE1/22:4)	C45H75O11P	822.505	4	[M+FA-H]-	44.9	37.1	92.21			0.385037	53.028	22.1761	0.366191	0.663495	0.506301	0.65898	0.305915	4.65758	15.1753	15.3238	4.2608	3.59645	1.84657	0.35263	0.452681	0.419908
3672	6.632	/	874.452	HMDB0281178	PS(16:0/22:6-2OH( ))	C44H74NO12P	839.495	15	[M+Cl]-	46	46.6	98.67			0.208145	28.8649	9.25521	0.220931	0.223538	0.202037	0.598138	0.213046	0.220146	4.25433	7.75455	1.09754	7.0654	2.82077	0.299134	0.524135	0.784101
3724	11.531	/	931.619	HMDB0241986	N-Linoleoyl Tryptophan	C29H42N2O3	466.32	13	[2M-H]-	40.4	31.1	84.84			94.3428	176.608	193.871	90.331	99.3844	83.7801	86.4933	28.5791	111.706	191.607	130.907	100.433	1.30343	0.382312	0.405637	0.391862	1.03105
3727	5.457	/	938.572	HMDB0015529	Everolimus	C53H83NO14	957.581	9	[M-H2O-H]-	42.3	34	87.51			1.26949	42.1734	27.9681	0.34395	0.348912	0.312748	0.691547	0.302655	3.60921	10.6389	14.4208	3.11101	4.63539	2.21269	0.268922	0.570374	0.714241
3752	10.565	/	969.6	HMDB0277017	PI(20:0/18:1-2OH(9,10))	C47H89O15P	924.594	9	[M+FA-H]-	39.9	12	97.22			43.3215	182.446	112.815	66.2366	49.5822	83.5887	9.63592	69.599	92.3674	63.6259	90.8804	63.7634	1.42528	0.51124	0.387573	0.411646	0.89363
3754	6.321	/	970.51	HMDB0014784	Nystatin	C47H75NO17	925.504	9	[M+FA-H]-	45.9	45.1	94.94			0.19844	49.9124	6.22641	0.218704	0.219951	0.220944	0.583923	0.208274	0.24312	0.678387	11.3552	0.38693	29.3469	4.87514	0.321787	0.492432	1.07351
3760	10.569	/	975.551	HMDB0030119	Perulactone B	C28H40O7	488.277	3	[2M-H]-	39.2	16.2	83.43			70.1082	55.2487	91.1516	96.2873	43.2228	127.512	11.7965	41.1773	132.753	119.528	71.2037	86.5534	0.822657	-0.281637	0.593414	0.226642	0.213342
3767	11.061	/	979.621	HMDB0257481	Sapacitabine	C26H42N4O5	490.316	3	[2M-H]-	35.7	0.952	80.33			6.66818	10.2999	16.996	18.3629	8.93237	16.6615	1.38544	2.35671	45.8313	55.0901	12.2519	24.265	0.504919	-0.985875	0.345661	0.46135	0.113982
3770	5.785	/	983.523	HMDB0277412	PI(PGJ2/20:3)	C49H79O15P	938.516	10	[M+FA-H]-	39.7	16.9	92.06			4.40184	23.1667	27.325	1.23767	1.39799	2.55626	0.735143	1.94999	8.49766	18.2082	11.5058	6.38945	1.80076	0.848603	0.461984	0.335373	0.534071
3771	7.977	988.602	987.595	HMDB0277721	PI(22:2/PGF2alpha)	C51H89O16P	988.589	14	[M-H]-	39.8	21.6	92.09			1.44886	30.1845	10.4076	2.44219	0.335162	0.275839	0.594142	0.299449	0.332307	11.9532	8.96366	2.691	3.33098	1.73595	0.330493	0.480837	1.4317
3776	10.574	/	993.6	HMDB0277005	PI(20:0/20:3-2OH(5,6))	C49H89O15P	948.594	8	[M+FA-H]-	36.3	5.45	84.72			24.64	35.1325	31.9706	14.4744	10.9825	20.5213	2.69079	14.2089	26.8909	18.5404	23.44	16.5704	1.41457	0.500361	0.300623	0.521977	1.06552
3777	5.261	/	995.595	HMDB0276022	PGP(i-24:0/PGF1alpha)	C50H96O16P2	1014.62	4	[M-H2O-H]-	38.3	2.16	93.97			0.712508	46.0484	32.2865	0.320264	0.426792	0.321675	0.776141	0.312623	1.98012	10.6398	15.9589	2.80608	5.68725	2.50773	0.250544	0.601116	0.722165
3778	10.766	996.623	995.615	HMDB0288005	PC(22:2/LTE4)	C53H93N2O11PS	996.624	1	[M-H]-	37.8	3.02	87.36			120.567	139.303	121.308	176.263	163.909	205.615	70.1097	123.94	246.654	154.316	144.27	160.127	0.900973	-0.150444	0.641803	0.192599	0.151187
3785	10.733	/	1019.61	HMDB0289147	PC(DiMe(13,5)/LTE4)	C55H95N2O12PS	1038.63	2	[M-H2O-H]-	39.6	19.2	81.14			60.3203	34.4207	28.5866	42.3061	52.4483	43.2577	21.9519	40.257	66.8954	43.5503	43.6164	43.1825	1.01005	0.0144257	0.963515	0.0161416	0.204416

## Sheet: TableS3b
No	RT [min]	Molecular_Weight	m/z	HMDB_ID	Compound_name	Formula	Monoisotopic_Mass	Delta(ppm)	Adduct	Score (QI)	Fragmentation Score (QI)	Isotope Similarity (QI)	mzCloud Best Match (Thermo)	mzVault Best Match (Thermo)	T1	T2	T3	T4	T5	T11	T12	T13	T14	T15	AVE(Control)	AVE(PET_high dose)	FC(PET_high dose/Control)	Log2(FC)	T-Test	Log10(P_value)	VIP
60	4.359	/	129.056	HMDB0240745	4,5-dihydroxyhexanoic acid	C6H12O4	148.074	3	[M-H2O-H]-	39.2	1.14	97.96			163.301	327.992	241.9	256.818	418.661	169.007	85.7419	178.741	153.727	186.334	281.734	154.71	0.549135	-0.864767	0.0263048	1.57996	2.06143
75	4.558	135.069	134.062	HMDB0040223	4-Acetyl-2-methylpyridine	C8H9NO	135.068	3	[M-H]-	42.3	16.6	98.07			76.6052	58.326	53.1417	49.5005	125.334	38.416	0.945382	44.5995	22.7483	32.2929	72.5814	27.8004	0.383024	-1.38449	0.0227976	1.64211	1.70366
145	1.074	172.014	171.007	HMDB0000126	Glycerol 3-phosphate	C3H9O6P	172.014	2	[M-H]-				91		7082.15	7103.92	6814.18	6108.37	12517.7	11378.5	8967.51	10309.4	13095.8	14354.4	7925.27	11621.1	1.46634	0.552217	0.0398807	1.39924	2.15673
157	1.447	175.085	174.077	HMDB0301777	Glabrin A	C7H13NO4	175.084	2	[M-H]-	52.7	69	96.32			202.717	151.452	170.818	216.794	280.131	169.41	69.1105	192.323	86.9077	123.928	204.382	128.336	0.627921	-0.671346	0.0462898	1.33452	1.9159
171	4.558	179.059	178.051	HMDB0246328	4-Acetamidobenzoic acid	C9H9NO3	179.058	2	[M-H]-	48.3	54.4	90.07	90.1	79	626.749	510.414	436.497	399.765	994.929	313.688	221.541	371.635	195.242	263.448	593.671	273.111	0.460037	-1.12018	0.0211978	1.67371	2.35569
219	3.903	191.062	190.055	HMDB0011745	N-Acetylmethionine	C7H13NO3S	191.062	2	[M-H]-	50	58.9	93.98	88.9		289.291	291.547	461.588	355.092	238.248	98.317	1.42706	61.6741	95.9545	191.107	327.153	89.6959	0.274171	-1.86685	0.00131236	2.88195	1.92461
224	2.005	/	192.034	HMDB0059611	Thiomorpholine 3-carboxylate	C5H9NO2S	147.035	3	[M+FA-H]-	43.8	24.7	97.66			252.966	228.13	242.154	214.556	262.27	173.19	101.269	196.018	115.673	198.818	240.015	156.994	0.654098	-0.61242	0.0117239	1.93093	2.27145
289	5.685	207.09	206.083	HMDB0000512	N-Acetyl-L-phenylalanine	C11H13NO3	207.089	2	[M-H]-	46.3	35.2	99.15	79.9		57.2487	57.5726	76.3216	73.8018	62.2848	33.9317	2.50563	29.4522	42.7833	52.498	65.4459	32.2342	0.492532	-1.02171	0.00743311	2.12883	1.72922
329	1.328	/	217.083	HMDB0000721	Glycylproline	C7H12N2O3	172.085	2	[M+FA-H]-	49.5	53.6	95.59			274.057	239.882	223.522	253.559	326.553	157.49	212.824	216.337	114.319	179.383	263.515	176.071	0.668163	-0.581729	0.0098181	2.00797	2.24774
336	1.447	219.075	218.067	HMDB0255868	O-Succinylhomoserine	C8H13NO6	219.074	1	[M-H]-	54.2	73.5	98.79			3861.23	2859.93	3144.57	3914.67	4696.7	3076.16	1110.58	3472.92	1592.39	2204.15	3695.42	2291.24	0.620021	-0.689611	0.0332554	1.47814	1.95739
344	6.316	/	220.098	HMDB0247143	4-Dimethylaminocinnamaldehyde	C11H13NO	175.1	2	[M+FA-H]-	46.3	35.5	98.55			7.70982	12.8295	10.3865	12.0867	38.1701	3.75425	0.713249	4.60318	2.55897	3.48444	16.2365	3.02282	0.186174	-2.42528	0.045776	1.33936	2.41274
354	0.907	/	225.062	HMDB0000122	Glucose	C6H12O6	180.063	2	[M+FA-H]-	41.4	11.9	97.64			554.014	516.83	607.957	552.214	854.632	733.108	865.939	835.128	750.843	783.639	617.129	793.731	1.28617	0.363077	0.0282252	1.54936	2.22037
544	3.903	259.049	258.042	HMDB0001254	Glucosamine 6-phosphate	C6H14NO8P	259.046	15	[M-H]-	37.9	5.65	99.26			35.3174	22.2633	52.4091	45.1727	29.1001	11.9575	1.37068	7.75388	10.8967	18.29	36.8525	10.0538	0.272811	-1.87403	0.00226392	2.64514	2.31649
674	3.911	/	275.032	HMDB0303951	6-hydroxy-2-succinylcyclohexa-2,4-diene-1-carboxylate	C11H12O6	240.063	2	[M+Cl]-	38.3	0.837	93.84			47.7651	53.263	119.822	53.007	40.1834	16.5851	1.43746	8.30956	21.1177	52.7281	62.8082	20.0356	0.318996	-1.64839	0.0355579	1.44906	2.05031
802	1.058	/	290.965	HMDB0244230	Ribulose 1,5-bisphosphate	C5H12O11P2	309.985	7	[M-H2O-H]-	50.2	66.4	92.3			312.973	249.476	249.233	271.962	548.922	421.641	420.215	467.079	536.176	556.681	326.513	480.358	1.47118	0.55697	0.0417377	1.37947	2.13122
1053	4.256	/	320.076	HMDB0010363	5-Hydroxy-6-methoxyindole glucuronide	C15H17NO8	339.095	5	[M-H2O-H]-	42.9	26.6	94.12			38.7171	17.1155	19.7566	31.3031	50.1848	11.1464	1.06628	13.5654	11.0769	28.5722	31.4154	13.0854	0.416529	-1.26351	0.0412269	1.38482	1.81434
1130	1.011	331.069	330.061	HMDB0000905	Deoxyadenosine monophosphate	C10H14N5O6P	331.068	1	[M-H]-	51.8	66.5	93.9	91.8		1119.17	334.705	571.074	368.711	936.864	940.798	1352.52	1088.63	995.519	1580.75	666.104	1191.64	1.78897	0.83913	0.0283862	1.54689	2.05755
1201	1.36	338.052	337.045	HMDB0006032	Imidazoleacetic acid ribotide	C10H15N2O9P	338.052	1	[M-H]-	45.4	33.1	95.52			510.775	379.282	475.033	447.055	501.203	388.591	403.623	369.36	275.192	270.791	462.669	341.512	0.738133	-0.438048	0.0112982	1.94699	2.17057
2036	6.926	435.187	434.18	HMDB0256834	Propranolol glucuronide	C22H29NO8	435.189	6	[M-H]-	39.7	11.4	93.69			7.98504	16.9003	8.66858	3.25647	6.49251	2.30946	0.654987	1.36384	3.24513	2.61643	8.66058	2.03797	0.235315	-2.08733	0.0208261	1.68139	2.38083
2218	1.009	463.074	462.067	HMDB0000536	Adenylsuccinic acid	C14H18N5O11P	463.074	1	[M-H]-	53.1	73.1	93.2		90.1	1104.79	580.68	793.506	515.185	742.369	115.342	33.645	91.9469	376.428	270.969	747.306	177.666	0.237742	-2.07253	0.00150971	2.82111	2.46988
2338	1.466	/	484.049	HMDB0038409	6-(Methylthio)hexyl glucosinolate	C14H27NO9S3	449.085	11	[M+Cl]-	38.2	17.7	84.74			794.247	452.795	664.687	651.951	719.881	131.231	270.701	125.169	497.479	376.178	656.712	280.151	0.426597	-1.22905	0.00335788	2.47394	2.35694
2480	15.611	/	507.273	HMDB0062303	1-(11,14-eicosadienoyl)-glycero-3-phosphate	C23H43O7P	462.275	0	[M+FA-H]-	52.1	62.5	97.79			439.16	601.451	470.297	313.143	532.092	246.331	155.689	273.816	291.872	333.97	471.229	260.336	0.552461	-0.856055	0.00590785	2.22857	2.33697
2729	10.952	/	552.331	HMDB0011512	LysoPE(20:1)	C25H50NO7P	507.332	0	[M+FA-H]-	48.4	45.8	96.49			205.542	246.535	208.845	402.625	120.539	524.458	631.737	461.094	375.89	202.782	236.817	439.192	1.85456	0.89108	0.0462572	1.33482	1.86216
2793	5.083	565.204	564.197	HMDB0040387	Acrimarine I	C34H31NO7	565.21	11	[M-H]-	47.2	61.3	86.39			11.6306	12.5211	19.0948	13.5939	9.96531	3.85798	0.700064	5.53421	8.13804	4.62199	13.3612	4.57046	0.342071	-1.54763	0.00207986	2.68197	2.23716
2927	1.221	588.038	587.031	HMDB0304509	Zeatin riboside triphosphate	C15H21N5O14P3	588.031	14	[M-H]-	36.3	6.59	89.54			580.76	473.698	703.748	594.922	604.484	987.494	1232.39	1274.79	1042.81	763.317	591.522	1060.16	1.79226	0.841777	0.00147994	2.82976	2.66915
3073	6.04	616.346	615.338	HMDB0244766	17-Dimethylaminogeldanamycin	C32H48N4O8	616.347	3	[M-H]-	53	76.1	91.91			17.6555	43.9339	38.3581	19.5876	25.8451	18.3096	2.65024	7.57532	17.1083	11.7906	29.076	11.4868	0.395061	-1.33985	0.0183337	1.73675	2.03086
3643	4.37	855.404	854.396	HMDB0116068	CDP-DG(a-13:0/i-12:0)	C37H67N3O15P2	855.405	1	[M-H]-	40.5	5.57	98.76			68.4539	66.2144	91.2524	34.954	22.5511	12.3088	0.627684	4.08685	23.8052	31.8912	56.6851	14.544	0.256574	-1.96255	0.0152324	1.81723	2.04464

## Sheet: TableS3c
pathway name	p value
Glycerophospholipid metabolism	0.0012085
Purine metabolism	0.0012961
Alanine, aspartate and glutamate metabolism	0.0059067
Amino sugar and nucleotide sugar metabolism	0.012042
Glycolysis / Gluconeogenesis	0.022724
Glycerolipid metabolism	0.028318
