# Supplementary material for: Ingested PET microplastics alter the metabolomic profile of the porcine pancreas
Source: Sci Rep. 2025 Nov 10;15:39227. doi: 10.1038/s41598-025-21915-5 (PMC12603213; doi:10.1038/s41598-025-21915-5)
Supplement: Supplementary file 2 — Supplementary Material 2 [file 41598_2025_21915_MOESM2_ESM.xlsx]

## Sheet: TableS4a
No	RT [min]	Molecular_Weight	m/z	HMDB_ID	Compound_name	Formula	Monoisotopic_Mass	Delta(ppm)	Adduct	Score (QI)	Fragmentation Score (QI)	Isotope Similarity (QI)	mzCloud Best Match (Thermo)	mzVault Best Match (Thermo)	T1	T2	T3	T4	T5	T11	T12	T13	T14	T15	AVE(Control)	AVE(PET_high dose)	FC(Control/PET_high dose)	Log2(FC)	T-Test	Log10(P_value)	VIP
2	1.196	71.0736	72.0809	HMDB0031641	Pyrrolidine	C4H9N	71.0735	2	[M+H]+	48.8	50.8	95.63			2957.11	5551.96	3549.54	2167.6	2387.57	2323.74	3147.08	3468.35	3077.75	4715.15	3322.76	3346.42	0.99293	-0.0102361	0.974642	0.0111549	0.424772
3	1.007	/	72.0809	HMDB0302194	Methylajoene	C4H6	54.047	3	[M+NH4]+	49.6	55.4	96			3768.5	4462.14	4216.07	3512.83	4132.89	2936.34	5513.75	3501.25	3864.77	3649.68	4018.49	3893.16	1.03219	0.0457118	0.794304	0.100013	0.248948
21	0.995	83.0372	84.0445	HMDB0255970	Oxazine	C4H5NO	83.0371	2	[M+H]+	45.1	32.3	95.4			8623.14	6777.67	7043.44	7990.3	10469	7165.97	5588.16	14020.4	3572.52	4687.02	8180.71	7006.81	1.16754	0.223468	0.566535	0.246773	1.45025
23	0.995	83.0736	84.0809	HMDB0033529	2,3-Dihydro-3-methyl-1H-pyrrole	C5H9N	83.0735	2	[M+H]+	44	23.2	98.76			1064.13	1470.98	1024.22	617.089	1196.01	709.832	1593.3	1215.08	919.053	1059.06	1074.49	1099.26	0.977459	-0.0328919	0.906024	0.0428605	0.141447
24	0.845	83.0737	84.0809	HMDB0244121	Tetrahydropyridine	C5H9N	83.0735	2	[M+H]+	43.9	23.1	98.76			1432.09	3183.14	1822.04	1034.92	1138.94	849.12	4169.73	1291.19	1383.07	2526.98	1722.23	2044.02	0.842569	-0.247133	0.664611	0.177432	0.56478
28	1.499	85.0892	86.0965	HMDB0250671	Cyclopentylamine	C5H11N	85.0891	1	[M+H]+	46.1	37.1	94.63			21410.1	28522.3	24081.2	15272.6	21756.3	16918.3	25595.9	20589.8	21977.2	22724.1	22208.5	21561.1	1.03003	0.0426834	0.807827	0.0926816	0.0640256
30	1.326	86.0192	87.0264	HMDB0033875	2,3-Dihydrothiophene	C4H6S	86.019	2	[M+H]+	44.1	31.4	91.22			140.016	266.786	183.68	84.3704	139.216	91.5983	184.33	107.162	152.051	151.884	162.814	137.405	1.18492	0.244787	0.485209	0.314072	0.290004
48	1.352	94.042	95.0493	HMDB0000228	Phenol	C6H6O	94.0419	1	[M+H]+	41	10.4	96.52			354.495	514.513	458.045	256.783	364.81	203.697	496.826	270.829	370.834	351.677	389.729	338.773	1.15041	0.202154	0.466419	0.331223	0.507234
63	3.152	99.105	100.112	HMDB0031404	Cyclohexylamine	C6H13N	99.1048	2	[M+H]+	40.4	5.51	98.73			79.5755	79.001	81.0973	80.0483	159.177	78.6574	51.5707	113.596	85.7679	37.0389	95.7799	73.3262	1.30622	0.385395	0.311006	0.507231	1.46385
68	0.995	101.048	102.055	HMDB0036458	1-Aminocyclopropanecarboxylic acid	C4H7NO2	101.048	2	[M+H]+	49.3	50.4	98.26			876.569	1319.57	1359.41	1499.32	1894.7	1345.58	1109.14	2607.14	1214.77	923.823	1389.91	1440.09	0.965156	-0.0511664	0.886854	0.0521481	0.198746
73	1.318	/	104.053	HMDB0033922	Divinyl sulfide	C4H6S	86.019	2	[M+NH4]+	42.8	24.6	91.22			721.783	1229.26	752.83	397.173	665.044	372.526	929.261	482.258	809.782	810.83	753.217	680.931	1.10616	0.145557	0.685399	0.164056	0.119453
75	0.947	/	104.107	HMDB0000097	Choline	C5H14NO	104.108	1	[M+H]+	50.2	57.1	94.94	89		51422.8	31934.4	53399.4	59723.7	59045.5	48257.8	50528.2	49013	57718	52861.3	51105.1	51675.6	0.98896	-0.0160161	0.917398	0.037442	0.377411
79	8.997	104.063	105.07	HMDB0034240	Styrene	C8H8	104.063	1	[M+H]+	48.1	43.6	97.89			114.343	85.0364	81.5306	68.4493	118.831	100.525	64.9399	117.895	66.1955	91.2358	93.6381	88.1583	1.06216	0.087	0.70804	0.149942	0.744827
91	11.946	108.094	109.101	HMDB0303832	1,3,5-octatriene	C8H12	108.094	1	[M+H]+	49.1	50.2	96.55			387.903	87.3226	58.1831	280.139	33.6401	106.19	154.999	57.815	77.2074	90.5818	169.437	97.3586	1.74034	0.799373	0.366626	0.435776	0.788242
93	12.094	108.094	109.101	HMDB0061897	1,3-Octadiene	C8H12	108.094	1	[M+H]+	48.7	48	96.55			671.336	165.391	29.5116	130.764	23.2179	77.2379	80.1775	57.815	44.3435	63.9887	204.044	64.7125	3.15309	1.65676	0.310726	0.507623	1.23264
99	0.976	109.064	110.071	HMDB0246022	3,4-Diaminopyridine	C5H7N3	109.064	1	[M+H]+	47.1	40.5	96.67			566.555	608.749	500.734	286.728	520.392	331.931	443.727	600.738	461.12	472.542	496.632	462.012	1.07493	0.104247	0.635405	0.196949	0.503973
100	0.853	/	110.071	HMDB0001525	Imidazole	C3H4N2	68.0374	2	[M+ACN+H]+	42.6	16.6	99.23			263.398	427.538	277.229	158.389	247.027	176.679	415.292	266.907	222.439	259.845	274.716	268.232	1.02417	0.0344587	0.915408	0.0383855	0.00649014
102	12.447	110.073	111.081	HMDB0031541	3-Methyl-2-cyclohexen-1-one	C7H10O	110.073	1	[M+H]+	45.6	31.2	97.39			17.791	13.9795	18.4679	40.486	20.9937	21.1052	26.8077	23.0129	19.4518	19.7988	22.3436	22.0352	1.01399	0.0200497	0.950993	0.0218226	0.221106
103	11.958	110.11	111.117	HMDB0244246	1,7-Octadiene	C8H14	110.11	1	[M+H]+	39.9	8.51	91.61			6.14759	12.2264	6.41955	93.9176	4.337	24.4863	55.0473	8.32719	10.5041	19.4857	24.6096	23.5701	1.0441	0.0622649	0.95837	0.0184669	0.842931
105	1.109	111.043	112.051	HMDB0000630	Cytosine	C4H5N3O	111.043	1	[M+H]+	48.4	48.5	95	83.8	80.3	973.821	706.035	869.098	856.213	1041.62	1145.5	609.375	1188.04	1231.92	964.499	889.357	1027.87	0.865244	-0.20882	0.309378	0.509511	0.621391
106	1	111.043	112.051	HMDB0253411	Imexon	C4H5N3O	111.043	1	[M+H]+	48.6	49.5	95			2513.38	804.301	890.832	2402.87	1411.26	1479.34	1644.09	2074.36	1049.63	1037.81	1604.53	1457.05	1.10122	0.139102	0.730156	0.136585	0.676524
112	0.968	113.059	114.066	HMDB0000562	Creatinine	C4H7N3O	113.059	2	[M+H]+	42.3	16.1	97.53	83.8		1178.3	636.4	1016.16	1327.58	1465.28	908.504	911.235	910.877	795.352	1032.36	1124.75	911.666	1.23373	0.303021	0.188028	0.725777	1.07529
116	0.987	115.064	116.071	HMDB0000162	Proline	C5H9NO2	115.063	2	[M+H]+	43	22.9	94.11	92.3	88.5	11971.3	8804.92	7507.81	7613.38	13790.1	10683.3	7106.96	13151.8	6940.39	6674.78	9937.5	8911.45	1.11514	0.157224	0.584392	0.233296	1.14534
124	3.601	117.058	118.065	HMDB0000738	Indole	C8H7N	117.058	1	[M+H]+	47	44.7	91.78	91		8152.67	5690.95	6719.17	6962.58	7207.28	5733.25	7404.69	6591.19	6127.72	6466.56	6946.53	6464.68	1.07454	0.103713	0.349314	0.456785	1.16896
126	0.982	117.079	118.086	HMDB0000883	Valine	C5H11NO2	117.079	1	[M+H]+	47.9	46	94.57	95.9		40622.9	28466.6	34768.7	30362.1	28868	49546.1	20183.3	24550.1	36164.7	22675.2	32617.7	30623.9	1.06511	0.0909972	0.745286	0.127677	0.84979
127	1.005	118.009	119.016	HMDB0039786	Dihydro-4-mercapto-3(2H)-furanone	C4H6O2S	118.009	1	[M+H]+	38.7	11.2	83.36			137.435	94.7141	117.576	74.0775	177.558	94.7405	61.8026	106.312	110.185	87.5368	120.272	92.1155	1.30567	0.384786	0.192926	0.71461	1.34047
129	1.347	118.028	119.035	HMDB0000202	Methylmalonic acid	C4H6O4	118.027	13	[M+H]+	36.4	0.0155	95.58			3790.82	2179.23	2698.48	2726.9	4883.85	2861.97	1962.88	4658.36	3295.98	2262.7	3255.86	3008.38	1.08226	0.114052	0.724108	0.140197	0.814988
130	1.008	118.042	119.049	HMDB0040549	xi-2,3-Octadiene-5,7-diyn-1-ol	C8H6O	118.042	1	[M+H]+	41.3	9.84	98.04			272.962	356.629	309.763	190.074	210.132	174.687	371.667	208.974	215.57	307.547	267.912	255.689	1.0478	0.0673681	0.804297	0.0945838	0.0688261
131	1.352	118.042	119.049	HMDB0032929	Benzofuran	C8H6O	118.042	1	[M+H]+	41.6	11.6	97.94			879.831	1292.37	1063.85	586.729	782.514	490.54	1243.97	652.765	874.777	919.677	921.06	836.346	1.10129	0.139195	0.64298	0.191802	0.260981
138	12.198	120.094	121.101	HMDB0040458	1,2,4-Tris(methylene)cyclohexane	C9H12	120.094	1	[M+H]+	48.9	49.8	95.83			11.5329	18.4598	13.4142	264.734	10.9079	44.3948	138.526	31.4697	15.8488	47.8753	63.8098	55.6229	1.14719	0.198099	0.884616	0.0532452	0.860621
146	1.342	122.048	123.055	HMDB0001406	Niacinamide	C6H6N2O	122.048	1	[M+H]+	48	47.8	93.45	89.6		24613.4	17272.4	22244.5	18502.8	32457.1	18911.5	12159.9	32424.2	24308.9	14981	23018.1	20557.1	1.11971	0.163128	0.59932	0.222342	1.04045
155	1.009	/	125	HMDB0033977	Methyl acrylate	C4H6O2	86.0368	1	[M+K]+	42.7	18.8	95.28			259.791	203.262	358.099	458.455	512.94	432.725	237.739	314.296	186.748	413.472	358.509	316.996	1.13096	0.177546	0.596858	0.224129	0.26381
172	1.458	/	129.102	HMDB0037863	5-Ethyl-4-methyloxazole	C6H9NO	111.068	1	[M+NH4]+	41.3	12.9	95.45			46.1385	451.626	259.443	28.528	41.2044	28.8857	413.26	25.6319	76.4908	160.902	165.388	141.034	1.17268	0.22981	0.830916	0.0804431	0.294584
173	0.843	/	129.102	HMDB0033870	Butyramide	C4H9NO	87.0684	2	[M+ACN+H]+	45.6	31.1	99.55			104.356	366.462	189.557	78.0148	91.5488	62.1617	388.406	89.5052	111.69	159.17	165.988	162.187	1.02344	0.0334225	0.963101	0.0163281	0.139591
177	1.006	129.043	130.05	HMDB0246561	4-Oxoproline	C5H7NO3	129.043	2	[M+H]+	44.8	31.6	94.32			11014.6	8754.93	8930.6	9959.28	13307.4	8834.64	7174.14	16772.9	7811.16	5997.51	10393.4	9318.06	1.1154	0.15756	0.621264	0.206724	1.36639
181	0.846	129.079	130.087	HMDB0005960	Pipecolic acid	C6H11NO2	129.079	2	[M+H]+	44.5	27.6	97.21	86.3		2209.44	4521.92	2601.21	1645.67	1891.43	1280.81	5670.6	1927.61	2136.89	2420.22	2573.94	2687.23	0.957841	-0.0621421	0.905468	0.043127	0.0904657
184	0.987	131.059	132.066	HMDB0002104	Glutamic gamma-semialdehyde	C5H9NO3	131.058	2	[M+H]+	47.5	42.7	97.77			933.018	945.105	1530.24	1181.48	1672.98	998.655	741.31	1490.34	1123.21	925.362	1252.56	1055.78	1.18639	0.246581	0.3447	0.462559	0.925607
185	0.977	131.07	132.077	HMDB0000064	Creatine	C4H9N3O2	131.069	1	[M+H]+	49	51.1	95.44	88.9		20597.9	7452.97	9641.14	11920.7	14136.5	9550.36	9629.41	16975.4	11437.9	11654.8	12749.8	11849.6	1.07597	0.105644	0.741191	0.13007	0.690267
188	1.509	131.095	132.102	HMDB0001645	Norleucine	C6H13NO2	131.095	1	[M+H]+	40.4	10.2	93.57			11551.3	13778	12837.4	8106.75	11303.2	9309.89	12695.5	10474.2	11395.2	11619.7	11515.3	11098.9	1.03752	0.0531426	0.719369	0.143048	0.0381766
189	1.312	132.025	133.032	HMDB0059667	3-Methyl sulfolene	C5H8O2S	132.025	1	[M+H]+	40.8	13	92.87			2697.08	4292.84	3562.67	1672.98	2548.68	1712.42	3421.15	2133.06	3047.34	2975.34	2954.85	2657.86	1.11174	0.15282	0.603578	0.219267	0.127489
195	1.032	133.038	134.045	HMDB0000191	Aspartic acid	C4H7NO4	133.038	1	[M+H]+	39.7	5.63	94.48			141.515	185.195	88.9441	365.888	332.686	103.707	171.845	566.566	218.788	150.47	222.845	242.275	0.919802	-0.120604	0.849592	0.0707898	0.212728
198	1.4	134.023	135.03	HMDB0000156	Malic acid	C4H6O5	134.022	11	[M+H]+	38.2	7.04	96.29			1246.94	658.894	862.129	870.391	1733.28	1087.36	706.656	1803.3	1239.01	898.108	1074.33	1146.89	0.936733	-0.0942908	0.792406	0.101052	0.0353092
199	12.196	134.11	135.117	HMDB0061787	2,6-Dimethyl-1,3,5,7-octatetraene	C10H14	134.11	1	[M+H]+	48.9	47.7	97.34			11.5198	21.0466	11.0249	293.983	10.3938	49.1429	159.855	17.7448	20.1237	50.206	69.5937	59.4145	1.17132	0.228141	0.873412	0.058781	0.851836
205	1.352	/	136.076	HMDB0038998	3,5,7-Octatriyn-1-ol	C8H6O	118.042	1	[M+NH4]+	41.5	11.4	97.94			3255.43	4584.75	4000.25	2150.7	2905.8	1743.07	4460.91	2376.5	3198.21	3303.58	3379.39	3016.45	1.12032	0.163909	0.577628	0.238352	0.354654
209	1.345	136.039	137.046	HMDB0000157	Hypoxanthine	C5H4N4O	136.039	1	[M+H]+	49	51.9	94.5	92		58115.6	39293.3	50050.4	49441.7	86075.6	55864.7	34973.8	83399.2	62877.2	46367.1	56595.3	56696.4	0.998217	-0.00257479	0.993136	0.00299112	0.308372
210	1.005	136.039	137.046	HMDB0245165	2-Hydroxypurine	C5H4N4O	136.039	1	[M+H]+	45.1	32.4	94.65			29995.5	9919.37	24112	26722.2	29519.5	21726	18288.8	39665.4	21507.4	15440.7	24053.7	23325.7	1.03121	0.0443441	0.90018	0.0456707	0.477912
213	11.957	136.125	137.133	HMDB0061793	Isolimonene	C10H16	136.125	1	[M+H]+	40.9	10.7	94.98			10.0562	15.1585	9.51792	99.8787	8.45375	21.9909	55.2691	28.601	13.2912	20.9769	28.613	28.0259	1.02095	0.0299134	0.976429	0.0103592	0.713214
234	1.35	141.025	142.032	HMDB0302368	2-Acetyl-4-methylthiazole	C6H7NOS	141.025	1	[M+H]+	45.4	32.4	95.77			753.097	242.198	462.625	386.489	764.212	409.073	172.123	714.609	451.803	265.611	521.724	402.644	1.29575	0.373782	0.415105	0.381842	1.24802
239	11.929	/	142.123	HMDB0031414	2,3-Dimethyl-2-cyclohexen-1-one	C8H12O	124.089	1	[M+NH4]+	42.5	16.8	97.63			60.5144	12.0825	4.10689	4.5169	5.68127	20.0609	5.33837	5.68826	20.0604	3.43976	17.3804	10.9175	1.59197	0.670812	0.589775	0.229313	0.727617
240	12.082	/	142.123	HMDB0039844	E)-2,6-Octadienal	C8H12O	124.089	1	[M+NH4]+	41.4	11.3	97.63			159.776	37.5583	16.9099	9.98298	9.71145	20.0609	9.92378	9.50814	20.0604	7.16857	46.7877	13.3444	3.50618	1.8099	0.279552	0.553537	1.64097
241	5.252	141.116	142.123	HMDB0030324	Pelletierine	C8H15NO	141.115	2	[M+H]+	42.9	21.8	95.22			117.738	53.0194	8.50791	14.2808	13.6175	10.457	30.6759	18.1095	11.215	11.3136	41.4328	16.3542	2.53346	1.34111	0.295043	0.530115	1.46492
242	8.117	/	142.159	HMDB0061920	Prop-2-enylcyclohexane	C9H16	124.125	1	[M+NH4]+	40.6	6.94	96.94			69.1719	53.6061	9.11888	7.08181	13.4213	12.3352	10.5861	16.7985	6.91381	9.36238	30.48	11.1992	2.72162	1.44447	0.210054	0.677669	1.64637
244	2.422	/	143.118	HMDB0062600	N-butylformamide	C5H11NO	101.084	3	[M+ACN+H]+	39	5.17	93.24			13.0625	177.761	123.721	21.617	10.6711	14.2447	112.595	6.6966	20.7428	63.8332	69.3666	43.6224	1.59016	0.669172	0.534804	0.271805	0.0980539
245	2.768	/	143.118	HMDB0256275	Pentanamide	C5H11NO	101.084	3	[M+ACN+H]+	39.7	4.23	97.99			11.0541	126.852	94.9225	9.35947	9.08666	12.606	162.542	7.42544	30.6017	80.8187	50.255	58.7987	0.854696	-0.226517	0.829762	0.0810463	0.787893
246	3.458	143.074	144.081	HMDB0033115	6-Methylquinoline	C10H9N	143.073	2	[M+H]+	39.3	9.23	89.47			1380.46	2056.86	1661.55	995.108	1024.63	901.935	1797.91	910.409	1296.04	1590.19	1423.72	1299.3	1.09576	0.131932	0.655739	0.183269	0.135572
247	0.996	143.095	144.102	HMDB0004827	Proline betaine	C7H13NO2	143.095	1	[M+H]+	46.8	38.5	97.43			711.114	312.445	431.706	568.038	410.662	547.678	334.868	428.964	507.639	397.768	486.793	443.383	1.09791	0.134754	0.598243	0.223122	0.833848
253	0.984	/	146.118	HMDB0031603	Ethyl 4-pentenoate	C7H12O2	128.084	1	[M+NH4]+	44.5	26.8	97.58			1084.73	570.29	847.181	1721.83	993.966	965.434	993.618	1082.79	1105.44	1568.47	1043.6	1143.15	0.912914	-0.13145	0.662701	0.178682	0.735923
262	1.002	/	147.077	HMDB0001843	N-Acryloylglycine	C5H7NO3	129.043	2	[M+NH4]+	43.6	25.6	94.32			1121.97	939.913	946.536	834.835	1332.5	753.417	845.947	1223.46	716.937	682.712	1035.15	844.495	1.22576	0.29368	0.186005	0.730476	1.80809
263	5.537	/	147.092	HMDB0034244	Isoquinoline	C9H7N	129.058	1	[M+NH4]+	41.8	17.9	91.97			32.216	25.132	32.5534	16.9592	82.2575	44.4873	53.095	56.2172	21.4903	41.545	37.8236	43.367	0.872176	-0.197309	0.680738	0.16702	0.750453
265	0.846	146.106	147.113	HMDB0000182	Lysine	C6H14N2O2	146.106	2	[M+H]+				63.7		1073.15	2210.1	1254.74	789.975	896.807	591.002	2714.86	892.39	1328.64	1109.33	1244.95	1327.25	0.937999	-0.0923419	0.858471	0.0662742	0.162225
270	0.999	147.053	148.061	HMDB0000148	Glutamic acid	C5H9NO4	147.053	1	[M+H]+	42.3	19.1	93.6			8314.58	6271.99	6655.67	7867.74	5983.68	7049.84	4585.32	14463	5962.76	4194.9	7018.73	7251.17	0.967944	-0.047004	0.906997	0.0423941	0.921225
273	2.001	148.053	149.06	HMDB0247063	6-Fluoromevalonate	C6H9FO3	148.054	6	[M+H]+	42.9	27.8	93.63			630.808	566.899	826.706	440.638	563.028	477.816	929.085	473.813	680.069	793.133	605.616	670.783	0.902849	-0.147444	0.566653	0.246683	0.93288
275	12.195	148.125	149.133	HMDB0302861	1-Methyl-4-isobutylbenzene	C11H16	148.125	1	[M+H]+	40.9	10.2	95.53			6.03014	12.0995	17.0915	174.427	6.20082	31.9852	94.0661	9.75816	15.2451	30.3673	43.1698	36.2844	1.18976	0.250675	0.853747	0.0686706	0.860558
276	13.202	148.125	149.133	HMDB0059834	Pentylbenzene	C11H16	148.125	1	[M+H]+	42	16.2	94.71			26.0828	17.5489	21.2319	32.0927	27.9663	25.9508	30.5976	31.5603	21.6448	19.5452	24.9845	25.8597	0.966155	-0.0496738	0.807911	0.0926364	0.134104
279	1.32	149.051	150.059	HMDB0000696	Methionine	C5H11NO2S	149.051	1	[M+H]+				51.5	62.6	2461.38	5685.26	3300.52	1554.15	2096.81	1553.88	2605.19	1616.48	2732.63	2784.68	3019.62	2258.57	1.33696	0.418958	0.355114	0.449633	0.541777
286	1.006	151.05	152.057	HMDB0000403	2-Hydroxyadenine	C5H5N5O	151.049	1	[M+H]+	52.1	67.7	94.53			3870.13	975.209	1522.14	2199.36	3298.36	2812.79	1835.19	2897.35	2838.18	2260.73	2373.04	2528.85	0.938386	-0.0917464	0.797767	0.0981241	0.241932
287	11.926	/	152.107	HMDB0032142	2,4-Dimethylbenzaldehyde	C9H10O	134.073	1	[M+NH4]+	41.7	14.5	95.17			79.7212	12.6941	0.44663	1.2512	0.379304	0.437313	0.997428	0.550227	0.536385	0.492262	18.8985	0.602723	31.3552	4.97063	0.300081	0.522761	1.84304
288	12.082	/	152.107	HMDB0029697	Cinnamyl alcohol	C9H10O	134.073	1	[M+NH4]+	42.1	16.4	95.17			53.6805	10.9695	0.398631	0.519575	0.430531	0.437313	0.785658	0.550227	0.707515	0.28351	13.1998	0.552844	23.8761	4.57749	0.287752	0.540981	1.7667
290	1.322	152.034	153.041	HMDB0000292	Xanthine	C5H4N4O2	152.033	1	[M+H]+	49.5	55.4	93.16		77	227.587	569.356	702.205	622.159	1442.77	759.594	575.466	951.52	569.517	633.826	712.815	697.985	1.02125	0.0303333	0.946006	0.0241062	0.721169
291	1.007	/	153.041	HMDB0253910	prolinamide	C5H10N2O	114.079	14	[M+K]+	44	39.5	95.07			117.461	59.0134	82.2877	304.646	194.798	133.916	273.778	168.845	81.6616	279.363	151.641	187.513	0.808699	-0.306325	0.561467	0.250676	0.835819
292	1.5	152.034	153.041	HMDB0000786	Oxypurinol	C5H4N4O2	152.033	1	[M+H]+	49.6	56.1	93.16			516.453	201.184	242.655	452.611	686.136	488.107	283.322	487.954	292.417	566.44	419.808	423.648	0.990935	-0.0131375	0.972074	0.0123007	0.104291
295	11.928	152.084	153.091	HMDB0032599	3-(4-Hydroxyphenyl)-1-propanol	C9H12O2	152.084	1	[M+H]+	40.8	7.51	97.54			220.041	37.2272	7.89096	1.76101	2.18604	12.2805	8.3552	2.36498	10.6597	0.876986	53.8212	6.90747	7.79175	2.96195	0.327504	0.484784	1.3146
296	12.08	152.084	153.091	HMDB0041804	2-Isopropoxyphenol	C9H12O2	152.084	1	[M+H]+	40.6	6.63	97.54			153.267	30.4793	7.89096	2.49007	4.0877	12.2805	8.3552	4.52884	10.6597	3.5154	39.6429	7.86792	5.03855	2.33301	0.332896	0.477691	1.20285
308	9.528	154.136	155.143	HMDB0302613	p-Menth-2-en-1-ol	C10H18O	154.136	0	[M+H]+	42.7	15.8	98.2			2.47011	26.8614	10.8341	377.242	2.54549	60.7929	143.301	12.6109	21.5028	66.4851	83.9905	60.9385	1.37828	0.462873	0.772297	0.112216	1.24178
311	1.038	/	156.042	HMDB0013716	Norvaline	C5H11NO2	117.079	2	[M+K]+	42.1	18.2	94.37			166.328	170.784	127.747	3.63629	117.318	153.784	6.34622	101.185	97.5654	45.7358	117.163	80.9232	1.44783	0.533891	0.384881	0.414674	0.397389
312	0.855	/	156.077	HMDB0245821	3-Aminopicolinic acid	C6H6N2O2	138.043	2	[M+NH4]+	44.2	25.1	97.87			515.538	761.335	557.746	305.026	466.898	330.423	733.539	490.648	450.444	468.271	521.309	494.665	1.05386	0.0756851	0.794336	0.0999956	0.162733
313	13.209	/	156.138	HMDB0040338	3,5,5-Trimethyl-3-cyclohexen-1-one	C9H14O	138.104	1	[M+NH4]+	47.2	42.2	95.42			15.5951	10.2228	13.0819	13.1098	17.9093	14.0749	15.1805	19.8719	10.4453	2.01826	13.9838	12.3182	1.13521	0.182965	0.622487	0.20587	1.30287
314	3.609	/	157.042	HMDB0245220	2-Methyl-4-isothiazolin-3-one	C4H5NOS	115.009	5	[M+ACN+H]+	38.6	5.4	93.1			287.827	107.078	194.996	256.479	258.587	201.612	218.936	251.823	194.71	190.849	220.993	211.586	1.04446	0.0627591	0.789736	0.102518	0.292239
316	2.743	/	157.084	HMDB0032478	Polypropylene glycol (m w 1,200-3,000)	C6H14O3	134.094	2	[M+Na]+	40.5	9.71	95.43			187.118	82.3969	154.232	83.3721	170.034	143.086	50.3142	308.575	138.194	35.8799	135.431	135.21	1.00163	0.00235451	0.996799	0.00139238	1.03621
322	5.559	/	158.118	HMDB0031325	n-Butyl acetate	C6H12O2	116.084	2	[M+ACN+H]+	39.5	3.87	95.92			92.3099	77.2453	81.9838	86.4568	105.53	65.8681	67.6463	58.4586	53.0488	58.5023	88.7051	60.7048	1.46125	0.547205	0.00102043	2.99122	2.60835
325	1.332	159.036	160.043	HMDB0250301	Citiolone	C6H9NO2S	159.035	1	[M+H]+	51.7	63.9	95.84			778.667	595.211	604.15	196.143	1432.11	259.404	77.5266	1678.35	387.713	108.136	721.256	502.225	1.43612	0.522176	0.560741	0.251238	1.54587
327	3.463	159.069	160.076	HMDB0001190	Indoleacetaldehyde	C10H9NO	159.068	2	[M+H]+	50.2	56.9	96.55			91.8515	122.598	112.628	78.4418	77.1177	59.4881	117.198	88.2926	91.7842	100.778	96.5273	91.5082	1.05485	0.0770359	0.712154	0.147426	0.190171
330	0.857	160.121	161.129	HMDB0002038	N(6)-Methyllysine	C7H16N2O2	160.121	2	[M+H]+	41.8	16.1	94.67			55.0324	70.7255	102.076	59.7418	122.783	87.6859	70.6384	106.368	82.8216	53.2297	82.0717	80.1488	1.02399	0.0342031	0.906042	0.0428515	0.0301657
334	1.619	161.069	184.059	HMDB0061715	Glutamic acid gamma-methyl ester	C6H11NO4	161.069	3	[M+Na]+	38.6	0.61	96.43			42.5293	20.8273	26.1118	63.2533	84.4136	29.0976	15.1941	47.3214	15.4226	23.3933	47.4271	26.0858	1.81812	0.862445	0.145554	0.836976	1.6962
335	0.965	161.105	162.113	HMDB0000062	Carnitine	C7H15NO3	161.105	1	[M+H]+	51.1	58.9	98.01	96.5		2848.16	834.767	1173.44	2462.53	1542.33	1159.08	1433.56	2332.16	1396.86	1705.86	1772.25	1605.5	1.10386	0.142555	0.70966	0.14895	0.555397
338	5.171	/	163.031	HMDB0005843	Allyl isothiocyanate	C4H5NS	99.0143	11	[M+ACN+Na]+	36.9	3.28	92.74			80.6377	92.2496	66.7138	77.6468	175.014	91.2279	298.105	419.21	85.5766	328.925	98.4525	244.609	0.402489	-1.31298	0.0936102	1.02868	1.70465
339	12.196	162.141	163.148	HMDB0013806	1,3-Diisopropylbenzene	C12H18	162.141	0	[M+H]+	40	6.93	93.55			4.82012	6.96322	6.2863	103.493	6.04377	19.1663	55.9199	7.61319	10.4191	19.1675	25.5212	22.4572	1.13644	0.184518	0.889386	0.0509097	0.891792
341	13.217	162.141	163.148	HMDB0036759	Pregeijerene	C12H18	162.141	1	[M+H]+	44.1	33.3	87.73			15.012	13.7451	14.9817	22.2537	19.7567	18.4948	20.806	22.8326	15.5207	10.2972	17.1498	17.5902	0.974962	-0.0365818	0.87615	0.0574214	0.352163
347	5.536	163.046	164.053	HMDB0038445	1-Isothiocyanato-2-phenylethane	C9H9NS	163.046	1	[M+H]+	42.5	26.1	87.32			53.783	38.1577	53.1176	28.3373	134.986	80.6787	84.8131	98.0952	31.881	63.1882	61.6763	71.7313	0.859824	-0.217886	0.661435	0.179513	0.664141
350	1.352	164.048	165.055	HMDB0001713	m-Coumaric acid	C9H8O3	164.047	1	[M+H]+	46.2	33.4	99.05			2906.99	4009.82	3560.52	1949.55	2627.76	1551.69	3946.52	2150.82	2768.92	2851.55	3010.93	2653.9	1.13453	0.182094	0.525112	0.279748	0.452943
351	1.008	164.048	165.055	HMDB0000205	Phenylpyruvic acid	C9H8O3	164.047	1	[M+H]+	45.1	29.3	97.89			796.208	868.042	864.888	637.013	607.826	490.284	1226.03	574.819	714.201	845.725	754.795	770.212	0.979984	-0.0291699	0.915379	0.0383989	0.130018
352	1.998	165.079	166.086	HMDB0000159	Phenylalanine	C9H11NO2	165.079	1	[M+H]+				75.3		20999.8	33382.7	28508.9	14220.4	18359.1	15946.9	32194.5	15159.8	23049.8	26829.4	23094.2	22636.1	1.02024	0.0289037	0.925482	0.0336319	0.310694
355	12.453	166.136	167.143	HMDB0303220	and 5-(2,2-Dimethylcyclopropyl)-3-methyl-2-pentenal	C11H18O	166.136	1	[M+H]+	45.7	40	89.45			17.2696	13.9145	15.981	50.3738	20.5482	23.8105	28.949	24.286	20.1109	20.3526	23.6174	23.5018	1.00492	0.00707999	0.98716	0.00561241	0.371314
361	1.043	/	169.059	HMDB0000641	Glutamine	C5H10N2O3	146.069	1	[M+Na]+	41.4	13.4	95.38			31.7876	20.0734	16.9027	10.2264	35.3933	16.0818	17.7519	22.4883	10.4204	12.3811	22.8767	15.8247	1.44563	0.531701	0.207501	0.68298	1.44969
363	0.887	168.088	207.051	HMDB0259943	xymedon	C8H12N2O2	168.09	13	[M+K]+	35.1	1.72	87.25			98.529	175.929	82.4375	107.791	90.6992	57.3091	275.408	74.8371	75.0324	116.961	111.077	119.909	0.92634	-0.110386	0.844	0.0736575	0.0552965
370	5.254	/	170.118	HMDB0040449	2-thoxymethyl)phenol	C9H12O2	152.084	2	[M+NH4]+	40	6.42	95.67			142.444	55.0802	8.36906	11.9233	10.2644	9.48476	14.5128	18.2891	8.58089	11.7361	45.6163	12.5207	3.64326	1.86523	0.268063	0.571763	1.64617
371	13.222	/	170.154	HMDB0003634	Perillyl alcohol	C10H16O	152.12	1	[M+NH4]+	42.5	18.1	95.01			20.7356	12.8342	13.1147	8.61721	22.4494	16.9995	18.8237	24.8821	15.692	14.0723	15.5502	18.0939	0.859417	-0.21857	0.450473	0.346332	0.547841
380	9.284	171.162	172.17	HMDB0245091	2-Cyclooctyl-2-hydroxyethylamine	C10H21NO	171.162	0	[M+H]+	46.9	45.3	89.23			448.905	315.997	371.337	388.681	553.713	387.536	337.372	445.821	411.306	335.154	415.727	383.438	1.08421	0.116642	0.500694	0.300427	0.936569
382	1.58	/	173.079	HMDB0003407	Diacetyl	C4H6O2	86.0368	12	[2M+H]+	37.7	3.15	98.42			46.2237	14.8956	25.3283	39.7989	31.519	41.5463	25.4418	34.8597	29.2694	25.8509	31.5531	31.3936	1.00508	0.00731085	0.980316	0.0086339	0.212157
385	4.697	/	174.059	HMDB0035088	Furfuryl thioacetate	C7H8O2S	156.025	2	[M+NH4]+	39.5	7.31	92.61			120.194	70.6704	113.755	79.9302	128.103	80.7357	61.0348	114.411	101.423	48.3194	102.531	81.1848	1.26293	0.336774	0.238545	0.622429	1.57437
387	6.532	/	174.186	HMDB0032532	2-DECENOL	C10H20O	156.151	1	[M+NH4]+	40.7	9.27	95.99			12.7438	7.26036	3.75285	5.12332	5.49007	4.89184	3.49391	6.27253	4.77954	3.26695	6.87408	4.54095	1.5138	0.598171	0.197905	0.703542	1.99794
392	1.463	/	175.108	HMDB0031658	2-Amino-5-hydroxypentanoic acid	C5H11NO3	133.074	2	[M+ACN+H]+	43.3	21	97.81			20.0857	193.489	112.411	35.9928	27.6902	21.2206	144.626	25.1156	45.4766	86.4987	77.9338	64.5875	1.20664	0.270995	0.750419	0.124696	0.362694
403	3.554	/	177.103	HMDB0010715	2-Phenylacetamide	C8H9NO	135.068	2	[M+ACN+H]+	43.8	24.4	97.23			18.4187	80.1291	68.3943	13.4796	7.60409	13.4088	65.1429	3.38739	15.23	40.149	37.6052	27.4636	1.36927	0.453409	0.605397	0.21796	0.0648729
408	1.328	/	178.053	HMDB0244530	Tetrahydrothiophene-3-ol 1,1-dioxide	C4H8O3S	136.019	1	[M+ACN+H]+	42.9	17.5	98.4			1277.68	985.416	972.899	258.671	2533.87	337.767	99.0189	2676.32	532.462	138.398	1205.71	756.794	1.59318	0.671907	0.48428	0.314904	1.62151
409	1.009	177.046	178.053	HMDB0240544	N-Acetyl-S-methylcysteine	C6H11NO3S	177.046	1	[M+H]+	46.7	42.5	92.13			385.698	199.898	250.224	139.005	730.77	138.231	40.2058	837.452	101.753	49.6497	341.119	233.458	1.46116	0.54711	0.576826	0.238955	1.72192
414	5.043	178.055	179.062	HMDB0244644	2-Ethylsulfanyl-1H-benzoimidazole	C9H10N2S	178.056	8	[M+H]+	42.3	26.5	93.6			85.3686	11.298	11.4514	11.9933	41.6952	60.3821	3.95243	4.69773	2.00555	38.583	32.3613	21.9242	1.47606	0.561748	0.591291	0.228199	1.04006
421	4.357	/	180.103	HMDB0060335	1,2-Dihydronaphthalene-1,2-diol	C10H10O2	162.068	3	[M+NH4]+	39.2	3.17	96.64			43.8517	29.6439	20.27	8.49956	26.9236	11.68	36.9031	29.0812	23.0465	11.8421	25.8378	22.5106	1.1478	0.198877	0.672897	0.172052	0.682505
422	7.806	179.167	180.175	HMDB0014621	Rimantadine	C12H21N	179.167	0	[M+H]+	42.8	19	95.32	82.1		38.0241	18.9338	7.64967	4.46353	14.9829	6.24909	6.91658	13.7299	17.0468	8.52163	16.8108	10.4928	1.60213	0.679988	0.341989	0.465988	1.09313
423	1.564	/	181.064	HMDB0253211	Tramiprosate	C3H9NO3S	139.03	2	[M+ACN+H]+	44.8	29	97.52			56.0436	30.9847	66.5071	69.596	114.987	110.971	42.2689	171.3	123.262	84.2264	67.6236	106.406	0.635527	-0.653975	0.164494	0.78385	1.16319
425	12.452	180.151	181.159	HMDB0038108	Quinceoxepane	C12H20O	180.151	0	[M+H]+	49.3	59.1	88.14			20.274	15.9762	21.6275	54.3959	26.8007	28.4026	35.4653	29.3319	25.4182	25.9422	27.8149	28.912	0.962052	-0.0558133	0.880967	0.0550403	0.584152
428	1.352	181.074	182.081	HMDB0000158	Tyrosine	C9H11NO3	181.074	1	[M+H]+				84.3	85.8	4973.79	6766.16	5994.37	3333.37	4383.83	2592.06	6509.93	3523.34	4665.54	4686.27	5090.3	4395.43	1.15809	0.211748	0.45776	0.339362	0.564709
429	1.009	181.074	182.081	HMDB0003831	Beta-Tyrosine	C9H11NO3	181.074	2	[M+H]+	46.2	35.2	97.98	78.4	78.3	1476.84	1993.28	1442.46	1063.23	1038.69	803.36	2027.3	977.624	1196.22	1573.58	1402.9	1315.62	1.06634	0.0926713	0.763189	0.117368	0.22844
431	6.966	/	182.154	HMDB0031454	Jasmone	C11H16O	164.12	2	[M+NH4]+	44.2	25.9	97.13			47.9587	11.0415	0.621475	0.800866	0.689819	0.399086	0.555511	1.22682	0.52407	0.512142	12.2225	0.643525	18.993	4.2474	0.274671	0.561187	1.98619
435	6.549	182.071	183.078	HMDB0059802	3-Hydroxyfluorene	C13H10O	182.073	12	[M+H]+	36	2.98	89.51			35.481	10.1421	1.55376	75.8769	0.490283	11.2587	0.59352	2.12325	2.98615	2.09317	24.7088	3.81095	6.48363	2.6968	0.217716	0.662109	1.36206
437	10.797	182.167	183.174	HMDB0031102	Z)-3,6-Dodecadien-1-ol	C12H22O	182.167	0	[M+H]+	40	4.39	96.35			1.53607	22.7469	8.19664	444.49	2.27177	37.3169	118.925	7.83606	8.91913	49.7274	95.8483	44.5448	2.15173	1.1055	0.582534	0.234678	0.939221
442	1.01	/	184.074	HMDB0001161	4-Trimethylammoniobutanoic acid	C7H15NO2	145.11	1	[M+K]+	50.9	59.9	95.76			10657.4	7852.32	11955	15189.8	18665.8	14388.8	7968.05	14689.4	10885.5	8547.37	12864.1	11295.8	1.13884	0.187559	0.522066	0.282274	0.773356
443	2.307	/	184.097	HMDB0041426	Erinapyrone A	C7H10O3	142.063	2	[M+ACN+H]+	44.3	27.2	96.9			78.8051	53.4838	58.2961	59.8611	119.458	73.4394	54.6932	92.0607	68.5393	49.2377	73.9808	67.5941	1.09449	0.130254	0.667148	0.175778	0.748811
444	12.449	/	184.17	HMDB0031565	Dihydrojasmone	C11H18O	166.136	1	[M+NH4]+	44.8	35.3	89.45			67.7152	46.9449	69.8713	64.1297	87.0032	73.8101	66.6995	92.9366	77.0059	47.1314	67.1328	71.5167	0.938702	-0.0912615	0.667341	0.175652	0.0397691
455	9.985	/	186.185	HMDB0031265	1-Nonanol	C9H20O	144.151	1	[M+ACN+H]+	48.5	44.2	98.95			84.1022	70.1654	41.1883	40.0572	74.7601	44.5905	40.8833	55.5046	51.7199	36.8752	62.0546	45.9147	1.35152	0.434582	0.154257	0.811756	1.82746
456	8.779	185.214	186.222	HMDB0251571	Dodecylamine	C12H27N	185.214	0	[M+H]+	39.6	3.52	94.85	72.8		27.394	20.7849	8.53058	10.7169	10.8032	10.386	8.95644	11.4287	10.3062	7.09181	15.6459	9.63383	1.62406	0.699606	0.174032	0.75937	2.03293
460	1.002	/	187.108	HMDB0001263	Allysine	C6H11NO3	145.074	2	[M+ACN+H]+	45.9	33.2	98.35			68.6038	437.345	279.704	105.848	69.6008	80.0759	439.316	46.1663	182.814	352.907	192.22	220.256	0.872714	-0.196418	0.797096	0.0984894	0.736889
461	11.847	186.141	187.148	HMDB0035759	7-Ethyl-5,6-dihydro-1,4-dimethylazulene	C14H18	186.141	1	[M+H]+	54.5	77.9	95.19			0.470894	3.40948	1.57049	69.0383	1.74552	6.24946	20.4348	2.09449	2.24166	6.07236	15.2469	7.41855	2.05525	1.03931	0.588017	0.23061	0.76278
462	12.106	186.162	187.169	HMDB0002373	4,6-Dimethylnonanoic acid	C11H22O2	186.162	0	[M+H]+	42.2	15.3	96.18			0.433102	5.79146	3.02817	57.2915	0.267452	14.9621	33.6151	2.0511	4.65482	11.5131	13.3623	13.3592	1.00023	0.000334797	0.999806	8.43063e-05	1.3154
465	3.458	187.064	188.071	HMDB0000734	Indoleacrylic acid	C11H9NO2	187.063	1	[M+H]+	47.1	40.9	96.18	95.4		6897.18	10155.2	8474.1	4906.24	5060.98	4527.95	9129.13	4493.61	6449.41	8052.5	7098.74	6530.52	1.08701	0.120366	0.688946	0.161815	0.0821219
470	1.452	188.116	189.124	HMDB0000446	N-alpha-Acetyllysine	C8H16N2O3	188.116	1	[M+H]+	44.7	28.7	96.06			21.8179	650.506	422.698	10.5956	46.1312	13.2586	328.502	12.8549	34.2626	123.723	230.35	102.52	2.24687	1.16792	0.409274	0.387986	0.0136785
471	2.775	188.116	189.124	HMDB0028907	Isoleucyl-Glycine	C8H16N2O3	188.116	2	[M+H]+	38.4	3.29	91.05			22.1544	286.376	237.807	25.6555	25.2138	35.1367	387.069	23.1507	83.6959	216.499	119.441	149.11	0.801027	-0.320077	0.751097	0.124304	0.97593
472	2.419	/	189.124	HMDB0036190	2-Heptylfuran	C11H18O	166.136	8	[M+Na]+	41.6	21.3	95.34			12.6235	251.976	155.178	38.0842	19.0996	28.4276	150.822	13.5344	38.7733	70.9501	95.3924	60.5015	1.57669	0.656903	0.528254	0.277157	0.288702
474	0.89	188.153	189.16	HMDB0001325	N6,N6,N6-Trimethyl-lysine	C9H20N2O2	188.152	2	[M+H]+	43.9	26.5	94.81	80.7	80.7	68.9887	271.933	123.741	78.2823	114.73	63.4969	206.593	75.4525	69.4154	97.5378	131.535	102.499	1.28328	0.359834	0.539314	0.268158	0.396143
482	11.293	/	191.179	HMDB0061820	3-Dodecene	C12H24	168.188	15	[M+Na]+	52	76.7	98.56			6.73646	11.7979	6.28421	94.7286	3.77375	22.9281	32.9026	11.9446	7.36367	8.18862	24.6642	16.6655	1.47995	0.565551	0.672603	0.172241	0.243403
485	0.945	191.017	192.024	HMDB0304063	2-carboxyxylonolactone	C6H7O7	191.02	10	[M+H]+	41.8	27.4	92.46			137.547	72.9554	95.7151	122.773	176.385	87.1322	147.038	127.524	86.8927	89.8257	121.075	107.682	1.12437	0.169116	0.55408	0.256428	0.776761
487	5.812	/	192.102	HMDB0037715	1-Phenylethyl formate	C9H10O2	150.068	2	[M+ACN+H]+	44.9	27.7	99.06			46.8608	49.1847	42.505	40.248	61.2425	27.7044	32.604	28.1142	15.5563	18.6322	48.0082	24.5222	1.95774	0.969192	0.00129526	2.88764	2.56585
489	11.364	192.115	193.123	HMDB0253333	Ibufenac	C12H16O2	192.115	1	[M+H]+	41.9	17.7	93.1			33.5654	5.24273	1.10095	2.19959	7.88274	1.31787	1.70031	1.49185	0.943859	1.07458	9.99828	1.30569	7.65745	2.93686	0.221664	0.654304	2.25587
490	12.451	192.152	193.159	HMDB0034671	5,8-Megastigmadien-4-one	C13H20O	192.151	1	[M+H]+	52.3	67.5	95.14			21.4909	16.4035	20.8158	49.3626	25.8256	26.5235	31.7618	27.9478	24.2993	24.8212	26.7797	27.0707	0.989249	-0.0155942	0.962448	0.0166226	0.377954
491	11.956	192.188	193.195	HMDB0061832	1-Acetyl-2-methylcyclopentene	C14H24	192.188	1	[M+H]+	46.3	35.6	96.97			1.65036	11.781	5.5501	102.679	0.667179	22.3211	57.0033	4.38474	8.02955	20.2485	24.4656	22.3974	1.09234	0.127419	0.926565	0.0331242	1.13713
505	0.903	196.094	235.057	HMDB0040241	1-(2-Thienyl)-1-heptanone	C11H16OS	196.092	9	[M+K]+	36.4	2.52	89.11			43.9577	140.469	72.8343	50.8263	38.9099	24.4934	300.783	21.5639	52.3149	83.5154	69.3995	96.5341	0.718912	-0.476114	0.638112	0.195103	0.257211
510	12.452	/	198.185	HMDB0039590	2,4-Dodecadienal	C12H20O	180.151	0	[M+NH4]+	46.1	42.9	88.14			77.2718	53.5561	77.3607	72.4139	99.5581	81.9139	74.1264	102.01	84.322	55.5108	76.0321	79.5767	0.955458	-0.0657363	0.744933	0.127883	0.0203051
518	10.656	199.194	200.201	HMDB0251566	Dodecanamide	C12H25NO	199.194	0	[M+H]+	52.6	65	98.22			3664.71	2371.04	3377.32	2620.68	3988.73	2633.35	2722.35	3774.56	2643.5	2451.12	3204.5	2844.98	1.12637	0.171681	0.381311	0.41872	1.19811
522	4.031	/	201.088	HMDB0033386	3-Phenylpropyl acetate	C11H14O2	178.099	6	[M+Na]+	37.5	0.363	93.48			4.95336	73.5383	39.8224	3.27311	6.13228	3.00365	54.4474	1.95217	11.3363	16.9261	25.5439	17.5331	1.4569	0.542897	0.646654	0.189328	0.0967466
524	8.138	200.141	201.149	HMDB0036029	Clarycet	C11H20O3	200.141	0	[M+H]+	40.2	3.24	97.96			1.03115	40.1921	12.7242	712.26	0.870853	93.9238	235.185	14.2485	16.1683	104.645	153.416	92.8341	1.65258	0.72472	0.688247	0.162256	1.27094
525	5.007	/	223.142	HMDB0039784	2,5-Dimethyl-4-(1-pyrrolidinyl)-3(2H)-furanone	C10H15NO2	181.11	12	[M+ACN+H]+	36.8	0.37	96.54			49.8376	22.4538	26.2776	39.7409	60.0089	43.735	29.0444	52.2954	38.8462	25.157	39.6638	37.8156	1.04887	0.0688409	0.835029	0.0782984	0.567497
529	1.468	/	202.108	HMDB0039650	4-Formyl-3-(formylmethyl)-4-hexenoic acid	C9H12O4	184.074	1	[M+NH4]+	47.1	38.8	98.44			85.539	102.38	52.7444	58.3419	206.01	62.8551	34.6014	276.382	102.6	45.5085	101.003	104.389	0.967561	-0.0475751	0.950127	0.0222185	0.690402
532	7.748	/	202.217	HMDB0303903	2-dodecen-1-ol	C12H24O	184.183	0	[M+NH4]+	46.9	39.2	95.74			39.3092	26.31	11.2202	13.1452	15.6003	11.299	10.7115	16.9294	11.2663	9.72401	21.117	11.986	1.7618	0.817051	0.158267	0.800611	2.15204
534	0.947	/	203.053	HMDB0000143	Galactose	C6H12O6	180.063	1	[M+Na]+	39.4	1.64	96.6			618.79	249.751	399.544	1029.62	687.093	439.367	943.775	480.387	419.41	637.388	596.959	584.065	1.02208	0.0315021	0.939735	0.0269945	0.126765
536	6.364	/	203.118	HMDB0256594	Pirfenidone	C12H11NO	185.084	1	[M+NH4]+	49.4	52	95.94			18.0232	0.80848	1.47507	0.539881	16.6732	17.5754	0.565929	0.608603	0.708179	1.02435	7.50396	4.09648	1.83181	0.873266	0.534634	0.271944	0.942003
538	2.739	202.132	203.139	HMDB0028691	Alanylleucine	C9H18N2O3	202.132	3	[M+H]+	44.3	25.9	98.85			19.1423	290.278	309.749	12.313	12.5977	6.47726	344.952	4.85679	40.8359	125.807	128.816	104.586	1.23168	0.300625	0.804733	0.0943483	0.20025
539	2.274	202.132	203.139	HMDB0028900	Isoleucyl-Alanine	C9H18N2O3	202.132	4	[M+H]+	44.6	28.9	98.33			6.29592	289.539	209.581	8.46901	6.06878	3.66913	99.0173	2.48412	12.2401	29.9302	103.991	29.4682	3.52892	1.81923	0.295813	0.528983	0.263701
540	1.599	/	203.14	HMDB0094731	5-Hepteneoylglycine	C9H15NO3	185.105	3	[M+NH4]+	43.2	23.6	95.96			13.6041	219.357	170.969	12.7712	15.0483	10.8122	160.863	8.3866	30.2616	83.6792	86.3501	58.8005	1.46853	0.554368	0.620786	0.207058	0.277276
541	0.962	202.143	203.151	HMDB0001539	Asymmetric dimethylarginine	C8H18N4O2	202.143	1	[M+H]+	46.6	37.6	97.05	89.5	92.3	940.46	712.175	743.345	621.51	1247.37	504.506	610.877	1111.35	656.241	610.159	852.971	698.626	1.22093	0.287977	0.345402	0.461675	1.37641
547	5.558	203.116	204.123	HMDB0062176	N-Lactoylleucine	C9H17NO4	203.116	1	[M+H]+	40	6.72	94.13			69.3323	59.6647	66.5908	66.3039	82.8044	47.971	47.0157	54.4411	40.5317	40.581	68.9392	46.1081	1.49516	0.580304	0.00112727	2.94797	2.70172
549	1.004	203.116	204.123	HMDB0000201	Acetylcarnitine	C9H17NO4	203.116	1	[M+H]+	43.1	21.6	95.35	87.6		348.931	101.287	177.771	531.885	141.154	300.576	424.788	725.431	280.968	353.571	260.205	417.067	0.623894	-0.680627	0.205532	0.687121	1.13192
552	1.397	204.111	205.119	HMDB0029052	Serylvaline	C8H16N2O4	204.111	1	[M+H]+	45.1	30.5	96.54			31.5795	648.205	416.346	72.6539	51.581	18.0595	267.295	14.9158	59.7123	88.9701	244.073	89.7906	2.71825	1.44268	0.293639	0.532187	0.579286
557	1.195	/	206.048	HMDB0240655	o-Cresol sulfate	C7H8O4S	188.014	1	[M+NH4]+	40.4	5.71	97.47			175.74	125.928	130.036	86.79	164.903	160.025	51.8968	179.193	102.225	82.1437	136.679	115.097	1.18752	0.247947	0.471892	0.326157	1.28763
562	5.173	/	207.057	HMDB0302484	-Trideca-1,3,5,11-tetraene-7,9-diyne	C13H12	168.094	2	[M+K]+	43.8	23	97.89			448.163	643.641	406.358	475.162	1018.15	500.129	1904.94	3000.09	542.793	2127.78	598.294	1615.15	0.370427	-1.43274	0.102588	0.988905	1.68271
563	5.044	206.05	207.057	HMDB0036187	2-[(2-Furanylmethyl)thio]-6-methylpyrazine	C10H10N2OS	206.051	6	[M+H]+	49.1	58.2	94.76			435.083	58.3457	59.8617	66.3082	230.805	296.182	83.3001	30.571	10.9455	219.006	170.081	128.001	1.32875	0.410065	0.661215	0.179658	0.716633
572	3.795	208.132	231.121	HMDB0062236	-epoxy--hydroxy-ETE	C9H20O5	208.131	2	[M+Na]+	42.8	18.5	98.16			260.653	158.725	174.24	140.081	366.201	224.097	155.91	239.142	219.487	173.099	219.98	202.347	1.08714	0.120541	0.705045	0.151783	0.417112
573	11.174	208.183	209.19	HMDB0035862	6,10-Dimethyl-9-methylene-5-undecen-2-one	C14H24O	208.183	0	[M+H]+	43.8	23	96.48			1.80707	17.1403	6.59511	383.285	4.68298	31.9612	92.9424	11.3014	7.39823	38.5425	82.7021	36.4292	2.27022	1.18283	0.563193	0.249343	0.84783
577	5.255	/	210.11	HMDB0037729	2-Furanylmethyl butanoate	C9H12O3	168.079	13	[M+ACN+H]+	37	0.53	97.95			435.67	122.354	16.7372	15.4682	22.602	19.0389	23.3979	59.8708	25.184	22.6632	122.566	30.0309	4.08133	2.02904	0.287357	0.541579	1.41554
578	6.965	/	210.149	HMDB0302271	Sedanonic anhydride	C12H16O2	192.115	1	[M+NH4]+	39.3	4.38	93.53			33.6905	7.36233	0.598221	0.5952	0.923369	0.689524	0.95472	0.472214	0.504461	0.722362	8.63392	0.668656	12.9124	3.69068	0.280967	0.551345	1.81184
579	6.77	/	210.185	HMDB0040247	2-Undecenal	C11H20O	168.151	1	[M+ACN+H]+	41.6	10.3	99.05			81.4394	34.8522	20.9565	12.2709	25.6338	20.6068	15.1669	33.3889	25.8714	22.6598	35.0306	23.5388	1.48821	0.573575	0.38589	0.413537	1.13572
580	11.956	210.198	211.206	HMDB0302568	9-Tetradecenal	C14H26O	210.198	0	[M+H]+	44	22.6	98.06			19.6351	114.528	46.9628	1072.29	4.01416	205.331	605.39	38.544	87.7145	212.116	251.486	229.819	1.09428	0.129977	0.926922	0.032957	1.12244
588	0.922	/	213.075	HMDB0000517	Arginine	C6H14N4O2	174.112	1	[M+K]+	39.4	4.69	94.11			61.408	248.339	159.329	36.4523	54.0916	34.6289	234.579	45.6875	66.2516	95.09	111.924	95.2473	1.17509	0.232769	0.766333	0.115583	0.0324476
589	7.48	/	213.087	HMDB0032064	3-Butyl-1(3H)-isobenzofuranone	C12H14O2	190.099	9	[M+Na]+	38.9	15.4	89.18			47.6571	6.23269	24.9857	18.2846	27.8983	39.9677	13.3806	20.0028	30.4322	23.2192	25.0117	25.4005	0.984693	-0.0222545	0.963209	0.0162795	0.179266
590	1.368	/	213.124	HMDB0247190	N-[(3s)-2-Oxotetrahydrofuran-3-Yl]butanamide	C8H13NO3	171.09	1	[M+ACN+H]+	41.2	13.6	93.67			76.2976	215.254	143.405	177.024	134.016	112.354	136.814	68.6119	160.14	128.727	149.199	121.329	1.22971	0.298315	0.344263	0.46311	0.282555
591	3.728	/	213.16	HMDB0243896	1-Hydroxy-2,2,6,6-tetramethyl-4-piperidinone	C9H17NO2	171.126	3	[M+ACN+H]+	40.6	8.87	97.04			5.68905	72.005	21.0223	4.88636	5.91092	3.61612	39.9351	4.46567	3.37206	19.6983	21.9027	14.2174	1.54055	0.623448	0.615833	0.210537	0.125783
592	0.92	/	214.006	HMDB0304040	2,3-dioxogulonate	C6H7O7	191.02	10	[M+Na]+	41.8	27.3	92.46			62.584	45.1182	23.5478	43.2815	83.3833	30.4199	101.268	37.6885	35.0658	30.173	51.583	46.9231	1.09931	0.136595	0.790615	0.102035	0.658944
593	7.912	/	236.162	HMDB0030759	Pterosin B	C14H18O2	218.131	11	[M+NH4]+	37.4	2.25	96.75			67.4717	25.4858	12.7524	21.1861	14.3119	16.0495	23.6966	14.6045	11.7416	17.2162	28.2416	16.6617	1.695	0.761285	0.292136	0.534414	1.51924
598	3.812	/	215.103	HMDB0039841	2-Benzyl-4,5-dimethyl-1,3-dioxolane	C12H16O2	192.115	6	[M+Na]+	36.8	0.15	90.26			5.65459	78.8608	30.7106	5.56637	2.6718	5.79028	71.4034	2.26199	15.4304	31.8765	24.6928	25.3525	0.97398	-0.0380356	0.973413	0.011703	0.623595
599	1.551	214.132	215.139	HMDB0029135	Valylproline	C10H18N2O3	214.132	1	[M+H]+	47.9	44.5	96.7	79.5		75.1194	968.147	694.607	230.03	91.3524	110.784	502.888	63.4687	236.173	419.981	411.851	266.659	1.54449	0.627128	0.492331	0.307743	0.211406
601	8.852	214.157	215.164	HMDB0037398	4-Acetoxy-2-hexyltetrahydrofuran	C12H22O3	214.157	0	[M+H]+	42.4	17.2	95.12			1.0523	1.45728	0.845764	48.0304	0.520876	3.7422	17.609	0.510106	0.664436	5.71193	10.3813	5.64754	1.8382	0.878297	0.646159	0.189661	0.420402
605	3.891	/	217.083	HMDB0029414	alpha-Amino-4-carboxy-3-furanpropanoic acid	C8H9NO5	199.048	3	[M+NH4]+	51	60.5	97.79			14.8057	107.878	76.8543	25.5691	20.6673	31.6963	81.1854	10.7043	36.2341	50.4277	49.1548	42.0496	1.16897	0.225242	0.752639	0.123413	0.456598
607	1.499	/	217.118	HMDB0038594	Calystegine B2	C7H13NO4	175.084	1	[M+ACN+H]+	43.6	20.8	98.97			15.4782	33.0029	33.7406	36.6975	17.37	22.094	17.1957	64.3356	15.6372	24.9097	27.2578	28.8344	0.945322	-0.0811215	0.879567	0.0557312	0.181257
612	11.556	/	217.195	HMDB0246592	4-Vinylcyclohexene	C8H12	108.094	1	[2M+H]+	49.3	53.3	93.82			1.76615	4.33689	2.08094	150.76	1.73518	15.5312	45.2009	1.84867	2.10655	3.84125	32.1358	13.7057	2.3447	1.2294	0.566031	0.24716	0.23033
615	6.697	/	218.121	HMDB0247447	8-Mercaptooctanoic acid	C8H16O2S	176.087	1	[M+ACN+H]+	43.4	20.2	97.85			122.417	91.2787	17.4186	31.2298	25.3974	20.9395	22.6833	26.6505	14.6461	19.9691	57.5483	20.9777	2.74331	1.45592	0.154224	0.811849	2.07126
617	1.577	217.132	218.139	HMDB0000824	Propionylcarnitine	C10H19NO4	217.131	1	[M+H]+	47	40	96.81	93.1		85.729	45.9226	83.5018	356.218	127.777	72.6285	125.571	96.1119	41.3598	103.647	139.83	87.8635	1.59144	0.670335	0.392168	0.406527	0.680034
618	0.834	217.143	218.15	HMDB0028692	Alanyllysine	C9H19N3O3	217.143	1	[M+H]+	48.7	49.9	95.1			7.84571	254.531	125.975	8.50292	8.39472	3.4709	348.054	1.90979	20.8118	102.52	81.0499	95.3535	0.849994	-0.234476	0.865944	0.0625104	0.295253
619	6.504	/	218.212	HMDB0000638	Dodecanoic acid	C12H24O2	200.178	1	[M+NH4]+	52.5	65.4	98.42			555.617	327.838	87.3638	107.693	119.533	123.59	106.03	142.369	133.559	92.3403	239.609	119.578	2.00379	1.00273	0.254692	0.593985	1.66636
622	4.405	218.073	219.08	HMDB0028783	Cysteinyl-Proline	C8H14N2O3S	218.073	3	[M+H]+	47.5	48	93.1			3.10991	33.241	16.4026	4.45775	1.88371	2.91424	29.5499	0.401643	9.63907	22.9444	11.819	13.0899	0.902912	-0.147343	0.881038	0.0550055	0.39799
623	4.317	218.088	219.096	HMDB0006248	gamma-Glutamylalanine	C8H14N2O5	218.09	9	[M+H]+	38	3.79	96.14			7.89223	0.823023	0.788782	0.302613	6.52647	22.2397	0.650952	0.325271	0.43828	1.31701	3.26662	4.99424	0.654078	-0.612466	0.717653	0.144085	0.376329
625	1.002	218.127	219.134	HMDB0033675	Lysopine	C9H18N2O4	218.127	1	[M+H]+	49	50.4	95.45			206.218	360.919	236.327	152.99	192.037	71.1732	189.277	147.144	87.4257	130.219	229.698	125.048	1.83688	0.877261	0.0349627	1.4564	1.97993
627	2.45	218.127	219.134	HMDB0029043	Serylleucine	C9H18N2O4	218.127	2	[M+H]+	48.5	47.8	96.77			28.5255	416.195	312.473	16.9286	20.109	13.3045	292.275	10.6184	59.8287	121.644	158.846	99.5342	1.5959	0.674367	0.570199	0.243974	0.149407
628	12.195	218.204	219.211	HMDB0037740	1,2-Dimethyl-4-(6-methyl-4-heptenyl)-1,3-cyclohexadiene	C16H26	218.203	0	[M+H]+	55.1	78	98.05			27.4324	126.987	62.5219	2251	16.8486	297.159	1189.79	59.0781	108.136	319.803	496.958	394.793	1.25878	0.332027	0.838272	0.0766152	1.04923
630	1.459	219.074	220.082	HMDB0255868	O-Succinylhomoserine	C8H13NO6	219.074	1	[M+H]+	39.7	5.45	94.28			116.719	74.3574	79.4706	122.537	221.36	79.8784	40.8805	180.843	62.461	45.1117	122.889	81.835	1.50167	0.586564	0.297797	0.52608	1.71379
633	2.315	219.111	220.118	HMDB0250782	3-[[2,4-Dihydroxy-3,3-dimethylbutanoyl]amino]propanoic acid	C9H17NO5	219.111	1	[M+H]+	48.2	43.8	98.6			904.415	751.473	784.413	654.415	1503.05	996.125	483.538	1257.36	757.981	690.68	919.553	837.137	1.09845	0.135469	0.693274	0.159095	0.717592
636	5.536	220.103	221.111	HMDB0254882	Morantel	C12H16N2S	220.103	1	[M+H]+	44.4	25.1	97.63			22814.9	14944.4	18731.8	10344.1	48583.8	30313.4	29933.5	36733.2	13804.6	23750	23083.8	26906.9	0.857912	-0.221098	0.634426	0.197619	0.680009
640	12.993	/	221.226	HMDB0059907	Tetradecane	C14H30	198.235	13	[M+Na]+	42.2	26.4	98.15			5.06284	9.12399	7.09621	30.5694	0.280289	16.1269	24.1087	4.37879	10.3063	13.7256	10.4265	13.7292	0.759441	-0.396991	0.607354	0.216558	1.05941
650	3.549	222.101	223.108	HMDB0028995	Phenylalanylglycine	C11H14N2O3	222.1	1	[M+H]+	40.1	4.6	96.92			97.181	451.604	438.228	70.0955	40.8527	72.4997	392.085	18.8149	88.8181	226.305	219.592	159.705	1.37499	0.459422	0.614872	0.211215	0.00714069
655	5.045	223.077	224.084	HMDB0060549	Norketamine	C12H14ClNO	223.076	1	[M+H]+				80		712.475	99.0835	101.822	109.469	375.714	483.406	52.1437	56.6614	14.603	378.929	279.713	197.149	1.41879	0.504662	0.60812	0.216011	0.951924
656	12.45	/	224.201	HMDB0035631	alpha-Irone	C14H22O	206.167	1	[M+NH4]+	48	44.4	96.04			40.9111	28.395	38.872	37.6194	52.5712	43.7166	39.1777	54.7065	44.7247	28.6965	39.6737	42.2044	0.940038	-0.0892092	0.670402	0.173664	0.0286394
663	6.217	/	248.126	HMDB0036998	Oleuropeic acid	C10H16O3	184.11	3	[M+ACN+Na]+	39.8	5.25	96.82			18.4281	5.5945	0.81097	0.611089	0.855661	0.52597	0.602939	0.721588	0.882553	0.460324	5.26006	0.638675	8.2359	3.04193	0.248333	0.604965	1.99942
664	13.575	/	226.18	HMDB0038047	Carvyl propionate	C13H20O2	208.146	1	[M+NH4]+	41.4	10.9	97.01			18.0448	2.85019	0.440348	0.0817302	0.0868488	0.411108	0.0774495	0.303254	0.242905	0.0730583	4.30078	0.221555	19.4118	4.27886	0.305554	0.514912	1.64019
665	13.659	/	226.18	HMDB0031869	E)-Lyratol propanoate	C13H20O2	208.146	1	[M+NH4]+	40.5	6.28	97.01			22.1953	5.07298	0.440348	0.30881	0.0997545	0.411108	0.36269	0.303254	1.41074	0.562364	5.62344	0.61003	9.2183	3.2045	0.303316	0.518105	1.08581
667	1.306	/	227.066	HMDB0304273	Betalamate	C9H7NO5	209.034	1	[M+NH4]+	41.1	11.1	95.12			116.007	84.9037	119.319	144.153	141.153	118.425	70.0994	148.835	93.2923	87.7128	121.107	103.673	1.16816	0.224241	0.34437	0.462974	1.30598
668	7.557	/	227.139	HMDB0094729	3-Hepteneoylglycine	C9H15NO3	185.105	0	[M+ACN+H]+	46.2	35.4	95.84			23.0518	18.4803	39.0435	8.69522	36.0706	27.8407	5.85316	82.9407	15.7834	2.87891	25.0683	27.0594	0.926418	-0.110264	0.902084	0.044753	1.05757
669	8.823	226.157	227.164	HMDB0031740	Methyl dihydrojasmonate	C13H22O3	226.157	0	[M+H]+	43	18.1	97.32			2.1009	11.09	3.61893	125.59	0.852365	20.54	67.6727	3.13467	4.5287	24.8387	28.6505	24.143	1.1867	0.246959	0.871399	0.0597831	0.939108
671	1.428	/	228.134	HMDB0028695	Alanylproline	C8H14N2O3	186.1	1	[M+ACN+H]+	48.5	48.7	95.42			7.46143	205.661	131.103	25.375	6.85437	4.68016	109.841	2.73561	24.2588	47.7467	75.291	37.8525	1.98907	0.992091	0.425057	0.371553	0.112415
672	6.966	/	250.141	HMDB0094646	2-Pentanamido-3-phenylpropanoic acid	C14H19NO3	249.136	9	[M+H]+	40.4	16.2	96.09			122.718	28.3491	0.651705	0.468492	0.544783	0.40155	0.712303	0.824977	0.549562	0.537054	30.5464	0.605089	50.4824	5.65771	0.274447	0.561542	1.80153
674	8.573	/	250.178	HMDB0036688	Costunolide	C15H20O2	232.146	10	[M+NH4]+	37.1	0.997	95.77			378.997	136.411	88.4974	148.076	101.317	93.4349	163.615	108.339	97.726	110.092	170.66	114.641	1.48864	0.573995	0.335752	0.473981	1.44472
676	5.6	/	229.118	HMDB0001925	Ibuprofen	C13H18O2	206.131	6	[M+Na]+	38.7	7.92	92.8			5.62068	91.1225	71.3836	11.1007	6.48374	4.1883	79.0138	5.81121	11.8971	43.3258	37.1422	28.8472	1.28755	0.364627	0.730952	0.136111	0.261402
677	1.483	/	229.119	HMDB0012150	2-Keto-6-acetamidocaproate	C8H13NO4	187.084	1	[M+ACN+H]+	45.6	31.8	97.63			28.1568	371.011	236.841	51.3126	27.246	29.7052	237.058	17.5807	79.4203	152.147	142.913	103.182	1.38506	0.469948	0.63462	0.197486	0.28888
678	8.114	228.118	229.126	HMDB0037386	Menthone 8-thioacetate	C12H20O2S	228.118	0	[M+H]+	41.7	11.7	97.22			115.329	92.894	16.6174	10.3479	24.7923	21.1565	19.4632	28.9693	11.897	17.6183	51.996	19.8209	2.6233	1.39138	0.212967	0.671687	1.52689
682	0.843	/	229.155	HMDB0013010	N-Heptanoylglycine	C9H17NO3	187.121	1	[M+ACN+H]+	46.2	35.5	96.98			102.059	84.0993	251.487	125.769	251.492	70.5063	107.792	172.993	112.037	152.551	162.982	123.176	1.32316	0.403988	0.369214	0.432721	0.482443
683	3.388	228.148	229.155	HMDB0011175	Leucylproline	C11H20N2O3	228.147	1	[M+H]+	43.5	21.6	97.44	92.9		192.458	1909.51	1272.82	347.537	230.422	162.88	976.177	98.6912	420.616	758.939	790.55	483.461	1.63519	0.709458	0.45346	0.343461	0.0812832
686	9.527	228.173	229.18	HMDB0036139	Menthone 1,2-glyceryl ketal	C13H24O3	228.173	0	[M+H]+	47.4	38.7	98.23			41.7046	527.682	185.206	7055.44	21.343	1131.22	2662.09	178.515	370.739	1217.21	1566.28	1111.95	1.40858	0.494242	0.760984	0.118624	1.21925
687	11.956	228.209	229.216	HMDB0031072	12-Methyltridecanoic acid	C14H28O2	228.209	1	[M+H]+	41.1	11.8	95.1			0.40886	5.64469	3.24244	72.6082	0.255891	13.2266	43.3049	1.51255	4.06791	14.8029	16.432	15.383	1.0682	0.0951755	0.949082	0.0226965	1.24604
690	8.731	229.241	230.248	HMDB0304813	Xestoaminol C	C14H31NO	229.241	0	[M+H]+	50.3	53.8	97.71			1809.22	1098.83	345.075	349.921	429.241	351.613	345.251	477.691	343.907	280.837	806.457	359.86	2.24103	1.16416	0.195971	0.707809	1.98922
691	1.406	/	231.084	HMDB0029968	Ethyl betaglucopyranoside	C8H16O6	208.095	1	[M+Na]+	44.9	27.6	98.38			152.59	63.5734	93.1111	63.1322	173.702	34.0231	24.939	324.985	32.2634	9.94715	109.222	85.2314	1.28147	0.357803	0.718812	0.143385	1.88113
693	3.503	230.163	231.171	HMDB0028942	Leucyl-Valine	C11H22N2O3	230.163	1	[M+H]+	40.1	3.55	98.14			26.0978	602.787	601.406	30.4154	14.6011	13.864	383.734	3.85848	30.8471	118.253	255.061	110.111	2.3164	1.21188	0.396652	0.40159	0.219289
694	2.924	230.163	231.171	HMDB0028920	Isoleucyl-Valine	C11H22N2O3	230.163	1	[M+H]+	40.2	6.24	96.54			8.49423	330.468	236.028	27.8326	4.29954	8.02788	136.565	8.21758	22.8622	53.4456	121.424	45.8237	2.64981	1.40589	0.341913	0.466084	0.0293506
695	4.066	230.164	231.171	HMDB0029131	Valylleucine	C11H22N2O3	230.163	3	[M+H]+	40.1	5.71	98.11			28.2848	750.166	437.464	15.4443	27.4144	7.49709	324.98	5.75413	45.7409	125.209	251.755	101.836	2.47215	1.30577	0.389089	0.409952	0.22123
697	1.42	/	232.129	HMDB0001370	Diaminopimelic acid	C7H14N2O4	190.095	1	[M+ACN+H]+	42.7	20.3	94.42			4.41282	150.456	75.3961	10.4085	3.42583	2.02775	115.171	2.79756	19.2455	61.3386	48.8198	40.1161	1.21696	0.283286	0.814994	0.0888456	0.334525
699	3.044	/	232.155	HMDB0000736	Isobutyrylcarnitine	C11H22NO4	232.154	1	[M+H]+	45.9	36.4	94.79			322.696	91.7156	250.327	281.18	326.215	275.169	242.055	161.373	110.373	349.374	254.427	227.669	1.11753	0.160314	0.668406	0.17496	0.204464
700	7.928	/	254.173	HMDB0037326	Traumatin	C12H20O3	212.141	11	[M+ACN+H]+	51.9	77.4	94.09			19.2485	7.83519	2.66409	2.05558	1.25217	2.12385	1.98752	1.60668	2.06546	2.04316	6.6111	1.96534	3.36385	1.75011	0.23939	0.620895	1.68452
704	1.496	232.106	233.113	HMDB0001199	N2-Succinylornithine	C9H16N2O5	232.106	1	[M+H]+	45	28.3	97.91			88.2892	238.754	215.512	73.3609	43.0098	82.5285	278.689	22.221	174.438	258.692	131.785	163.314	0.806944	-0.309459	0.632801	0.198733	0.661857
705	1.377	/	233.15	HMDB0094777	7-hydroxyoct-5-enoylglycine	C10H17NO4	215.116	0	[M+NH4]+	40.2	6.79	95.05			12.2914	312.189	185.999	23.5954	22.9975	7.50461	142.655	7.50312	21.5115	50.0427	111.415	45.8434	2.43033	1.28115	0.355165	0.44957	0.380957
706	2.345	/	233.15	HMDB0094752	4-hydroxyoct-1-enoylglycine	C10H17NO4	215.116	1	[M+NH4]+	42.1	13.5	98.47			2.91275	214.959	170.473	9.19557	2.37897	2.43323	83.5347	0.741236	7.47252	19.7939	79.984	22.7951	3.50882	1.81099	0.297868	0.525976	0.237788
710	12.705	232.219	233.226	HMDB0302481	Z,Z)-1,8,11,14-Heptadecatetraene	C17H28	232.219	0	[M+H]+	51.5	61.2	96.85			2.69802	6.15222	3.30446	68.6744	2.70772	16.1999	28.8514	4.80254	6.60926	11.6312	16.7074	13.6189	1.22678	0.294878	0.827281	0.0823468	0.917171
713	6.704	/	234.207	HMDB0002059	12-Hydroxydodecanoic acid	C12H24O3	216.173	1	[M+NH4]+	51.8	67.2	92.78			82.4518	45.5382	4.46504	6.10176	4.74076	3.98833	4.35815	6.16562	5.14622	4.51677	28.6595	4.83502	5.92749	2.56742	0.20061	0.697648	1.91793
724	6.088	236.098	237.106	HMDB0033122	Glycosminine	C15H12N2O	236.095	15	[M+H]+	39.7	21.8	92.07			43.5413	1.83593	6.15142	0.680899	36.8113	47.4426	2.31535	0.991579	0.925086	3.80482	17.8042	11.0959	1.60457	0.682191	0.619004	0.208307	0.713033
726	3.714	236.117	237.124	HMDB0028694	Alanylphenylalanine	C12H16N2O3	236.116	2	[M+H]+	41.5	12.9	96.59			5.14152	155.388	74.6954	3.37872	5.15723	2.52087	94.5462	2.04916	6.30013	21.8632	48.7522	25.4559	1.91516	0.937467	0.521327	0.28289	0.0867603
732	5.173	237.092	238.099	HMDB0015352	Ketamine	C13H16ClNO	237.092	1	[M+H]+				92.3		4863.23	7074.64	4808.54	5108.64	11163.3	5790.95	21035.5	34893.8	6090.46	22801.9	6603.67	18122.5	0.36439	-1.45644	0.104818	0.979565	1.71384
739	12.996	238.23	239.237	HMDB0037544	2-Dodecylcyclobutanone	C16H30O	238.23	0	[M+H]+	42	13	97.55			35.9051	51.863	40.0668	251.202	10.684	145.3	218.989	46.3229	83.4437	120.845	77.9442	122.98	0.633794	-0.657913	0.417797	0.379035	1.43612
741	4.754	/	240.079	HMDB0247033	6-Amino-1-naphthalenesulfonamide	C10H10N2O2S	222.046	6	[M+NH4]+	39.3	11.7	91.51			81.0358	8.42077	8.66613	1.86412	51.0494	54.9757	1.36196	2.87312	2.30328	33.4234	30.2072	18.9875	1.5909	0.669845	0.568305	0.245419	0.694235
743	10.356	/	240.099	HMDB0036905	2-Propenyl phenylacetate	C11H12O2	176.084	0	[M+ACN+Na]+	39.9	6.2	93.91			72.1735	88.1201	60.2248	98.1124	52.8615	118.597	61.1975	76.0779	88.925	57.1041	74.2984	80.3804	0.924336	-0.113511	0.673988	0.171348	0.0731298
744	10.732	/	240.1	HMDB0037145	3-(4-Methoxyphenyl)-2-methyl-2-propenal	C11H12O2	176.084	0	[M+ACN+Na]+	40.5	10.8	91.78			160.687	157.347	176.69	143.625	120.584	238.162	203.363	104.199	218.422	145.219	151.787	181.873	0.834574	-0.260887	0.307584	0.512036	0.991578
767	1.079	/	243.074	HMDB0257672	2-[2,6-Diaminohexanoyl]oxyacetic acid	C8H16N2O4	204.111	0	[M+K]+	44.3	32	90.12			484.352	327.013	526.666	55.4614	464.419	429.699	367.3	462.94	292.159	303.631	371.582	371.146	1.00118	0.00169632	0.996337	0.00159383	0.444077
775	10.166	242.188	243.196	HMDB0030982	6-Ketomyristic acid	C14H26O3	242.188	0	[M+H]+	42.4	16.8	95.28			0.305581	1.97459	0.726785	62.0926	0.469792	4.16345	24.2829	1.06566	1.67036	7.15335	13.1139	7.66714	1.7104	0.774334	0.685754	0.163832	1.03087
782	0.975	/	244.079	HMDB0001129	N-Acetylmannosamine	C8H15NO6	221.09	1	[M+Na]+	47.9	42.6	97.6			613.405	384.025	424.643	368.345	1237.91	225.411	356.934	873.359	375.981	492.879	605.665	464.913	1.30275	0.381559	0.496955	0.303683	0.917708
787	4.218	243.148	244.155	HMDB0241656	4-Tiglylcarnitine	C12H21NO4	243.147	3	[M+H]+	44.6	28.2	98.32			37.9266	13.9226	29.6801	31.8101	26.6829	9.03011	9.83167	34.1869	15.0956	11.1332	28.0044	15.8555	1.76623	0.820671	0.0838276	1.07661	2.12112
788	1.529	/	244.166	HMDB0028690	Alanylisoleucine	C9H18N2O3	202.132	2	[M+ACN+H]+	46.5	40.3	94.1			4.05701	224.673	44.4929	3.74823	3.65816	2.64611	176.717	2.11844	9.99184	86.8851	56.1259	55.6718	1.00816	0.0117208	0.993595	0.00279048	0.540094
789	4	243.159	244.166	HMDB0028959	Lysylproline	C11H21N3O3	243.158	3	[M+H]+	46.2	39.8	94.37			4.80987	195.417	40.0577	0.70532	1.03163	3.02569	126.006	2.06854	2.48809	40.8608	48.4042	34.8898	1.38735	0.472328	0.769045	0.114048	0.47824
790	7.803	243.183	266.173	HMDB0013286	N-Undecanoylglycine	C13H25NO3	243.183	1	[M+Na]+	41	8.64	97.1			235.387	117.216	51.4204	25.4146	92.6516	38.7504	41.647	81.7146	102.321	52.8542	104.418	63.4575	1.64548	0.718508	0.317681	0.498009	1.10189
798	3.893	/	245.077	HMDB0006794	5-(2'-Carboxyethyl)-4,6-Dihydroxypicolinate	C9H9NO6	227.043	3	[M+NH4]+	48.5	49.2	96.38			15.864	125.394	86.9191	25.376	16.33	35.6085	71.0366	13.603	46.2979	54.5792	53.9766	44.2251	1.2205	0.287469	0.702363	0.153439	0.588368
805	8.822	244.167	245.175	HMDB0036141	Menthyl ethylene glycol carbonate	C13H24O4	244.167	0	[M+H]+	39.5	1.67	95.94			1.90806	4.85684	0.883065	70.3025	0.774127	8.63951	35.6811	1.15136	1.53822	12.2055	15.7449	11.8431	1.32946	0.410836	0.801998	0.0958265	0.628535
806	4.991	244.179	245.186	HMDB0253149	Hexanoyllysine	C12H24N2O3	244.179	1	[M+H]+	40.7	7.51	97			16.8959	568.412	406.295	10.8407	12.527	5.35697	328.777	2.97515	30.5761	119.529	202.994	97.4429	2.08321	1.05881	0.46051	0.336761	0.0448305
807	6.073	/	245.186	HMDB0302999	Palustrol	C15H26O	222.198	6	[M+Na]+	42.2	24.6	93.02			2.03846	24.2468	19.9492	1.26861	1.52688	0.868664	15.1249	1.39156	4.36706	6.40015	9.80598	5.63047	1.74159	0.800406	0.49054	0.309325	0.0906853
808	4.776	244.179	245.186	HMDB0028932	Leucyl-Isoleucine	C12H24N2O3	244.179	2	[M+H]+	39.6	2.98	96.72			14.9019	540.035	414.683	22.6988	17.8836	5.71979	244.468	2.80041	40.511	90.5135	202.04	76.8026	2.63065	1.39542	0.35219	0.453223	0.255633
809	4.428	244.179	245.187	HMDB0028911	Isoleucyl-Leucine	C12H24N2O3	244.179	3	[M+H]+	39.7	3.69	97.87			6.08043	313.557	181.712	37.5288	6.91774	16.1151	88.0666	1.35057	19.0301	35.0112	109.159	31.9147	3.42034	1.77414	0.276238	0.558717	0.271305
817	2.524	245.138	246.145	HMDB0028902	Isoleucyl-Asparagine	C10H19N3O4	245.138	1	[M+H]+	42.4	16.3	97.28			5.1946	94.1598	73.2219	2.70324	6.55478	2.87648	82.0853	1.17106	11.4349	38.3762	36.3669	27.1888	1.33757	0.419614	0.721422	0.141811	0.214599
819	4.635	245.163	246.171	HMDB0000378	2-Methylbutyroylcarnitine	C12H23NO4	245.163	2	[M+H]+	46.6	38.7	97.09			182.236	136.047	244.863	520.366	607.363	165.712	390.744	260.298	323.855	419.134	338.175	311.948	1.08407	0.116463	0.811799	0.0905515	0.431362
820	4.515	245.163	246.171	HMDB0000688	Isovalerylcarnitine	C12H23NO4	245.163	2	[M+H]+	46.6	38.7	97.09			70.7933	56.959	90.4854	218.549	151.864	54.7416	121.917	109.424	103.015	177.097	117.73	113.239	1.03966	0.0561127	0.903317	0.0441596	0.357566
823	4.774	/	247.075	HMDB0030681	5-Deoxydiplosporin	C12H16O3	208.11	10	[M+K]+	39.7	14.1	94.78			2.952	45.4062	45.222	3.29368	3.21554	1.41682	21.6782	3.04355	9.74873	14.7428	20.0179	10.126	1.97688	0.983222	0.408912	0.38837	0.0899977
824	4.408	/	247.075	HMDB0302748	8-Acetoxycarvone	C12H16O3	208.11	11	[M+K]+	38.5	10.3	93.65			2.75142	21.9861	12.4624	4.4871	1.82178	2.52881	27.1916	0.465956	8.76938	21.5739	8.70175	12.1059	0.7188	-0.476337	0.615013	0.211116	0.536907
825	1.686	246.104	247.112	HMDB0029023	Prolyl-Methionine	C10H18N2O3S	246.104	2	[M+H]+	40.4	8.38	96.51			9.97261	280.311	165.523	25.5094	20.9261	9.31327	98.2278	7.76965	38.2461	78.0357	100.448	46.3185	2.16865	1.11679	0.380932	0.419152	0.0258149
826	1.844	246.122	247.129	HMDB0011172	gamma-Glutamylvaline	C10H18N2O5	246.122	1	[M+H]+	42.4	16.2	96.8			62.7217	96.6032	124.512	70.0447	101.547	57.836	68.7828	72.9607	77.183	118.83	91.0856	79.1185	1.15126	0.203208	0.456691	0.340378	0.155929
827	2.955	246.122	247.129	HMDB0029126	Valylglutamic acid	C10H18N2O5	246.122	1	[M+H]+	42.3	15.2	97.78			81.804	513.236	301.475	35.1498	48.329	58.7404	419.638	27.2545	165.552	343.338	195.999	202.905	0.965965	-0.0499575	0.95584	0.0196146	0.624005
828	2.549	246.122	247.129	HMDB0028757	Aspartyl-Leucine	C10H18N2O5	246.122	1	[M+H]+	39.7	7.59	92.46			33.7232	176.773	123.695	33.6636	16.884	49.6609	184.489	8.54095	65.2672	118.554	76.9477	85.3024	0.902058	-0.148709	0.85279	0.0691578	0.587596
831	9.527	246.183	247.19	HMDB0072866	MG(10:0/0:0)	C13H26O4	246.183	0	[M+H]+	39.5	0.148	97.28			0.936212	19.7577	6.4	272.523	0.405011	41.114	91.1169	5.74695	11.6764	43.117	60.0044	38.5542	1.55636	0.638179	0.7085	0.14966	1.2332
834	1.34	247.142	248.149	HMDB0013127	3-Hydroxybutyrylcarnitine	C11H21NO5	247.142	1	[M+H]+	45.6	32.6	95.87			486.566	147.709	187.143	242.72	192.14	197.372	111.153	403.511	135.609	195.868	251.256	208.702	1.20389	0.267709	0.607676	0.216328	1.21551
838	0.887	248.039	249.046	HMDB0240528	Homovanillyl alcohol sulfate	C9H12O6S	248.035	12	[M+H]+	36.1	2.86	90.76			48.4711	46.3758	50.8949	63.5776	88.041	76.3325	62.6496	71.2119	65.4378	71.179	59.4721	69.3622	0.857414	-0.221936	0.2573	0.589561	1.4652
839	3.451	/	249.061	HMDB0254265	lysine phosphoester	C6H15N2O5P	226.072	1	[M+Na]+	43.7	23.5	96.07			47.5782	27.8956	45.2485	57.0576	46.7525	42.8266	36.7436	37.4649	49.7541	33.3958	44.9065	40.037	1.12162	0.16559	0.404175	0.39343	0.846141
843	1.861	/	250.094	HMDB0251415	Dinaline	C13H13N3O	227.106	6	[M+Na]+	43.6	38.7	86.22			460.989	323.753	505.574	359.797	814.423	497.316	244.466	1100.85	521.859	394.073	492.907	551.714	0.893411	-0.162604	0.737789	0.132068	0.0971517
847	5.331	250.078	251.085	HMDB0041064	2-Methoxycanthin-6-one	C15H10N2O2	250.074	14	[M+H]+	45.3	49.7	91.8			25.0086	1.54209	2.80281	0.931028	16.2187	18.7069	1.20355	1.76975	1.44964	4.23428	9.30064	5.47282	1.69942	0.765046	0.53341	0.272939	0.632295
850	6.363	250.114	251.121	HMDB0303034	Dechlorodiazepam	C16H14N2O	250.111	14	[M+H]+	42	30.6	94.2			89.8393	1.91935	6.87792	0.694866	84.5814	86.4111	0.724385	0.881787	0.898854	5.04296	36.7826	18.7918	1.95737	0.968918	0.519175	0.284686	0.903054
851	3.769	/	251.137	HMDB0240365	N,N,N-Trimethylalanylproline betaine	C11H20N2O3	228.147	2	[M+Na]+	43.7	24.5	96.26			3.17328	5.56247	16.5377	11.3176	6.7688	3.37591	16.7986	1.95105	12.9059	10.8432	8.67199	9.17494	0.945182	-0.0813356	0.895087	0.0481347	0.47549
853	9.956	250.193	251.201	HMDB0037631	3-Methyl-alpha-ionyl acetate	C16H26O2	250.193	0	[M+H]+	45.4	33.2	93.82			1.72363	8.89105	4.0528	59.6379	5.5756	10.9106	23.7071	7.05333	6.91517	7.53983	15.9762	11.2252	1.42324	0.509184	0.688728	0.161952	0.645252
857	2.234	/	252.073	HMDB0000663	Glucaric acid	C6H10O8	210.038	8	[M+ACN+H]+	47.3	48.6	96.25			256.931	138.358	198.456	180.388	226.674	172.885	112.965	185.768	127.131	182.209	200.161	156.192	1.28151	0.357846	0.11894	0.924673	1.66331
863	3.309	252.111	253.119	HMDB0029046	Serylphenylalanine	C12H16N2O4	252.111	1	[M+H]+	44.7	28.3	96.55			6.70685	246.399	121.608	7.63721	9.93079	6.04777	103.108	4.55951	10.0425	27.8572	78.4563	30.3229	2.58736	1.37148	0.372351	0.429048	0.174958
864	1.622	/	253.119	HMDB0032776	3-Oxo-carbofuran	C12H13NO4	235.084	2	[M+NH4]+	40.1	6.97	95.49			3.40638	111.179	77.0188	8.22213	12.4215	8.89005	100.347	5.21064	22.3938	45.3285	42.4495	36.434	1.16511	0.220464	0.83491	0.0783605	0.699982
870	4.214	/	254.095	HMDB0014882	Zileuton	C11H12N2O2S	236.062	3	[M+NH4]+	44.2	30.9	94.07			27.9978	8.71125	11.0843	1.39961	33.5508	23.8049	1.73677	3.67863	0.66253	14.6217	16.5487	8.90089	1.85922	0.8947	0.341172	0.467027	0.959086
871	4.223	253.096	276.085	HMDB0041725	Dihydroferuloylglycine	C12H15NO5	253.095	2	[M+Na]+	40.3	8.15	95.7			37.0469	14.6166	19.0275	21.4437	38.5259	14.4002	15.5071	17.0053	7.63566	13.693	26.1321	13.6482	1.91469	0.937108	0.0611449	1.21364	2.17941
875	12.147	/	254.248	HMDB0301955	Arctiol	C16H28O	236.214	0	[M+NH4]+	54	72.8	97.55			135.208	89.0992	116.961	121.097	167.261	138.714	129.118	164.9	133.187	110.753	125.925	135.334	0.930476	-0.10396	0.559966	0.251838	0.354004
879	10.061	254.188	255.195	HMDB0029604	Lubiminol	C15H26O3	254.188	0	[M+H]+	49.3	50.7	96.28			0.352652	6.3137	2.05216	97.3486	0.582545	14.4587	58.7764	2.25275	4.99057	17.0797	21.3299	19.5116	1.09319	0.128546	0.934971	0.029202	1.3288
881	12.197	254.225	255.232	HMDB0037647	11-Hexadecenoic acid	C16H30O2	254.225	0	[M+H]+	51.6	61.6	96.83			10.0138	32.0559	16.6153	527.892	12.2837	86.1942	277.557	18.2106	29.3625	88.4698	119.772	99.9588	1.19821	0.260886	0.864287	0.0633422	0.985016
886	13.056	255.256	256.263	HMDB0012273	Palmitic amide	C16H33NO	255.256	1	[M+H]+	52.7	66.6	97.8	96.4		3938.39	2976.94	3878.93	3903.65	5544.39	4605.72	4510.73	5277.17	5206.96	3007.23	4048.46	4521.56	0.895368	-0.159447	0.44027	0.356281	0.48498
889	10.962	256.204	257.211	HMDB0303921	11-Oxahexadecanolide	C15H28O3	256.204	1	[M+H]+	47.9	42.3	97.7			9.56268	74.7761	33.1154	1272.39	5.40736	183.58	456.831	38.5729	53.7936	187.651	279.05	184.086	1.51587	0.600147	0.724102	0.1402	1.14376
895	4.615	257.109	258.116	HMDB0000942	Tetrahydroneopterin	C9H15N5O4	257.112	13	[M+H]+	44.3	38.3	96.64			178.119	79.6654	11.9099	8.23507	20.2707	16.6054	11.4003	30.4167	13.8869	10.6595	59.64	16.5938	3.59413	1.84564	0.25477	0.593851	1.61771
897	9.238	257.199	280.188	HMDB0013272	N-Lauroylglycine	C14H27NO3	257.199	0	[M+Na]+	42.7	17.7	96.18			17.1371	11.6453	15.6897	12.8427	16.1497	16.8379	20.1414	14.8224	12.2865	15.4838	14.6929	15.9144	0.923245	-0.115214	0.482641	0.316376	0.645516
898	9.608	/	258.279	HMDB0001551	Palmitaldehyde	C16H32O	240.245	0	[M+NH4]+	40.7	6.56	97.14			114.944	81.8095	49.4561	42.8663	56.5147	39.984	42.9829	56.607	38.2849	32.3484	69.1181	42.0414	1.64405	0.717251	0.110603	0.956235	2.29597
905	1.046	/	260.053	HMDB0001125	Inositol cyclic phosphate	C6H11O8P	242.019	1	[M+NH4]+	37.5	1.32	87.28			133.202	93.6816	92.6842	111.516	191.539	60.0067	135.629	207.909	88.2814	90.1622	124.524	116.398	1.06982	0.0973668	0.804165	0.0946547	0.79907
906	1.371	259.153	260.161	HMDB0028927	Leucyl-Glutamine	C11H21N3O4	259.153	1	[M+H]+	43.9	28.3	92.06			13.0878	385.984	215.594	13.1473	22.4582	7.90155	203.704	6.61765	29.2102	72.8396	130.054	64.0545	2.03037	1.02174	0.45136	0.345477	0.0502934
907	2.576	259.154	260.161	HMDB0028905	Isoleucyl-Glutamine	C11H21N3O4	259.153	1	[M+H]+	42.6	19.1	95.76			7.86603	186.473	116.475	4.50213	7.03517	4.29483	131.068	1.25187	19.6144	50.4645	64.4701	41.3387	1.55956	0.641136	0.615816	0.210549	0.142209
909	8.781	259.161	260.168	HMDB0041954	Norbutorphanol	C16H21NO2	259.157	13	[M+H]+	40.7	24.2	92.65			44.9679	31.7155	23.2749	21.8037	98.8487	36.0279	25.1916	42.1406	27.4332	31.4578	44.1221	32.4502	1.35969	0.443275	0.447357	0.349345	0.707542
914	8.221	/	260.258	HMDB0041588	2,6,10-Trimethyldodecanoic acid	C15H30O2	242.225	0	[M+NH4]+	44.6	28.7	94.39			27.6802	16.9584	3.90482	4.19606	6.8072	5.02206	5.18295	5.91183	4.80021	4.07568	11.9093	4.99855	2.38256	1.25251	0.207882	0.682182	1.80471
916	2.123	/	261.127	HMDB0302980	Risbitin	C14H22O2	222.162	8	[M+K]+	44.8	38.3	94.81			33.8723	46.7512	98.1676	38.5416	25.212	63.0219	25.573	73.6426	66.8417	33.2847	48.5089	52.4728	0.924459	-0.113318	0.811706	0.090601	0.327879
917	3.741	/	261.127	HMDB0258728	Taribavirin	C8H13N5O4	243.097	13	[M+NH4]+	45.9	45.3	97.88			295.483	257.101	17.8989	13.7531	34.8507	27.7068	26.0138	44.8998	8.99746	16.4669	123.817	24.817	4.98921	2.31881	0.189515	0.722357	1.72086
918	4.235	/	261.127	HMDB0256256	Pentaethylene glycol	C10H22O6	238.142	15	[M+Na]+	41.5	24.6	98.11			59.6202	44.3574	51.4279	12.336	23.0932	30.3825	15.7633	51.7481	27.656	8.44455	38.1669	26.7989	1.4242	0.51015	0.35344	0.451684	1.33042
920	2.963	260.138	261.145	HMDB0011171	gamma-Glutamylleucine	C11H20N2O5	260.137	1	[M+H]+	40.4	6.67	96.64			13.9377	193.111	111.965	8.66824	13.4068	9.19784	106.342	5.42693	27.4461	68.4852	68.2179	43.3795	1.57258	0.653136	0.566169	0.247054	0.195322
921	2.514	260.138	261.145	HMDB0028906	Isoleucyl-Glutamate	C11H20N2O5	260.137	2	[M+H]+	41.5	14.3	95.09			2.93074	85.6314	48.6419	4.0026	2.36256	2.53487	45.9794	0.649263	7.82643	19.3058	28.7138	15.2592	1.88175	0.912072	0.492416	0.307668	0.071907
925	11.226	/	261.221	HMDB0060482	Hexadecenal	C16H30O	238.23	10	[M+Na]+	42.4	27.1	95.85			50.8384	45.7895	6.68861	66.0737	7.97838	35.9831	80.8701	25.1168	15.922	38.3917	35.4737	39.2567	0.903634	-0.14619	0.822904	0.084651	0.31355
928	12.576	/	261.221	HMDB0243751	11-Hexadecenal	C16H30O	238.23	11	[M+Na]+	44.8	37.3	98.43			4.38583	16.7904	14.1164	44.9877	9.29628	30.3443	45.0867	15.0335	24.7822	25.4331	17.9153	28.136	0.636741	-0.651221	0.270107	0.568465	1.75449
932	4.411	261.112	262.119	HMDB0028852	Glycyl-Tryptophan	C13H15N3O3	261.111	2	[M+H]+	50.8	61	95.6			3.76229	159.465	40.2793	3.86287	4.94186	3.57078	52.8206	2.26052	9.73167	22.7987	42.4622	18.2365	2.32842	1.21935	0.463995	0.333486	0.121255
938	4.169	262.133	263.14	HMDB0011179	Prolylphenylalanine	C14H18N2O3	262.132	3	[M+H]+	42.7	20.5	96.46			15.9315	564.173	256.728	35.8611	25.4891	11.8766	221.012	8.92761	40.4148	112.23	179.637	78.8923	2.27699	1.18713	0.400274	0.397643	0.121395
953	1.804	/	265.08	HMDB0253921	Thymidine	C10H14N2O5	242.09	1	[M+Na]+	43.7	21.3	98.74			2264.17	209.866	778.02	1278.6	1936.44	1807.81	1250.46	1521.99	986.981	1378.59	1293.42	1389.17	0.931077	-0.103028	0.815989	0.0883157	0.490311
956	4.281	264.148	265.155	HMDB0029008	Phenylalanylvaline	C14H20N2O3	264.147	2	[M+H]+	42.4	17.5	97.43			2.39406	77.1519	54.5941	3.81578	1.85299	2.07906	70.6193	0.644105	5.95736	25.7451	27.9618	21.009	1.33094	0.41245	0.745038	0.127822	0.238116
958	13.214	264.245	265.253	HMDB0037543	2-(5-Tetradecenyl)cyclobutanone	C18H32O	264.245	0	[M+H]+	53.9	72.3	97.47			522.857	222.638	426.939	760.993	596.951	537.723	688.029	675.612	371.479	423.414	506.076	539.251	0.938478	-0.0916054	0.77084	0.113036	0.218215
964	4.586	/	267.117	HMDB0245542	2',3'-Didehydro-2',3'-dideoxyguanosine	C10H11N5O3	249.086	14	[M+NH4]+	38.3	8.35	97.57			291.556	2.18726	12.874	0.659981	63.8901	477.405	1.08235	1.01894	0.969592	17.8984	74.2335	99.6748	0.744758	-0.425157	0.822276	0.0849826	0.519409
966	1.768	/	267.134	HMDB0040004	Menthone 1,3-glyceryl ketal	C13H24O3	228.173	2	[M+K]+	40	3.6	98.49			4.55344	150.032	95.6856	15.0396	11.0832	9.29617	111.328	4.29397	22.8796	49.2398	55.2787	39.4075	1.40275	0.488254	0.661868	0.179228	0.397748
967	3.723	266.127	267.135	HMDB0029068	Threonylphenylalanine	C13H18N2O4	266.127	2	[M+H]+	45	30.4	96.82			0.968538	94.1926	40.9831	1.78696	1.17894	1.11273	57.2086	0.955699	2.96861	14.5068	27.822	15.3505	1.81245	0.857943	0.572872	0.241942	0.289915
970	1.394	267.097	268.104	HMDB0000050	Adenosine	C10H13N5O4	267.097	0	[M+H]+	44.9	32.6	92.45	88.8		64.9943	53.5892	34.2081	65.4262	135.656	53.6666	58.4605	225.889	71.5052	86.3007	70.7747	99.1644	0.713711	-0.486588	0.45887	0.33831	0.523667
975	12.695	/	268.264	HMDB0031336	9-Cycloheptadecen-1-one	C17H30O	250.23	0	[M+NH4]+	51.2	58.7	97.35			31.9526	16.5944	29.2679	23.2674	39.5316	37.1684	24.0304	44.4327	30.8454	23.3968	28.1228	31.9747	0.879532	-0.185192	0.509537	0.292824	0.388
977	1.392	268.081	269.088	HMDB0003040	Arabinosylhypoxanthine	C10H12N4O5	268.081	0	[M+H]+	43.3	18	98.86			387.296	349.116	410.457	452.622	629.502	399.318	251.98	936.161	632.104	297.115	445.799	503.336	0.885688	-0.175129	0.682722	0.165756	0.235524
979	1.547	/	269.113	HMDB0028925	Leucyl-Aspartate	C10H18N2O5	246.122	9	[M+Na]+	40.1	16.1	94.84			10.5813	77.7343	52.4454	0.961371	7.31517	1.84262	62.2714	3.08139	7.98678	16.1889	29.8075	18.2742	1.63112	0.705864	0.556466	0.254561	0.0698916
983	10.557	/	269.226	HMDB0005805	p-Cymene	C10H14	134.11	0	[2M+H]+	41.5	10.2	97.76			25.0761	11.9477	19.7285	26.7685	13.1071	34.053	22.7377	11.1296	34.3446	27.138	19.3256	25.8805	0.746722	-0.421357	0.246319	0.608502	1.0958
984	13.008	268.219	269.226	HMDB0062447	anhydroretinol	C20H28	268.219	1	[M+H]+	50.3	58.7	93.64			11.7937	4.95301	9.32251	4.94226	10.9715	3.31888	5.53745	6.42244	11.1176	6.57465	8.39659	6.5942	1.27333	0.348607	0.379676	0.420587	0.900573
996	13.572	/	270.279	HMDB0013299	Pentadecanol	C15H32O	228.245	11	[M+ACN+H]+	41.9	22.7	98.44			16.604	12.9737	13.099	10.4976	18.4484	14.0481	6.64615	17.0672	15.4944	10.7824	14.3245	12.8076	1.11844	0.161485	0.534307	0.272209	1.02009
998	1.583	/	271.075	HMDB0032931	2-Benzoxazolol	C7H5NO2	135.032	13	[2M+H]+	38	13.2	90.98			98.1354	44.6516	98.5514	103.27	119.994	197.928	63.6913	110.625	139.081	95.5317	92.9206	121.371	0.765589	-0.385358	0.305582	0.514872	0.842799
1006	4.385	/	272.093	HMDB0303165	Bisnoryangonin	C13H10O4	230.058	7	[M+ACN+H]+	38.2	7.13	91.49			2.89716	3.49626	3.72411	5.11758	15.2441	6.6331	2.21012	21.4199	3.07836	2.0062	6.09585	7.06954	0.862269	-0.213789	0.82852	0.0816968	0.453689
1008	0.992	/	272.172	HMDB0037180	Argpyrimidine	C11H18N4O3	254.138	1	[M+NH4]+	49.4	54.9	93.48			31.6323	364.356	207.041	36.4545	26.5729	16.9824	231.64	9.35366	58.401	119.915	133.211	87.2585	1.52663	0.610349	0.575091	0.240264	0.0547316
1009	3.594	271.165	272.172	HMDB0029011	Prolyl-Arginine	C11H21N5O3	271.164	1	[M+H]+	51	63.8	92.83			6.29892	335.427	110.882	3.47164	3.50575	2.14471	248.422	2.64858	15.8928	68.8712	91.917	67.5959	1.3598	0.443396	0.767556	0.11489	0.330154
1013	8.886	271.251	272.258	HMDB0242181	Hexadecasphingosine	C16H33NO2	271.251	0	[M+H]+	51.4	62.9	94.39			51.7628	36.5217	14.05	14.1805	18.2299	18.3485	20.7063	17.804	14.7996	13.4935	26.949	17.0304	1.58241	0.662121	0.256601	0.590742	1.61214
1015	1.672	/	296.122	HMDB0028743	Asparaginyl-Tyrosine	C13H17N3O5	295.117	6	[M+H]+	37.9	3.1	92.85			29.7744	49.3908	74.5508	33.6521	27.5083	18.5033	40.8362	13.954	30.3282	32.7658	42.9753	27.2775	1.57548	0.655796	0.156587	0.805245	0.991694
1018	8.283	/	274.253	HMDB0031082	1-Pentadecene	C15H30	210.235	11	[M+ACN+Na]+	37.3	0.485	97.67			12.7501	5.46964	10.2683	8.68751	10.8313	9.15942	9.31591	9.64508	13.8402	8.70219	9.60138	10.1326	0.947577	-0.0776843	0.739024	0.131342	0.281107
1021	4.615	/	275.143	HMDB0002281	4a-Hydroxytetrahydrobiopterin	C9H15N5O4	257.112	13	[M+NH4]+	43.9	36.5	96.64			2739.5	1303.34	203.56	154.597	348.013	298.158	201.215	511.123	256.54	211.898	949.803	295.787	3.21111	1.68307	0.257006	0.590057	1.57016
1028	5.446	275.12	276.127	HMDB0033345	Ribaline	C15H17NO4	275.116	14	[M+H]+	41.8	29.3	94.07			21.0584	73.3076	28.5056	304.869	54.4636	25.1374	201.892	34.6025	23.1716	82.7679	96.4408	73.5143	1.31186	0.391618	0.724713	0.139834	0.0201444
1030	4.465	275.128	276.135	HMDB0013209	Alanyltryptophan	C14H17N3O3	275.127	3	[M+H]+	48.3	50	94.51			0.607031	79.3807	33.2428	1.38843	0.693865	0.532434	18.3636	0.370285	1.69868	4.78543	23.0626	5.15009	4.47809	2.16288	0.31451	0.502366	0.173742
1031	0.839	/	276.156	HMDB0038676	Pyrosaccharopine	C11H18N2O5	258.122	2	[M+NH4]+	46.6	43.5	91.83			5.31781	109.809	36.5634	4.90663	6.15956	4.63461	81.31	5.90072	13.0136	27.3593	32.5513	26.4437	1.23097	0.299794	0.811487	0.0907184	0.458979
1032	1.006	275.149	276.156	HMDB0003869	epsilon-(gamma-Glutamyl)lysine	C11H21N3O5	275.148	2	[M+H]+	45	35.5	91.47			13.0958	84.7771	44.0343	5.7929	7.11675	6.33599	80.3131	6.77744	5.9953	28.3119	30.9634	25.5468	1.21203	0.277422	0.801636	0.096023	0.0257384
1036	7.688	276.093	299.082	HMDB0254414	Meisoindigo	C17H12N2O2	276.09	12	[M+Na]+	40.8	26.1	91.19			15.991	5.87138	6.87179	1.93174	31.5859	12.6198	20.0137	13.4694	4.15614	8.68517	12.4504	11.7888	1.05611	0.0787669	0.913893	0.0391045	0.281259
1037	1.165	276.096	277.103	HMDB0011737	gamma-Glutamylglutamic acid	C10H16N2O7	276.096	1	[M+H]+	49.1	51.2	95.01	86.6		371.329	225.817	393.051	333.838	349.797	222.182	178.54	508.211	301.048	136.791	334.766	269.354	1.24285	0.31365	0.388527	0.410579	1.60474
1039	3.894	/	277.119	HMDB0029443	Pyridosine	C12H18N2O4	254.127	12	[M+Na]+	50.1	65.1	98.22			6.48074	112.997	57.8756	5.24329	6.1081	5.08353	68.3098	2.69604	13.7007	29.0625	37.7409	23.7705	1.58772	0.666957	0.584248	0.233402	0.173695
1041	9.807	276.209	277.216	HMDB0034382	E)-11,13-Octadecadien-9-ynoic acid	C18H28O2	276.209	0	[M+H]+	52.1	64.6	95.86			29.4828	45.6879	20.084	144.795	21.2567	21.9645	88.0832	19.7811	5.68685	65.5977	52.2613	40.2227	1.2993	0.377735	0.681593	0.166475	0.468592
1042	7.871	/	277.216	HMDB0032638	5-Hexadecenoic acid	C16H30O2	254.225	10	[M+Na]+	47.3	53.9	93.28	69.1		9.42939	17.6966	5.53147	81.1541	11.8795	6.24241	31.5984	11.7977	4.48355	27.3997	25.1382	16.3043	1.54181	0.624627	0.577029	0.238803	0.295288
1043	11.072	276.209	277.216	HMDB0006547	Stearidonic acid	C18H28O2	276.209	0	[M+H]+	49	48.5	96.45			7.37421	35.5988	22.3348	359.673	7.70956	40.8227	146.278	14.2946	17.9276	73.1109	86.538	58.4867	1.47962	0.565226	0.709569	0.149005	0.735663
1044	12.407	/	277.216	HMDB0003229	Palmitoleic acid	C16H30O2	254.225	10	[M+Na]+	50.4	67.2	95.95	68.8		1.10606	12.2171	4.69448	196.563	2.77474	19.8727	63.948	3.40924	7.29714	39.966	43.471	26.8986	1.61611	0.692522	0.689064	0.16174	1.01535
1052	8.565	/	278.248	HMDB0036831	Ambronide	C16H28O	236.214	0	[M+ACN+H]+	40.7	6.22	97.26			26.1284	21.7686	3.23503	8.0728	2.04037	2.94033	1.45185	3.6113	2.02349	2.97292	12.249	2.59998	4.7112	2.2361	0.121943	0.913844	2.14562
1054	1.925	278.094	279.101	HMDB0028825	Glutamylmethionine	C10H18N2O5S	278.094	1	[M+H]+	47	43.8	92.04			175.293	177.349	203.427	68.8833	118.736	50.2781	121.751	184.675	266.328	85.3056	148.738	141.668	1.04991	0.0702612	0.879935	0.0555494	0.536943
1057	4.231	278.131	301.12	HMDB0003426	Pantetheine	C11H22N2O4S	278.13	3	[M+Na]+	49.1	52.7	95.81			381.285	162.89	262.523	93.7239	168.288	187.022	83.49	357.644	161.132	42.4273	213.742	166.343	1.28495	0.361708	0.538393	0.268901	1.41348
1058	5.207	278.163	279.171	HMDB0302841	Leucyl-phenylalanine	C15H22N2O3	278.163	1	[M+H]+	42.4	16.7	96.64			4.94735	170.53	109.272	6.33524	5.15836	4.31017	63.4499	13.2907	8.07409	24.9633	59.2487	22.8176	2.59662	1.37664	0.35959	0.444193	0.0450734
1060	5.394	278.163	279.171	HMDB0028998	Phenylalanylisoleucine	C15H22N2O3	278.163	1	[M+H]+	46.5	37.4	96.64			14.2643	600.789	348.663	11.6559	12.0281	4.31017	323.723	2.62052	35.9195	109.865	197.48	95.2878	2.07246	1.05134	0.46857	0.329225	0.0409673
1063	10.878	278.225	279.232	HMDB0030964	Linolenelaidic acid	C18H30O2	278.225	0	[M+H]+	50	54.6	95.79			365.737	306.861	96.7719	705.729	78.4401	110.159	389.885	101.529	80.1909	241.953	310.708	184.743	1.68183	0.750036	0.353819	0.451219	0.872282
1067	12.729	278.225	279.232	HMDB0001388	alpha-Linolenic acid	C18H30O2	278.225	1	[M+H]+	54	77.4	93.38			96.3135	58.5971	42.0898	238.407	89.0416	111.91	154.629	134.452	69.2853	92.097	104.89	112.475	0.932563	-0.100727	0.846506	0.0723701	0.352686
1069	0.93	/	280.092	HMDB0252858	Glycerylphosphorylcholine	C8H20NO6P	257.103	1	[M+Na]+	53.4	72.8	95.12			1516.2	815.447	1313.25	2252.08	993.304	1826.12	3333.34	391.824	1844.82	3305.09	1378.06	2140.24	0.643879	-0.635139	0.241903	0.616359	1.0212
1080	3.83	280.107	281.114	HMDB0000706	Aspartylphenylalanine	C13H16N2O5	280.106	2	[M+H]+	45.7	36.5	94.46	81.1		31.4213	282.534	126.315	24.4559	24.683	41.8173	205.626	18.1661	81.155	117.134	97.8819	92.7797	1.05499	0.0772323	0.934185	0.0295672	0.692303
1081	2.409	280.143	281.15	HMDB0029118	Tyrosyl-Valine	C14H20N2O4	280.142	1	[M+H]+	41.5	14.1	94.72			5.04047	31.5276	22.6527	11.1726	3.44371	1.66621	117.545	0.369825	4.99724	18.7509	14.7674	28.6658	0.515157	-0.956915	0.563954	0.248757	0.107833
1082	11.886	280.24	281.248	HMDB0029800	Mangiferic acid	C18H32O2	280.24	0	[M+H]+	44	31.8	88.54			7.03029	20.0995	14.3114	69.4911	7.35445	34.7623	40.9969	14.6375	21.6005	14.5901	23.6573	25.3175	0.934428	-0.097845	0.900671	0.0454338	0.866874
1085	5.816	/	282.072	HMDB0041934	Mizoribine	C9H13N3O6	259.08	8	[M+Na]+	39.8	9.94	97.42			20.8462	6.35455	9.48789	18.725	28.8215	11.0619	8.37761	13.4959	5.2067	4.82813	16.847	8.59405	1.96031	0.971085	0.0960171	1.01765	1.92709
1086	4.7	/	282.193	HMDB0039160	Gizzerosine	C11H20N4O2	240.159	2	[M+ACN+H]+	39.5	6.44	92.87			15.4813	8.95832	14.8128	14.8918	29.8408	35.2122	9.37887	28.0198	26.7226	18.376	16.797	23.5419	0.713494	-0.487028	0.265396	0.576105	0.907139
1087	13.225	281.272	282.279	HMDB0002117	Oleamide	C18H35NO	281.272	1	[M+H]+				92.6		8447.76	5441.22	7041	7004.57	9799.6	7679.99	7888.61	10764.3	6423.92	5849.87	7546.83	7721.33	0.9774	-0.0329791	0.88065	0.0551968	0.317754
1092	4.208	282.169	283.176	HMDB0061822	Hexaethylene glycol	C12H26O7	282.168	4	[M+H]+	38.5	1.84	95.57			2.44134	3.52342	1.96438	1.73956	8.84282	1.18449	4.81419	2.50103	1.95773	1.95723	3.7023	2.48293	1.4911	0.576376	0.427647	0.368914	0.761221
1095	11.154	/	283.227	HMDB0244707	3-Dodecyloxypropane-1,2-diol	C15H32O3	260.235	9	[M+Na]+	44.7	35.6	98.05			0.690793	18.1043	3.0612	692.359	1.02545	45.4126	166.793	5.31129	12.6269	51.0696	143.048	56.2427	2.54341	1.34676	0.553589	0.256813	1.16375
1098	1.384	/	284.099	HMDB0029125	Valylglutamine	C10H19N3O4	245.138	1	[M+K]+	42.8	16.9	97.74			1010.11	639.531	899.757	896.425	1567.02	989.265	637.216	1813.01	1109.17	744.558	1002.57	1058.64	0.947031	-0.0785165	0.83299	0.0793601	0.212923
1100	0.882	283.13	284.138	HMDB0028883	Histidylglutamine	C11H17N5O4	283.128	7	[M+H]+	37.5	2.04	93.17			47.684	20.4151	80.5552	61.6955	110.227	31.9309	63.3072	125.561	47.0149	45.0396	64.1153	62.5707	1.02469	0.0351819	0.946726	0.0237759	0.0619191
1103	14.053	283.287	284.295	HMDB0034146	Octadecanamide	C18H37NO	283.288	0	[M+H]+	54	73.4	97.01	92.6		1072.2	780.383	580.832	627.716	1168.25	775.89	738.533	1057.75	950.179	615.507	845.875	827.571	1.02212	0.0315618	0.900318	0.0456039	0.528689
1107	11.956	284.235	285.242	HMDB0035473	Avocadyne	C17H32O3	284.235	0	[M+H]+	52.8	66.4	97.79			258.209	1755.38	985.312	18803.8	82.7532	3526.27	10738.2	789.495	1545.02	3085.9	4377.1	3936.97	1.11179	0.152888	0.915707	0.0382433	1.16519
1115	12.384	286.23	287.237	HMDB0000305	Vitamin A	C20H30O	286.23	0	[M+H]+	53.7	74.2	94.57			7.54858	9.7894	10.1288	87.2403	5.40181	29.7037	90.3897	8.95534	12.0323	35.0971	24.0218	35.2356	0.681746	-0.552693	0.617343	0.209474	1.18936
1117	4.79	/	288.192	HMDB0037705	Heptyl cinnamate	C16H22O2	246.162	14	[M+ACN+H]+	38.5	14.8	92.43			2.70826	94.0094	42.3435	1.83956	2.71638	1.71596	43.1198	3.52345	4.12522	19.4581	28.7234	14.3885	1.99627	0.99731	0.487488	0.312036	0.21536
1118	3.703	/	288.192	HMDB0032053	alpha-Terpineol butanoate	C14H24O2	224.178	5	[M+ACN+Na]+	38.4	3.67	93.97			1.29088	46.9492	20.5648	0.982596	1.22343	1.03032	31.2224	1.20532	2.34555	10.8213	14.2022	9.32497	1.52303	0.606941	0.660514	0.180118	0.350065
1121	1.505	287.196	288.203	HMDB0028901	Isoleucyl-Arginine	C12H25N5O3	287.196	1	[M+H]+	55	80.4	95.52			32.4274	1198.53	734.723	25.7053	29.4766	13.9707	1087.75	6.18426	89.2188	368.418	404.172	313.109	1.29084	0.368307	0.780639	0.10755	0.203039
1123	1.008	287.196	288.203	HMDB0028923	Leucyl-Arginine	C12H25N5O3	287.196	1	[M+H]+	53.8	77.3	92.77			6.2079	343.101	131.42	3.4323	5.1161	4.55482	137.909	4.87218	6.77143	39.9707	97.8555	38.8157	2.52103	1.33401	0.428775	0.367771	0.08455
1127	4.696	/	289.086	HMDB0251617	Dracorhodin	C17H14O3	266.094	8	[M+Na]+	37.3	1.56	93.63			51.0188	25.3745	48.9918	29.6644	49.8698	29.9614	20.8381	46.8457	39.7656	18.9617	40.9839	31.2745	1.31046	0.39007	0.244047	0.612526	1.52547
1128	5.228	288.151	289.158	HMDB0028725	Asparaginylarginine	C10H20N6O4	288.155	13	[M+H]+	48.2	58.9	95.6			56.6577	34.0618	4.84432	3.43144	7.64876	6.47922	4.20548	10.9474	5.4865	5.93916	21.3288	6.61154	3.226	1.68974	0.233006	0.632633	1.53893
1129	12.772	288.245	289.253	HMDB0252076	Ethylestrenol	C20H32O	288.245	0	[M+H]+	50	54.6	95.61			2.07125	4.14782	2.90287	41.9454	1.94858	4.08244	20.5187	2.92839	2.41616	7.63471	10.6032	7.51609	1.41073	0.496443	0.727123	0.138392	0.3949
1131	6.484	289.135	290.142	HMDB0242697	3-Benzoyloxy-8-methyl-8-azabicyclo[3.2.1]octane-2-carboxylic acid	C16H19NO4	289.131	12	[M+H]+	42.7	31.6	94.67			3.29727	25.3033	12.3414	290.239	5.74964	14.0444	167.512	4.31112	5.24208	64.8821	67.3862	51.1984	1.31618	0.396354	0.806533	0.0933778	0.478878
1133	8.9	/	290.269	HMDB0010734	3-Hydroxy-hexadecanoic acid	C16H32O3	272.235	0	[M+NH4]+	43.6	21.5	96.84			4451.3	3014.78	678.171	339.647	269.724	128.156	156.452	156.308	134.977	134.263	1750.72	142.031	12.3264	3.62367	0.129127	0.888983	2.47123
1136	1.01	290.042	291.049	HMDB0060509	Sedoheptulose 1-phosphate	C7H15O10P	290.04	5	[M+H]+	38.1	0.0931	96.5			168.675	18.8772	39.8979	15.5195	147.056	99.4402	33.1697	120.995	66.9833	71.2554	78.005	78.3688	0.995359	-0.0067114	0.99235	0.00333508	0.38152
1139	12.401	290.225	291.232	HMDB0006770	5b-Dihydrotestosterone	C19H30O2	290.225	0	[M+H]+	54.6	80.2	92.83	69.6		1.05876	1.68912	1.0132	49.072	0.982468	1.89026	13.0423	0.999833	0.893811	6.00524	10.7631	4.56629	2.35708	1.237	0.546977	0.262031	0.259189
1140	6.51	/	291.243	HMDB0246496	4-Methoxyphencyclidine	C18H27NO	273.209	0	[M+NH4]+	47.7	44.4	94.81			14.6608	9.86688	12.6269	13.3398	16.3333	12.626	10.3395	14.8115	11.5634	10.6234	13.3655	11.9928	1.11447	0.156352	0.338742	0.470131	1.30337
1144	0.946	/	292.198	HMDB0028802	Glutaminyllysine	C11H22N4O4	274.164	1	[M+NH4]+	38.6	1.01	93			83.3669	213.563	186.314	47.5583	72.9118	40.8923	136.227	43.004	110.324	96.256	120.743	85.3407	1.41483	0.50063	0.386979	0.412312	0.398855
1145	9.617	/	292.227	HMDB0302026	Apo-13-zeaxanthinone	C18H26O2	274.193	0	[M+NH4]+	38.9	0.731	94.08			54.2353	37.7793	17.4844	11.7609	10.176	7.56279	15.8241	8.72271	6.84869	7.32306	26.2872	9.25627	2.83993	1.50586	0.117149	0.931262	2.1864
1147	11.782	/	292.3	HMDB0029586	Octadecylamine	C18H39N	269.308	8	[M+Na]+	40.8	18.2	95.13			14.0346	17.2996	27.4404	29.0049	10.1684	30.4863	22.2893	4.7843	30.2328	30.9956	19.5896	23.7577	0.824558	-0.278307	0.52247	0.281939	0.697003
1152	6.366	/	293.186	HMDB0013267	N-Decanoylglycine	C12H23NO3	229.168	12	[M+ACN+Na]+	41.3	21.4	97.9			0.963572	15.5243	10.1685	0.584527	0.795565	0.513708	9.37522	0.658932	0.766742	2.22171	5.6073	2.70726	2.07121	1.05047	0.432775	0.363738	0.229938
1153	7.712	/	293.211	HMDB0245155	2-Hydroxydodecyl methacrylate	C16H30O3	270.219	9	[M+Na]+	48.1	53.3	96.79			16.8078	30.5986	6.87909	187.161	2.6984	6.31904	85.0027	16.6673	11.4365	54.2251	48.8291	34.7301	1.40596	0.491552	0.720642	0.142281	0.273217
1155	12.176	/	293.248	HMDB0245229	2-Methylhexadecanoic acid	C17H34O2	270.256	9	[M+Na]+	47.3	48	98.06			7.74984	29.7295	19.3936	613.87	7.69118	34.7497	223.662	12.3375	18.5568	98.8273	135.687	77.6267	1.74794	0.805656	0.657217	0.182291	0.701888
1157	13.771	292.24	293.248	HMDB0000554	Dihydroandrosterone	C19H32O2	292.24	1	[M+H]+	48.4	49.5	93.45			10.447	23.3015	24.8988	76.9914	11.8278	28.8728	47.2621	10.3837	22.8301	25.8643	29.4933	27.0426	1.09062	0.125154	0.861476	0.0647568	0.532222
1164	10.279	/	294.243	HMDB0031086	7-Hexadecen-1,16-olide	C16H28O2	252.209	0	[M+ACN+H]+	40.1	4.54	96.13			80.7269	57.9291	18.6408	19.9155	27.8327	13.824	16.8873	17.9034	30.1578	16.74	41.009	19.1025	2.14679	1.10218	0.148514	0.828232	1.98599
1165	10.454	/	316.225	HMDB0060092	all-3,4-Didehydroretinoate	C20H26O2	298.193	8	[M+NH4]+	36.8	0.385	92.9			94.1004	59.1239	13.242	16.1876	22.742	10.4021	15.1517	19.2329	13.4088	11.1399	41.0792	13.8671	2.96235	1.56674	0.15624	0.806207	2.16526
1166	8.954	/	294.243	HMDB0249338	Bolandiol	C18H28O2	276.209	0	[M+NH4]+	47.4	43.3	93.94			50.1452	40.1441	6.4294	9.45042	9.33767	6.2742	7.63792	3.24181	6.36108	7.16632	23.1014	6.13627	3.76473	1.91254	0.137476	0.861774	2.02298
1168	11.937	/	294.243	HMDB0002697	19-Norandrosterone	C18H28O2	276.209	1	[M+NH4]+	44.3	33.5	89.74			33.7962	25.0435	6.31328	5.01818	10.9955	8.08759	6.43464	13.8894	7.80459	5.90438	16.2333	8.42412	1.92701	0.946361	0.243544	0.613422	1.56545
1172	3.571	294.158	295.166	HMDB0028919	Isoleucyl-Tyrosine	C15H22N2O4	294.158	1	[M+H]+	42.5	16.3	97.13			2.883	222.322	109.118	5.76572	2.99544	1.83252	148.131	2.26304	9.75218	27.2438	68.6169	37.8445	1.81313	0.858479	0.568199	0.2455	0.120509
1173	3.886	294.159	295.166	HMDB0028941	Leucyl-Tyrosine	C15H22N2O4	294.158	2	[M+H]+	43.1	20.2	97.9			2.26807	101.154	50.439	2.12606	2.77488	1.21776	51.7467	2.77547	5.7923	13.1954	31.7525	14.9455	2.12455	1.08716	0.463468	0.33398	0.0977622
1174	4.152	/	295.166	HMDB0260179	3-Hydroxy-13-methyl-4,6,7,8,9,11,12,14,15,16-decahydro-3H-cyclopenta[a]phenanthren-17-one	C18H24O2	272.178	3	[M+Na]+	42.2	24.1	90.7			1.47565	68.9743	31.4624	2.40176	0.926738	0.807318	44.8398	0.391383	3.26412	19.6362	21.0482	13.7878	1.52658	0.610305	0.658261	0.181602	0.159908
1175	4.507	294.159	295.166	HMDB0029108	Tyrosyl-Isoleucine	C15H22N2O4	294.158	2	[M+H]+	52.5	67.9	97.18			11.8662	371.957	224.589	7.12883	7.4445	3.11806	220.118	2.09456	26.1733	88.2451	124.597	67.9497	1.83367	0.874731	0.524952	0.27988	0.0333493
1177	7.869	294.22	295.227	HMDB0010203	13-HOTE	C18H30O3	294.219	0	[M+H]+	46.7	40.7	93.03			4.60968	7.2859	3.90972	71.2383	5.58606	3.69337	28.7796	8.92366	4.09764	25.1623	18.5259	14.1313	1.31099	0.390651	0.76542	0.1161	0.331042
1178	11.089	294.22	295.227	HMDB0011108	17-Hydroxylinolenic acid	C18H30O3	294.219	0	[M+H]+	39.4	2.28	94.73			5.30047	9.96488	8.76739	83.9114	1.92242	12.8722	35.1029	6.12579	4.41721	18.904	21.9733	15.4844	1.41906	0.504935	0.704483	0.15213	0.451126
1179	15.92	/	295.263	HMDB0040983	1,17-Heptadecanediol	C17H36O2	272.272	10	[M+Na]+	38	3.84	96.91			80.8567	263.216	156.992	778.68	75.502	241.561	344.725	75.36	227.896	449.185	271.049	267.745	1.01234	0.0176922	0.982439	0.00769436	0.838245
1183	1.047	/	296.066	HMDB0000086	Glycerophosphocholine	C8H20NO6P	257.103	1	[M+K]+	53.4	72.8	95.12			458.918	177.703	360.177	186.306	309.2	619.357	137.903	214.15	475.922	1137.35	298.461	516.937	0.577364	-0.792447	0.273078	0.563714	1.0609
1184	1.695	/	296.122	HMDB0028873	Hydroxyprolyl-Threonine	C9H16N2O5	232.106	3	[M+ACN+Na]+	41.8	15.4	97.29			29.7744	49.3908	74.5508	33.6521	27.5083	18.5033	44.4102	13.954	30.3282	32.7658	42.9753	27.9923	1.53525	0.618478	0.184003	0.735176	0.923929
1200	11.446	296.235	297.242	HMDB0004670	alpha-Dimorphecolic acid	C18H32O3	296.235	0	[M+H]+	46.4	37.1	94.94			2.83333	8.5469	2.42849	91.3013	1.50786	29.5629	63.1838	9.57984	13.4967	16.5552	21.3236	26.4757	0.805402	-0.312218	0.803943	0.094775	1.39118
1201	15.892	296.272	297.279	HMDB0013622	-Nonadecenoic acid	C19H36O2	296.272	1	[M+H]+	52.4	65.7	97.05			144.207	631.852	288.297	1555.97	79.8328	988.034	1639.91	204.895	422.121	1000.22	540.031	851.036	0.634557	-0.656179	0.42494	0.371672	1.34839
1208	10.499	297.267	320.256	HMDB0013648	Palmitoleoylethanolamde	C18H35NO2	297.267	0	[M+Na]+	40.8	7.77	96.45			807.432	365.27	77.1993	118.948	179.947	55.9384	113.089	142.576	62.0074	74.8927	309.759	89.7007	3.45325	1.78796	0.175875	0.754796	2.19045
1218	12.312	298.251	299.258	HMDB0247617	9,10-Epoxystearic acid	C18H34O3	298.251	0	[M+H]+	43.8	23.7	95.64			0.861474	2.41165	1.14699	57.4512	0.897908	8.05784	21.6853	2.18575	2.81409	6.72042	12.5538	8.29268	1.51385	0.598219	0.726695	0.138648	1.00583
1219	12.498	298.251	299.258	HMDB0242322	12-Hydroxyoctadec-9-enoic acid	C18H34O3	298.251	0	[M+H]+	45.4	31.7	95.64			7.69294	21.0074	12.3551	221.89	7.91059	45.0338	145.699	14.705	22.3116	43.3934	54.1712	54.2286	0.998941	-0.00152918	0.999078	0.000400678	1.03543
1221	3.401	/	300.192	HMDB0032681	10alpha-4,5-Seco-11-eudesmene-4,5-dione	C15H24O2	236.178	6	[M+ACN+Na]+	42.2	21.9	95.5			25.0069	133.559	115.989	20.4004	15.2409	8.57817	63.8353	3.06879	35.7879	54.2158	62.0391	33.0972	1.87445	0.90647	0.35095	0.454754	0.443011
1222	4.19	/	300.193	HMDB0033083	Dihydrocurcumenone	C15H24O2	236.178	3	[M+ACN+Na]+	38.7	3.79	93.47			7.22657	78.8086	38.4778	4.61846	4.46153	2.07134	44.2357	0.767908	9.74832	19.968	26.7186	15.3582	1.73969	0.798831	0.512346	0.290437	0.270363
1223	12.518	/	300.29	HMDB0304764	12-Octadecenoic acid	C18H34O2	282.256	0	[M+NH4]+	47.4	41.8	95.57			12.0209	9.02182	8.44504	6.93821	31.1104	10.8417	8.10591	16.665	10.7921	5.89279	13.5073	10.4595	1.29139	0.368925	0.545447	0.263247	0.760832
1225	9.88	299.282	300.29	HMDB0000252	Sphingosine	C18H37NO2	299.282	0	[M+H]+	40.8	8.12	96.03			40.1817	33.6549	54.4547	42.1876	53.6274	16.7664	25.5305	47.4806	49.4594	62.7089	44.8213	40.3892	1.10973	0.150215	0.646718	0.189285	0.486284
1227	4.235	/	301.12	HMDB0011112	N1-(alpharibosyl)-5,6-dimethyl-benzimidazole	C14H18N2O4	278.127	15	[M+Na]+	43.1	37.1	94			381.285	162.89	262.523	93.7239	168.288	187.022	83.49	357.644	161.132	42.4273	213.742	166.343	1.28495	0.361708	0.538393	0.268901	1.41348
1239	2.002	/	302.171	HMDB0028928	Leucyl-Glutamate	C11H20N2O5	260.137	1	[M+ACN+H]+	42.6	26.8	86.94			4.68123	113.933	56.4776	9.00578	2.59208	3.46342	77.423	2.92137	10.3038	12.4082	37.338	21.3039	1.75263	0.809522	0.551618	0.258361	0.0621369
1240	5.51	/	302.207	HMDB0014539	Carisoprodol	C12H24N2O4	260.174	2	[M+ACN+H]+	40.7	7.87	97.46			6.3925	39.7622	24.1837	1.48216	8.77424	5.82864	23.325	7.56457	3.82675	6.73899	16.119	9.45678	1.70449	0.769337	0.421181	0.375531	0.158226
1242	5.347	/	302.208	HMDB0035887	Germacrenone	C15H26O2	238.193	5	[M+ACN+Na]+	39.5	8.01	95.5			3.27492	80.6059	38.4134	1.55181	2.39389	1.69108	79.6431	3.18769	3.09468	31.9663	25.248	23.9166	1.05567	0.0781578	0.952364	0.0211971	0.421011
1244	9.561	301.298	302.305	HMDB0000269	Sphinganine	C18H39NO2	301.298	0	[M+H]+	50.4	55.2	97.1			2032.7	1309.53	536.439	507.717	633.304	542.311	621.581	708.471	586.422	444.107	1003.94	580.578	1.7292	0.790107	0.227336	0.643332	1.81637
1250	5.781	/	303.174	HMDB0252590	Galanthaminone	C17H19NO3	285.136	14	[M+NH4]+	38.9	14	94.96			90.8913	56.3515	14.8251	8.40924	18.7701	18.5275	9.73824	28.7941	13.3426	9.90846	37.8495	16.0622	2.35643	1.23661	0.240633	0.618645	1.6395
1253	11.219	/	303.232	HMDB0005048	Octadecadienoic acid	C18H32O2	280.24	8	[M+Na]+	50.2	63.4	96.93	90.7		28.8391	16.9882	23.8837	52.3655	11.902	19.8639	243.099	10.3663	33.2473	56.7869	26.7957	72.6726	0.368718	-1.43941	0.326335	0.486336	1.05615
1254	12.429	302.225	303.232	HMDB0001999	Eicosapentaenoic acid	C20H30O2	302.225	0	[M+H]+	54.4	75.9	96.46	96.1		90.1791	93.8531	173.692	36.438	87.8858	91.7462	63.4554	67.6596	170.769	182.731	96.4096	115.272	0.836365	-0.257796	0.591866	0.227776	0.985463
1258	3.673	303.143	304.151	HMDB0060543	6-Hydroxyetodolac	C17H21NO4	303.147	12	[M+H]+	38	8.45	93.7			10.6665	78.7973	34.0506	8.58205	4.79016	11.1376	43.9122	6.56959	17.5666	33.7617	27.3773	22.5896	1.21195	0.277325	0.765738	0.11592	0.539065
1261	4.927	303.159	304.166	HMDB0029096	Tryptophyl-Valine	C16H21N3O3	303.158	1	[M+H]+	40.3	11.5	91.73			4.7906	96.3596	56.2357	3.38958	6.98242	4.50002	35.6969	5.30016	5.87801	12.6962	33.5516	12.8143	2.6183	1.38863	0.337969	0.471124	0.195437
1262	1.45	/	304.187	HMDB0241810	4-Amino-3-hydroxybutanoylcarnitine	C11H22N2O5	262.153	1	[M+ACN+H]+	48.2	45.9	95.98			2.64722	187.154	81.7454	3.06722	6.21806	2.2964	66.6676	2.02286	19.363	40.6822	56.1664	26.2064	2.14323	1.09979	0.454385	0.342576	0.330346
1270	4.023	/	305.109	HMDB0029115	Tyrosyl-Threonine	C13H18N2O5	282.122	6	[M+Na]+	38.4	6.81	92.11			3.68708	0.984667	1.60258	4.25381	4.86279	1.94578	0.87801	4.04597	1.94764	1.29972	3.07819	2.02342	1.52128	0.605281	0.291353	0.53558	1.32723
1276	4.465	/	306.145	HMDB0006344	Phenylacetylglutamine	C13H16N2O4	264.111	2	[M+ACN+H]+	47.2	41.3	97.37			1.15267	48.1506	17.724	1.21595	0.962683	0.66692	18.6984	0.339269	2.05699	4.07901	13.8412	5.16812	2.67819	1.42126	0.401404	0.396419	0.216203
1279	7.844	/	306.264	HMDB0072841	MG(a-13:0/0:0)[rac]	C16H32O4	288.23	0	[M+NH4]+	51.1	72.5	83.08			80.7405	59.3005	1.46966	1.14275	1.13974	1.10287	1.26178	1.18046	1.16954	0.986548	28.7586	1.14024	25.2216	4.65659	0.183263	0.736925	1.86605
1281	10.543	/	306.279	HMDB0034736	Abietinol	C20H32O	288.245	1	[M+NH4]+	47.3	41.8	95.85			38.3424	51.3194	85.2099	133.825	79.3373	178.952	66.0271	43.67	153.861	102.526	77.6068	109.007	0.711942	-0.490169	0.332267	0.478513	1.27075
1290	1.295	307.084	308.091	HMDB0000125	Glutathione	C10H17N3O6S	307.084	0	[M+H]+	53.4	72.6	94.94	93.3	91.6	1096.79	767.185	2821.6	336.325	389.566	17.1841	506.56	1241.12	2447.23	46.2018	1082.29	851.658	1.27081	0.345744	0.729948	0.136708	1.20473
1291	1.005	307.084	308.091	HMDB0062697	Glutathionate(1-)	C10H17N3O6S	307.084	0	[M+H]+	45	31.4	93.75			424.902	212.007	754.422	226.725	116.392	5.3071	439.803	490.772	1043.95	19.8782	346.89	399.941	0.867352	-0.205311	0.816865	0.0878497	0.979581
1292	11.257	/	308.295	HMDB0037517	2-Tetradecylcyclobutanone	C18H34O	266.261	1	[M+ACN+H]+	42.5	18	95.63			16.6239	18.1127	13.5257	24.0946	11.0917	31.9116	13.6529	10.5322	26.5682	17.405	16.6897	20.014	0.833904	-0.262047	0.488823	0.310848	0.573728
1295	11.555	308.235	309.242	HMDB0112100	5-Butyl-3,4-dimethyl-2-furannonanoic acid	C19H32O3	308.235	0	[M+H]+	42	15.4	94.88			0.960413	3.67792	1.92415	257.862	1.35403	12.5351	57.6197	1.65709	1.94783	12.5914	53.1557	17.2702	3.07788	1.62194	0.511375	0.291261	0.600177
1296	9.05	/	309.242	HMDB0031042	Avocadene	C17H34O3	286.251	8	[M+Na]+	45.3	40.9	94.51			0.824313	3.89766	1.72641	46.1069	1.0861	1.54082	16.8047	1.14949	0.686139	13.2291	10.7283	6.68206	1.60553	0.683053	0.681703	0.166405	0.290759
1302	1.562	309.169	310.176	HMDB0029110	Tyrosyl-Lysine	C15H23N3O4	309.169	1	[M+H]+	39.8	5.1	95.01			154.242	245.356	210.118	110.697	168.116	146.844	162.808	158.612	195.815	168.267	177.706	166.469	1.0675	0.0942358	0.659737	0.180629	0.0210006
1304	14.136	/	310.311	HMDB0013645	N,N-Dimethylsphingosine	C20H41NO2	327.314	0	[M+H]+	51.2	59.3	97.3			126.395	94.8242	113.968	105.891	152.041	140.981	137.487	164.934	145.38	85.7808	118.624	134.913	0.879265	-0.18563	0.350384	0.455456	0.415357
1307	1.57	/	333.109	HMDB0002354	Hawkinsin	C11H17NO6S	291.078	8	[M+ACN+H]+	41.5	21.4	94.45			94.1823	19.8604	62.8591	141.1	139.328	156.816	41.7638	190.821	130.169	101.742	91.4659	124.262	0.73607	-0.442084	0.367134	0.435175	0.649998
1316	8.95	/	334.235	HMDB0030996	Colnelenic acid	C18H28O3	292.204	9	[M+ACN+H]+	37.7	3.06	95.22			121.933	127.889	22.132	30.5251	83.7264	65.0144	23.3417	19.6445	20.2584	60.782	77.2411	37.8082	2.04297	1.03067	0.145206	0.838017	1.37181
1317	9.16	/	334.235	HMDB0030973	9-Oxohexadecanoic acid	C16H30O3	270.219	1	[M+ACN+Na]+	40.2	5.51	96.36			160.363	102.312	18.2916	28.5086	83.7264	38.1116	23.6202	22.424	20.2584	19.371	78.6404	24.757	3.17649	1.66743	0.105823	0.975418	2.09833
1318	11.771	/	312.253	HMDB0030972	8-Oxohexadecanoic acid	C16H30O3	270.219	0	[M+ACN+H]+	39.6	3.53	94.57			8.90661	10.4968	10.9795	11.7589	23.2564	22.5248	8.54446	34.6971	17.0765	6.80366	13.0796	17.9293	0.729513	-0.454995	0.419218	0.37756	0.274926
1324	6.772	313.171	314.179	HMDB0254351	Mavoglurant	C19H23NO3	313.168	11	[M+H]+	39	11.8	95.15			35.2601	15.4023	8.58134	4.71082	10.9453	8.85566	6.24178	13.1427	9.45092	8.21132	14.98	9.18048	1.63172	0.706395	0.320439	0.494255	1.29144
1329	10.12	/	336.251	HMDB0031934	9-Hydroxy-10,12,15-octadecatrienoic acid	C18H30O3	294.219	7	[M+ACN+H]+	40.8	17.2	94.03			139.982	94.8907	11.5671	13.7591	20.1256	6.10453	10.331	18.5642	6.84356	12.1184	56.065	10.7923	5.19489	2.37709	0.157815	0.801852	2.15204
1331	4.722	/	315.135	HMDB0038938	Panaquinquecol 2	C17H24O3	276.173	2	[M+K]+	43.1	28.7	89.13			43.2643	11.0059	18.2913	4.15761	15.118	18.9964	1.51438	39.3282	17.9631	2.60767	18.3674	16.082	1.14211	0.191707	0.817302	0.0876174	1.11343
1333	6.145	/	315.174	HMDB0256794	Prodolic acid	C16H19NO3	273.136	13	[M+ACN+H]+	38.4	9.05	96.99			71.8083	49.0292	7.03899	4.42391	10.7103	11.4458	6.72131	13.5887	4.96645	4.53175	28.6021	8.2508	3.46659	1.79352	0.207476	0.683033	1.7287
1337	4.565	/	316.13	HMDB0028993	Phenylalanylglutamine	C14H19N3O4	293.138	10	[M+Na]+	45.1	41.7	95.05			3.55474	58.543	26.4249	4.66462	4.08606	7.91939	24.7219	1.78154	9.08714	12.4264	19.4547	11.1873	1.739	0.798259	0.486814	0.312637	0.205826
1339	4.197	/	316.188	HMDB0060354	2-Polyprenyl-6-methoxy-1,4-benzoquinone	C17H22O3	274.157	12	[M+ACN+H]+	36	0.735	91.99			24.8158	131.852	93.1496	15.9392	15.2913	8.31148	73.8684	3.21354	20.1645	40.3312	56.2096	29.1778	1.92645	0.945944	0.34762	0.458895	0.574767
1345	10.343	/	316.225	HMDB0002725	Nandrolone	C18H26O2	274.193	9	[M+ACN+H]+	37.2	0.722	94.92			155.055	64.2984	28.0554	34.7099	45.6597	20.2581	38.663	62.6668	13.4088	29.3323	65.5557	32.8658	1.99465	0.996136	0.222852	0.651983	1.89329
1346	8.256	315.241	316.248	HMDB0000651	Decanoylcarnitine	C17H33NO4	315.241	0	[M+H]+	45.2	36.5	89.83	97.2		8.5384	7.94817	4.01042	29.1181	1.35105	26.4766	24.3399	25.2681	14.4188	11.0866	10.1932	20.318	0.501684	-0.995149	0.120932	0.91746	1.40199
1351	6.284	/	317.19	HMDB0039767	Pandamarilactone 32	C18H21NO3	299.152	12	[M+NH4]+	43.4	34.8	95.35			156.822	122.018	47.8554	24.3314	55.8705	45.7854	37.6577	79.1503	27.659	41.2895	81.3794	46.3084	1.75734	0.81339	0.241142	0.617727	1.48011
1352	7.09	316.204	317.211	HMDB0255528	Neopetasin	C20H28O3	316.204	0	[M+H]+	43.9	25.3	94.21			18.9571	2.15174	2.45097	2.71322	2.6622	8.81013	21.9707	1.13762	5.45084	12.2245	5.78705	9.91877	0.583444	-0.777334	0.416859	0.380011	0.904842
1354	12.114	/	317.248	HMDB0258495	Sterculic acid	C19H34O2	294.256	8	[M+Na]+	47.8	53.2	94.79			1.5738	1.61479	2.63664	7.66273	0.693488	2.88556	10.4585	0.444649	2.05986	5.25027	2.83629	4.21976	0.672145	-0.573156	0.536287	0.270603	0.777754
1355	12.308	316.24	317.248	HMDB0004627	Calusterone	C21H32O2	316.24	0	[M+H]+	48.1	47.6	92.8			5.31335	5.49237	6.16381	15.254	1.26795	4.82657	70.8101	1.03684	4.37468	20.8124	6.69829	20.3721	0.328797	-1.60473	0.332958	0.477611	0.839447
1356	13.585	316.24	317.248	HMDB0006048	Bolasterone	C21H32O2	316.24	0	[M+H]+	50.2	56.6	94.78			11.4583	16.5872	28.31	5.74714	10.5018	18.3301	15.823	3.43813	17.7789	26.7103	14.5209	16.4161	0.884552	-0.176981	0.733364	0.13468	0.733705
1357	1.338	/	318.12	HMDB0303022	4-Hydroxybenzoyl glucose	C13H16O8	300.085	5	[M+NH4]+	36.9	0.33	89.86			78.7675	63.3262	80.1907	43.4372	51.283	31.8126	59.2617	31.2979	45.0368	60.9171	63.4009	45.6652	1.38838	0.473408	0.10472	0.979969	1.31257
1361	3.762	/	318.167	HMDB0014333	Esmolol	C16H25NO4	295.178	4	[M+Na]+	40.4	12.1	94.14			13.0324	216.585	76.4187	9.67683	11.0478	8.26149	179.287	6.7391	28.9326	71.3194	65.3521	58.908	1.10939	0.149771	0.903113	0.0442577	0.413825
1362	5.54	317.174	318.181	HMDB0028918	Isoleucyl-Tryptophan	C17H23N3O3	317.174	0	[M+H]+	49.9	57.5	92.27			6.41894	123.327	65.6613	1.86705	8.4913	5.64068	53.4636	7.32063	5.15022	18.871	41.1531	18.0892	2.275	1.18587	0.403371	0.394295	0.0331348
1363	5.362	317.175	318.182	HMDB0028940	Leucyl-Tryptophan	C17H23N3O3	317.174	0	[M+H]+	45.9	37.8	92.27			1.75038	69.5543	30.281	0.979684	1.2406	0.903853	25.5747	1.70376	2.23814	5.97008	20.7612	7.27811	2.85255	1.51225	0.370493	0.431221	0.065116
1364	5.767	317.175	318.182	HMDB0029087	Tryptophyl-Leucine	C17H23N3O3	317.174	2	[M+H]+	50.1	58.4	94.52			1.18288	44.6759	21.766	0.849165	1.19598	0.538829	24.4115	0.829314	3.09002	9.95181	13.934	7.7643	1.79462	0.84368	0.545075	0.263544	0.223837
1370	10.032	/	318.24	HMDB0001852	all-Retinoic acid	C20H28O2	300.209	8	[M+NH4]+	38.7	8.03	94.76			259.364	321.392	197.041	186.552	300.962	161.375	200.925	282.387	190.617	184.732	253.062	204.007	1.24046	0.310872	0.186776	0.728679	1.61226
1373	8.736	317.293	318.3	HMDB0004610	Phytosphingosine	C18H39NO3	317.293	0	[M+H]+	43.6	21.1	97.09			18803.1	10449.6	2096.03	2147.38	2849.15	2435.05	2750.98	2889.26	2562.37	2127.95	7269.04	2553.12	2.84712	1.5095	0.22441	0.648957	1.74989
1376	4.61	/	319.107	HMDB0028980	Methionyl-Phenylalanine	C14H20N2O3S	296.119	5	[M+Na]+	38	3.35	92.83			17.1202	1.175	0.789969	1.89792	2.79172	2.23934	0.8689	6.13278	0.871785	0.695409	4.75496	2.16164	2.1997	1.13731	0.451489	0.345352	1.43922
1379	4.366	318.134	319.141	HMDB0028742	Asparaginyl-Tryptophan	C15H18N4O4	318.133	3	[M+H]+	50.3	60.1	94.45			0.602289	41.2391	14.2285	0.86499	0.82746	0.754461	16.2963	0.357991	3.67938	8.84317	11.5525	5.98626	1.92983	0.948475	0.526932	0.278246	0.417138
1381	4.588	/	319.182	HMDB0039754	Phygrine	C16H28N2O2	280.215	14	[M+K]+	33.3	0.654	80.09			1.51384	12.1881	10.0093	0.584384	1.17915	0.909533	20.1139	0.902224	5.12818	13.6211	5.09495	8.13499	0.626301	-0.675072	0.520917	0.283232	0.970562
1382	8.105	/	319.242	HMDB0005016	Venlafaxine	C17H27NO2	277.204	15	[M+ACN+H]+	43.4	34.5	97.66			3.60343	22.5758	11.9151	2.41199	0.845712	0.805254	6.65503	0.818892	0.840114	4.91509	8.2704	2.80688	2.94648	1.55899	0.257142	0.589826	0.882896
1385	14.103	318.256	319.263	HMDB0341367	omega-3 Arachidonic acid methyl ester	C21H34O2	318.256	1	[M+H]+				80.3		56.0409	34.3619	59.9354	14.4152	27.5919	43.955	40.0618	12.6622	39.6283	43.4231	38.469	35.9461	1.07019	0.0978631	0.814962	0.0888629	0.156644
1389	4.579	319.118	320.125	HMDB0028764	Aspartyl-Tryptophan	C15H17N3O5	319.117	2	[M+H]+	52	66.9	95.41			20.3377	143.067	85.6736	39.242	17.6379	96.2284	116.888	10.3348	78.6582	119.62	61.1916	84.3459	0.725484	-0.462984	0.477434	0.321086	1.119
1391	6.1	/	320.161	HMDB0303922	Musk moskene	C14H18N2O4	278.127	2	[M+ACN+H]+	42	15.6	96.31			1.36922	8.1336	5.37238	0.651556	1.0256	0.621192	46.3456	0.934702	1.00329	19.1118	3.31047	13.6033	0.243358	-2.03885	0.31528	0.501304	0.912558
1396	10.639	/	320.256	HMDB0245914	3-Ketosphingosine	C18H35NO2	297.267	0	[M+Na]+	40.8	7.77	96.45			1951.34	944.578	228.044	260.367	454.753	194.072	278.374	429.853	181.803	186.865	767.817	254.193	3.02061	1.59484	0.18718	0.727741	2.12068
1402	8.84	/	321.258	HMDB0249349	Bornaprolol	C19H29NO2	303.22	13	[M+NH4]+	43.1	33.1	96.35			12.7069	114.195	29.3269	10.6673	3.8024	0.478397	15.6071	2.11605	4.47226	18.0054	34.1396	8.13583	4.19621	2.06909	0.245845	0.609339	1.17757
1403	7.957	/	321.258	HMDB0061814	1-(1-methylethenyl)-3-(1-methylethyl)-benzene	C12H16	160.125	1	[2M+H]+	40.9	11.5	93.71			10.2333	71.2111	39.3121	18.632	1.66873	0.828846	27.6914	0.941584	5.02367	37.6514	28.2114	14.4274	1.95541	0.967469	0.372694	0.428647	0.615008
1405	14.53	320.272	321.279	HMDB0002156	3a,20b-Pregnanediol	C21H36O2	320.272	1	[M+H]+	41.2	11.9	95.11			10.0655	14.0203	11.0028	12.5167	4.17088	16.1321	17.4857	4.02617	13.6335	17.6298	10.3552	13.7814	0.75139	-0.412366	0.293926	0.531762	0.981333
1409	1.747	/	322.092	HMDB0301918	7-Methylxanthosine	C11H15N4O6	299.099	14	[M+Na]+	37.2	3.02	97.17			2.17221	81.6402	47.9519	9.1008	8.40289	47.8274	27.4662	22.7229	0.602793	1.45906	29.8536	20.0157	1.49151	0.576775	0.592322	0.227442	0.589763
1410	1.805	321.181	322.188	HMDB0028989	Phenylalanylarginine	C15H23N5O3	321.18	1	[M+H]+	51.6	64.1	94.91			2.03882	235.091	135.781	2.94091	3.12297	1.27117	161.974	0.664426	12.1175	64.0333	75.7948	48.012	1.57866	0.658703	0.63642	0.196257	0.306541
1417	12.01	/	323.258	HMDB0061706	12-Hydroxystearic acid	C18H36O3	300.266	8	[M+Na]+	47.8	54.6	93.27			0.252813	1.19069	0.372016	40.1391	0.243786	4.25495	12.704	0.439039	1.08255	4.0028	8.43968	4.49667	1.87687	0.908331	0.644424	0.190828	0.972339
1420	1.059	323.052	324.059	HMDB0011692	Cytidine 2'-phosphate	C9H14N3O8P	323.052	0	[M+H]+	48.6	46.7	97.07			259.357	158.068	146.567	458.371	253.148	221.922	243.809	561.234	247.839	176.771	255.102	290.315	0.878708	-0.186544	0.70186	0.153749	0.0576097
1422	8.772	323.21	346.199	HMDB0029391	N-Jasmonoylisoleucine	C18H29NO4	323.21	0	[M+Na]+	39.1	4.79	91.16			36.2354	28.3228	3.35867	3.93716	4.60063	2.80458	2.46281	3.40748	1.4109	2.87313	15.2909	2.59178	5.89977	2.56066	0.146043	0.835518	2.22496
1423	12.001	323.282	324.29	HMDB0012252	Linoleoyl ethanolamide	C20H37NO2	323.282	0	[M+H]+	44.7	27.2	96.28	89.4		135.381	180.088	206.077	188.668	507.518	259.595	124.472	219.666	307.807	191.239	243.546	220.556	1.10424	0.143051	0.763497	0.117193	0.0970653
1424	14.624	/	324.326	HMDB0033608	2-Heptadecylfuran	C21H38O	306.292	1	[M+NH4]+	39.4	1.53	96.24			8.28769	7.15471	7.22777	7.3004	11.8673	8.68556	8.6114	10.5454	8.68889	7.85118	8.36757	8.87649	0.942667	-0.0851803	0.625749	0.2036	0.460192
1427	9.827	/	325.237	HMDB0011530	MG(14:0)	C17H34O4	302.246	8	[M+Na]+	45.8	40	97.47			0.293497	6.28815	1.4653	185.371	0.910527	13.8655	66.7275	1.01211	3.72361	14.9136	38.8658	20.0485	1.93859	0.955009	0.638572	0.19479	0.99543
1430	12.705	324.267	325.274	HMDB0245564	20-Hydroxy--eicosadienoic acid	C20H36O3	324.266	0	[M+H]+	51	58.4	96.66			4.77247	19.2565	9.17526	294.204	1.38918	63.8413	157.585	8.58344	21.1411	44.946	65.7595	59.2194	1.11044	0.15113	0.919849	0.0362836	1.15601
1434	4.495	325.201	326.208	HMDB0253021	Isoleucyl-prolyl-proline	C16H27N3O4	325.2	2	[M+H]+	42.2	19.7	94.04			11.9424	60.9268	29.6834	10.8889	15.6825	15.6287	36.8595	11.0933	22.7335	38.4211	25.8248	24.9472	1.03518	0.0498782	0.937764	0.0279066	0.7218
1436	12.745	325.298	326.305	HMDB0245016	2-Aminoethyl oleate	C20H39NO2	325.298	0	[M+H]+	44.4	25.8	96.4			26.412	24.0257	24.0817	17.4966	59.4159	35.3506	14.7834	35.1927	39.9192	17.6296	30.2864	28.5751	1.05989	0.083911	0.854517	0.0682791	0.312188
1440	10.125	326.246	327.253	HMDB0031047	Avocadyne 2-acetate	C19H34O4	326.246	0	[M+H]+	50.5	56.7	96.32			4.01478	74.8912	20.0005	476.859	1.62787	239.259	360.511	22.5087	50.2203	173.944	115.479	169.289	0.68214	-0.551859	0.63917	0.194384	1.51265
1441	10.589	326.246	327.253	HMDB0031048	Avocadyne 1-acetate	C19H34O4	326.246	0	[M+H]+	52	66.1	94.57			1.76616	9.68194	3.40369	146.434	1.43232	25.9982	82.1873	3.21368	7.19109	23.7838	32.5436	28.4748	1.14289	0.192687	0.901438	0.0450643	1.0757
1442	9.984	326.246	327.253	HMDB0031049	Avocadyne 4-acetate	C19H34O4	326.246	0	[M+H]+	49.8	53.1	96.32			4.25015	68.8218	14.0728	577.124	1.64334	141.355	329.645	14.2031	30.0788	140.155	133.182	131.087	1.01598	0.0228732	0.987046	0.00566271	1.25212
1451	5.032	/	328.224	HMDB0000053	Androstenedione	C19H26O2	286.193	13	[M+ACN+H]+	46	50.8	92.72			9.80869	41.1643	19.0331	2.6678	5.22892	2.27671	31.3567	10.5051	5.29118	9.04864	15.5805	11.6957	1.33216	0.413772	0.665462	0.176877	0.253492
1452	4.862	/	328.224	HMDB0062415	androst-5-ene-3,17-dione	C19H26O2	286.193	13	[M+ACN+H]+	46	50.7	92.72			9.80869	137.805	88.7963	22.2228	5.22892	7.92486	83.9164	10.5051	26.4377	50.1006	52.7723	35.777	1.47504	0.56075	0.582359	0.234809	0.307168
1453	4.887	328.143	329.15	HMDB0029112	Tyrosyl-Phenylalanine	C18H20N2O4	328.142	1	[M+H]+	43.4	23.5	95.18			4.32274	41.3537	22.1706	3.05855	6.3005	3.0187	28.6047	4.11362	5.15457	11.7583	15.4412	10.53	1.4664	0.552283	0.590058	0.229106	0.00723414
1456	12.813	328.24	329.248	HMDB0002183	Docosahexaenoic acid	C22H32O2	328.24	0	[M+H]+	53.2	69.7	96.57	91.6		50.8604	46.7962	70.2363	69.2159	23.3644	48.7582	60.9726	26.7478	65.9103	77.1675	52.0946	55.9113	0.931738	-0.102004	0.761614	0.118265	0.645895
1457	10.454	328.261	329.269	HMDB0011534	MG(16:1)	C19H36O4	328.261	0	[M+H]+	49.3	52	94.78			5.1745	97.725	20.982	465.072	10.8089	128.814	329.058	21.6163	34.1688	170.791	119.953	136.89	0.876272	-0.19055	0.874711	0.0581352	1.2385
1458	10.15	328.261	329.268	HMDB0011565	MG(16:1/0:0)	C19H36O4	328.261	0	[M+H]+	50.6	57.8	95.34			3.38091	46.5542	15.2691	196.251	7.28167	70.9561	138.592	20.9415	24.462	119.035	53.7473	74.7972	0.718573	-0.476793	0.642138	0.192371	1.50352
1459	12.196	328.261	329.269	HMDB0031044	Avocadene 2-acetate	C19H36O4	328.261	0	[M+H]+	47.4	39.8	97.19			63.2391	338.156	160.583	5973.49	30.9709	942.797	3081.07	161.84	300.422	951.86	1313.29	1087.6	1.20751	0.272038	0.864272	0.0633493	1.16076
1461	10.284	328.261	329.269	HMDB0031043	Avocadene 1-acetate	C19H36O4	328.261	0	[M+H]+	50.9	59.2	95.34			1.89235	11.7832	4.37817	131.031	4.54977	17.4398	68.4377	6.53147	7.29924	30.0361	30.727	25.9489	1.18414	0.243835	0.866921	0.0620205	1.03363
1465	3.652	/	330.203	HMDB0062741	7alpha-hydroxyestradiol	C18H24O3	288.173	13	[M+ACN+H]+	39.1	20	88.63			22.2835	40.9048	64.4246	18.2051	17.5687	15.3661	26.5329	31.1275	25.4276	46.1184	32.6773	28.9145	1.13014	0.176499	0.724448	0.139993	0.227867
1469	10.337	/	330.337	HMDB0251781	Emulphor	C20H40O2	312.303	0	[M+NH4]+	53.4	70.9	96.69			677.887	627.08	562.349	272.308	553.13	235.11	338.764	549.897	285.299	299.834	538.551	341.781	1.57572	0.656011	0.0580919	1.23588	1.96053
1472	13.121	330.256	331.263	HMDB0006528	Docosapentaenoic acid (22n-3)	C22H34O2	330.256	1	[M+H]+	50.1	55.6	95.74	88.4		22.9972	15.3082	15.4882	10.3332	17.793	9.6678	8.59542	12.7704	20.0138	12.6525	16.384	12.74	1.28603	0.362923	0.238689	0.622168	1.39466
1475	1.313	331.068	332.076	HMDB0000905	Deoxyadenosine monophosphate	C10H14N5O6P	331.068	0	[M+H]+	43.3	21.8	95.14			993.138	277.736	566.825	481.133	964.241	822.162	544.137	1035.56	858.727	833.166	656.615	818.751	0.801972	-0.318377	0.341676	0.466385	0.863026
1477	5.092	331.157	332.164	HMDB0037324	Alitame	C14H25N3O4S	331.157	0	[M+H]+	39.9	15.3	84.32			22.5255	12.5769	2.97995	1.33028	2.58041	1.63384	2.68364	6.14259	2.83195	1.78984	8.39861	3.01637	2.78434	1.47734	0.259017	0.586672	1.51148
1483	8.316	/	332.22	HMDB0006285	4-oxo-Retinoic acid	C20H26O3	314.188	8	[M+NH4]+	37.2	2.44	92.19			28.228	24.0474	2.96172	3.63964	4.18321	4.21177	3.02407	3.84867	2.54918	3.10244	12.612	3.34722	3.7679	1.91376	0.17133	0.766166	1.93059
1490	4.566	333.133	334.14	HMDB0028830	Glutamyltryptophan	C16H19N3O5	333.132	2	[M+H]+	43.3	24.6	94.02			2.62735	43.8472	20.3608	5.43588	3.15854	4.78757	17.9812	1.17053	6.57925	9.96025	15.086	8.09577	1.86344	0.897968	0.428958	0.367586	0.00249717
1492	8.096	/	334.235	HMDB0012451	all-5,6-Epoxyretinoic acid	C20H28O3	316.204	6	[M+NH4]+	41.8	23.8	91.84			28.2919	24.8665	4.81044	2.29208	5.82541	3.14113	5.33109	5.2197	3.3748	4.53307	13.2173	4.31996	3.05958	1.61333	0.182007	0.739913	1.59722
1495	7.953	/	334.236	HMDB0062412	5,8-Epoxy-13-retinoic acid	C20H28O3	316.204	6	[M+NH4]+	42.2	25.7	91.84			34.9382	47.4318	21.7334	9.61994	13.7256	3.84941	18.9875	13.7274	6.03032	16.8716	25.4898	11.8932	2.14321	1.09978	0.111069	0.954407	1.58639
1498	7.839	/	334.295	HMDB0011563	MG(15:0/0:0)	C18H36O4	316.261	0	[M+NH4]+	46.4	36.9	95.8			99.4223	54.6981	13.3162	14.813	15.6941	15.6844	16.2752	17.6928	16.1133	14.3966	39.5887	16.0325	2.46928	1.30409	0.234883	0.629149	1.72461
1502	9.813	/	335.219	HMDB0004706	8)-Hydroperoxylinoleic acid	C18H32O4	312.23	0	[M+Na]+	48.7	47.3	96.43			7.86547	46.0238	42.7686	356.426	5.14133	26.0522	133.482	3.72372	7.55602	110.522	91.645	56.2672	1.62875	0.703762	0.636934	0.195906	0.206427
1503	9.35	/	335.219	HMDB0242602	9-Hpode	C18H32O4	312.23	0	[M+Na]+	39.1	1.53	94.52			7.10184	21.0168	10.5827	163.663	6.3328	18.5096	58.0984	15.8051	14.7582	37.4408	41.7394	28.9224	1.44315	0.529219	0.696756	0.156919	0.692493
1504	9.95	334.212	335.219	HMDB0005073	Leukotriene B5	C20H30O4	334.214	7	[M+H]+	44.8	38	94.41			7.19256	68.2256	18.7305	554.309	10.605	19.5736	168.507	13.0134	14.4708	115.349	131.813	66.1828	1.99165	0.993961	0.570439	0.243791	0.363187
1506	11.846	334.251	335.258	HMDB0029583	Lycopersiconol	C21H34O3	334.251	0	[M+H]+	53.5	71.5	96.4			5.0018	52.9167	29.3352	2220.06	5.8067	166.398	515.435	30.305	40.542	131.422	462.625	176.82	2.61635	1.38756	0.541578	0.266339	0.99396
1507	12.654	334.287	335.295	HMDB0002823	Docosatrienoic acid	C22H38O2	334.287	0	[M+H]+	43.4	20.8	96.47	79		29.5713	15.721	3.12227	3.72716	4.19014	3.79594	3.3046	3.4124	3.88026	3.14538	11.2664	3.50771	3.21188	1.68342	0.205638	0.686897	1.90771
1508	8.889	/	336.251	HMDB0036698	Ineketone	C20H30O3	318.219	8	[M+NH4]+	38.5	6.58	94.76			109.193	100.832	13.5907	24.5161	17.6271	36.7021	12.5451	43.5581	12.7125	13.3193	53.1518	23.7674	2.23633	1.16113	0.247629	0.606198	1.64807
1509	8.378	/	336.251	HMDB0013034	Palmitoylglycine	C18H35NO3	313.262	0	[M+Na]+	46.4	35.7	96.86			168.81	184.937	22.5099	19.3871	40.2519	29.3939	22.9972	33.0688	24.0238	25.0736	87.1792	26.9115	3.23948	1.69576	0.177625	0.750495	1.73846
1510	8.557	/	336.251	HMDB0004668	13-OxoODE	C18H30O3	294.219	9	[M+ACN+H]+	39.1	8.33	96.59			234.79	220.816	34.1594	34.6559	47.3742	32.1088	29.8137	43.4927	35.8521	32.9311	114.359	34.8397	3.28244	1.71477	0.16196	0.790593	1.95972
1511	10.116	/	336.251	HMDB0242035	N-Lauroyl Leucine	C18H35NO3	313.262	2	[M+Na]+	41.7	16.9	93.64			139.982	94.8907	11.5671	13.7591	20.1256	6.10453	10.331	18.5642	6.84356	12.1184	56.065	10.7923	5.19489	2.37709	0.157815	0.801852	2.15204
1518	8.949	/	337.198	HMDB0038754	E,E)-1,3,5,11-Tridecatetraene-7,9-diyne	C13H12	168.094	10	[2M+H]+	37.6	2.22	96.75			0.517951	4.49662	0.927948	98.0183	0.52712	8.43365	22.7008	0.740396	0.820759	6.53894	20.8976	7.8469	2.66317	1.41314	0.526457	0.278637	0.506247
1519	3.836	336.208	337.216	HMDB0015316	Fluoxymesterone	C20H29FO3	336.21	3	[M+H]+	41.2	19.2	90.21			0.321499	4.82064	7.65803	0.346973	0.367465	0.279272	16.9798	0.357547	0.354179	4.31673	2.70292	4.4575	0.606376	-0.721716	0.635468	0.196907	0.569725
1520	9.729	336.228	337.235	HMDB0062687	8,20-DiHETE	C20H32O4	336.23	7	[M+H]+	41.3	21.9	93.13			11.2314	19.7195	25.4011	158.692	28.0827	36.225	86.0154	41.596	30.7542	51.1745	48.6254	49.153	0.989265	-0.0155713	0.986099	0.00607938	1.0659
1521	8.105	/	337.252	HMDB0060043	13-HDoHE	C22H34O	314.261	8	[M+Na]+	56	94.3	94.69			18.1131	88.2751	42.6414	9.18243	2.34774	2.26055	26.1391	0.88123	6.42217	19.7317	32.1119	11.087	2.89637	1.53425	0.23569	0.627659	0.810892
1522	7.596	/	337.252	HMDB0036329	Homocapsaicin	C19H29NO3	319.215	12	[M+NH4]+	47.8	56.9	95.09			27.838	189.42	52.3829	11.9668	4.56216	1.23477	24.4506	1.50344	3.92406	11.6013	57.2339	8.54285	6.69963	2.74408	0.193853	0.712528	1.50306
1523	10.543	/	337.273	HMDB0061651	3-hydroxypristanic acid	C19H38O3	314.282	7	[M+Na]+	48	51.4	96.49	94.8		2645.98	3507.14	4417.38	7524.42	4043.48	9140.74	4377.3	3410.28	8050.79	5776.21	4427.68	6151.06	0.719824	-0.474284	0.241386	0.617289	1.51476
1524	12.48	336.266	337.274	HMDB0006070	Pregnanetriol	C21H36O3	336.266	0	[M+H]+	53.4	70.3	96.86			68.4464	326.317	209.603	7131.49	109.037	713.014	2448.6	253.269	364.562	926.717	1568.98	941.232	1.66694	0.737202	0.675771	0.1702	1.02297
1526	4.491	337.081	338.088	HMDB0013189	3-Indole carboxylic acid glucuronide	C15H15NO8	337.08	2	[M+H]+	44.7	33.1	93.25			0.487068	0.856525	2.73331	0.440148	15.4847	1.41319	5.37514	9.04801	0.531415	1.39546	4.00034	3.55264	1.12602	0.17123	0.896022	0.0476812	0.545017
1532	9.072	338.207	339.214	HMDB0253376	Idebenone	C19H30O5	338.209	7	[M+H]+	37.9	3.65	93.92			0.505467	2.72326	0.927948	29.8917	0.518782	6.54905	13.936	0.740396	1.30911	7.32939	6.91344	5.97279	1.15749	0.210998	0.883857	0.053618	0.972607
1535	7.956	/	339.268	HMDB0036330	Homodihydrocapsaicin	C19H31NO3	321.23	13	[M+NH4]+	42.5	31.1	94.8			33.3743	214.144	125.546	53.9501	6.02567	0.834046	84.8341	1.3942	14.0009	103.185	86.6079	40.8496	2.12017	1.08418	0.323748	0.489792	0.819211
1537	9.888	/	339.268	HMDB0250913	Decadienyl-l-carnitine	C17H31NO3	297.23	15	[M+ACN+H]+	43.3	35.2	96.94			2.41336	48.5549	12.4111	6.11844	7.23875	0.544799	2.9811	1.78542	1.49572	5.03179	15.3473	2.36777	6.48177	2.69639	0.164821	0.782989	1.61009
1540	12.815	/	340.285	HMDB0010736	3-Oxooctadecanoic acid	C18H34O3	298.251	0	[M+ACN+H]+	42	13.1	97.4			12.7028	11.3532	12.4207	15.1726	20.4982	25.6736	13.9383	22.2953	27.0381	12.4356	14.4295	20.2762	0.711648	-0.490765	0.126075	0.899371	1.24422
1547	2.419	341.149	342.157	HMDB0028896	Histidyltryptophan	C17H19N5O3	341.149	1	[M+H]+	50	55.2	95.94			2.31392	157.352	87.1385	2.64816	0.642753	1.46755	124.186	0.560673	19.3352	55.183	50.0192	40.1464	1.24592	0.31721	0.80722	0.0930078	0.568664
1548	1.618	/	342.167	HMDB0037245	Myrigalone A	C18H20O4	300.136	11	[M+ACN+H]+	42.4	38.5	85.16			4.37229	33.2656	11.6013	3.91974	4.03281	1.3833	104.324	0.822981	11.2963	36.8129	11.4384	30.9279	0.369839	-1.43503	0.364639	0.438137	0.588979
1549	5.503	341.232	342.239	HMDB0304805	Leu-Pro-Ile	C17H31N3O4	341.231	1	[M+H]+	50.3	58.4	94.05			20.1766	351.773	195.679	21.2832	17.2943	8.92449	152.641	11.5824	44.3235	88.6398	121.241	61.2223	1.98034	0.985752	0.441919	0.354658	0.0421506
1550	5.002	/	343.13	HMDB0000833	N-Glycolylneuraminic acid	C11H19NO10	325.101	14	[M+NH4]+	41.4	29.5	92.18			12.0994	4.95107	6.69017	2.24558	5.66655	9.45994	4.43923	35.1644	17.3521	1.677	6.33056	13.6185	0.464849	-1.10517	0.275312	0.560174	0.153351
1555	4.344	/	344.183	HMDB0242339	2,15-Dihydroxy-7-methyl-6-oxabicyclo[11.3.0]hexadeca-3,11-dien-5-one	C16H24O4	280.167	2	[M+ACN+Na]+	43.1	22.8	95.71			9.17089	95.005	33.6166	9.5566	12.0648	8.31016	58.3655	7.05074	22.6864	40.3901	31.8828	27.3606	1.16528	0.220677	0.819113	0.086656	0.457981
1556	9.185	/	344.28	HMDB0002250	Dodecanoylcarnitine	C19H38NO4	344.28	0	[M+H]+	50.2	62.4	88.97			8.67145	3.34757	2.6014	18.4912	2.26602	11.5506	27.3911	13.1413	8.48452	12.2665	7.07554	14.5668	0.485729	-1.04178	0.135694	0.867439	1.53192
1563	14.178	/	345.279	HMDB0241156	Undec-6-enoylcarnitine	C18H33NO4	327.241	13	[M+NH4]+	36.8	2.44	95.29			5.37784	6.01417	9.41933	4.73185	4.05292	6.87635	8.68617	1.61085	9.20141	8.66877	5.91922	7.00871	0.844552	-0.243741	0.536684	0.270281	0.665925
1565	1.37	/	346.091	HMDB0030479	Aflatoxin M1	C17H12O7	328.058	3	[M+NH4]+	37.2	0.676	88.78			386.482	45.0675	98.9194	111.793	316.007	102.376	150.049	125.277	104.101	119.959	191.654	120.352	1.59244	0.671239	0.349216	0.456906	0.742556
1566	4.777	/	346.144	HMDB0259320	Tubulin Polymerization Inhibitor	C22H16O3	328.11	1	[M+NH4]+	38.2	0.862	91			7.60803	118.042	113.049	9.32339	5.94494	2.5433	52.738	3.07954	25.8867	39.412	50.7934	24.7319	2.05376	1.03827	0.397731	0.400411	0.0592812
1567	4.41	/	346.144	HMDB0060846	N-Monodemethylolopatadine	C20H21NO3	323.152	8	[M+Na]+	37.8	8.78	89.38			2.57862	26.9982	15.843	5.12536	1.5766	3.32576	35.152	0.311134	11.9535	27.8107	10.4244	15.7106	0.663523	-0.591782	0.545265	0.263392	0.6077
1578	14.737	/	347.295	HMDB0035570	6,8-Heneicosanedione	C21H40O2	324.303	8	[M+Na]+	42.3	23.5	97.02			10.5592	9.99397	9.05392	5.88842	2.21724	10.1677	13.934	1.93758	11.0029	12.3617	7.54255	9.88078	0.763355	-0.389574	0.395257	0.40312	0.702494
1580	1.328	/	348.07	HMDB0255839	9-O-Acetylneuraminic acid	C11H19NO9	309.106	4	[M+K]+	44.2	30.3	95.81			1406.25	663.355	954.596	1143.42	1119.65	1028.11	696.616	1186.34	1232.19	883.632	1057.45	1005.38	1.0518	0.0728578	0.748809	0.125629	0.674247
1581	1.006	347.063	348.07	HMDB0000045	Adenosine monophosphate	C10H14N5O7P	347.063	0	[M+H]+	44.4	28.8	93.54	90.2		517.258	159.441	314.662	470.934	467.662	285.352	300.896	494.345	269.159	369.556	385.992	343.862	1.12252	0.166742	0.603822	0.219091	0.54183
1582	1.968	/	348.177	HMDB0036487	Achillicin	C17H22O5	306.147	12	[M+ACN+H]+	39.9	21	90.99			4.13403	192.246	43.4554	6.58955	4.19635	3.73504	146.996	3.84096	25.2088	75.1436	50.1243	50.9848	0.983122	-0.024558	0.985352	0.0064084	0.742402
1585	11.973	347.282	348.29	HMDB0013655	O-Arachidonoyl Ethanolamine	C22H37NO2	347.282	0	[M+H]+	49.9	54.4	95.41	87.9		60.8831	41.3426	59.0908	50.7866	92.8961	71.3104	39.0713	46.1769	77.1309	58.2349	60.9999	58.3849	1.04479	0.063211	0.822751	0.0847314	0.0776362
1589	11.252	/	349.235	HMDB0031006	1-Acetoxy-2-hydroxy-16-heptadecen-4-one	C19H34O4	326.246	0	[M+Na]+	39.3	0.482	96.4			0.900018	19.6693	5.83408	904.845	2.38711	6.6334	74.7689	2.14999	2.52678	62.4125	186.727	29.6983	6.28747	2.65248	0.432159	0.364357	0.291553
1590	10.643	/	349.235	HMDB0004370	N-Methyltryptamine	C11H14N2	174.116	11	[2M+H]+	48	55.3	96.6			0.574482	3.92757	1.1329	88.4994	0.580472	1.4088	37.8872	0.948188	0.969395	9.22478	18.943	10.0877	1.87783	0.909069	0.650246	0.186922	0.436374
1593	4.757	/	350.171	HMDB0014698	Zanamivir	C12H20N4O7	332.133	12	[M+NH4]+	45.2	41.6	97.45			9.6696	62.5805	44.3048	6.56059	5.17851	1.92575	32.8152	3.16836	13.8428	20.8562	25.6588	14.5217	1.76693	0.821248	0.427615	0.368947	0.326745
1595	10.058	/	350.23	HMDB0000672	Hexadecanedioic acid	C16H30O4	286.214	0	[M+ACN+Na]+	45.1	27.9	97.58			79.4897	56.8828	4.55819	4.2026	6.95208	4.75773	3.98884	5.52814	5.02895	5.44159	30.4171	4.94905	6.14604	2.61966	0.183056	0.737416	1.83519
1596	9.598	/	350.23	HMDB0259665	Dehydroandrographolide	C20H28O4	332.199	7	[M+NH4]+	41	19.8	93.52			48.9391	35.405	3.79305	4.8795	5.77079	3.95229	2.72996	5.49952	4.45963	4.02041	19.7575	4.13236	4.78116	2.25736	0.171956	0.764582	2.01187
1598	6.818	/	350.29	HMDB0034295	Floionolic acid	C18H36O5	332.256	0	[M+NH4]+	49.5	52.8	94.74			22.5351	10.5032	1.51618	2.06991	2.79713	2.47798	1.93572	2.56118	2.33386	2.20801	7.8843	2.30335	3.42297	1.77525	0.236524	0.626126	1.71458
1603	10.325	350.246	351.253	HMDB0000268	Tetrahydrocorticosterone	C21H34O4	350.246	1	[M+H]+	50.6	58.4	95.21			1.08016	11.6501	1.2984	272.749	0.992505	5.31437	71.2832	1.58744	1.74636	14.8587	57.5541	18.958	3.03587	1.60211	0.506159	0.295713	0.365354
1604	5.773	351.159	352.166	HMDB0029006	Phenylalanyltryptophan	C20H21N3O3	351.158	1	[M+H]+	51	60.8	95.77			1.07147	36.9528	19.0895	0.946558	0.721985	0.568525	25.7408	0.751208	2.27885	8.16136	11.7565	7.50014	1.5675	0.648463	0.635781	0.196693	0.257672
1606	8.919	/	352.246	HMDB0062423	5-oxo-12-HETE	C20H30O4	334.214	7	[M+NH4]+	49.1	62.1	91.75			70.7258	80.8236	6.86697	5.2016	9.91514	5.67889	4.56569	5.60852	5.10881	6.60409	34.7066	5.5132	6.29518	2.65425	0.158384	0.800288	1.96846
1607	11.932	/	352.246	HMDB0013321	Undecanoylcarnitine	C18H35NO4	329.257	0	[M+Na]+	40.9	10.4	94.28			95.9596	17.1907	0.492425	1.37949	0.276618	0.601453	1.0997	0.311144	0.380045	0.542736	23.0598	0.587016	39.2831	5.29584	0.291339	0.535602	1.79916
1608	7.202	/	352.246	HMDB0037798	10,16-Dihydroxyhexadecanoic acid	C16H32O4	288.23	0	[M+ACN+Na]+	39.6	1.1	97.1			179.451	139.885	26.6275	22.9485	36.2973	24.5843	20.1202	35.1573	23.628	20.8444	81.0418	24.8668	3.25903	1.70444	0.161835	0.790927	2.03358
1609	12.311	/	352.285	HMDB0031060	2-Hydroxysterculic acid	C19H34O3	310.251	0	[M+ACN+H]+	43.9	24.1	95.33			2.95897	3.23349	3.07323	5.69704	17.2462	6.14713	1.81911	12.3696	5.14042	5.01485	6.44179	6.09822	1.05634	0.0790743	0.918324	0.0370043	0.0206087
1610	12.653	/	374.303	HMDB0002231	-Eicosenoic acid	C20H38O2	310.287	0	[M+ACN+Na]+	39.7	1.39	97.5			124.911	80.197	12.9484	20.5017	19.5383	23.2314	22.2775	16.2787	17.488	15.3634	51.6192	18.9278	2.72716	1.4474	0.211759	0.674158	1.72442
1612	8.256	/	353.23	HMDB0004708	9,12,13-TriHOME	C18H34O5	330.241	0	[M+Na]+	45	29.4	96	73.2		3.3814	7.13818	6.76607	41.525	6.07419	2.1487	23.2376	13.466	4.02593	36.6751	12.977	15.9107	0.815614	-0.294041	0.768057	0.114607	0.530638
1614	7.09	352.225	353.232	HMDB0001452	Thromboxane A2	C20H32O5	352.225	0	[M+H]+	47.8	44.4	94.84	85.8		54.3719	5.77131	9.28027	4.5146	7.56135	21.6979	61.4743	4.56004	15.3462	33.5043	16.2999	27.3166	0.596703	-0.744914	0.442725	0.353866	1.04487
1615	10.157	/	353.268	HMDB0072844	MG(i-16:0/0:0)	C19H38O4	330.277	7	[M+Na]+	41.9	22.7	94.44			0.585028	4.55085	1.92658	58.0997	3.89994	1.53828	18.0089	1.51848	2.04652	6.51429	13.8124	5.92529	2.3311	1.22101	0.513488	0.28947	0.161517
1617	11.846	352.261	353.269	HMDB0011540	MG(18:3)	C21H36O4	352.261	0	[M+H]+	53.1	69.1	96.68			30.3008	144.803	110.22	6980.73	16.5201	636.928	1824.14	71.8935	164.626	386.02	1456.51	616.721	2.36171	1.23983	0.56984	0.244247	0.921645
1618	10.236	/	353.269	HMDB0072873	MG(i-16:0)	C19H38O4	330.277	7	[M+Na]+	41.9	22.7	94.44			0.554419	4.55085	1.92658	76.0169	3.89994	1.53828	18.0402	1.51848	0.964467	8.12858	17.3897	6.03801	2.88004	1.52609	0.471892	0.326158	0.0132782
1624	8.105	/	355.263	HMDB0038910	2-Methyl-5-(8-pentadecenyl)-1,3-benzenediol	C22H36O2	332.272	7	[M+Na]+	47.7	50.6	96.33			15.8797	74.5902	37.7186	8.30025	2.29135	0.869704	21.7131	0.884433	3.64995	16.593	27.756	8.74203	3.17501	1.66676	0.20725	0.683506	1.02913
1625	7.594	/	355.263	HMDB0241279	Dodeca-5,7,9-trienoylcarnitine	C19H31NO4	337.225	12	[M+NH4]+	38.1	6.26	96.83			18.47	111.34	30.1306	6.15896	2.51357	1.16824	14.8633	1.23877	2.76135	6.80915	33.7227	5.36816	6.28198	2.65122	0.197443	0.704559	1.44236
1627	9.13	/	355.263	HMDB0062725	Ethyl Arachidonate	C22H36O2	332.272	7	[M+Na]+	44.6	36	95.23			4.29919	49.3442	39.728	4.61928	19.7026	1.52098	17.1716	3.11029	9.21804	6.71465	23.5386	7.54711	3.11889	1.64103	0.158216	0.800749	0.925698
1628	10.439	354.277	355.284	HMDB0011568	MG(18:2/0:0)	C21H38O4	354.277	0	[M+H]+	46.8	40.1	94.13	88.5		0.862102	10.4487	6.26482	151.658	7.0377	4.9553	76.1345	30.8476	4.56517	28.8386	35.2543	29.0682	1.21281	0.278357	0.851189	0.0699741	0.867392
1630	12.482	354.277	355.284	HMDB0257238	RIOPROSTIL	C21H38O4	354.277	0	[M+H]+	50.9	58.4	96.51			30.8089	130.111	115.549	3103.06	55.8699	334.09	1142.27	131.174	185.332	438.257	687.08	446.225	1.53976	0.622705	0.712692	0.147098	1.10264
1632	10.524	355.345	356.352	HMDB0248559	Arachidoyl Ethanolamide	C22H45NO2	355.345	0	[M+H]+	53.5	73	94.75			267.318	164.815	54.1556	47.3477	67.3998	57.4957	63.1501	65.3217	49.2927	50.2565	120.207	57.1033	2.10508	1.07388	0.211883	0.673903	1.80754
1635	4.001	/	357.251	HMDB0094676	Val-Val-Val	C15H29N3O4	315.216	3	[M+ACN+H]+	41.1	13.6	95.04			2.07916	50.214	15.0912	0.707616	1.50589	0.391579	37.5752	0.676573	2.72087	10.1634	13.9196	10.3055	1.35069	0.433697	0.767008	0.1152	0.0730477
1637	9.89	356.272	357.279	HMDB0002007	Tetracosahexaenoic acid	C24H36O2	356.272	0	[M+H]+	52.5	66.8	96.17	83.7		21.6516	528.551	128.965	20.9132	71.956	8.5155	30.5943	54.3188	21.0002	44.4875	154.407	31.7833	4.85813	2.2804	0.237168	0.624943	1.10442
1638	13.158	356.293	357.3	HMDB0011536	MG(18:1)	C21H40O4	356.293	0	[M+H]+	49	49	96.22	81.6		10.3413	24.2	21.2085	370.081	4.48127	85.2691	169.008	11.7178	32.2053	69.5978	86.0624	73.5596	1.16997	0.22647	0.873608	0.0586833	1.03145
1639	5.985	357.263	358.271	HMDB0094648	Leu-Leu-Leu	C18H35N3O4	357.263	1	[M+H]+	40.7	11.2	94.17			1.13556	39.3396	18.0089	0.711665	0.977002	0.719388	32.4988	1.02326	1.05631	8.81434	12.0345	8.82242	1.36409	0.447935	0.750065	0.124901	0.232188
1640	5.846	/	358.271	HMDB0035580	1-Phenyl-1,3-pentadecanedione	C21H32O2	316.24	11	[M+ACN+H]+	36.8	3.35	92.65			0.953215	24.2523	17.4342	0.819803	0.653822	0.481214	17.3616	0.664019	2.17341	4.89996	8.82266	5.11604	1.72451	0.786187	0.549782	0.25981	0.167085
1651	7.711	/	359.236	HMDB0030339	Pipernonaline	C21H27NO3	341.199	10	[M+NH4]+	41.9	29.9	90.51			32.3153	15.2803	8.19347	3.45741	8.31757	8.51413	7.69656	13.1895	6.85368	7.83605	13.5128	8.81798	1.53241	0.615806	0.391948	0.406772	0.949065
1652	10.014	358.251	359.258	HMDB0060114	24,25,26,27-Tetranor-23-oxo-hydroxyvitamin D3	C23H34O3	358.251	0	[M+H]+	39.9	4.76	95.47			38.6813	40.8291	69.5645	70.7509	45.0247	90.9518	61.5183	36.6503	90.3975	69.6142	52.9701	69.8264	0.758596	-0.398595	0.209096	0.679653	1.57368
1655	4.978	/	360.213	HMDB0241272	Dodeca-2,5,8-trienoylcarnitine	C19H31NO4	337.225	4	[M+Na]+	38.8	4.57	93.67			4.44023	89.6931	40.6359	1.9351	3.78041	3.08372	75.4421	4.03346	4.94774	8.49261	28.097	19.1999	1.46339	0.549313	0.697643	0.156367	0.0518708
1658	4.722	/	360.213	HMDB0245202	2-Methoxyestriol	C19H26O4	318.183	11	[M+ACN+H]+	40.1	18.8	93.56			4.15934	131.358	59.2668	2.58624	4.01528	2.45023	86.0802	3.98611	16.3523	35.7588	40.2772	28.9255	1.39244	0.477619	0.711085	0.148078	0.511372
1662	2.82	/	361.172	HMDB0304487	sinapoyltyramine	C19H21NO5	343.142	10	[M+NH4]+	39.8	19.8	90.75			7.1709	70.1986	55.8945	7.176	3.82554	8.93413	60.6933	0.996596	25.7943	40.8751	28.8531	27.4587	1.05078	0.071465	0.939487	0.0271093	0.458192
1666	10.553	/	361.274	HMDB0241166	2-Hydroxyundec-8-enoylcarnitine	C18H33NO5	343.236	11	[M+NH4]+	37.3	3.77	94.82			883.106	471.555	798.079	1063.34	569.363	1241.84	914.849	473.045	1269.46	1168.53	757.089	1013.55	0.74697	-0.420877	0.199233	0.700639	1.29766
1667	12.383	/	361.274	HMDB0241168	2-Hydroxyundec-5-enoylcarnitine	C18H33NO5	343.236	12	[M+NH4]+	37.1	2.39	95.53			9.71025	13.2707	8.2335	132.863	7.56733	33.0837	106.946	9.2016	12.9879	37.196	34.329	39.883	0.860741	-0.216348	0.859157	0.0659273	0.907545
1671	1.797	361.149	362.156	HMDB0001929	Levofloxacin	C18H20FN3O4	361.144	14	[M+H]+	37.5	13.6	88.98			11.2824	98.2781	59.4063	9.23145	6.94685	13.1968	61.3049	5.8413	24.5446	47.8478	37.029	30.5471	1.21219	0.27762	0.76502	0.116327	0.553045
1672	12.042	/	362.269	HMDB0013631	Oleoyl glycine	C20H37NO3	339.277	7	[M+Na]+	49.5	58	97.33			65.0486	38.8609	60.8272	79.7823	112.987	116.214	54.5852	66.3862	94.0897	79.4669	71.5012	82.1484	0.870391	-0.200265	0.532519	0.273665	0.813294
1673	8.778	/	362.326	HMDB0031923	10,20-Dihydroxyeicosanoic acid	C20H40O4	344.293	0	[M+NH4]+	55.5	81.4	96.8			3972.2	2348.26	450.938	509.181	621.036	581.718	572.561	640.584	563.005	496.385	1580.32	570.851	2.76837	1.46903	0.219945	0.657686	1.74842
1679	10.957	/	363.289	HMDB0032476	Polyoxyethylene (600) monoricinoleate	C21H40O3	340.298	7	[M+Na]+	47.4	47.5	97.15			77.8216	72.8114	89.0056	124.534	53.11	200.475	110.044	76.5473	157.022	124.634	83.4566	133.745	0.623999	-0.680383	0.0711615	1.14775	1.85979
1682	1.308	363.058	364.065	HMDB0001397	Guanosine monophosphate	C10H14N5O8P	363.058	0	[M+H]+	42.5	20	92.57			243.406	404.874	259.698	227.71	265.823	183.487	79.3773	387.823	433.874	100.548	280.302	237.022	1.1826	0.241961	0.610029	0.214649	1.28018
1689	9.48	364.223	365.23	HMDB0006760	11b,17a,21-Trihydroxypreg-nenolone	C21H32O5	364.225	6	[M+H]+	37.2	0.407	92.8			2.03775	19.4746	2.95627	215.869	5.15276	15.2488	155.587	7.79231	4.39641	63.6279	49.0981	49.3304	0.995291	-0.00680922	0.996455	0.00154222	0.909419
1690	9.825	/	365.23	HMDB0040901	13-Hydroxy-9-methoxy-10-oxo-11-octadecenoic acid	C19H34O5	342.241	1	[M+Na]+	39	0.81	95.49			1.50118	17.9008	5.54436	520.407	1.29596	48.3916	197.328	2.35941	11.4643	48.7761	109.33	61.6638	1.773	0.82619	0.672543	0.17228	0.974156
1695	1.777	/	367.15	HMDB0252828	Glycylprolylarginine	C13H24N6O4	328.186	4	[M+K]+	45.4	35.4	96.67			169.184	57.1504	92.1896	92.0797	117.333	136.12	163.812	135.05	136.617	126.575	105.587	139.635	0.756167	-0.403222	0.120673	0.918389	1.28959
1703	9.061	366.238	367.246	HMDB0256853	Prostaglandin E2 methyl ester	C21H34O5	366.241	7	[M+H]+	37.5	0.935	94.15			0.923357	38.8754	16.4706	635.588	4.06822	14.5541	220.452	1.05807	4.76626	159.717	139.185	80.1095	1.73744	0.79696	0.66754	0.175522	0.547175
1708	9.819	368.254	369.261	HMDB0254756	Misoprostol acid	C21H36O5	368.256	7	[M+H]+	37.5	0.0695	94.94			5.73562	136.012	32.8821	919.675	3.8264	231.674	637.327	57.9352	74.4061	441.512	219.626	288.571	0.761083	-0.393874	0.749682	0.125123	1.54197
1709	10.152	368.254	369.261	HMDB0260560	MG(18:3(9,11,15)-OH(13))	C21H36O5	368.256	7	[M+H]+	38	2.74	94.74			3.89919	61.4365	13.1748	243.781	1.90968	42.5051	189.468	19.5926	13.3567	103.252	64.8402	73.6348	0.880564	-0.1835	0.880481	0.0552802	1.15297
1710	10.274	368.254	369.261	HMDB0260488	MG(18:2+=O(9)/0:0)	C21H36O5	368.256	7	[M+H]+	39.9	12.1	94.74			1.55099	9.31761	4.02108	140.786	0.613928	13.8178	88.2085	9.00337	5.51333	40.7532	31.2579	31.4592	0.9936	-0.00926235	0.995056	0.00215249	1.2597
1712	9.532	/	370.295	HMDB0240588	Myristoleoylcarnitine	C21H40NO4	370.295	0	[M+H]+	50.8	65.8	88.84			2.78894	0.312142	1.34691	1.01061	0.589016	2.71023	39.4154	5.83208	3.66952	8.41822	1.20952	12.0091	0.100717	-3.31162	0.193863	0.712504	2.17476
1716	4.038	/	372.178	HMDB0303475	Gibberellin A7	C19H22O5	330.147	9	[M+ACN+H]+	40	19.3	90.7			3.89836	65.1394	29.1891	4.31915	4.48835	4.10648	33.8453	1.60827	12.0348	20.3083	21.4069	14.3806	1.48859	0.573946	0.612045	0.213217	0.274026
1717	6.074	/	372.188	HMDB0030226	Mahanimbinine	C23H27NO2	349.204	14	[M+Na]+	39.1	22.4	88.02			1.16096	3.97447	4.49253	0.552453	0.656387	0.494728	42.3363	0.792531	1.47386	17.237	2.16736	12.4669	0.173849	-2.52409	0.273809	0.562552	1.20755
1719	10.01	/	372.311	HMDB0005066	Tetradecanoylcarnitine	C21H42NO4	372.311	0	[M+H]+	50.8	60.7	93.75			55.6592	15.9449	18.234	25.9734	14.2643	26.3125	119.379	28.938	59.2853	88.4604	26.0151	64.4751	0.403491	-1.30939	0.0825222	1.08343	1.78794
1722	5.161	/	373.245	HMDB0033449	Pipercide	C22H29NO3	355.215	10	[M+NH4]+	36.8	6.92	87.81			4.85212	78.3503	67.6694	3.24469	6.33266	4.06583	69.4294	16.3161	5.84067	27.5739	32.0898	24.6452	1.30207	0.38081	0.727423	0.138213	0.424246
1726	8.437	/	373.274	HMDB0241060	8-Hydroxydecanoylcarnitine	C17H33NO5	331.236	12	[M+ACN+H]+	44.2	40.8	93.21			9.07671	118.532	34.9699	4.51727	24.481	2.21114	19.049	17.107	5.94025	5.38878	38.3154	9.93923	3.85496	1.94672	0.214647	0.668276	1.26561
1727	4.725	/	373.281	HMDB0033553	3-[(3-Methylbutyl)nitrosoamino]-2-butanone	C9H18N2O2	186.137	2	[2M+H]+	40.1	8.18	94.58			3.19772	38.3769	21.4713	1.98831	3.08696	1.86264	35.0214	3.06454	2.65967	9.50615	13.6242	10.4229	1.30715	0.386422	0.746011	0.127255	0.057416
1728	4.588	372.275	373.282	HMDB0001984	Finasteride	C23H36N2O2	372.278	9	[M+H]+	39.8	19.4	89.26			0.995869	60.5533	35.7409	0.502317	0.910797	0.663074	56.6103	0.591028	2.65967	22.6288	19.7406	16.6306	1.18701	0.247331	0.853782	0.0686529	0.526061
1731	5.278	373.186	396.175	HMDB0039503	N-Jasmonoyltyrosine	C21H27NO5	373.189	9	[M+Na]+	37.1	8.5	86.87			3.28528	8.1725	7.96959	2.56167	2.99896	3.45517	7.95518	4.23233	6.25806	6.36148	4.9976	5.65244	0.884149	-0.177639	0.67326	0.171817	1.08401
1732	5.234	/	374.229	HMDB0241337	Trideca-6,8,10-trienoylcarnitine	C20H33NO4	351.241	3	[M+Na]+	39.2	8.15	91.92			2.41501	113.471	57.9564	2.36723	3.44592	1.62203	77.9881	4.62549	15.4302	34.5636	35.9311	26.8459	1.33842	0.420531	0.737799	0.132062	0.618514
1735	3.526	/	375.188	HMDB0028711	Arginylhistidine	C12H21N7O3	311.171	5	[M+ACN+Na]+	46.9	46	93.69			18.7767	296.158	147.702	14.2192	10.0087	12.4023	290.342	4.14043	51.2191	118.662	97.3729	95.3531	1.02118	0.030241	0.979707	0.00890377	0.421745
1736	5.978	/	375.203	HMDB0040012	2,3-Dihydro-5-(5-methyl-2-furanyl)-1H-pyrrolizine	C12H13NO	187.1	9	[2M+H]+	38.4	4.13	97.55			1.06227	19.0561	11.9051	0.665737	0.913951	0.626602	7.08235	0.917861	0.931267	1.84668	6.72062	2.28095	2.94641	1.55896	0.313062	0.504369	0.405176
1739	1.399	/	375.224	HMDB0241101	(5,8)-Decadienoylcarnitine	C17H29NO4	311.21	4	[M+ACN+Na]+	37.6	0.148	92.4			33.024	311.781	84.1639	16.6273	24.2572	11.0799	136.37	18.8512	33.2031	152.922	93.9708	70.4854	1.3332	0.414888	0.721375	0.141839	0.15319
1743	1.986	/	376.172	HMDB0012996	Lipoyllysine	C14H26N2O3S2	334.138	1	[M+ACN+H]+	38.3	8.96	84.31			18.188	124.12	89.5334	19.843	10.7458	30.9421	84.9193	3.75342	27.1061	86.4033	52.486	46.6249	1.12571	0.170833	0.841022	0.0751926	0.35985
1745	3.891	375.165	376.172	HMDB0015178	Gatifloxacin	C19H22FN3O4	375.159	15	[M+H]+	36	3.82	91.63			78.0272	608.799	389.389	114.325	71.0437	157.81	265.777	56.5594	191.751	260.557	252.317	186.491	1.35297	0.436132	0.58701	0.231354	0.415896
1746	5.89	375.217	376.224	HMDB0304808	Phe-Pro-Ile	C20H29N3O4	375.216	2	[M+H]+	45.1	31.4	95.81			5.38356	149.27	77.5825	3.39018	4.93205	2.25664	65.3333	1.0712	12.4028	43.42	48.1117	24.8968	1.93244	0.950427	0.483901	0.315244	0.0636698
1747	5.693	/	376.224	HMDB0060580	Ethisterone	C21H28O2	312.209	3	[M+ACN+Na]+	42	17.8	96.13			2.87271	46.5022	30.1134	2.84419	1.50157	1.02826	20.5376	1.46761	6.89943	10.8262	16.7668	8.15183	2.05682	1.04041	0.420285	0.376457	0.027957
1751	4.772	376.139	377.146	HMDB0000244	Riboflavin	C17H20N4O6	376.138	1	[M+H]+	50.7	60.4	94.66			135.079	100.939	152.452	112.174	180.233	119.319	80.187	143.981	133.152	104.404	136.175	116.209	1.17182	0.228748	0.301275	0.521037	1.12011
1755	11.795	376.261	377.269	HMDB0011550	MG(20:5)	C23H36O4	376.261	0	[M+H]+	46.9	40.6	93.93	86.8		1.20793	5.24506	2.40567	65.2688	3.97732	11.476	33.6276	5.64969	2.80476	11.4372	15.621	12.9991	1.2017	0.265075	0.851525	0.0698024	0.89036
1766	12.383	378.277	379.284	HMDB0011549	MG(20:4)	C23H38O4	378.277	0	[M+H]+	52.3	66.2	95.6	94.9		27.5336	44.4688	36.9252	543.561	19.4548	139.243	449.176	39.9086	31.8141	162.697	134.389	164.568	0.816617	-0.292268	0.818654	0.0868994	0.997416
1767	12.507	/	379.284	HMDB0034031	3-(2-Heptenyloxy)-2-hydroxypropyl undecanoate	C21H40O4	356.293	7	[M+Na]+	41.3	17.8	96.41			14.2023	23.1408	13.3546	101.61	10.7853	35.6949	114.505	20.8536	14.9337	47.8066	32.6186	46.7588	0.697592	-0.519544	0.586191	0.231961	1.02101
1770	12.769	380.293	381.3	HMDB0011545	MG(20:3)	C23H40O4	380.293	0	[M+H]+	51.5	62	95.66			4.92681	10.7098	7.51606	130.593	3.64818	16.262	58.9014	7.7003	9.02301	24.6551	31.4787	23.3084	1.35053	0.43353	0.765956	0.115796	0.750425
1781	2.239	383.108	384.115	HMDB0000912	Succinyladenosine	C14H17N5O8	383.108	1	[M+H]+	53.2	72	95			1356.98	354.847	1049.48	779.685	1079.98	812.252	589.783	961.289	552.99	470.061	924.194	677.275	1.36458	0.448455	0.234386	0.630068	1.28121
1784	1.335	/	385.129	HMDB0003072	Quinic acid	C7H12O6	192.063	12	[2M+H]+	38	4.62	98.51			119.403	51.3078	79.622	69.0802	116.999	63.3558	42.9103	128.563	62.1111	64.601	87.2823	72.3083	1.20708	0.271526	0.472008	0.32605	1.23017
1786	7.08	/	385.177	HMDB0039755	N-Feruloyl-4-O-methyldopamine	C19H21NO5	343.142	3	[M+ACN+H]+	49.7	62.1	90.56			3.52249	15.9435	5.34905	0.582651	9.6467	1.29415	1.43644	24.534	6.77886	0.870257	7.00887	6.98273	1.00374	0.00539037	0.996151	0.00167502	0.67843
1795	8.997	386.173	409.162	HMDB0030810	Porson	C22H26O6	386.173	0	[M+Na]+	40.3	5.14	96.36			670.209	432.871	375.806	233.071	407.601	555.588	181.719	597.063	165.767	374.418	423.912	374.911	1.1307	0.177216	0.680312	0.167292	0.986257
1797	4.792	/	387.261	HMDB0038530	5-Heptadecyl-1,3-benzenediol	C23H40O2	348.303	15	[M+K]+	36.3	8.21	89.01			3.35108	62.7043	53.785	2.30973	3.14026	1.45315	29.0684	1.85542	11.1032	19.7611	25.0581	12.6483	1.98115	0.986337	0.433436	0.363075	0.156165
1798	10.777	386.282	387.289	HMDB0251084	Dexanabinol	C25H38O3	386.282	0	[M+H]+	41.8	19.6	89.56			33.3578	34.569	27.3115	33.4003	26.1345	51.7077	35.4321	18.7928	56.6431	37.3524	30.9546	39.9856	0.774144	-0.369326	0.227113	0.643759	1.09703
1808	9.623	/	390.358	HMDB0072839	MG(19:0/0:0)	C22H44O4	372.324	0	[M+NH4]+	50.3	56.1	96.03			197.274	115.532	32.4431	31.8677	43.2394	35.9664	39.2432	44.2772	36.5788	32.8967	84.0712	37.7925	2.22455	1.15351	0.225365	0.647113	1.76394
1814	10.267	/	391.245	HMDB0037961	gamma-Eudesmol rhamnoside	C21H36O5	368.256	0	[M+Na]+	39.5	1.58	96.24			0.385413	4.00245	2.21733	252.969	0.718657	9.87597	57.9919	1.3221	6.97473	22.3932	52.0586	19.7116	2.64101	1.40109	0.545552	0.263163	1.08644
1815	9.131	/	391.284	HMDB0240775	O-(11-Carboxyundecanoyl)carnitine	C19H35NO6	373.246	11	[M+NH4]+	36.7	0.0373	95.05			5.90579	62.9757	48.1933	12.2415	27.9542	2.89214	22.6234	9.26666	12.2302	11.4161	31.4541	11.6857	2.69167	1.4285	0.141713	0.84859	0.977176
1818	4.831	/	392.219	HMDB0241324	Trideca-3,5-dienoylcarnitine	C20H35NO4	353.257	4	[M+K]+	36.9	2.06	87.18			6.42433	100.827	96.1357	3.51961	4.78253	1.83118	40.2144	2.52521	25.6784	23.3491	42.3377	18.7196	2.26168	1.17739	0.373472	0.427742	0.00896992
1820	6.224	/	392.255	HMDB0035185	Retinol acetate	C22H32O2	328.24	4	[M+ACN+Na]+	38.4	3.32	93.58			0.990555	19.0837	9.51383	0.670287	0.938551	0.576922	11.9028	0.791491	0.968048	2.52776	6.23939	3.35341	1.86061	0.895776	0.513329	0.289604	0.137082
1823	7.09	392.217	393.225	HMDB0062274	10-Hydroperoxy-H4-neuroprostane	C22H32O6	392.22	6	[M+H]+	51.4	70.7	92.93			90.6004	11.7516	21.1413	7.18355	11.2664	33.4986	101.011	8.13349	29.2107	58.3511	28.3887	46.0409	0.616597	-0.697601	0.452471	0.344409	1.03613
1824	11.19	/	393.24	HMDB0011538	MG(18:2)	C21H38O4	354.277	0	[M+K]+	45.9	38.3	91.14			11.7673	44.3555	32.5812	11.3057	13.9747	18.6122	12.9284	5.88052	26.9342	22.0261	22.7969	17.2763	1.31955	0.400043	0.48889	0.310788	0.085635
1827	10.241	/	431.217	HMDB0030401	AK toxin I	C23H27NO6	413.184	2	[M+NH4]+	41.6	20.8	90.11			15.4572	69.2331	34.5513	12.8012	16.9086	18.4957	18.0462	13.5392	35.4169	18.7962	29.7903	20.8588	1.42819	0.514183	0.449328	0.347437	0.268613
1830	5.914	/	394.198	HMDB0241253	4-Hydroxydodeca-6,8-dienoylcarnitine	C19H33NO5	355.236	3	[M+K]+	39.8	9.08	93.7			1.06562	20.9773	12.6939	2.77719	3.47391	1.25725	15.8649	0.790374	2.70711	4.62794	8.19759	5.04951	1.62344	0.699056	0.521592	0.282669	0.157679
1831	5.789	/	394.198	HMDB0038971	Diacetylfusarochromanone	C19H24N2O6	376.163	1	[M+NH4]+	39.1	3.81	93.24			1.90308	44.8985	26.7818	2.77719	3.47391	2.62218	34.4627	1.20537	7.20551	12.5275	15.9669	11.6047	1.3759	0.460381	0.689282	0.161603	0.344519
1836	11.111	394.27	395.277	HMDB0260464	MG(20:3O(5,6)/0:0)	C23H38O5	394.272	6	[M+H]+	39	9.27	92.61			3.21202	17.0478	5.30143	250.751	3.32453	35.6665	119.622	6.08441	7.42956	31.4613	55.9274	40.0528	1.39634	0.481653	0.772254	0.11224	0.822722
1845	12.489	/	396.311	HMDB0245187	2-Linoleoyl Glycerol	C21H38O4	354.277	0	[M+ACN+H]+	50.8	58.1	96.51			0.59533	1.7933	0.881962	42.3451	0.841024	1.96287	16.2568	1.59071	2.37682	5.42385	9.29134	5.52222	1.68254	0.750639	0.676884	0.169486	0.836187
1851	10.227	397.319	398.327	HMDB0006317	Hexadec-2-enoyl carnitine	C23H43NO4	397.319	0	[M+H]+	47	41.7	93.53			27.1887	7.64143	8.21717	21.8489	7.49544	8.42929	117.059	24.5944	22.791	58.6369	14.4783	46.3021	0.312693	-1.67718	0.180082	0.744531	1.51129
1857	10.754	/	400.342	HMDB0000222	Palmitoylcarnitine	C23H46NO4	400.342	0	[M+H]+	54	75.7	94.84	92.1		404.012	152.2	125.42	154.436	172.206	216.935	751.165	196.477	512.829	813.861	201.655	498.253	0.404724	-1.30499	0.083599	1.0778	1.8874
1860	3.154	/	401.179	HMDB0247373	Furylacryloylalanyllysine	C16H23N3O5	337.164	3	[M+ACN+Na]+	49.3	55.4	94.84			10.7942	115.126	115.191	4.67495	10.8922	4.71365	58.1677	3.45764	12.2997	25.2082	51.3356	20.7694	2.4717	1.3055	0.322753	0.49113	0.298707
1861	1.517	/	401.215	HMDB0012214	Dihydrozeatin-O-glucoside	C16H25N5O6	383.18	1	[M+NH4]+	44	29.4	91.47			90.2432	33.9922	84.1866	76.3471	55.9185	71.1712	71.5387	50.8387	64.4948	72.5833	68.1375	66.1254	1.03043	0.0432461	0.862909	0.064035	0.124535
1864	4.63	/	401.288	HMDB0251892	Eptastigmine	C21H33N3O2	359.257	9	[M+ACN+H]+	35.8	3.22	85.37			1.24207	41.4988	39.5413	0.788457	1.06426	1.09756	72.5459	0.816546	3.01523	18.4899	16.827	19.193	0.876724	-0.189805	0.891504	0.0498769	0.596653
1869	12.229	402.277	403.284	HMDB0011557	MG(22:6)	C25H38O4	402.277	0	[M+H]+	48	47.1	93.08			1.50828	3.24335	3.07266	81.7219	1.09161	12.9841	26.1056	0.809301	4.55908	9.79272	18.1276	10.8502	1.67072	0.740467	0.670644	0.173508	0.710179
1870	4.51	/	404.144	HMDB0301942	Dihydrowighteone	C20H20O5	340.131	9	[M+ACN+Na]+	40.8	21.9	92.02			10.3926	6.03492	9.18923	8.45565	9.84311	12.9383	9.23009	10.5578	18.699	19.3791	8.7831	14.1609	0.620238	-0.689107	0.0590956	1.22844	2.10802
1873	1.234	404.002	405.01	HMDB0000295	Uridine 5'-diphosphate	C9H14N2O12P2	404.002	0	[M+H]+	38.8	0.741	93.82			91.0099	81.038	125.981	162.822	148.309	176.485	102.311	117.715	98.2605	82.7479	121.832	115.504	1.05479	0.0769497	0.787242	0.103892	0.31619
1877	4.198	/	405.236	HMDB0302028	Apo-12'-capsorubinal	C25H34O3	382.251	12	[M+Na]+	37.1	9.67	88.32			0.726497	54.3049	27.0157	0.712808	0.833643	0.645949	49.505	0.381402	1.18438	0.981071	16.7187	10.5396	1.58628	0.665647	0.680391	0.167241	0.273725
1879	12.515	404.293	405.3	HMDB0011586	MG(22:5/0:0)	C25H40O4	404.293	0	[M+H]+	52.2	67.6	93.78			2.97015	7.4139	4.56772	116.873	1.07194	21.7021	69.2745	4.30275	8.87491	14.9482	26.5794	23.8205	1.11582	0.158106	0.916384	0.0379226	1.00384
1881	8.782	405.345	406.353	HMDB0248328	Aminopentol	C22H47NO5	405.345	0	[M+H]+	40.1	5.34	95.08			942.236	556.771	80.5307	94.6322	123.052	110.186	106.549	113.857	105.665	90.3569	359.444	105.323	3.4128	1.77095	0.210698	0.67634	1.77285
1882	9.554	/	406.353	HMDB0240592	Palmitoylcholine	C21H44NO2	342.337	1	[M+ACN+Na]+	47.3	42	95.56			25.178	19.3742	0.626022	0.746197	0.748462	0.678276	0.496504	0.406681	0.528211	0.538226	9.33458	0.52958	17.6264	4.13967	0.175945	0.754622	1.98696
1885	5.775	/	407.23	HMDB0013958	5-O-Desmethyldonepezil	C23H27NO3	365.199	9	[M+ACN+H]+	40.7	23.8	89.95			1.12257	48.288	24.2944	1.34637	2.16021	0.799617	24.5677	0.961235	3.64427	9.87245	15.4423	7.96905	1.93779	0.954409	0.490163	0.309659	0.156235
1886	5.63	/	407.23	HMDB0013959	6-O-Desmethyldonepezil	C23H27NO3	365.199	9	[M+ACN+H]+	40.7	23.8	89.95			3.86473	38.5041	22.5188	1.98562	5.06617	2.69767	18.9358	3.28147	3.69498	4.84021	14.3879	6.69002	2.15065	1.10477	0.360221	0.443431	0.424857
1887	5.531	/	408.213	HMDB0250475	Corylifol A	C25H26O4	390.183	9	[M+NH4]+	37.5	1.03	96.23			7.5484	75.4345	24.2592	2.19557	9.98542	6.63321	33.3604	8.60876	5.63644	11.0932	23.8846	13.0664	1.82794	0.870221	0.472614	0.325494	0.0616919
1888	5.714	/	408.214	HMDB0031096	Neotussilagolactone	C21H28O4	344.199	3	[M+ACN+Na]+	40.9	14.2	93.86			1.48491	38.2026	40.0918	1.02113	1.33345	0.946115	31.5099	1.34077	3.62928	0.99748	16.4268	7.68472	2.13759	1.09598	0.451236	0.345596	0.331248
1891	9.749	408.335	409.342	HMDB0241980	N-Linoleoyl Lysine	C24H44N2O3	408.335	0	[M+H]+	42.2	17.3	93.91			8.64056	15.8617	23.8416	21.5791	5.37168	15.102	18.2656	3.50371	16.2829	21.6605	15.0589	14.963	1.00641	0.00922341	0.984252	0.00689381	0.458653
1896	10.223	410.351	411.358	HMDB0034078	22-Dehydroclerosterol	C29H46O	410.355	10	[M+H]+	36.8	6.38	87.86			4.98163	14.6547	13.2363	15.8991	1.48778	17.8714	24.4068	3.29876	12.8027	19.6947	10.0519	15.6149	0.643738	-0.635454	0.261053	0.583272	1.24142
1898	10.395	/	434.266	HMDB0007003	CPA(16:0)	C19H37O6P	392.233	1	[M+ACN+H]+	49.7	53.4	96.13			22.17	118.005	61.1992	20.5055	42.1183	38.0167	26.2002	44.8394	44.3022	33.8413	52.7995	37.44	1.41024	0.495946	0.424363	0.372262	0.205181
1899	8.104	/	412.285	HMDB0035477	Tridecyl phloretate	C22H36O3	348.266	7	[M+ACN+Na]+	40.9	16.4	95.9			26.371	158.097	84.7653	17.8975	3.21167	0.819109	52.3207	0.832981	5.70088	39.1067	58.0684	19.7561	2.93927	1.55546	0.245551	0.609859	0.942256
1900	7.594	/	412.285	HMDB0000476	3-Oxo-4,6-choladienoic acid	C24H34O3	370.251	0	[M+ACN+H]+	44.9	28.3	96.06			127.149	775.916	216.34	45.9136	17.0567	1.22508	109.28	6.44279	18.2205	49.2547	236.475	36.8847	6.4112	2.68059	0.1937	0.71287	1.45611
1905	1.507	412.196	413.203	HMDB0000569	Deoxypyridinoline	C18H28N4O7	412.196	1	[M+H]+	50.6	59.3	94.64			56.9447	261.96	200.462	15.2377	29.4396	8.46054	367.262	2.24466	62.6715	160.269	112.809	120.182	0.938654	-0.0913348	0.932397	0.0303992	0.0820221
1906	5.714	/	413.276	HMDB0039865	5-(10-Nonadecenyl)-1,3-benzenediol	C25H42O2	374.318	13	[M+K]+	36.7	8	89.42			1.11953	24.1432	18.8781	0.760524	1.00534	0.713312	10.8149	1.01086	2.84532	4.7527	9.18135	4.02742	2.27971	1.18885	0.385525	0.413947	0.136405
1911	7.955	413.293	414.3	HMDB0062332	N-Docosahexaenoyl GABA	C26H39NO3	413.293	0	[M+H]+	44.7	27.7	95.7			693.345	4356.1	2531.96	1085.19	132.308	12.4834	1713.56	29.8698	276.448	2030.69	1759.78	812.609	2.16559	1.11476	0.312079	0.505736	0.865671
1915	11.094	413.35	414.358	HMDB0006210	Heptadecanoyl carnitine	C24H47NO4	413.351	0	[M+H]+	48.6	48.3	94.99			22.4133	11.5531	13.4948	9.24841	14.7346	15.32	24.4502	21.0375	25.3996	35.5481	14.2888	24.3511	0.586785	-0.769097	0.0357818	1.44634	2.0159
1918	9.673	414.204	437.193	HMDB0030404	Armillaripin	C24H30O6	414.204	0	[M+Na]+	43.8	23.3	95.85			385.287	295.357	536.453	502.847	433.92	458.233	527.986	414.411	290.849	331.432	430.773	404.582	1.06473	0.0904943	0.676652	0.169635	0.416082
1922	6.078	414.285	415.292	HMDB0242061	N-Myristoyl Tryptophan	C25H38N2O3	414.288	8	[M+H]+	43.2	36.4	88.89			6.3501	41.5788	51.3652	5.89838	3.81135	3.13119	16.7883	0.849757	8.4205	9.34785	21.8008	7.70751	2.82851	1.50004	0.244752	0.611273	0.652301
1928	10.242	/	416.316	HMDB0000308	3b-Hydroxy-5-cholenoic acid	C24H38O3	374.282	0	[M+ACN+H]+	45.7	33.6	95.28			2.71664	37.1858	7.33619	9.67247	0.625851	0.689106	8.86474	1.19624	4.08451	34.0115	11.5074	9.76922	1.17792	0.236245	0.85312	0.0689896	0.0715853
1929	9.948	415.33	416.337	HMDB0241458	16-Hydroxyhexadecanoylcarnitine	C23H45NO5	415.33	0	[M+H]+	43.7	24.1	94.69			21.3773	10.6513	8.23083	12.9718	10.2238	29.3205	42.1325	16.201	22.7426	45.8249	12.691	31.2443	0.406186	-1.29979	0.0263142	1.57981	2.25609
1932	1.906	416.239	417.246	HMDB0252758	Glutamylleucylarginine		416.238	1	[M+H]+	43.6	33.2	85.93			6.79362	178.676	122.62	3.85387	3.89495	3.23146	156.927	3.70463	28.5142	89.4807	63.1677	56.3717	1.12056	0.164216	0.889211	0.050995	0.601955
1935	7.956	416.271	417.278	HMDB0242066	N-Eicosapentaenoyl Asparagine	C24H36N2O4	416.268	8	[M+H]+	46.2	45.6	94.02			165.216	190.577	10.8285	3.87283	18.7862	8.03393	4.99728	21.2799	8.86591	8.22382	77.8562	10.2802	7.57344	2.92095	0.175663	0.75532	1.71774
1939	10.381	/	418.389	HMDB0072855	MG(a-21:0/0:0)	C24H48O4	400.355	0	[M+NH4]+	49.3	54.5	92.47			65.8589	42.645	17.0686	15.8424	22.2914	16.3794	16.7105	19.8696	16.3239	13.6927	32.7413	16.5952	1.97294	0.980344	0.16743	0.776166	2.06733
1950	10.981	/	424.282	HMDB0242083	N-Eicosapentaenoyl Valine	C25H39NO3	401.293	0	[M+Na]+	46.2	39.1	91.94			194.602	282.416	374.532	260.315	95.5169	250.697	246.443	61.3275	255.043	281.913	241.476	219.085	1.1022	0.140392	0.724299	0.140082	0.0827369
1951	10.441	/	424.342	HMDB0006469	Linoleyl carnitine	C25H46NO4	424.342	1	[M+H]+	44.3	27.4	94.64			161.043	53.4105	73.8014	137.979	101.692	55.2007	263.617	172.102	89.6983	287.464	105.585	173.617	0.608152	-0.717497	0.210727	0.676279	0.980806
1953	4.216	/	426.182	HMDB0243705	Fingolimod phosphate ester, S-	C19H34NO5P	387.217	12	[M+K]+	41.6	27.1	93.17			4.83916	4.08949	6.32162	2.75504	5.82616	5.07192	3.41207	5.70412	4.98226	4.8308	4.76629	4.80023	0.992929	-0.0102371	0.964461	0.0157152	0.248769
1954	10.106	/	426.261	HMDB0031137	Annosquamosin A	C22H34O4	362.246	0	[M+ACN+Na]+	41.5	14.2	93.53			19.6664	156.578	46.9526	13.3505	22.4568	45.4147	15.6175	13.9868	62.3805	25.6025	51.8008	32.6004	1.58896	0.668084	0.517776	0.285858	0.148663
1955	10.905	425.35	426.358	HMDB0094687	Octadecenoylcarnitine	C25H47NO4	425.351	0	[M+H]+	48.1	44.6	95.83			163.231	55.3286	94.4667	150.617	75.1286	109.229	830.109	108.444	279.303	574.48	107.754	380.313	0.283331	-1.81944	0.125429	0.901603	1.94805
1960	11.42	/	428.373	HMDB0000848	Stearoylcarnitine	C25H50NO4	428.373	0	[M+H]+	55.8	84.2	94.75			305.107	122.472	116.985	111.616	164.164	177.08	335.559	220.035	396.293	635.382	164.069	352.87	0.464955	-1.10484	0.0657919	1.18183	1.97877
1963	4.772	428.191	429.199	HMDB0000851	Pyridinoline	C18H28N4O8	428.191	1	[M+H]+	42.6	21.1	93.58			13.5391	171.372	168.472	10.6025	6.19604	20.135	48.5573	3.32156	34.3142	64.2789	74.0365	34.1214	2.1698	1.11756	0.374342	0.426731	0.209621
1967	8.104	429.288	430.295	HMDB0242022	N-Docosahexaenoyl Threonine	C26H39NO4	429.288	0	[M+H]+	45.3	29.7	96.96			248.515	1583.41	814.202	183.671	31.0022	1.86188	478.094	3.88969	59.7693	362.142	572.161	181.151	3.15847	1.65923	0.232098	0.634328	1.03148
1970	7.144	/	430.295	HMDB0030057	Boviquinone 4	C26H36O4	412.261	0	[M+NH4]+	51.2	64.6	92.05			9.86888	11.2266	3.35024	2.60544	0.662194	0.52695	3.42483	0.788017	0.793696	4.97109	5.54268	2.10092	2.63822	1.39956	0.187695	0.726547	1.23721
1975	8.998	/	432.238	HMDB0041407	Clausarinol	C24H30O6	414.204	0	[M+NH4]+	38.5	1.07	91.74			16.9908	12.4104	13.0871	8.56695	19.4668	20.1993	6.80599	19.886	4.90002	12.3873	14.1044	12.8357	1.09884	0.135982	0.741113	0.130116	0.867243
1977	8.834	/	432.311	HMDB0000467	Nutriacholic acid	C24H38O4	390.277	0	[M+ACN+H]+	48.6	47.7	95.33			150.287	1223.99	295.055	125.498	24.6234	1.89589	160.835	19.1801	41.3207	192.193	363.891	83.085	4.37974	2.13084	0.242984	0.614423	1.16528
1978	7.956	/	432.311	HMDB0248495	Antroquinonol	C24H38O4	390.277	0	[M+ACN+H]+	50	54.8	95.43			237.557	1511.87	874.651	379.113	41.6172	3.27827	581.601	9.82821	93.6338	690.915	608.961	275.851	2.20757	1.14246	0.304363	0.516609	0.875845
1980	5.762	/	433.192	HMDB0253377	Idelalisib	C22H18FN7O	415.156	6	[M+NH4]+	38.4	7.89	90.92			0.961531	31.6765	8.08982	0.529814	0.647902	0.437999	5.54621	0.674126	0.783286	2.40799	8.38112	1.96992	4.25454	2.089	0.32196	0.492198	0.386024
1990	10.189	/	434.266	HMDB0007007	CPA(18:2)	C21H37O6P	416.233	1	[M+NH4]+	45	31.9	94.09			2.85857	11.0152	9.55307	12.1242	5.13717	15.4101	8.31737	5.92379	11.6333	6.30444	8.13764	9.51781	0.854991	-0.226018	0.598737	0.222764	0.967512
1991	9.615	/	434.384	HMDB0240648	Stearoylcholine	C23H48NO2	370.368	0	[M+ACN+Na]+	45.3	32.3	94.89			44.4931	25.8819	5.33523	5.35522	7.0338	5.6195	6.75253	7.71493	5.20377	5.59648	17.6198	6.17744	2.85229	1.51212	0.21445	0.668674	1.79856
1994	5.822	/	435.261	HMDB0038505	beta-Micropteroxanthin	C27H40O2	396.303	13	[M+K]+	37.1	13.5	85.81			3.69385	9.54813	19.7925	3.83884	1.23483	4.15899	9.71679	0.642005	5.31399	7.01379	7.62164	5.36911	1.41953	0.505417	0.555274	0.255493	0.0884498
1995	10.87	/	436.282	HMDB0007005	CPA(18:1)	C21H39O6P	418.248	0	[M+NH4]+	50.7	60	94.12			114.682	167.818	288.385	137.062	77.7282	201.983	179.334	47.6407	176.315	238.743	157.135	168.803	0.930876	-0.103339	0.815248	0.08871	0.657703
1996	11.188	/	436.282	HMDB0011154	LysoPA(P-16:0)	C19H39O6P	394.248	0	[M+ACN+H]+	56.2	85	96.22			153.045	620.624	491.446	208.293	198.529	281.053	193.865	104.921	413.413	384.31	334.387	275.512	1.21369	0.279403	0.605941	0.21757	0.160506
1997	10.679	/	436.282	HMDB0253127	Hexadecenoylcarnitine	C23H43NO4	397.319	0	[M+K]+	47	43.1	92.19			203.94	283.567	143.605	105.688	132.547	87.0622	118.17	36.8187	321.072	117.124	173.87	136.049	1.27799	0.353874	0.532898	0.273356	0.842139
1999	9.841	/	437.349	HMDB0241960	N-Oleoyl Histidine	C24H41N3O3	419.315	0	[M+NH4]+	42.9	20.1	94.3			8.9875	46.347	57.4138	21.2391	6.1768	17.6787	50.7543	2.35658	26.0012	45.9285	28.0328	28.5438	0.982097	-0.026062	0.970916	0.0128184	0.506393
2001	11.516	437.291	438.298	HMDB0011152	LysoPE(P-16:0)	C21H44NO6P	437.291	0	[M+H]+	45.6	29.8	98.22			4358.77	7173.36	8186.69	7122.83	3875.58	5432.12	6629.47	2398.21	6799.22	9791.73	6143.44	6210.15	0.989259	-0.0155803	0.964834	0.0155475	0.463843
2003	5.8	/	439.292	HMDB0006721	5,6-25-Hydroxyvitamin D3	C27H44O2	400.334	13	[M+K]+	38.7	18.5	88.47			13.1687	40.0264	19.5436	3.71312	6.34839	6.00634	48.169	2.35231	20.2613	31.7846	16.56	21.7147	0.762619	-0.390966	0.641132	0.193053	0.570238
2006	10.636	/	440.277	HMDB0259275	Tris(2-butoxyethyl) phosphate	C18H39O7P	398.243	0	[M+ACN+H]+	39.2	0.0703	95.88			6.82774	61.3462	27.7322	6.98131	9.46526	18.0964	6.41343	5.46339	29.3759	11.7582	22.4705	14.2215	1.58004	0.659963	0.488459	0.311172	0.129073
2008	9.71	439.33	440.337	HMDB0241546	9-Hydroxyoctadeca-11,13-dienoylcarnitine	C25H45NO5	439.33	0	[M+H]+	39.9	5.98	93.95			7.48932	4.24815	6.49456	6.25375	5.76692	8.44628	20.2502	8.27852	8.9452	23.5863	6.05054	13.9013	0.435249	-1.20009	0.0764468	1.11664	2.31533
2014	10.166	/	442.353	HMDB0059929	3-(Acetyloxy)-2-hydroxypropyl octadecanoate	C23H44O5	400.319	1	[M+ACN+H]+	40.1	6.47	94.69			13.6407	5.24433	6.8443	9.19152	6.12167	13.7838	53.1779	7.86925	22.8206	46.2795	8.2085	28.7862	0.285154	-1.81019	0.0822175	1.08504	2.17293
2015	5.965	442.317	443.324	HMDB0241934	N-Palmitoyl Tryptophan	C27H42N2O3	442.32	7	[M+H]+	37.2	5.48	88.76			1.04515	43.7157	16.5778	0.646101	0.886994	0.60812	19.8422	0.890788	0.94227	4.05064	12.5744	5.26681	2.38747	1.25548	0.447119	0.349577	0.0854488
2017	1.313	443.025	444.032	HMDB0001201	Guanosine diphosphate	C10H15N5O11P2	443.024	1	[M+H]+	45.7	39	90.46	87.3		141.635	177.503	150.424	166.99	262.273	256.493	80.8191	353.02	197.948	88.8991	179.765	195.436	0.919815	-0.120584	0.786079	0.104534	0.521641
2018	9.089	/	444.384	HMDB0013643	4b-Hydroxycholesterol	C27H46O2	402.35	1	[M+ACN+H]+	43.2	21	95.55			7.20192	17.595	13.9449	16.0735	9.33756	4.40845	3.30571	28.6985	19.8993	6.18746	12.8306	12.4999	1.02646	0.0376704	0.953536	0.0206629	0.857374
2029	8.105	/	448.306	HMDB0000391	7-Ketodeoxycholic acid	C24H38O5	406.272	0	[M+ACN+H]+	51.6	59.9	98.07			292.694	1810.4	972.241	213.86	39.6283	2.20504	561.521	3.83274	70.0066	421.298	665.765	211.773	3.14377	1.6525	0.248021	0.605512	1.0439
2030	7.594	/	448.306	HMDB0000400	3,7-Dihydroxy-12-oxocholanoic acid	C24H38O5	406.272	0	[M+ACN+H]+	49	48	97.31			108.869	681.702	195.31	42.3299	15.0475	1.24408	88.5521	4.78287	16.5892	42.7147	208.652	30.7766	6.77956	2.76119	0.18726	0.727556	1.47851
2033	4.184	448.218	449.225	HMDB0252699	Gepotidacin	C24H28N6O3	448.222	9	[M+H]+	40.1	19.1	91.04			0.737889	88.2083	22.8523	0.474038	0.474741	0.301504	49.4552	0.433732	1.69719	16.7858	22.5495	13.7347	1.64179	0.715268	0.662092	0.179082	0.354859
2034	5.13	448.232	449.24	HMDB0030421	Linalool 3-[xylosyl-(1->6)-glucoside]	C21H36O10	448.231	4	[M+H]+	36.9	0.416	89.03			3.21753	21.7935	18.5006	2.07034	4.89453	2.36562	88.0129	13.012	3.40246	43.226	10.0953	30.0038	0.336467	-1.57146	0.294599	0.530768	1.13637
2036	11.23	/	450.298	HMDB0039018	Apo-10'-violaxanthal	C27H36O3	408.266	6	[M+ACN+H]+	47.4	52.3	91.04			84.7842	121.957	119.636	116.965	57.6527	153.438	101.274	41.0365	196.97	130.811	100.199	124.706	0.803482	-0.315662	0.422554	0.374118	0.812156
2038	7.954	449.314	472.303	HMDB0000708	Glycoursodeoxycholic acid	C26H43NO5	449.314	0	[M+Na]+	46.4	34.3	98.19			178.465	1672.04	874.374	295.414	32.0129	2.28256	509.711	6.40536	71.1169	689.965	610.461	255.896	2.38558	1.25434	0.319373	0.495702	0.841848
2039	8.81	/	450.379	HMDB0303271	Polyglycerol esters of fatty acids	C24H48O6	432.345	0	[M+NH4]+	53	70.2	94.76			201.267	132.292	18.1244	19.5171	25.6488	23.4507	19.9624	22.8334	10.4779	17.6881	79.3698	18.8825	4.20335	2.07154	0.180648	0.743166	1.96892
2041	5.715	/	451.219	HMDB0252160	Falipamil	C24H32N2O5	428.231	2	[M+Na]+	38.4	3.42	91.49			5.47571	92.031	57.3583	12.1994	16.2513	9.47771	44.4907	5.6266	18.9677	14.4904	36.6631	18.6106	1.97001	0.978203	0.357189	0.447102	0.195047
2044	10.393	451.27	452.277	HMDB0011504	LysoPE(16:1)	C21H42NO7P	451.27	0	[M+H]+	55.1	77.7	97.86			313.209	1714.88	784.564	406.423	615.485	510.65	358.006	693.934	577.417	334.933	766.912	494.988	1.54936	0.631669	0.325635	0.487269	0.785676
2045	10.612	451.306	452.313	HMDB0242001	N-Arachidonoyl Phenylalanine	C29H41NO3	451.309	6	[M+H]+	37.4	5.54	88.16			156.855	62.5158	288.578	117.007	42.6568	114.644	164.168	16.1585	97.2758	165.222	133.523	111.494	1.19758	0.260123	0.680327	0.167282	0.0226334
2046	11.074	/	452.373	HMDB0000359	3alpha,7alpha-Dihydroxycoprostanic acid	C27H46O4	434.34	0	[M+NH4]+	40.4	5.59	96.62			54.0905	34.1943	52.425	50.9784	65.4419	68.0936	142.977	33.6954	119.932	312.638	51.426	135.467	0.379619	-1.39737	0.121501	0.91542	2.05537
2050	11.188	453.285	454.293	HMDB0041085	Sambutoxin	C28H39NO4	453.288	5	[M+H]+	46	44	92.41			1670.97	7261.41	5424.47	2284.81	2319.39	3091.59	2061.23	1163.51	4626.05	4247.76	3792.21	3038.03	1.24825	0.319904	0.568075	0.245594	0.101748
2051	10.986	453.286	454.293	HMDB0011473	LysoPE(16:0)	C21H44NO7P	453.286	0	[M+H]+	51.7	59.6	98.85			86.1291	177.907	118.429	69.3468	86.6896	89.0488	52.9474	54.5873	115.236	101.889	107.7	82.7418	1.30164	0.380334	0.309138	0.509848	0.732583
2054	11.526	/	454.389	HMDB0011582	MG(22:1/0:0)	C25H48O4	412.355	1	[M+ACN+H]+	39.8	3.14	96.86			65.7595	30.3422	30.1205	39.3589	41.3136	54.3892	162.952	33.3756	127.691	178.77	41.3789	111.435	0.371327	-1.42924	0.0718657	1.14348	2.04971
2055	6.319	/	455.323	HMDB0241999	N-Arachidonoyl Lysine	C26H44N2O3	432.335	3	[M+Na]+	48	53.3	89.61			2.09859	22.4403	12.8455	1.31495	2.14394	1.08698	18.9799	1.70112	2.09346	5.76709	8.16865	5.9257	1.37851	0.463112	0.685967	0.163697	0.0037071
2060	6.3	456.332	457.339	HMDB0242018	N-Docosahexaenoyl Lysine	C28H44N2O3	456.335	8	[M+H]+	39	13.5	89.94			5.96108	53.4117	47.1771	2.66083	2.85408	0.601253	36.2899	0.94096	12.9721	16.6962	22.413	13.5001	1.66021	0.731366	0.522552	0.28187	0.190661
2065	5.264	/	459.221	HMDB0030274	Casimiroedine	C21H27N3O6	417.19	7	[M+ACN+H]+	38.2	17.8	80.83			7.28615	1.90347	1.62441	0.6763	38.0161	2.84382	0.723662	69.2689	10.2985	1.60016	9.90128	16.947	0.584249	-0.775344	0.65089	0.186492	0.0965815
2066	11.426	/	459.248	HMDB0007851	LysoPA(18:1)	C21H41O7P	436.259	1	[M+Na]+	46.4	43	89.91			90.3073	146.969	134.196	112.59	105.65	90.3703	117.013	78.4832	102.421	143.988	117.942	106.455	1.10791	0.147839	0.471784	0.326257	0.132903
2067	6.303	/	481.264	HMDB0032839	Citronellyl beta-sophoroside	C22H40O11	480.257	2	[M+H]+	38.1	0.269	92.41			1.68822	14.9426	12.6981	1.74732	1.38969	0.820862	7.54031	0.992654	1.76883	3.85261	6.49319	2.99505	2.16797	1.11635	0.329878	0.481646	0.424157
2077	7.148	/	462.267	HMDB0242072	N-Eicosapentaenoyl Histidine	C26H37N3O3	439.283	13	[M+Na]+	41	26.1	92.78			2.79972	34.9028	7.82167	6.76344	1.27067	0.557993	3.7893	0.834439	1.26685	10.0191	10.7117	3.29353	3.25234	1.70148	0.28115	0.551062	0.985534
2088	8.33	/	464.283	HMDB0241996	N-Arachidonoyl Histidine	C26H39N3O3	441.299	12	[M+Na]+	43.2	31.8	96.82			36.8909	657.55	111.194	66.557	12.4067	0.748484	47.8577	11.6297	17.5333	75.4081	176.92	30.6355	5.775	2.52982	0.264983	0.576782	1.17851
2089	7.457	/	464.283	HMDB0252350	Fluocortin butyl	C26H35FO5	446.247	5	[M+NH4]+	39.2	7.13	95.2			37.3443	404.848	171.706	71.4511	12.8505	3.17846	101.688	2.17296	15.0233	95.8846	139.64	43.5896	3.20352	1.67966	0.23681	0.625599	0.974361
2090	7.131	/	464.283	HMDB0304899	Trilaciclib	C24H30N8O	446.254	11	[M+NH4]+	37.3	3.73	94.23			3.5096	48.9531	20.1594	6.76344	1.27067	0.596056	8.60672	0.89136	1.26685	10.0191	16.1312	4.27601	3.7725	1.91552	0.227745	0.642552	0.94337
2092	11.782	463.306	464.314	HMDB0240599	LysoPE(P-18:1)	C23H46NO6P	463.306	0	[M+H]+	51	57.3	98.2			2168.59	2498.38	4025.44	4085.22	1700.06	3995.54	3071.23	1154.21	4223.84	4606.25	2895.54	3410.21	0.849079	-0.23603	0.532435	0.273733	0.894676
2096	5.675	464.207	465.214	HMDB0006766	Estriol-16-Glucuronide	C24H32O9	464.205	5	[M+H]+	38.8	9.01	90.9			0.94943	19.9767	10.0634	0.59762	0.794248	0.605057	9.06442	0.863589	0.958308	4.32541	6.47629	3.16336	2.04728	1.03371	0.44834	0.348392	0.0498941
2097	4.419	/	465.283	HMDB0259345	Tyr-pro-leu-gly-NH2	C22H33N5O5	447.248	2	[M+NH4]+	40.3	13.4	90.93			0.415887	30.521	12.8661	0.35938	0.461073	0.329225	12.6114	0.362179	2.85474	6.94893	8.9247	4.6213	1.93121	0.949505	0.517539	0.286057	0.500826
2099	10.927	/	466.293	HMDB0062318	PA(17:0)	C20H41O7P	424.259	0	[M+ACN+H]+	49.3	50.7	96.01			28.73	140.564	73.384	35.6903	50.8925	50.8613	36.6263	50.9726	49.3458	43.5178	65.8521	46.2648	1.42338	0.509317	0.388993	0.410058	0.407772
2100	9.318	465.286	466.293	HMDB0010380	LysoPC(14:1)	C22H44NO7P	465.286	1	[M+H]+	50.2	55.8	95.68			18.1115	19.8759	1.71332	2.09607	4.38638	26.5365	1.65405	36.5147	3.52408	4.2861	9.23664	14.5031	0.636874	-0.65092	0.543	0.2652	0.169126
2101	7.593	465.309	488.298	HMDB0000138	Glycocholic acid	C26H43NO6	465.309	0	[M+Na]+	47.6	38.9	99.23			283.144	2193.61	547.613	95.9547	39.9929	3.19638	221.375	14.8181	43.4487	96.8219	632.063	75.9319	8.32407	3.05729	0.204222	0.689898	1.50505
2102	11.238	465.322	466.329	HMDB0240598	LysoPE(P-18:0)	C23H48NO6P	465.322	0	[M+H]+	45	31.3	94.1			137.861	124.276	255.312	210.726	83.1767	125.16	180.055	81.2813	134.408	181.426	162.27	140.466	1.15523	0.20818	0.564427	0.248392	0.041255
2104	8.792	/	466.374	HMDB0006327	alpha-Tocotrienol	C29H44O2	424.334	14	[M+ACN+H]+	37.3	11.6	89.53			60.6985	60.7532	1.00642	0.998118	1.05449	0.725982	0.999128	1.12158	0.902935	0.748759	24.9022	0.899677	27.679	4.79072	0.176101	0.754238	1.90066
2106	10.249	467.301	468.309	HMDB0061691	1-Heptadecanoylglycerophosphoethanolamine	C22H46NO7P	467.301	0	[M+H]+	52.8	65.6	98.32			942.294	6717.11	2344.54	547.658	1277.83	1639.63	966.813	790.532	2741.91	1476.81	2365.89	1523.14	1.5533	0.635333	0.495035	0.305364	0.00414426
2108	11.764	467.301	468.309	HMDB0015057	Buprenorphine	C29H41NO4	467.304	5	[M+H]+	41.4	23.1	89.4			50.5425	196.082	144.417	23.9841	68.3518	75.6569	29.2678	46.2534	104.435	73.1717	96.6754	65.757	1.47019	0.556005	0.408484	0.388825	0.209378
2111	10.397	/	468.367	HMDB0000601	Coprocholic acid	C27H46O5	450.335	3	[M+NH4]+	37.1	0.203	88.68			4.92965	0.992018	1.38162	4.55	5.96067	8.31487	11.0299	3.17247	8.7899	27.1259	3.56279	11.6866	0.304861	-1.71378	0.0884608	1.05325	2.00971
2115	7.535	/	470.269	HMDB0250967	Delapril	C26H32N2O5	452.231	8	[M+NH4]+	45.4	48.5	87.66			25.523	21.7388	2.74187	1.98693	2.365	2.62416	2.13996	2.164	3.13703	2.43055	10.8711	2.49914	4.34994	2.121	0.185707	0.731171	1.70121
2119	1.723	471.234	472.241	HMDB0252905	5'-Guanidinonaltrindole	C27H29N5O3	471.227	14	[M+H]+	39.1	20.7	88.75			124.894	43.6095	64.9249	56.2396	74.2691	67.7032	36.7405	132.736	62.4884	29.1699	72.7874	65.7676	1.10674	0.14631	0.768058	0.114606	1.21547
2120	8.839	/	472.303	HMDB0000637	Chenodeoxycholic acid glycine conjugate	C26H43NO5	449.314	0	[M+Na]+	52.9	65.9	98.63			311.908	2791.51	639.282	248.426	47.2755	4.92215	331.656	35.7578	88.7783	408.244	807.681	173.872	4.64527	2.21576	0.250535	0.601131	1.14139
2121	7.962	/	472.303	HMDB0006898	Chenodeoxyglycocholic acid	C26H43NO5	449.314	0	[M+Na]+	46.4	34.3	98.19			178.465	1672.04	874.374	295.414	32.0129	2.28256	509.711	6.40536	71.1169	689.965	610.461	255.896	2.38558	1.25434	0.319373	0.495702	0.841848
2129	10.121	475.27	476.277	HMDB0011478	LysoPE(18:3)	C23H42NO7P	475.27	0	[M+H]+	54.5	77.1	95.39			257.65	479.744	430.378	381.151	476.953	858.831	223.214	401.559	729.768	328.579	405.175	508.39	0.796977	-0.327389	0.459255	0.337946	0.568647
2132	4.841	/	477.272	HMDB0302146	Panax ginseng Tetrapeptide	C18H33N7O7	459.244	13	[M+NH4]+	36.3	1.38	94.55			2.92928	30.8193	9.89099	2.02573	2.68016	2.01757	23.6339	2.78224	2.27299	9.93938	9.66909	8.12923	1.18942	0.250263	0.828268	0.0818291	0.200084
2135	10.542	477.285	478.293	HMDB0011507	LysoPE(18:2)	C23H44NO7P	477.286	0	[M+H]+	56	81.1	98.75			4115.71	5529.41	7359.47	15139.6	6385.12	15516.5	6965.17	4895.49	13526.1	9530.61	7705.86	10086.8	0.763956	-0.388438	0.414484	0.382493	1.23814
2138	4.934	/	479.298	HMDB0012560	13'-Hydroxy-alpha-tocotrienol	C29H44O3	440.329	13	[M+K]+	47.4	65	86.26			4.03413	111.037	33.2634	2.85434	5.87984	3.78943	21.1069	4.46323	4.94983	7.22316	31.4138	8.30652	3.78183	1.91908	0.301956	0.520057	0.45757
2139	7.572	479.271	480.278	HMDB0250718	Cytochalasin B	C29H37NO5	479.267	7	[M+H]+	44	36.4	92.18			6.77005	107.791	32.7291	6.5676	1.51436	1.50189	13.0938	1.34104	1.74129	12.6574	31.0745	6.06709	5.12181	2.35665	0.249406	0.603093	0.926226
2140	7.151	/	480.278	HMDB0242013	N-Docosahexaenoyl Glutamic acid	C27H39NO5	457.283	13	[M+Na]+	43.4	36.1	94.5			14.2792	113.549	29.3943	6.45512	3.50266	0.554011	13.5127	0.828485	1.07017	5.33303	33.436	4.25968	7.84943	2.97259	0.195843	0.708091	1.67395
2141	11.253	/	480.308	HMDB0114758	LysoPA(20:2)	C23H43O7P	462.275	1	[M+NH4]+	43.9	22.3	98.15			751.973	1066.87	1155.07	2016.21	779.346	2773.37	1073.68	642.092	2320.35	1454.2	1153.89	1652.74	0.69817	-0.51835	0.305375	0.515167	1.18077
2142	11.455	479.301	480.309	HMDB0011505	LysoPE(18:1)	C23H46NO7P	479.301	1	[M+H]+	51.1	58.5	97.76			1194.97	2375.1	2158.54	1783.27	1849.97	1947.7	1641.18	1347.51	1992.29	1782.07	1872.37	1742.15	1.07475	0.103997	0.589597	0.229445	0.182505
2143	11.915	479.338	480.345	HMDB0010407	LysoPC(P-16:0)	C24H50NO6P	479.338	0	[M+H]+	48.2	43.8	97.21			2077.34	2856.97	4388.59	2753.27	1446.93	2568.43	3330.74	1003.95	3200.2	6450.52	2704.62	3310.77	0.816916	-0.291741	0.566664	0.246674	0.911074
2147	10.145	/	481.232	HMDB0012496	1-Lyso-2-arachidonoyl-phosphatidate	C23H39O7P	458.243	0	[M+Na]+	40	6.31	93.76			5.78531	25.9717	16.5625	19.5071	15.5021	41.0945	12.0109	30.2482	70.827	18.5288	16.6657	34.5419	0.482479	-1.05146	0.138201	0.859489	1.57584
2149	7.448	/	482.294	HMDB0260554	MG(22:6-OH(7))	C25H38O5	418.272	15	[M+ACN+Na]+	48	64.9	90.52			4.89069	56.6075	23.7417	8.70952	2.09886	3.24088	15.1825	2.21564	3.20568	15.5893	19.2096	7.88679	2.43567	1.28432	0.313375	0.503935	0.460435
2151	10.836	481.317	482.324	HMDB0010381	LysoPC(15:0)	C23H48NO7P	481.317	0	[M+H]+	49.6	51.6	96.85			475.953	2036.43	1366.97	393.173	592.905	798.401	474.389	382.781	1055.94	817.755	973.086	705.854	1.37859	0.463198	0.466661	0.330999	0.0720595
2152	10.617	/	482.324	HMDB0013154	12-Hydroxy-12-octadecanoylcarnitine	C25H49NO5	443.361	0	[M+K]+	48.7	48.1	95.24			92.6297	91.8537	97.0879	88.2187	75.637	172.12	72.4272	58.0608	127.452	61.6694	89.0854	98.3459	0.905838	-0.142675	0.701696	0.153851	0.0141795
2155	12.111	481.412	482.42	HMDB0241601	Docos-13-enoylcarnitine	C29H55NO4	481.413	2	[M+H]+	38.4	0.112	94.29			8.02037	1.92185	1.94633	4.75874	5.45317	5.29874	14.2251	2.48161	13.8152	20.9433	4.42009	11.3528	0.389339	-1.3609	0.10683	0.971308	1.67356
2157	10.753	/	483.247	HMDB0114747	LysoPA(20:3)	C23H41O7P	460.259	1	[M+Na]+	39.5	5.86	92.47			64.3037	124.764	76.6515	230.546	182.289	225.302	184.466	165.997	136.486	192.76	135.711	181.002	0.749774	-0.415472	0.229049	0.640071	1.54584
2159	2.105	/	484.252	HMDB0012936	Dynorphin B (10-13)	C20H39N5O6	445.29	3	[M+K]+	38	6.86	86.14			27.7525	203.322	374.663	7.31478	12.3167	7.16555	163.919	4.52584	47.7323	83.0972	125.074	61.288	2.04075	1.0291	0.448964	0.347788	0.0278014
2161	11.526	/	485.263	HMDB0031079	12-Ketoporrigenin	C27H42O5	446.303	6	[M+K]+	47	59.2	82.74			13.3048	2.97193	9.21156	24.8416	7.48098	28.1192	12.8446	10.9973	12.3408	5.22957	11.5622	13.9063	0.831434	-0.266327	0.670779	0.173421	0.294368
2162	12.412	484.283	507.272	HMDB0240601	LysoPG(16:0)	C22H45O9P	484.28	5	[M+Na]+	37.3	0.503	91.92			105.71	24.2109	72.3249	247.966	160.734	204.351	281.082	162.364	119.568	186.118	122.189	190.696	0.640752	-0.642162	0.181826	0.740343	1.38132
2164	4.441	/	486.294	HMDB0251946	Esculeogenin A	C27H45NO4	447.335	10	[M+K]+	41	29.5	86.74			3.84913	57.997	22.3181	1.66177	2.47003	0.719139	29.844	0.471392	10.485	21.7194	17.6592	12.6478	1.39623	0.481533	0.693117	0.159194	0.0727619
2168	5.374	486.281	487.288	HMDB0296934	DG(TXB2/0:0/2:0)	C25H42O9	486.283	4	[M+H]+	43.3	41.2	80.23			1.60826	23.7083	14.3739	0.762072	1.13987	0.830465	81.1517	1.56543	1.60791	30.4488	8.31848	23.1209	0.359782	-1.4748	0.388598	0.410499	0.829554
2171	1.537	/	488.236	HMDB0252877	Glycyl-histidyl-arginyl-proline	C19H31N9O5	465.245	3	[M+Na]+	48.6	49	97.95			295.586	69.9096	135.681	197.343	115.863	172.33	66.1097	267.134	106.776	59.8801	162.877	134.446	1.21146	0.276752	0.618994	0.208314	1.26147
2178	4.948	/	489.256	HMDB0250631	Cyclo(L-PhePro)	C14H16N2O2	244.121	14	[2M+H]+	34.9	8.37	80.77			6.82478	76.3546	35.6128	4.82886	9.94728	6.41081	14.2082	7.55071	8.37393	19.3074	26.7137	11.1702	2.39151	1.25792	0.319997	0.494854	0.316
2184	12.088	/	490.329	HMDB0039079	beta-Citraurin epoxide	C30H40O3	448.298	5	[M+ACN+H]+	43.3	32.1	90.08			22.842	16.3951	30.9572	17.4757	15.2352	25.9937	30.433	8.33127	37.121	60.6129	20.581	32.4984	0.633294	-0.659053	0.220858	0.655888	1.378
2186	4.322	/	491.236	HMDB0060861	OR-1896	C13H15N3O2	245.116	8	[2M+H]+	37	8.31	85.33			1.94372	41.1786	18.8401	0.925794	0.681424	0.354562	24.2587	2.4822	8.71671	17.3744	12.7139	10.6373	1.19522	0.257277	0.82512	0.0834826	0.56465
2188	9.759	491.301	492.309	HMDB0242024	N-Docosahexaenoyl Tyrosine	C31H41NO4	491.304	5	[M+H]+	40.7	20.1	88.45			71.2331	144.028	97.6429	132.162	109.12	270.656	58.1694	104.106	327.972	49.5645	110.837	162.094	0.683785	-0.548386	0.429238	0.367302	0.199917
2194	7.957	/	494.285	HMDB0241538	Octadec-11-enedioylcarnitine	C25H45NO6	455.325	6	[M+K]+	49.6	56.2	98.22			64.4511	198.316	160.072	94.8992	15.1189	1.51568	131.025	3.26786	28.1904	131.358	106.572	59.0714	1.80411	0.851291	0.31539	0.501153	0.904197
2195	8.838	/	494.285	HMDB0241537	Octadec-9-enedioylcarnitine	C25H45NO6	455.325	5	[M+K]+	44.1	28.6	98.16			89.7086	287.041	117.176	65.2928	17.7936	2.17308	81.6367	12.4777	28.9166	92.9332	115.402	43.6275	2.64518	1.40336	0.184855	0.73317	1.16459
2196	10.355	493.317	494.324	HMDB0243799	1-(-Nonadecenoyl)-glycero-3-phosphoethanolamine	C24H48NO7P	493.317	0	[M+H]+	52	64.8	95.37			3727.51	7351.24	6357.01	9394.1	4944.72	11947	4499.25	6947.1	9213.57	5371.77	6354.92	7595.74	0.836642	-0.257318	0.478148	0.320438	0.742761
2199	11.567	/	494.362	HMDB0006460	Arachidyl carnitine	C27H53NO4	455.397	2	[M+K]+	42.9	28	88.8			27.7239	23.7841	28.1083	38.5513	20.5708	20.0076	22.5434	19.2072	24.9033	42.5854	27.7477	25.8494	1.07344	0.102237	0.72773	0.13803	0.179348
2201	10.19	/	496.241	HMDB0114743	LysoPA(18:3)	C21H37O7P	432.228	6	[M+ACN+Na]+	42	23.6	93.32			13.7435	17.0081	11.8167	24.9889	11.3901	17.0897	16.2316	21.4033	20.2334	15.4177	15.7894	18.0751	0.873545	-0.195046	0.431961	0.364555	0.76112
2202	11.428	495.332	496.34	HMDB0010382	LysoPC(16:0)	C24H50NO7P	495.332	3	[M+H]+	53.6	73.1	97.99			22018.4	57180.7	54624.1	24269.4	28961	32307.6	31112.3	17543.9	45352.9	59377.1	37410.7	37138.8	1.00732	0.0105248	0.97983	0.00884924	0.64973
2205	4.405	/	497.309	HMDB0015095	Pindolol	C14H20N2O2	248.152	6	[2M+H]+	37.9	1.49	94.89			1.59205	16.6633	10.5462	3.80127	1.22717	2.43993	21.9995	0.337804	7.03068	17.5539	6.766	9.87237	0.685347	-0.545093	0.566064	0.247134	0.683476
2206	7.572	497.281	498.288	HMDB0240605	LysoPS(16:0)	C22H44NO9P	497.275	11	[M+H]+	46	46.8	95.14			7.5937	118.35	40.8772	8.00039	1.97843	1.58199	13.6698	1.41257	1.83416	12.6468	35.36	6.22907	5.67661	2.50503	0.254589	0.59416	1.05794
2207	7.148	/	498.289	HMDB0036436	Lucidenic acid F	C27H36O6	456.251	8	[M+ACN+H]+	36.9	1.1	92.17			4.2664	31.3143	8.23442	1.59731	0.88903	0.529731	4.22319	0.792175	0.797884	1.20055	9.2603	1.50871	6.13791	2.61775	0.211194	0.675319	1.52661
2210	1.394	/	537.17	HMDB0000481	Allopurinol riboside	C10H12N4O5	268.081	0	[2M+H]+	43.2	17.6	98.86			124.811	83.9478	122.778	171.959	197.073	140.588	61.4765	330.033	222.396	93.1751	140.114	169.534	0.826465	-0.274974	0.589641	0.229412	0.134867
2217	10.553	501.285	502.293	HMDB0011517	LysoPE(20:4)	C25H44NO7P	501.286	0	[M+H]+	53.7	71.2	97.61			2159.31	1193.41	2698.67	3430.61	1501.66	4195.67	2870.29	1088.68	4059.43	3815.16	2196.73	3205.84	0.685228	-0.545345	0.190202	0.720784	1.35174
2219	10.727	/	502.329	HMDB0241599	Henicosa-5,14,17-trienoylcarnitine	C28H49NO4	463.366	1	[M+K]+	47.6	45.7	93.02			278.606	314.064	429.912	419.114	225.085	741.927	425.317	208.945	733.214	500.857	333.356	522.052	0.63855	-0.647128	0.118245	0.927217	1.64877
2222	4.912	/	526.249	HMDB0259836	virginiamycin m1	C28H35N3O7	525.248	10	[M+H]+	50.7	82	82.85			21.938	5.23913	10.8531	26.1127	15.4967	17.045	8.21068	5.04042	34.3896	18.5896	15.9279	16.6551	0.956342	-0.0644015	0.911559	0.0402153	0.0433231
2224	11.307	/	504.345	HMDB0039086	Hydroxysintaxanthin 5,6-epoxide	C31H42O3	462.313	5	[M+ACN+H]+	36.9	0.502	89.87			98.7713	125.231	333.434	163.038	91.2718	155.097	150.846	61.329	307.976	313.294	162.349	197.708	0.821154	-0.284275	0.608221	0.215939	1.04254
2225	10.621	/	504.345	HMDB0243890	1-O-Hexadecyl-sn-glycero-3-phosphocholine	C24H52NO6P	481.353	5	[M+Na]+	38.3	4.42	92.89			9.23603	4.64385	18.6458	16.1342	14.4853	9.14374	18.3705	3.93082	14.3911	9.83801	12.629	11.1348	1.13419	0.181665	0.682335	0.166002	0.0142597
2231	10.781	/	528.308	HMDB0011525	LysoPE(22:5)	C27H46NO7P	527.301	0	[M+H]+	51.2	63.5	92.69			92.1709	96.9032	93.7079	145.6	107.768	167.207	92.0724	54.8457	225.026	83.1617	107.23	124.463	0.861545	-0.215001	0.622751	0.205686	0.277429
2232	12.217	505.354	506.361	HMDB0010408	LysoPC(P-18:1)	C26H52NO6P	505.353	1	[M+H]+	51.9	64.6	95.91			278.026	298.084	489.717	444.075	177.856	578.807	395.065	112.048	589.441	597.693	337.552	454.611	0.742507	-0.429524	0.316504	0.499621	1.01345
2237	10.92	/	508.34	HMDB0241573	3-Hydroxyicos-13-enoylcarnitine	C27H51NO5	469.377	1	[M+K]+	52.1	65.1	96.11			234.231	378.277	343.347	514.834	210.788	758.692	204.196	311.858	482.87	242.048	336.295	399.933	0.84088	-0.250028	0.596454	0.224423	0.323281
2238	12.371	/	508.377	HMDB0062384	4α-carboxy-4β-methyl-5α-cholesta-8-en-3β-ol	C29H48O3	444.36	1	[M+ACN+Na]+	39.9	6.44	94.42			275.199	184.435	279.125	255.313	132.198	134.512	325.764	99.4377	293.685	699.021	225.254	310.484	0.725493	-0.462966	0.462166	0.335202	0.774915
2241	7.585	/	510.28	HMDB0266542	PA(18:1O/2:0)	C23H41O9P	492.249	4	[M+NH4]+	46.7	42.4	96.23			95.8864	344.23	161.964	27.4728	14.5812	1.08754	55.2681	6.37065	14.7804	22.3559	128.827	19.9725	6.45021	2.68935	0.143996	0.841648	1.64137
2242	12.153	509.348	510.356	HMDB0012108	LysoPC(17:0)	C25H52NO7P	509.348	1	[M+H]+	56.1	83.9	97.6			247.041	806.073	770.854	290.808	326.287	422.676	321.229	214.876	450.765	780.552	488.212	438.02	1.11459	0.156513	0.755579	0.12172	0.423405
2258	9.673	515.301	516.309	HMDB0010389	LysoPC(18:4)	C26H46NO7P	515.301	1	[M+H]+	51.1	63.2	93.03			17.3029	31.1433	67.9072	34.5602	38.6005	100.277	29.6093	40.7656	66.7371	37.8187	37.9028	55.0415	0.688622	-0.538215	0.296596	0.527835	1.42214
2259	5.239	/	516.315	HMDB0253033	Val-Gly-Val-Ala-Pro-Gly	C22H38N6O7	498.28	2	[M+NH4]+	51.4	65.9	93.43			102.388	30.8798	75.6647	45.9786	86.0466	102.407	45.5526	83.5631	120.068	97.0116	68.1916	89.7203	0.760046	-0.395842	0.268412	0.571199	0.993943
2265	10.123	517.317	518.324	HMDB0010387	LysoPC(18:3)	C26H48NO7P	517.317	0	[M+H]+	57.4	92.4	94.93			726.435	1729.35	2429.05	2280.98	1851.58	5298.87	1217.67	3502.11	4388.31	2071.05	1803.48	3295.6	0.547239	-0.869758	0.0997446	1.00111	1.56665
2266	10.225	517.317	518.324	HMDB0015386	Retapamulin	C30H47NO4S	517.323	11	[M+H]+	38.5	17.5	86.93			1480.45	2516.11	3406.57	2630.2	2854.62	4967.53	1558.85	1517.68	3851.39	2242.75	2577.59	2827.64	0.911569	-0.133577	0.751108	0.124298	0.418855
2267	10.002	/	520.241	HMDB0032771	Eremopetasitenin C2	C25H34O7S	478.203	11	[M+ACN+H]+	39	19.4	87.41			35.2405	24.7891	45.8286	53.9796	43.4371	70.0307	50.6643	23.6643	70.9338	58.1933	40.655	54.6973	0.743273	-0.428036	0.196183	0.707338	1.40686
2270	10.729	519.332	520.34	HMDB0010386	LysoPC(18:2)	C26H50NO7P	519.332	0	[M+H]+	54.3	73	98.44			23085.9	30070.5	36762.9	52410.1	32896.1	95414.9	52942.8	27777.5	60230.1	64867.1	35045.1	60246.5	0.581696	-0.781663	0.0674655	1.17092	2.08345
2273	7.459	/	522.286	HMDB0000896	Taurodeoxycholic acid	C26H45NO6S	499.297	0	[M+Na]+				77.3		22.3665	157.04	76.6161	31.4551	7.466	3.46088	47.4457	4.40861	15.6779	41.6857	58.9887	22.5358	2.61756	1.38822	0.238835	0.621902	0.843467
2275	11.516	521.348	522.355	HMDB0002815	LysoPC(18:1)	C26H52NO7P	521.348	0	[M+H]+	57.6	89.5	98.66			6154.42	5281.95	6991.44	13302.4	5458.64	15185.5	6549.65	5511.39	12114.4	7111	7437.78	9294.39	0.800243	-0.321489	0.459293	0.33791	0.852612
2279	15.56	523.364	524.372	HMDB0258493	2-Lysophosphatidylcholine	C26H54NO7P	523.364	1	[M+H]+	55.2	88.5	88.97			145.858	249.139	290.125	130.838	139.641	122.852	125.404	82.4392	170.706	318.983	191.12	164.077	1.16482	0.22011	0.621257	0.206729	0.115326
2281	10.502	/	526.293	HMDB0011516	LysoPE(20:3)	C25H46NO7P	503.301	6	[M+Na]+	43.5	26.9	97.29			77.2916	52.9414	90.4304	130.626	33.4848	181.606	101.08	27.6496	129.502	142.956	76.9548	116.559	0.660224	-0.598974	0.232158	0.634215	1.12409
2282	10.644	/	526.293	HMDB0114754	LysoPA(22:5)	C25H41O7P	484.259	1	[M+ACN+H]+	44.4	26.1	97.15			47.5615	17.0463	30.5787	15.6951	27.5067	53.1235	23.1792	21.7593	45.7997	36.8486	27.6776	36.142	0.765801	-0.384958	0.344123	0.463286	0.97342
2287	10.78	/	528.308	HMDB0114752	LysoPA(22:4)	C25H43O7P	486.275	0	[M+ACN+H]+	51.6	63.1	95.14			92.1709	96.9032	93.7079	145.6	107.768	167.207	92.0724	54.8457	225.026	83.1617	107.23	124.463	0.861545	-0.215001	0.622751	0.205686	0.277429
2316	1.338	541.062	542.07	HMDB0249529	Cyclic ADP-ribose	C15H21N5O13P2	541.061	2	[M+H]+	45.2	37	91.26	83.7	79.1	131.157	66.7921	72.205	101.29	158.569	122.766	47.1543	183.377	140.858	64.8676	106.003	111.804	0.948107	-0.0768778	0.853726	0.0686813	0.494879
2327	10.868	543.333	544.34	HMDB0010395	LysoPC(20:4)	C28H50NO7P	543.332	1	[M+H]+	56.4	85.4	97.88			1599.8	817.84	715.889	873.662	1432.55	1562.89	1032.95	1479.91	1112.12	1261.53	1087.95	1289.88	0.843449	-0.245626	0.362303	0.440928	0.681458
2331	11.322	545.348	546.356	HMDB0010393	LysoPC(20:3)	C28H52NO7P	545.348	0	[M+H]+	56.7	85.5	98.03			310.535	334.293	370.104	352.979	322.674	591.578	289.764	317.06	561.358	330.589	338.117	418.07	0.808757	-0.306221	0.289507	0.538341	1.08662
2337	7.276	/	551.315	HMDB0035330	Ganoderic acid Mf	C32H48O5	512.35	4	[M+K]+	48.6	58.3	89.52			2.85944	10.8141	12.0546	1.29055	1.71857	2.03586	2.23952	2.15922	2.50805	1.9063	5.74746	2.16979	2.64886	1.40537	0.201717	0.695258	0.978107
2348	6.167	/	562.252	HMDB0304850	Avapritinib	C26H27FN10	498.24	9	[M+ACN+Na]+	36.8	2.21	91.78			0.805762	18.0072	5.84408	0.480021	0.635454	0.431435	5.87585	0.687805	1.77135	4.29704	5.1545	2.61269	1.97287	0.980294	0.492231	0.307831	0.250213
2357	10.647	567.333	568.34	HMDB0010404	LysoPC(22:6)	C30H50NO7P	567.332	0	[M+H]+	53.8	74.8	94.78			127.197	60.1608	160.551	132.612	83.3165	271.03	131.156	57.0331	186.348	219.028	112.767	172.919	0.65214	-0.616746	0.180558	0.743382	1.36373
2359	6.386	568.305	569.312	HMDB0029342	Ceanothine E	C34H40N4O4	568.305	0	[M+H]+	46.7	44.9	88.79			2.58774	26.5287	34.2625	0.656616	0.59506	0.418041	18.3726	0.53622	2.94434	8.77623	12.9261	6.20948	2.08168	1.05775	0.435171	0.361341	0.0133121
2362	10.959	569.348	570.355	HMDB0010402	LysoPC(22:5)	C30H52NO7P	569.348	1	[M+H]+	55.2	80.2	96.7			310.284	161.411	194.566	239.213	136.095	473.022	299.54	141.668	439.397	275.151	208.314	325.756	0.639479	-0.645031	0.119318	0.923294	1.3699
2368	11.6	571.364	572.371	HMDB0010401	LysoPC(22:4)	C30H54NO7P	571.364	0	[M+H]+	51.3	61.9	94.91			125.939	42.1405	54.77	69.7659	34.0265	159.484	70.3924	46.5076	150.653	62.5392	65.3284	97.9153	0.667193	-0.583824	0.290045	0.537534	0.860725
2370	1.377	/	573.146	HMDB0240490	Catechol glucuronide	C12H14O8	286.069	1	[2M+H]+	47	43.3	92.66			119.823	102.831	133.594	97.8443	218.774	119.166	61.1754	196.603	127.582	120.414	134.573	124.988	1.07669	0.106602	0.763323	0.117292	0.492733
2373	6.171	/	574.346	HMDB0006888	5b-Cyprinol sulfate	C27H48O8S	532.307	8	[M+ACN+H]+	43.9	46.4	81.74			0.812339	13.5294	10.8459	0.483939	0.64064	0.434957	7.61728	0.693419	1.99086	3.85597	5.26245	2.9185	1.80314	0.850509	0.486671	0.312765	0.263002
2377	4.072	/	575.269	HMDB0041137	Corchorosol A	C29H44O9	536.299	14	[M+K]+	41	34.8	84.91			2.19334	51.5169	15.3265	0.399567	1.95478	0.285516	22.0321	0.400786	2.19361	3.842	14.2782	5.7508	2.48282	1.31198	0.441522	0.355047	0.359538
2378	3.243	/	575.304	HMDB0253251	Hydromorphine	C17H21NO3	287.152	13	[2M+H]+	38.4	15.7	89.89			4.51011	58.8778	30.5687	2.92968	7.35426	1.11798	21.3091	0.869977	9.53875	16.0838	20.8481	9.78392	2.13085	1.09143	0.363567	0.439415	0.371192
2394	1.384	/	589.141	HMDB0036242	4-O-alphaRhamnopyranosylglucosinalbin	C20H29NO14S2	571.103	7	[M+NH4]+	37.1	6.47	86.57			67.47	55.0583	68.605	42.0985	98.964	88.7098	30.5224	127.079	69.9331	77.3328	66.4392	78.7154	0.844043	-0.244611	0.519037	0.284802	0.269993
2405	15.604	/	595.286	HMDB0033435	Aegeline	C18H19NO3	297.136	10	[2M+H]+	40.3	16.1	96			41.4804	78.1888	45.6238	21.0975	37.7886	37.5302	21.8367	35.9169	30.6663	36.941	44.8358	32.5782	1.37625	0.460744	0.245275	0.610347	1.00482
2426	1.389	/	612.111	HMDB0004220	Biotinyl-5'-AMP	C20H28N7O9PS	573.141	14	[M+K]+	41.4	33	88.53			279.731	124.319	174.253	248.443	308.505	250.627	175.018	258.698	267.74	212.09	227.05	232.835	0.975157	-0.0362936	0.883394	0.0538455	0.0583637
2430	8.695	/	616.177	HMDB0301966	Cucumerin B	C29H28O11	552.163	4	[M+ACN+Na]+	55.1	86.4	94.1			121.439	140.883	330.528	416.032	471.541	215.257	342.47	357.963	135.135	239.876	296.084	258.14	1.14699	0.197855	0.656875	0.182517	0.0699964
2431	5.228	/	617.297	HMDB0059793	Gluten exorphin A5	C29H37N5O9	599.259	6	[M+NH4]+	37.1	1.16	91.29			3.94147	82.7012	54.251	1.67763	7.21596	2.68527	27.7009	11.1679	8.03805	13.1633	29.9575	12.5511	2.38684	1.2551	0.355085	0.449667	0.110197
2433	4.868	/	617.362	HMDB0060990	8-Hydroxycarteolol	C16H24N2O4	308.174	13	[2M+H]+	37.2	8.7	91.03			80.0546	24.9972	54.1813	38.5576	49.7575	80.3623	50.8359	106.282	122.92	113.679	49.5096	94.8157	0.522167	-0.937417	0.021869	1.66017	1.87142
2449	4.858	631.319	632.327	HMDB0288872	PC(2:0/20:53OH(5,6,15))	C30H50NO11P	631.312	10	[M+H]+	36.8	0.859	94.07			4.9214	66.6679	62.4545	9.15952	5.0602	3.5925	43.4074	4.16088	19.8867	34.4392	29.6527	21.0973	1.40552	0.491102	0.618972	0.208329	0.335584
2471	1.361	/	661.128	HMDB0060776	5-Hydroxydantrolene	C14H10N4O6	330.06	2	[2M+H]+	41.7	15.7	94.65			240.429	96.1698	166.122	137.128	282.371	225.725	143.991	353.61	222.431	185.655	184.444	226.282	0.815106	-0.294941	0.416722	0.380154	0.589845
2472	5.461	/	661.341	HMDB0013056	S-(11-OH-9-deoxy-delta9,12-PGD2)-glutathione	C30H49N3O10S	643.314	11	[M+NH4]+	50	65	96.28			2.25758	40.6202	24.4988	0.99307	2.21033	1.67781	15.9074	2.8234	1.906	6.77146	14.116	5.81722	2.42659	1.27893	0.369073	0.432888	0.046093
2478	1.345	/	669.107	HMDB0012206	CMP-N-glycoloylneuraminate	C20H31N4O17P	630.142	2	[M+K]+	52	70.4	92.6			311.757	233.653	220.746	167.673	372.848	339.459	103.173	528.818	372.8	218.102	261.335	312.471	0.836352	-0.257818	0.543695	0.264644	0.0757866
2510	4.745	852.449	853.456	HMDB0274366	PGP(a-15:0/20:3-O)	C41H74O14P2	852.455	7	[M+H]+	39.6	18.2	87.46			79.5888	15.398	66.7668	37.3673	81.7917	26.1072	14.6469	132.927	36.3761	13.7623	56.1825	44.7638	1.25509	0.327787	0.670702	0.17347	1.27253
2514	4.338	/	878.389	HMDB0116068	CDP-DG(a-13:0/i-12:0)	C37H67N3O15P2	855.405	6	[M+Na]+	45.2	37.1	95.75			19.5688	17.3016	28.8066	7.94615	6.58318	2.82218	29.7069	1.42146	16.4306	22.1765	16.0412	14.5115	1.10541	0.144587	0.828423	0.0817481	0.333738
2534	10.359	986.633	987.641	HMDB0284477	PE(LTE4/24:0)	C52H95N2O11PS	986.639	6	[M+H]+	40.4	14.7	94.75			11.7095	114.642	47.2831	72.8943	11.0923	184.417	13.8346	46.5465	123.896	41.3038	51.5242	81.9995	0.628348	-0.670364	0.434826	0.361685	0.839672
2541	10.83	1000.65	1001.66	HMDB0287797	PC(22:0/LTE4)	C53H97N2O11PS	1000.66	6	[M+H]+	36.2	3.76	84.4			8.11478	65.5402	53.392	8.52596	17.5767	42.8077	11.4631	7.91361	53.0405	37.0402	30.6299	30.453	1.00581	0.00835624	0.990857	0.0039892	0.715409
2549	11.508	/	1017.69	HMDB0012217	Dodecaprenyl diphosphate	C60H100O7P2	994.694	4	[M+Na]+	37.5	2.54	89.76			222.397	325.129	556.09	363.76	238.213	878.85	322.194	173.561	591.052	580.625	341.118	509.256	0.669835	-0.578123	0.250117	0.601857	1.40327
2551	10.921	1026.66	1027.67	HMDB0288732	PC(24:1/LTE4)	C55H99N2O11PS	1026.67	6	[M+H]+	35.8	4.12	81.79			6.66293	14.1231	14.7784	14.2585	8.54803	38.1833	5.10113	10.0002	25.1369	12.5624	11.6742	18.1968	0.641553	-0.640361	0.346347	0.460489	0.822636

## Sheet: TableS4b
No	RT [min]	Molecular_Weight	m/z	HMDB_ID	Compound_name	Formula	Monoisotopic_Mass	Delta(ppm)	Adduct	Score (QI)	Fragmentation Score (QI)	Isotope Similarity (QI)	mzCloud Best Match (Thermo)	mzVault Best Match (Thermo)	T1	T2	T3	T4	T5	T11	T12	T13	T14	T15	AVE(Control)	AVE(PET_high dose)	FC(PET_high dose/Control)	Log2(FC)	T-Test	Log10(P_value)	VIP
322	5.559	/	158.118	HMDB0031325	n-Butyl acetate	C6H12O2	116.084	2	[M+ACN+H]+	39.5	3.87	95.92			92.3099	77.2453	81.9838	86.4568	105.53	65.8681	67.6463	58.4586	53.0488	58.5023	88.7051	60.7048	0.684344	-0.547205	0.00102043	2.99122	2.60835
487	5.812	/	192.102	HMDB0037715	1-Phenylethyl formate	C9H10O2	150.068	2	[M+ACN+H]+	44.9	27.7	99.06			46.8608	49.1847	42.505	40.248	61.2425	27.7044	32.604	28.1142	15.5563	18.6322	48.0082	24.5222	0.510792	-0.969192	0.00129526	2.88764	2.56585
547	5.558	203.116	204.123	HMDB0062176	N-Lactoylleucine	C9H17NO4	203.116	1	[M+H]+	40	6.72	94.13			69.3323	59.6647	66.5908	66.3039	82.8044	47.971	47.0157	54.4411	40.5317	40.581	68.9392	46.1081	0.668823	-0.580304	0.00112727	2.94797	2.70172
625	1.002	218.127	219.134	HMDB0033675	Lysopine	C9H18N2O4	218.127	1	[M+H]+	49	50.4	95.45			206.218	360.919	236.327	152.99	192.037	71.1732	189.277	147.144	87.4257	130.219	229.698	125.048	0.5444	-0.877261	0.0349627	1.4564	1.97993
1915	11.094	413.35	414.358	HMDB0006210	Heptadecanoyl carnitine	C24H47NO4	413.351	0	[M+H]+	48.6	48.3	94.99			22.4133	11.5531	13.4948	9.24841	14.7346	15.32	24.4502	21.0375	25.3996	35.5481	14.2888	24.3511	1.7042	0.769097	0.0357818	1.44634	2.0159
1929	9.948	415.33	416.337	HMDB0241458	16-Hydroxyhexadecanoylcarnitine	C23H45NO5	415.33	0	[M+H]+	43.7	24.1	94.69			21.3773	10.6513	8.23083	12.9718	10.2238	29.3205	42.1325	16.201	22.7426	45.8249	12.691	31.2443	2.46192	1.29979	0.0263142	1.57981	2.25609
2433	4.868	/	617.362	HMDB0060990	8-Hydroxycarteolol	C16H24N2O4	308.174	13	[2M+H]+	37.2	8.7	91.03			80.0546	24.9972	54.1813	38.5576	49.7575	80.3623	50.8359	106.282	122.92	113.679	49.5096	94.8157	1.9151	0.937417	0.021869	1.66017	1.87142
