# Supplementary material for: Ingested PET microplastics alter the metabolomic profile of the porcine pancreas
Source: Sci Rep. 2025 Nov 10;15:39227. doi: 10.1038/s41598-025-21915-5 (PMC12603213; doi:10.1038/s41598-025-21915-5)
Supplement: Supplementary file 3 — Supplementary Material 3 [file 41598_2025_21915_MOESM3_ESM.xlsx]

## Sheet: Table S2a
No	RT [min]	Molecular Weight	m/z	QC_1	QC_2	QC_3	T1	T2	T3	T4	T5	T6	T7	T8	T9	T10	T11	T12	T13	T14	T15
1	0.965	71.0485	72.0558	41.8177	34.2334	24.7417	40.4212	28.4847	21.1695	33.2817	26.9261	18.1326	63.0459	33.5298	22.0839	19.9706	29.0912	22.3524	33.1597	35.7556	31.3828
2	1.196	71.0736	72.0809	2907.74	2827.72	3000.97	2957.11	5551.96	3549.54	2167.6	2387.57	2714.38	2219.36	3164.46	2825.81	1786.65	2323.74	3147.08	3468.35	3077.75	4715.15
3	1.007	71.0736	72.0809	4062.44	4292.41	3928.5	3768.5	4462.14	4216.07	3512.83	4132.89	3327.39	3689.15	3293.37	3508.65	3463.78	2936.34	5513.75	3501.25	3864.77	3649.68
4	1.006	72.0213	73.0286	19.603	16.5557	23.0868	31.037	21.8297	28.3123	19.1712	17.4904	27.7594	24.0269	14.6893	15.0841	27.2288	19.9564	12.3133	24.6647	12.6927	18.7391
5	0.983	73.0529	74.0602	752.303	890.068	852.036	847.941	321.742	768.578	886.175	348.577	328.486	3086.59	1078.61	1444.78	517.18	1215.3	534.429	356.972	451.937	434.252
6	1.994	76.0314	77.0386	281.994	269.799	282.735	282.606	428.181	368.652	179.279	250.125	217.124	181.731	237.547	266.257	224.03	208.513	435.445	222.982	302.58	373.969
7	12.458	78.047	79.0543	35.3547	45.1297	46.0527	23.075	19.9871	23.5418	71.2795	28.8979	27.0746	41.3534	26.4161	36.0593	27.9257	32.2142	44.1524	32.1959	27.5429	28.772
8	12.183	78.047	79.0543	16.5267	16.5189	19.7116	27.1675	11.209	4.99461	60.4803	5.28953	5.19754	9.99573	7.69097	12.8974	4.8621	14.4981	32.2894	6.75049	7.02779	12.4669
9	1.344	79.0423	80.0496	562.792	681.572	622.713	691.369	470.362	570.576	516.055	898.036	788.088	736.098	614.266	558.754	717.633	526.641	350.405	878.574	630.234	414.137
10	0.806	79.9242	80.9314	180.981	179.387	189.957	245.034	127.934	291.021	120.838	210.625	253.004	181.151	121.347	166.484	345.928	168.573	107.81	273.793	237.148	76.1613
11	12.197	80.0626	81.0699	48.2546	69.1427	57.8393	47.0562	33.0002	21.0554	229.447	22.3684	23.1609	46.4075	31.1812	55.8614	21.0227	51.618	123.166	26.7819	29.5374	47.115
12	11.963	80.0627	81.07	98.3076	71.5691	82.3622	146.218	83.1612	40.9173	277.882	35.9396	39.5555	48.7556	100.276	76.8834	38.0058	68.476	161.677	52.7579	101.116	71.3361
13	0.809	80.9888	81.996	14.7978	21.5445	15.9812	19.543	15.2565	33.757	9.17085	19.7723	24.4467	13.9796	9.3915	12.2001	33.2883	14.4882	10.2279	25.1797	22.0622	5.05408
14	0.816	81.0066	82.0139	2866.47	2814.14	2811.16	3167.36	2528.07	2678.35	3212.72	3265.69	2834.77	3131.02	3085.21	2716.73	3442.82	3314.8	2918.61	3083.46	3178.94	2820.34
15	0.807	81.9398	82.9471	6.88098	6.22043	6.51231	12.2658	2.28756	12.7948	4.69267	7.17475	9.47225	6.68615	4.14102	6.90861	11.7957	6.14688	1.52124	7.99186	6.58049	2.15862
16	0.817	82.0074	83.0147	362.794	355.622	362.395	411.484	329.63	346.408	411.705	421.821	362.829	405.832	400.617	340.597	444.316	432.425	377.011	389.236	406.909	367.092
17	13.208	82.0784	83.0857	14.3496	13.3554	16.0064	13.0775	9.62753	10.6713	17.5977	13.7342	13.0507	16.7163	11.7118	13.6979	12.5348	13.6833	4.43245	14.9759	11.4347	10.3088
18	12.2	82.0785	83.0857	11.4774	14.8394	15.3948	16.0689	18.9953	3.73224	54.3326	3.71927	3.51183	6.51718	5.40599	12.603	3.34337	10.485	29.3588	4.95357	5.36207	11.2289
19	0.031	82.9457	105.935	1.01149	1.24516	0.269286	2.07081	0.358255	0.818332	0.683191	0.725126	2.61022	0.719038	0.922106	0.288721	0.285366	2.91938	2.17959	2.06292	4.87194	0.340303
20	0.815	83.0042	84.0115	433.634	429.009	414.666	464.878	368.844	389.172	491.403	491.042	422.798	463.643	465.59	410.028	499.416	493.341	443.5	453.581	471.449	423.774
21	0.995	83.0372	84.0445	7614.18	7312.82	4464.27	8623.14	6777.67	7043.44	7990.3	10469	8588.37	14001.2	5677.25	7979.48	8310.32	7165.97	5588.16	14020.4	3572.52	4687.02
22	1.345	83.0372	84.0445	621.995	770.907	933.627	972.845	553.29	953.385	791.089	1773.26	1168.92	1259.98	846.272	849.498	1154.19	767.541	759.935	1369.96	818.602	668.105
23	0.995	83.0736	84.0809	856.961	1274.64	1209.77	1064.13	1470.98	1024.22	617.089	1196.01	844.462	1148.71	988.485	1038.02	813.242	709.832	1593.3	1215.08	919.053	1059.06
24	0.845	83.0737	84.0809	1436.16	1402.25	1581.73	1432.09	3183.14	1822.04	1034.92	1138.94	906.048	1305.98	1235.7	1155.21	864.387	849.12	4169.73	1291.19	1383.07	2526.98
25	0.928	83.9041	84.9114	66.8923	64.5165	81.5603	76.8604	53.2235	74.7076	91.5659	74.9589	85.5455	89.4713	71.3636	62.5922	80.937	70.0669	54.4416	76.7596	65.0919	51.3692
26	1	84.0212	85.0285	159.6	154.159	159.504	180.955	130.439	71.3121	190.65	190.509	176.456	265.77	156.395	157.629	178.425	147.13	89.5	276.064	75.1971	127.786
27	1.318	84.0213	85.0285	124.438	182.514	164.757	140.016	266.786	171.977	82.4283	139.216	117.66	78.7839	148.916	108.371	99.3523	91.5983	126.922	111.033	152.051	151.884
28	1.499	85.0892	86.0965	19522.2	20364.5	18996.9	21410.1	28522.3	24081.2	15272.6	21756.3	20026.1	15411.1	18239.1	18527.9	17633.9	16918.3	25595.9	20589.8	21977.2	22724.1
29	1.058	85.0893	86.0965	1997.84	2308.93	1950.76	2069.51	3244.9	2518.67	1025.59	1948.01	1638.19	1336.78	1674.81	1747.26	1932.94	1744.99	946.339	2154.45	2021.57	1815.49
30	1.326	86.0192	87.0264	132.864	182.514	167.456	140.016	266.786	183.68	84.3704	139.216	117.66	78.7839	148.916	108.371	103.297	91.5983	184.33	107.162	152.051	151.884
31	5.173	88.0314	89.0387	276.779	252.714	260.014	116.322	165.749	117.54	126.485	266.582	182.305	379.645	195.64	149.719	358.751	159.766	491.481	822.324	163.577	574.8
32	3.588	88.0314	89.0387	257.144	231.276	284.392	312.954	230.386	162.297	262.194	272.06	246.227	267.714	240.677	258.456	235.351	216.268	303.877	262.618	248.932	264.893
33	0.808	88.9244	89.9317	4.71316	4.24504	3.57346	5.50157	2.73422	7.23363	2.44736	4.65078	5.64849	1.92398	2.10011	4.3882	8.8108	4.86965	1.73954	7.82789	2.92804	0.895057
34	0.975	89.0478	90.0551	600.694	619.538	605.731	982.156	418.586	510.722	609.058	720.383	606.936	1194.74	546.055	729.145	641.987	470.732	495.738	877.487	590.314	594.032
35	2.308	89.0479	90.0552	47.4666	49.0175	50.4452	37.2492	45.0721	72.1024	26.2986	56.9355	25.6925	61.5455	35.9318	29.1436	31.7665	44.2694	58.0433	56.0436	39.2627	52.8587
36	0.805	89.994	91.0013	18.9031	21.9711	14.0161	27.0389	18.6527	31.1538	11.2076	25.088	26.1369	19.313	14.7766	14.8185	37.8637	10.9384	7.62757	27.6781	21.227	6.80787
37	12.179	90.047	91.0543	42.4648	55.8192	58.8848	98.8599	34.572	23.6177	208.287	26.5586	25.8205	41.9471	32.9441	47.2391	25.7831	48.9666	112.905	30.0397	29.8805	43.6949
38	12.453	90.047	91.0543	264.821	295.666	295.826	175.588	139.382	167.531	457.439	205.005	200.452	281.056	196.068	260.743	201.329	228.799	300.633	224.021	190.221	206.831
39	1.351	90.0471	91.0544	801.017	1163.17	871.696	989.057	1258.14	1119.27	727.699	1110.45	880.551	721.541	747.697	807.871	758.811	617	1253.86	826.421	1007.92	1009.6
40	5.38	90.0471	91.0544	824.92	804.468	902.84	814.529	881.405	1121.18	622.361	1157.32	979.046	1195.9	496.227	786.819	491.59	814.94	532.529	2792.68	876.627	382.614
41	2.002	92.0502	93.0575	71.9965	67.2338	63.326	68.3703	96.2874	88.7326	50.9249	59.6597	58.5731	55.6856	60.6115	67.1915	44.9088	52.7176	93.4221	55.833	65.9826	77.9461
42	12.453	92.0627	93.07	64.4784	77.7838	76.1443	42.7117	32.8042	40.7806	127.51	48.0326	47.0072	68.4011	48.8941	62.2756	51.0517	55.038	79.7611	54.0325	48.8461	52.0267
43	12.183	92.0627	93.07	31.9218	31.113	36.6655	44.4235	19.4868	8.50198	131.723	7.86679	8.31159	33.6576	22.3063	24.1739	7.83909	23.0117	67.7324	10.2451	25.7756	21.3914
44	13.208	92.0627	93.07	17.1441	18.0491	19.3572	18.7576	11.3	13.8984	23.2028	18.5462	17.7692	21.0786	15.6896	18.5605	17.2434	17.4548	20.341	20.6118	14.0288	13.7374
45	1.004	93.0328	94.0401	100.698	159.592	136.368	189.102	62.0886	89.0657	180.103	238.069	151.235	253.607	137.455	189.895	154.909	106.481	124.48	250.617	164.977	137.017
46	1.181	94.0056	95.0129	41.948	37.2566	41.2694	51.6653	26.6771	51.9515	36.8388	39.9925	73.6658	38.4492	44.5281	69.6926	48.7416	53.559	31.4859	56.9251	72.9742	36.147
47	1.008	94.0056	95.0129	13.8236	14.1508	14.5848	18.8649	6.83122	13.8846	28.5517	15.4966	24.6968	9.92021	19.3457	15.5858	17.664	14.5901	16.6732	15.9418	21.056	7.91945
48	1.352	94.042	95.0493	325.578	392.408	331.253	354.495	514.513	458.045	256.783	364.81	319.61	221.137	311.434	293.066	244.295	203.697	496.826	270.829	370.834	351.677
49	1.013	94.042	95.0493	113.483	94.8171	113.494	118.203	146.082	137.351	93.7062	104.941	93.1385	83.6116	92.8362	97.6296	79.0505	73.1957	166.984	97.3682	115.957	128.119
50	12.188	94.0783	95.0856	52.9231	79.0825	64.2387	38.198	34.6961	21.9628	278.736	19.549	19.9843	42.6783	31.379	62.9556	18.0806	52.6303	147.021	25.855	30.7343	60.0535
51	11.96	94.0783	95.0856	117.415	107.988	118.022	137.556	72.8823	62.4211	466.514	42.365	79.6313	118.65	91.8857	117.268	38.984	113.252	246.588	70.2737	88.9386	93.0986
52	13.209	94.0783	95.0856	49.0177	47.0175	51.3606	48.6377	31.8848	37.3914	66.0651	44.3139	46.1842	62.3265	41.9666	52.3881	41.1838	47.1747	63.0833	50.3979	39.5262	34.8203
53	1.319	95.0008	96.0081	96.5025	115.77	90.6873	48.4119	82.3543	65.6045	67.614	160.092	98.9795	104.818	109.133	80.7761	74.0922	92.3145	42.7322	150.902	66.0283	67.6784
54	1.342	95.0372	96.0445	257.961	331.649	284.918	305.43	234.536	293.478	250.627	383.178	399.139	337.727	337.435	275.427	338.499	292.1	176.582	393.847	341.452	191.693
55	12.462	96.0576	97.0649	30.4854	38.3671	36.469	22.5719	16.5959	22.9658	57.3887	25.683	23.5816	33.7817	25.3802	35.1954	24.8865	28.8923	37.5175	29.5195	25.8203	25.6804
56	13.21	96.0576	97.0649	11.9151	12.1057	13.4288	12.2369	1.76849	9.91284	15.8678	12.9504	11.988	15.1229	10.7405	12.3447	12.1691	12.6295	14.3661	14.0732	11.2924	9.75782
57	12.456	96.0939	97.1012	25.6348	28.8324	29.2669	16.4484	13.1653	16.0914	49.0845	20.1335	18.9744	25.2061	17.4424	22.4652	17.0119	20.9308	28.597	19.6704	18.1274	19.1344
58	0.786	97.8903	98.8976	6.78933	7.322	6.04148	9.43028	4.06002	7.04786	9.24414	7.88411	7.4318	10.1409	8.83485	7.9175	6.66965	8.14723	6.84823	7.56897	7.26105	4.86035
59	0.805	97.9347	98.942	47.6526	45.8352	47.4566	70.1993	29.4558	77.8252	34.5045	55.666	61.3215	54.3005	29.8996	44.8962	84.1785	42.6091	26.4187	67.0386	60.9552	20.9527
60	1.143	97.977	98.9843	5291.4	4015.07	5026.42	4818.97	2866.7	4591.59	9668.7	5835.12	6691.7	5273.57	5505.1	8546.06	4929.3	4970.63	7219.86	5287.42	4858.78	4369.82
61	5.175	97.9924	98.9997	74.311	81.5761	74.6739	33.7635	48.6539	40.9195	36.5857	79.0078	57.6234	115.693	55.7011	53.7793	105.8	41.105	151.812	227.14	44.7273	165.296
62	0.816	99.0172	100.024	796.398	779.754	740.459	889.778	681.091	728.577	953.049	926.183	757.955	890.134	855.201	738.833	926.992	901.001	806.3	829.024	836.751	768.03
63	3.152	99.105	100.112	91.0926	74.5475	90.5837	79.5755	79.001	81.0973	80.0483	159.177	125.159	168.958	108.26	69.7028	63.0727	78.6574	51.5707	113.596	85.7679	37.0389
64	0.818	101.015	102.022	120.602	119.862	117.391	131.908	104.229	107.057	141.833	140.359	121.457	140.645	129.653	108.713	135.49	133.962	125.754	126.453	133.558	118.665
65	4.241	101.03	102.038	5.3936	5.96547	6.47945	12.113	7.36621	10.6027	3.03321	4.72844	8.98775	6.7371	4.9811	3.00402	7.32791	6.21306	3.57975	9.89576	5.16863	1.9415
66	3.612	101.039	102.047	103.322	96.0522	112.926	128.819	82.8133	111.03	122.37	118.537	112.641	129.128	95.1562	114.491	107.021	95.0638	119.805	115.414	96.0156	93.0269
67	1.326	101.048	102.055	220.081	300.184	196.1	230.121	285.072	265.805	168.498	342.838	228.781	227.292	249.668	204.485	233.015	153.139	254.368	309.233	237.406	222.079
68	0.995	101.048	102.055	1454.22	1411.13	1381.66	876.569	1319.57	1359.41	1499.32	1894.7	1616.31	1477.15	479.154	1505.14	1539.64	1345.58	1109.14	2607.14	1214.77	923.823
69	1.994	102.047	103.054	4991.74	4630.13	4579.09	4729.94	7546.49	6367.39	3169.88	4111.37	3862.7	3001.06	4052.27	4526.31	3588.67	3543.88	7276.72	3445.53	5176.05	6176.66
70	3.584	102.047	103.054	89.0733	103.85	117.222	77.7474	192.733	169.429	115.573	71.8374	67.5407	68.8552	73.2345	133.74	97.5665	67.6714	184.163	73.5689	83.5598	82.6176
71	5.175	102.047	141.01	36.8922	36.5009	36.0635	12.834	25.4508	12.7271	15.6723	35.7124	31.2477	50.7437	26.8926	19.1495	41.5336	16.3164	67.1718	104.077	19.9447	74.0412
72	0.809	102.94	103.947	20.8803	21.0182	20.7252	25.7966	14.1083	34.9773	12.6248	21.3271	27.6658	20.2768	13.3739	17.846	37.7832	19.1577	11.336	29.3181	25.9208	7.60425
73	1.318	103.046	104.053	608.059	776.084	735.511	721.783	1229.26	752.83	397.173	665.044	483.106	403.677	665.724	480.276	413.565	372.526	929.261	482.258	809.782	810.83
74	1.015	103.046	104.053	234.474	241.448	239.29	233.41	294.006	269.782	246.687	215.002	174.244	172.301	188.662	195.356	179.023	158.111	380.624	165.64	242.44	277.303
75	0.947	103.1	104.107	52367.5	52887.8	49180.4	51422.8	31934.4	53399.4	59723.7	59045.5	49120.2	64837.7	62149.7	56396.4	62635.6	48257.8	50528.2	49013	57718	52861.3
76	15.487	103.1	104.107	221.855	225.091	289.304	173.12	295.13	320.071	172.655	182.721	194.906	175.851	300.398	231.066	208.494	212.829	194.019	143.122	290.277	325.863
77	0.805	103.948	104.955	54.6551	46.7748	51.6632	77.6563	35.5603	75.3982	38.4165	60.0374	67.1369	58.6288	35.7511	49.8271	83.0235	45.6848	28.6744	69.2195	60.6141	21.7353
78	4.529	104.027	105.034	63.956	70.0643	65.3818	99.9188	78.5594	67.1545	74.098	218.178	63.1318	118.885	51.7665	75.2306	76.9837	37.9091	54.6377	65.1048	23.4953	35.4859
79	8.997	104.063	105.07	88.8536	84.893	92.2805	114.343	85.0364	81.5306	68.4493	118.831	175.994	65.7898	111.901	66.004	116.702	100.525	64.9399	117.895	66.1955	91.2358
80	12.454	104.063	105.07	107.326	124.7	120.115	69.9583	55.9098	69.1472	173.993	87.6017	84.7262	117.142	82.0525	104.99	87.7086	91.364	114.911	95.5455	82.0495	85.2259
81	0.803	104.956	105.963	4061.52	3683.93	4167.91	6193.42	2642.51	6274.06	2990.45	4457.13	5010.09	4490.64	2633.61	3920.95	6777.38	3621.75	2571.86	5317.06	4654.69	1763.42
82	1.997	106.042	107.049	402.611	389.235	402.078	420.553	585.195	501.351	299.147	393.208	345.614	269.23	365.388	397.9	324.957	316.568	579.379	336.118	414.855	475.386
83	12.453	106.078	107.086	56.1404	63.3677	62.9724	36.5221	28.3657	34.466	105.012	41.4632	40.3193	57.0079	41.6696	53.8061	40.0681	47.4034	61.8163	46.2458	40.6139	43.6313
84	13.211	106.078	107.086	14.7347	15.6535	17.1909	15.7793	10.9492	12.2417	21.0422	16.0772	15.6778	18.9097	13.3372	16.5166	15.0755	14.9456	18.8996	17.6226	12.4223	12.7935
85	11.899	106.078	107.086	21.679	21.3349	17.319	87.0719	20.2463	7.93974	49.6622	9.83105	21.0145	14.4733	10.5896	15.1103	9.64128	12.6302	35.958	10.9032	10.2754	10.0192
86	0.805	107.919	108.926	67.8996	60.4176	64.7778	101.137	38.7328	106.811	48.986	76.2368	82.7191	80.0719	40.1729	67.1735	113.616	57.0088	35.6297	84.8973	75.2292	25.1748
87	0.801	107.944	108.951	19.8363	13.8872	23.0622	29.415	13.5012	31.1134	17.7688	25.1086	26.0868	21.4538	13.5807	18.916	33.5674	16.3246	11.7563	27.5848	25.1324	9.22619
88	0.803	107.954	108.961	339.114	305.068	347.908	495.167	211.192	534.612	239.167	365.488	415.353	362.035	216.525	321.236	565.124	301.693	210.356	445.093	387.248	142.707
89	1.76	108.033	109.04	20.5496	18.8126	20.9449	26.2264	7.33275	15.9924	12.5499	30.7766	33.8486	21.4953	32.5136	12.4416	9.95102	26.9361	19.7318	25.8861	19.5761	23.2375
90	12.452	108.094	109.101	149.835	180.862	176.105	118.143	81.5484	99.9432	257.141	118.778	114.681	154.721	109.955	137.091	114.887	126.077	161.282	127.985	117.752	114.579
91	11.946	108.094	109.101	108.248	96.9781	93.6253	387.903	87.3226	58.1831	280.139	33.6401	49.1589	80.1184	82.9886	117.395	65.7136	106.19	154.999	57.815	77.2074	90.5818
92	13.219	108.094	109.101	29.7209	28.1459	30.6005	38.8719	19.9366	20.8669	41.251	23.7823	25.5288	35.3336	24.4067	30.5145	24.7808	29.9789	38.835	28.2962	20.2617	24.7324
93	12.094	108.094	109.101	146.454	159.299	156.7	671.336	165.391	29.5116	130.764	23.2179	49.1589	52.4656	44.6139	83.7543	65.7136	77.2379	80.1775	57.815	44.3435	63.9887
94	0.803	108.952	109.959	1576.56	1404.14	1622.57	2420.12	1019.06	2417.63	1164.83	1748.61	1963.77	1751.43	1022.66	1524.56	2678.24	1459.55	994.84	2082.72	1821.66	682.487
95	0.824	109.002	110.009	1127.89	1061.29	1143.4	1298.8	980.455	1041.1	1298.21	1239	1080.5	1292.23	1210.55	1105.44	1243.31	1266.17	1216.22	1170.62	1196.86	1164.7
96	1.761	109.017	110.024	33.4425	32.4952	30.633	36.5704	12.2725	22.2838	16.7198	44.8172	46.9951	29.2959	46.2548	17.1303	12.5662	37.977	28.6427	36.1205	28.3964	31.0142
97	1.355	109.028	110.035	1051.22	1179.06	998.961	1095.82	715.576	916.333	920.54	1649.32	1262.87	1282.05	1120.39	1041.67	1026.55	999.475	677.103	1621.66	1109.85	403.796
98	1.005	109.028	110.035	330.055	325.375	435.469	512.343	158.672	393.744	443.355	484.623	545.252	609.722	321.83	462.189	407.518	337.609	335.348	646.181	358.297	344.041
99	0.976	109.064	110.071	452.169	448.306	533.629	566.555	608.749	500.734	286.728	520.392	140.877	600.036	330.768	488.135	109.335	331.931	443.727	600.738	461.12	472.542
100	0.853	109.064	110.071	236.287	233.629	251.532	263.398	427.538	277.229	158.389	247.027	186.334	233.611	215.522	192.625	183.546	176.679	415.292	266.907	222.439	259.845
101	13.212	110.073	111.08	10.0257	10.2601	11.0061	10.5601	6.11575	8.49146	11.514	11.2531	10.6228	12.3677	8.99533	10.3737	10.5021	9.84351	11.7134	12.3738	8.87455	2.76727
102	12.447	110.073	111.081	25.8581	31.0776	29.9658	17.791	13.9795	18.4679	40.486	20.9937	19.9178	27.6966	19.4981	24.5123	18.9984	21.1052	26.8077	23.0129	19.4518	19.7988
103	11.958	110.11	111.117	23.6242	22.5632	21.8234	6.14759	12.2264	6.41955	93.9176	4.337	5.35874	14.6297	8.17935	24.8648	4.66714	24.4863	55.0473	8.32719	10.5041	19.4857
104	0.824	110.999	112.006	163.159	154.971	161.869	178.426	141.16	150.597	187.415	178.317	155.114	184.454	182.866	157.156	184.686	187.06	178.764	168.377	173.176	169.744
105	1.109	111.043	112.051	991.861	836.365	1008.41	973.821	706.035	869.098	856.213	1041.62	1287.92	1632.26	1032.72	1305.8	1072.75	1145.5	609.375	1188.04	1231.92	964.499
106	1	111.043	112.051	1163.16	1215.83	1261.34	2513.38	804.301	890.832	2402.87	1411.26	1541.67	1927.66	2408.61	1270.48	1172	1479.34	1644.09	2074.36	1049.63	1037.81
107	0.894	111.105	112.112	89.5364	102.43	98.851	225.949	135.24	88.877	84.1152	253.443	113.103	125.983	137.059	152.132	66.0321	79.8652	171.418	117.338	98.0457	146.712
108	0.75	111.105	112.112	18.2448	26.1667	28.9489	29.8712	17.626	20.5465	14.6858	30.531	23.9848	28.6828	29.6329	19.8119	23.5299	22.0405	21.6801	29.1144	27.0831	34.8896
109	0.932	111.889	112.896	321.5	290.046	288.807	479.447	173.431	267.397	223.758	393.718	436.194	416.963	282.836	299.746	341.623	278.629	311.453	314.709	299.98	199.982
110	1.305	112.027	113.035	2999.1	4410.92	3159.78	3340.98	2835.32	3926.19	2796.01	5176.15	5109.4	4312.65	4151.46	3066.67	4074.65	3800.76	2105.18	5977.51	4241.45	3254.29
111	1.014	112.027	113.035	602.101	616.864	570.628	697.713	358.622	495.781	2038.7	804.008	799.558	739.506	736.966	549.21	582.82	604.507	1865.41	1002.35	520.274	522.419
112	0.968	113.059	114.066	1071.41	1086.87	1016.87	1178.3	636.4	1016.16	1327.58	1465.28	1032.69	1529.41	1353.92	1056.69	1351.56	908.504	911.235	910.877	795.352	1032.36
113	0.146	113.928	114.935	0.486885	2.15013	1.83998	2.60114	1.57733	2.23394	1.36513	2.00284	0.67322	0.59233	0.397395	0.466796	2.31153	0.365794	0.526263	2.15945	2.00084	0.549907
114	5.172	114.047	115.054	155.948	165.773	163.104	88.5728	131.56	101.413	143.899	178.726	172.53	257.618	140.898	98.8462	194.657	87.5008	328.272	454.189	127.372	328.407
115	0.972	114.062	115.07	42.1704	39.6372	42.8532	46.2141	24.0297	45.7168	56.9076	56.2904	40.2193	58.9575	41.9276	32.357	41.1684	36.8612	34.6721	36.692	16.3448	37.9868
116	0.987	115.064	116.071	9085.69	8934.05	8435.57	11971.3	8804.92	7507.81	7613.38	13790.1	10800.5	13364.6	8148.65	8681.02	7308.57	10683.3	7106.96	13151.8	6940.39	6674.78
117	0.848	115.064	116.071	353.772	351.608	408.65	395.881	460.88	427.908	361.921	587.004	350.901	448.187	359.644	293.074	310.722	307.408	395.981	482.802	424.623	359.237
118	1.348	116.05	117.057	55.623	57.3767	54.9764	67.7747	99.6174	84.7013	48.1142	65.8483	48.1809	42.6457	47.2682	54.0107	39.2621	32.7323	92.172	52.6268	61.9556	68.0683
119	3.602	116.05	117.058	2076.91	1858.3	2211.89	2529.62	1790.26	1370.17	2117.46	2219.42	2015.88	2209.9	1870.35	2118.71	1904.27	1797.97	2410.41	2072.88	1949.08	1502.58
120	1.996	116.05	117.058	215.084	205.156	215.569	212.196	168.804	282.331	150.094	200.223	179.044	149.042	186.227	212.215	169.565	161.375	326.856	155.036	234.229	275.269
121	0.974	117.054	118.061	1401.09	2426.2	2282.94	2593.56	1296.64	2722.17	2392.63	3246.71	2255.36	3859.51	2431.92	1236.54	1984.64	2186.56	1987.5	3855.23	1635.61	2168.25
122	12.452	117.058	118.065	159.989	173.154	170.858	106.199	80.7551	100.82	282.492	123.899	119.516	164.838	117.041	148.343	116.209	138.727	178.605	139.709	115.079	120.405
123	12.188	117.058	118.065	65.3206	71.4613	76.7605	66.872	37.5763	25.9861	249.542	29.3286	29.1709	41.1914	91.0058	52.6679	26.3621	56.9195	144.771	32.9041	79.0227	60.345
124	3.601	117.058	118.065	6536.8	5862.73	6792.31	8152.67	5690.95	6719.17	6962.58	7207.28	6620.79	7251.37	5943.26	6684.29	6098.18	5733.25	7404.69	6591.19	6127.72	6466.56
125	1.996	117.058	118.065	819.458	802.223	776.37	779.875	1236.86	1063.9	562.321	764.827	674.065	568.426	697.9	750.736	628.457	631.147	1168.56	623.131	860.032	987.773
126	0.982	117.079	118.086	33282.7	33333.2	32248	40622.9	28466.6	34768.7	30362.1	28868	32001.8	29923.5	48036.9	42502.6	43524.7	49546.1	20183.3	24550.1	36164.7	22675.2
127	1.005	118.009	119.016	103.264	99.9059	105.801	137.435	94.7141	117.576	74.0775	177.558	130.785	196.848	70.5285	108	152.174	94.7405	61.8026	106.312	110.185	87.5368
128	1.005	118.028	119.035	1009.27	1088.59	1208.15	1162.03	516.522	975.65	1376	1547.92	1354.19	2044.81	1048.78	1484.09	1344.01	1674.35	1080.69	2424.24	1002.35	1123.99
129	1.347	118.028	119.035	3157.02	3288.8	2963.33	3790.82	2179.23	2698.48	2726.9	4883.85	3631.8	3816.42	3745.18	3025.94	3191.91	2861.97	1962.88	4658.36	3295.98	2262.7
130	1.008	118.042	119.049	209.755	223.49	246.565	272.962	356.629	309.763	190.074	210.132	202.487	152.959	167.097	186.632	169.116	174.687	371.667	208.974	215.57	307.547
131	1.352	118.042	119.049	767.141	889.745	800.907	879.831	1292.37	1063.85	586.729	782.514	713.628	482.407	682.717	684.707	530.83	490.54	1243.97	652.765	874.777	919.677
132	3.613	118.066	119.073	1002.83	858.121	1022.9	1304.1	514.735	889.039	1177.87	1211.1	1102.49	1302.56	906.122	1075.62	1015.03	925.592	977.642	1124.72	870.045	835.773
133	0.802	118.972	119.979	4.83047	5.1324	4.45937	7.86636	3.02309	6.7836	2.06611	5.28492	7.06749	4.65709	3.01059	4.30941	7.83872	4.02742	2.77436	7.32881	4.86524	1.91069
134	1.994	119.074	120.081	42895.8	39812.7	39980.7	40053.7	63906.9	54414.6	27150.5	35055.2	32827.6	25709.2	34823.7	39035.1	30843.3	30535.9	63031.4	29821.2	44502.1	53035.1
135	5.388	119.074	120.081	98.0895	127.542	165.283	58.9328	402.928	210.547	55.7453	179.689	138.82	141.764	50.8283	126.359	38.9246	105.765	347.955	62.0522	88.5495	125.3
136	4.347	119.074	120.081	259.684	370.975	402.994	241.121	619.619	421.049	203.721	228.544	168.175	134.881	104.405	256.584	227.8	249.18	517.229	236.037	283.838	308.624
137	1.945	120.071	121.078	148.368	139.938	140.737	134.935	88.422	81.8751	95.3156	117.632	112.747	86.8927	118.442	132.04	113.478	77.347	211.074	104.372	151.253	176.178
138	12.198	120.094	121.101	50.2917	53.0811	55.7557	11.5329	18.4598	13.4142	264.734	10.9079	19.0334	31.1317	23.4146	49.7142	10.1493	44.3948	138.526	31.4697	15.8488	47.8753
139	12.456	120.094	121.101	86.6406	103.801	104.147	47.0467	40.7791	50.8993	198.053	59.2179	57.0008	87.9341	60.2476	81.4067	54.0183	78.8738	110.906	65.846	59.9729	46.3623
140	13.205	120.094	121.101	21.4374	22.6673	25.0864	20.9758	14.7394	17.4006	32.8599	22.4976	21.7401	25.6169	19.3634	23.5041	21.6116	21.9262	27.8938	8.00825	16.5874	17.282
141	0.805	120.951	121.958	1544.95	1669.72	1525.05	2088.31	1155.05	2605.83	1054.97	1958.36	2127.93	1558.84	1064.75	1427.71	3054.05	1473.6	905.164	2337.92	2067.46	680.349
142	0.894	121.918	122.925	376.486	334.037	355.144	474.051	178.016	334.373	604.798	487.819	457.008	582.729	402.75	435.836	403.455	423.242	390.539	512.985	365.031	237.946
143	0.816	122.033	123.04	264.208	281.87	242.815	267.338	264.584	256.621	284.48	354.039	268.213	272.771	290.385	234.529	342.499	299.634	248.058	306.484	322.713	239.584
144	1.008	122.037	123.044	396.269	426.025	432.517	432.669	417.491	442.261	322.546	357.66	326.126	297.452	278.267	390.549	277.411	244.11	633.986	347.099	371.095	500.457
145	1.351	122.037	123.045	1217.63	1419.56	984.651	1307.79	1988.44	1756.78	565.403	1246.84	1128.6	817.115	1010.21	967.545	689.245	644.834	1927.4	1048.7	1363.33	1405.05
146	1.342	122.048	123.055	20063.8	25684.1	22669.4	24613.4	17272.4	22244.5	18502.8	32457.1	28175.9	25776.2	24726.2	20361.1	26354.1	18911.5	12159.9	32424.2	24308.9	14981
147	1.077	122.048	123.055	1703.58	2419.13	2419.35	1786.77	1482.51	1608.13	2589.23	2267.17	3145.57	2972.7	1973.21	2493.4	2583.69	1634.85	1840.68	3346.82	1954.12	1847.92
148	12.193	122.11	123.117	27.2644	28.981	26.577	8.94537	12.7268	7.3421	125.231	5.82814	6.36362	18.5677	13.2355	25.4097	5.10438	21.2108	63.7838	8.2123	10.2918	23.8705
149	11.955	122.11	123.117	42.5151	30.3211	34.4948	29.3567	18.5372	18.1443	156.865	9.97272	25.8466	21.1238	15.3521	39.7072	10.494	34.9197	84.029	15.7042	28.3394	29.3331
150	0.802	122.966	123.974	8.14655	7.23339	8.89312	13.564	3.5878	11.6915	5.12125	8.84106	9.77935	8.86372	4.51164	8.39283	13.0938	5.66525	2.82613	10.1918	8.30743	2.84941
151	0.896	123.017	161.98	12.9001	10.8423	12.9241	14.0531	8.58966	9.17234	7.46137	22.8191	10.1552	9.38621	23.7342	19.1023	12.7996	20.7697	14.2688	8.3733	19.3939	12.0275
152	0.821	123.037	124.044	9.90902	9.85842	11.0026	12.1921	10.4078	9.80696	11.309	14.2787	9.49133	9.8143	9.36243	9.43379	13.2433	12.4769	9.44607	13.1722	10.7543	9.97973
153	0.816	123.949	124.956	120.52	122.891	124.319	154.288	90.7173	197.397	83.4019	150.794	138.735	123.238	81.5667	116.706	234.04	112.716	68.7577	182	163.354	49.3019
154	10.727	123.993	125	392.825	387.039	400.323	212.148	232.031	335.809	454.913	243.479	351.45	327.948	516.349	505.547	450.182	562.188	323.022	247.486	544.883	465.722
155	1.009	123.993	125	377.681	340.19	341.053	259.791	203.262	358.099	458.455	512.94	284.365	190.06	565.5	390.427	439.222	432.725	237.739	314.296	186.748	413.472
156	5.173	124.008	125.015	3196.77	2831.9	2976.27	1337.47	1892.7	1241.82	1449.7	3154.86	2192.33	4372.53	2157.67	1769.45	4106.23	1518.02	5838.06	9028.93	1644.97	6465.11
157	5.041	124.008	125.015	112.433	112.421	110.089	459.251	64.8289	67.1611	82.5621	257.404	195.444	93.5053	21.0777	13.7786	17.9857	311.084	31.1727	39.1583	9.71203	236.732
158	1.355	124.055	147.044	683.832	807.726	713.629	782.828	1128.15	973.496	515.89	721.491	642.433	437.416	626.162	564.675	462.679	439.099	1104.18	610.018	789.563	788.029
159	12.453	124.089	125.096	22.9527	26.9291	24.8001	20.2268	12.8692	15.2455	36.6063	18.5895	18.324	23.9177	16.8599	21.3703	19.2692	18.8706	22.8375	22.3258	18.0513	19.4089
160	11.927	124.089	125.096	16.4292	16.0428	15.3432	96.3538	17.4407	3.95521	30.3251	4.93508	19.6868	6.61084	5.51477	6.35029	4.9894	4.96773	7.0085	5.11489	4.79742	4.36278
161	13.213	124.089	125.096	8.06875	8.14906	9.15586	8.03441	5.92011	6.93485	9.29688	9.10866	8.60374	10.217	7.70798	8.48086	8.5952	7.85067	9.09224	9.90822	7.75843	1.4204
162	12.082	124.089	125.096	27.5856	31.7657	30.7808	139.113	33.2608	5.84263	29.3801	6.92433	7.00502	8.91445	8.0059	24.8382	6.40978	21.5088	24.7266	7.47254	7.11447	7.88815
163	0.805	124.946	125.954	583.572	644.626	585.426	761.765	451.279	993.581	399.556	734.306	827.936	588.362	395.927	538.684	1173.12	549.963	340.988	882.782	798.044	248.821
164	1.77	126.043	127.05	2489.29	2465.91	2629.76	3146.98	829.163	1252.1	1559.63	3758.25	3816.02	1110.29	3690.3	1596.44	1134.6	3169.79	2384.24	3161.78	2362.55	2816.38
165	3.473	126.047	127.054	16.0614	21.9316	21.2779	19.7799	32.8765	26.3669	16.4483	22.3714	15.5433	11.3368	13.7751	15.2093	18.9127	15.7588	25.8001	13.4635	22.3186	26.3387
166	5.174	126.047	165.01	197.251	179.378	193.331	79.0682	111.96	80.6774	88.9361	197.825	132.163	291.145	142.76	112.379	309.241	99.2697	371.004	580.228	100.254	427.114
167	0.824	127.012	128.019	483.195	457.206	475.161	565.608	401.159	427.349	598.365	567.417	460.885	568.024	533.192	475.884	526.359	543.302	532.924	502.838	484.192	493.485
168	5.172	127.055	128.062	248.579	255.181	274.043	125.056	201.84	118.901	130.874	256.616	187.012	366	191.69	163.269	370.889	136.622	515.347	774.427	153.519	557.32
169	0.825	128.016	129.023	13.8862	11.067	14.0195	16.8104	12.0048	11.2715	19.0079	13.6597	13.452	14.3326	16.8302	15.0797	14.131	15.3034	14.9561	14.0721	12.9601	15.0923
170	0.973	128.059	129.066	80.3161	79.8545	82.0332	125.187	87.4921	34.0917	69.9161	103.364	57.6767	127.273	65.7398	103.7	73.4309	64.1126	60.4942	87.7693	68.5986	73.7167
171	5.172	128.063	129.07	95.8459	83.0157	85.7824	43.071	47.288	36.6361	47.2326	106.205	69.5548	118.239	60.2657	58.3582	110.604	47.1861	169.102	272.465	44.3449	187.519
172	1.458	128.095	129.102	115.106	141.855	168.797	46.1385	451.626	259.443	28.528	41.2044	31.5656	20.3359	66.4464	74.4116	64.7292	28.8857	413.26	25.6319	76.4908	160.902
173	0.843	128.095	129.102	139.221	131.104	147.697	104.356	366.462	189.557	78.0148	91.5488	73.627	94.2845	86.6614	101.459	69.763	62.1617	388.406	89.5052	111.69	159.17
174	1.042	128.132	129.139	110.319	114.951	112.237	54.3097	168.084	36.8492	41.0076	180.028	150.182	168.284	123.225	106.444	121.503	91.9526	83.2858	202.013	106.373	123.504
175	0.892	128.132	129.139	142.431	140.382	160.991	212.51	168.084	123.749	133.399	207.696	149.041	184.588	210.167	199.123	119.15	117.614	316.515	177.759	152.411	213.314
176	1.632	128.132	129.139	199.996	238.508	211.776	279.185	159.251	176.499	159.628	324.101	255.723	288.666	250.426	55.0093	245.619	202.331	171.283	291.306	223.552	219.122
177	1.006	129.043	130.05	9560.79	9198.09	9092.77	11014.6	8754.93	8930.6	9959.28	13307.4	10772.7	16785.9	6916.09	9418.18	10184.8	8834.64	7174.14	16772.9	7811.16	5997.51
178	1.343	129.043	130.05	1080.73	1126.34	1233.27	1311.01	745.65	1142.21	1154.69	2143.33	1578.05	1577.45	974.514	1121.76	1543.54	892.864	708.453	1802.48	981.917	689.587
179	3.461	129.058	130.065	201.21	199.642	212.714	215.235	339.659	224.104	173.294	163.747	160.47	157.505	160.417	190.446	149.777	142.133	267.417	170.303	175.941	201.928
180	1.006	129.079	130.086	1240.85	1626.06	1515.28	1495.54	2311.16	1448.65	758.587	1141.62	1216.38	1810.96	1461.84	1365.79	850.199	762.645	1414.49	1883.03	1117.86	794.097
181	0.846	129.079	130.087	2191.26	2003.82	2346.99	2209.44	4521.92	2601.21	1645.67	1891.43	1428.82	2038.39	1870.5	1728.35	1345.15	1280.81	5670.6	1927.61	2136.89	2420.22
182	0.804	129.951	130.958	397.393	438.572	408.453	528.283	302.128	682.413	251.849	488.457	570.149	376.502	266.49	362.635	822.574	376.184	201.759	626.312	533.227	151.542
183	1.996	130.042	131.049	811.498	730.472	747.92	749.198	1188.21	1010.4	499.978	652.316	626.634	476.077	657.096	714.837	573.997	581.014	1173.19	555.652	839.967	997.147
184	0.987	131.059	132.066	1236.28	1200.59	1151.99	933.018	945.105	1530.24	1181.48	1672.98	1380.26	1700.78	1827.9	1243.77	1606.41	998.655	741.31	1490.34	1123.21	925.362
185	0.977	131.07	132.077	12336.7	12351.1	11702.1	20597.9	7452.97	9641.14	11920.7	14136.5	12452	23907.5	11471	14716.1	12935.5	9550.36	9629.41	16975.4	11437.9	11654.8
186	3.455	131.074	132.081	234.313	215.59	235.94	244.542	365.826	293.447	180.496	195.381	193.372	144.702	194.233	202.731	155.352	166.11	304.959	171.172	244.098	279.147
187	1.101	131.095	132.102	554.723	694.556	482.195	338.609	1104.35	755.447	136.9	487.55	469.954	297.392	396.419	413.808	547.784	437.337	247.334	550.029	667.57	515.503
188	1.509	131.095	132.102	10257.4	9036.95	9753.69	11551.3	13778	12837.4	8106.75	11303.2	11480.3	8384.3	9417.92	9922.84	8697.99	9309.89	12695.5	10474.2	11395.2	11619.7
189	1.312	132.025	133.032	2619.7	2952.72	2690.73	2697.08	4292.84	3562.67	1672.98	2548.68	1782.09	1547.87	2358.99	2223.72	1827.48	1712.42	3421.15	2133.06	3047.34	2975.34
190	1.014	132.025	133.032	897.213	945.383	986.173	914.916	1129.09	1062.87	734.683	847.083	669.397	632.971	816.761	775.109	770.207	637.378	1430.94	819.93	935.897	1158.94
191	12.445	132.094	133.101	108.258	139.436	124.498	70.6872	65.1129	66.9488	167.324	91.8383	84.4913	121.509	79.5931	140.904	88.14	95.5524	117.425	97.0976	81.4391	83.594
192	0.808	132.951	133.959	3.9838	6.05844	4.82837	7.70182	4.13421	9.57065	3.44476	4.38999	7.52348	5.24378	2.33142	4.55071	9.77438	4.17085	2.23684	8.14074	6.41683	1.12404
193	1.009	133.02	134.027	207.533	307.724	302.756	402.274	109.228	76.5072	266.43	385.75	445.113	369.625	300.486	106.133	278.875	243.36	192.003	443.47	309.894	221.159
194	1.008	133.028	134.035	37.6409	55.3267	41.2266	44.0176	51.3322	49.4032	37.4509	44.283	49.2049	47.8409	41.2986	48.4584	37.4232	33.1106	67.7013	46.9742	58.2107	60.5626
195	1.032	133.038	134.045	305.633	264.557	256.902	141.515	185.195	88.9441	365.888	332.686	377.721	313.856	245.74	265.33	317.055	103.707	171.845	566.566	218.788	150.47
196	1.025	133.053	156.042	136.531	119.303	124.692	191.549	192.564	127.747	5.73759	117.318	118.525	126.585	113.953	159.564	144.554	183.861	8.36658	113.552	110.702	54.6286
197	0.803	133.947	134.954	144.015	148.724	135.019	176.958	104.315	247.349	83.4399	178.876	199.238	127.407	92.5828	131.085	308.823	130.184	75.2832	216.44	181.311	54.5888
198	1.4	134.023	135.03	985.215	1163.59	999.221	1246.94	658.894	862.129	870.391	1733.28	1444.7	1144.96	1178.67	1090.27	724.979	1087.36	706.656	1803.3	1239.01	898.108
199	12.196	134.11	135.117	59.2725	60.3265	60.3644	11.5198	21.0466	11.0249	293.983	10.3938	30.0748	31.6167	23.7735	51.6	10.5062	49.1429	159.855	17.7448	20.1237	50.206
200	12.454	134.11	135.117	89.4666	97.8624	99.2478	49.3762	38.8918	52.5647	185.465	58.4207	58.1997	84.5282	57.0219	78.8826	57.5965	76.4365	109.238	69.8024	59.0643	68.9859
201	13.217	134.11	135.117	30.3236	32.0773	34.8608	30.0187	21.5363	25.9506	43.9825	33.1433	31.7075	38.6076	27.9232	33.2393	31.6133	31.8283	38.8244	38.2007	26.3124	25.7579
202	1.503	135.007	136.014	65.9372	61.2399	62.2667	79.3293	38.4572	45.5422	67.7696	140.026	86.0867	74.5225	46.6477	74.9375	55.9412	84.6884	53.5203	98.5705	45.9433	106.421
203	1.008	135.069	136.076	819.13	1277.27	965.421	1097.65	1041.21	1220.9	735.248	733.453	771.911	644.111	680.749	856.972	678.911	674.564	1296.23	809.222	872.381	1199.32
204	1.197	135.069	136.076	111.077	97.0658	125.126	97.4737	406.725	136.792	51.7381	97.1227	75.6869	53.789	101.223	96.3775	84.8531	64.5351	178.035	96.3113	108.031	127.82
205	1.352	135.069	136.076	2911.35	3311.75	2934.34	3255.43	4584.75	4000.25	2150.7	2905.8	2576.64	1744.43	2476.88	2343.53	1875.53	1743.07	4460.91	2376.5	3198.21	3303.58
206	4.507	135.069	136.076	59.9333	63.5304	64.4778	27.7552	198.92	104.746	39.6267	39.028	63.9927	34.9354	43.8839	48.9131	48.311	22.2075	146.803	33.0603	116.497	114.757
207	4.263	135.114	174.077	11.3166	11.6375	11.7817	15.3079	10.4527	13.2761	13.5755	16.6403	13.1765	10.1604	12.0866	12.4313	12.5997	9.12178	11.8094	9.05187	6.35363	9.84064
208	3.612	136.008	137.016	92.8341	78.2287	92.3594	121.112	42.379	79.462	109.763	107.111	95.6612	118.145	82.1489	98.883	91.4695	81.2234	85.0365	105.005	79.0038	76.6375
209	1.345	136.039	137.046	56765.9	65417.5	56627.5	58115.6	39293.3	50050.4	49441.7	86075.6	66238.1	67711.5	64286	60687.7	61724.4	55864.7	34973.8	83399.2	62877.2	46367.1
210	1.005	136.039	137.046	20695.9	21323.5	22923	29995.5	9919.37	24112	26722.2	29519.5	34764.1	38003.8	22007.7	21572.4	25687.2	21726	18288.8	39665.4	21507.4	15440.7
211	12.451	136.089	137.096	20.4592	24.7021	24.5495	16.6947	11.9684	14.4687	32.3047	16.6061	17.5508	23.5849	17.036	20.0313	18.0573	16.4487	23.0299	18.4516	17.4174	17.178
212	12.196	136.125	137.133	18.0417	19.1647	20.9345	4.62562	7.86413	5.1507	88.1585	4.54474	5.5878	13.4645	8.11245	18.8392	3.94228	17.3493	49.7477	6.1974	7.40834	15.689
213	11.957	136.125	137.133	26.9286	26.4702	22.7389	10.0562	15.1585	9.51792	99.8787	8.45375	18.2726	17.6107	21.4379	27.06	9.13939	21.9909	55.2691	28.601	13.2912	20.9769
214	12.454	136.125	137.133	37.9374	45.966	46.4271	26.965	21.2545	26.0653	72.0457	31.0833	31.138	41.2897	30.5609	37.0726	30.6798	33.9257	47.0619	33.7553	29.4034	20.7403
215	3.611	137.016	138.023	5.97786	5.11053	7.17751	7.56706	2.71407	3.1904	6.89278	6.69727	7.1712	8.8823	6.17766	7.27435	6.34961	6.05784	6.05627	6.93985	5.30093	5.74973
216	1.35	137.036	138.043	752.114	929.611	722.087	803.663	564.88	695.797	706.508	1127.82	953.116	960.937	833.376	749.874	875.542	702.54	497.499	1190.98	816.025	564.639
217	1.006	137.036	138.043	263.227	300.166	216.125	297.364	137.063	335.363	367.353	472.304	442.974	519.421	361.353	386.207	352.616	307.444	183.614	550.315	356.284	291.331
218	0.993	137.048	138.055	211.903	187.472	182.272	203.506	155.596	149.638	411.029	342.475	176.939	392.734	123.152	239.099	171.571	127.274	237.433	441.61	95.0635	142.876
219	1.148	137.048	138.055	259.688	254.358	170.577	178.818	183.373	173.982	175.561	301.092	334.226	324.223	236.596	262.692	187.795	295.659	106.893	296.481	260.051	162.114
220	6.479	137.121	138.128	14.5451	14.1203	15.7608	10.5809	7.79622	7.92011	8.81364	12.5029	10.2006	12.9854	9.90862	10.57	9.75587	9.38699	8.09051	11.2623	9.36972	7.61536
221	1.207	137.957	138.964	1.30034	1.47172	1.91892	2.22909	1.53923	1.93509	4.79653	1.43987	0.993089	1.93648	1.66646	5.14821	5.02564	5.42747	3.50827	1.88392	1.11825	2.35134
222	0.894	137.957	138.964	15.2352	13.7712	14.2441	20.0574	9.74783	14.8847	11.737	12.2088	13.7862	9.51349	44.6142	14.2278	36.2951	20.7899	11.0393	10.8844	16.8027	17.9951
223	5.168	137.987	138.995	22.2217	22.4179	22.5238	11.8135	20.7346	8.88928	10.1644	22.5039	16.9507	35.4297	12.3027	12.0732	35.6739	11.6113	45.5261	55.4794	10.9611	4.96696
224	13.223	138.105	139.112	8.48098	8.44164	10.1556	8.26189	6.15179	8.1998	11.7844	9.26928	8.91839	11.4124	8.10879	9.91018	9.05321	8.93502	10.6093	10.29	8.53378	7.65755
225	12.45	138.105	139.112	25.7617	28.1515	17.2271	17.9152	13.3983	16.4323	43.5091	21.3499	20.5136	27.2488	19.2447	22.937	19.1922	22.1618	29.0359	21.1208	18.6428	20.3749
226	0.779	138.917	139.924	16.7642	19.4594	14.3422	74.8718	11.8222	19.8769	27.0115	25.3518	20.1014	23.5048	20.4437	52.2252	24.5981	19.3436	21.4873	22.3438	20.6655	13.8493
227	0.806	138.961	139.969	21.7812	22.4272	22.0977	32.2047	16.0537	20.2914	13.6565	29.8635	28.9941	16.3033	14.9128	24.1849	44.2892	22.4879	13.1805	32.7159	25.07	8.27796
228	3.59	139.009	140.016	4.18511	2.37341	4.3756	5.60832	1.13005	3.72368	3.22769	3.20474	5.21635	6.75379	4.38134	3.81057	1.76189	4.43567	3.75006	4.99694	3.17224	4.29709
229	0.829	139.954	178.917	16.0513	15.2904	17.9396	22.5679	10.5622	16.9036	16.9979	18.2059	19.4388	18.6391	10.9836	15.9061	22.5936	19.197	13.7594	18.2556	19.0737	12.4051
230	3.619	140.003	141.01	65.1818	59.8552	71.8912	91.5316	31.2578	60.2816	81.6191	86.1579	76.0933	89.7438	65.9747	75.2186	67.4087	63.3539	68.3081	83.2381	63.4243	59.4482
231	5.167	140.063	141.07	15.5577	19.8886	18.5708	11.3097	13.8642	8.5309	11.5789	26.7973	16.049	27.4016	15.9924	14.9193	15.0478	10.8508	40.8251	64.7025	14.1309	43.9127
232	12.463	140.12	141.127	9.21954	9.74014	10.4638	3.62657	3.82245	4.16479	24.8068	4.55972	5.41057	7.93911	6.02395	5.88379	4.85565	7.20329	11.4217	6.27326	3.67179	6.36857
233	0.804	140.958	141.966	12.9865	15.5875	12.7499	15.2188	9.71478	8.87798	9.55359	15.7523	20.0076	14.5034	9.74276	8.74483	23.8713	13.0689	5.33962	19.1071	16.6735	5.30457
234	1.35	141.025	142.032	431.608	525.158	488.108	753.097	242.198	462.625	386.489	764.212	716.36	774.504	427.415	449.345	478.32	409.073	172.123	714.609	451.803	265.611
235	2.818	141.025	142.032	18.787	17.4974	19.8667	28.7553	7.72843	21.2692	29.9099	9.33558	36.1209	17.201	18.5619	36.144	13.0538	24.2068	14.2948	14.4658	14.6003	16.0012
236	0.795	141.028	179.991	4.40055	7.09751	6.70735	16.9848	4.04694	2.64575	24.6541	17.8159	2.50553	19.104	12.1802	5.34694	7.47098	27.8789	15.2362	6.8237	15.2235	10.4264
237	3.458	141.058	142.065	154.017	140.744	150.993	161.38	235.887	195.388	113.093	116.909	117.803	92.6348	128.756	128.08	99.6138	103.803	209.346	108.793	154.965	186.926
238	1.624	141.058	142.065	8.56067	14.6155	14.0044	15.2834	4.71086	6.57437	21.916	7.05582	16.6418	14.1683	9.44967	12.6927	7.81753	10.5018	3.51781	6.93314	4.58616	5.97504
239	11.929	141.115	142.123	12.0956	11.3769	12.26	60.5144	12.0825	4.10689	4.5169	5.68127	24.8048	6.28761	21.7833	19.9631	21.6461	20.0609	5.33837	5.68826	20.0604	3.43976
240	12.082	141.116	142.123	30.0054	33.0795	31.9887	159.776	37.5583	16.9099	9.98298	9.71145	24.8048	10.5343	21.7833	19.9631	21.6461	20.0609	9.92378	9.50814	20.0604	7.16857
241	5.252	141.116	142.123	23.3838	21.9485	26.352	117.738	53.0194	8.50791	14.2808	13.6175	10.4293	10.9019	9.63355	31.3178	14.7814	10.457	30.6759	18.1095	11.215	11.3136
242	8.117	141.152	142.159	27.6043	31.964	35.0855	69.1719	53.6061	9.11888	7.08181	13.4213	12.3672	16.9196	7.56368	6.67436	10.9267	12.3352	10.5861	16.7985	6.91381	9.36238
243	1.616	142.061	143.068	8.56067	14.6155	14.0044	15.2834	4.71086	6.57437	21.916	3.60111	16.6418	14.2292	9.44967	12.6927	7.81753	10.5018	3.51781	6.93314	4.58616	5.97504
244	2.422	142.111	143.118	58.2903	47.6077	49.3445	13.0625	177.761	123.721	21.617	10.6711	15.6569	11.5455	30.9703	40.7548	25.3318	14.2447	112.595	6.6966	20.7428	63.8332
245	2.768	142.111	143.118	52.6724	42.5473	43.9986	11.0541	126.852	94.9225	9.35947	9.08666	6.20999	6.36972	11.7242	30.3954	12.7286	12.606	162.542	7.42544	30.6017	80.8187
246	3.458	143.074	144.081	1306.2	1221.26	1291.01	1380.46	2056.86	1661.55	995.108	1024.63	1013.89	805.155	1081.63	1096.78	867.944	901.935	1797.91	910.409	1296.04	1590.19
247	0.996	143.095	144.102	506.128	473.566	478.851	711.114	312.445	431.706	568.038	410.662	747.795	792.975	471.637	560.081	617.374	547.678	334.868	428.964	507.639	397.768
248	0.804	143.967	144.974	6.42651	6.74942	5.89814	8.57697	5.87886	11.7808	2.76572	8.7802	9.87166	5.54162	3.55641	2.84483	12.626	6.60244	2.47584	11.5033	10.5537	1.48272
249	0.795	144.002	145.01	29.7133	29.6629	29.8791	32.8803	21.3173	19.988	55.813	38.8021	27.2511	41.9959	42.9896	30.659	17.0349	37.3428	38.6258	31.4005	29.3463	35.164
250	11.846	144.094	145.101	9.51333	15.5103	15.767	6.92099	5.58865	1.49642	75.5497	8.06733	6.83018	11.5948	9.33936	16.4419	6.33291	12.2531	24.9514	8.08622	6.98367	8.3923
251	3.456	145.053	146.06	874.284	808.555	850.059	923.948	1344.85	1114.66	687.885	698.173	690.171	554.185	718.746	736.046	590.897	611.886	1187.96	619.445	870.458	1046.85
252	4.694	145.056	146.064	34.3027	38.6094	37.5646	48.1613	28.35	50.1571	34.3856	52.1042	46.6217	45.7958	26.9561	41.1692	63.4682	35.6026	25.287	51.4731	40.1815	19.9168
253	0.984	145.11	146.118	1131.08	1174.26	1071.17	1084.73	570.29	847.181	1721.83	993.966	1219.43	892.467	1745.02	1155.77	1517.14	965.434	993.618	1082.79	1105.44	1568.47
254	3.151	145.111	146.118	33.7177	26.5483	32.6627	30.4517	29.373	27.7466	27.8304	59.5051	46.7994	64.1292	39.6422	24.6464	21.0177	28.705	18.268	40.2576	30.5003	11.7849
255	3.715	145.111	146.118	18.9166	14.7226	12.7139	19.1484	34.7497	18.7353	9.63081	11.3239	11.2737	14.9065	11.6926	14.9811	9.04409	9.38705	38.947	6.98957	10.0851	12.3308
256	1.059	145.158	146.165	338.868	294.858	246.611	441.943	357.412	259.158	87.5152	360.349	363.149	414.893	297.836	244.739	295.394	224.088	88.3218	483.324	279.652	276.705
257	0.893	145.158	146.165	281.78	378.022	370.844	545.512	246.33	316.578	308.076	526.005	420.581	465.21	509.911	253.607	250.89	281.814	597.224	390.83	327.914	511.808
258	0.746	145.158	146.165	27.6458	41.2816	47.6676	45.5669	28.4959	29.83	23.1369	49.623	43.0763	46.1042	50.9239	27.9325	31.8797	36.2843	40.4144	46.4229	43.517	61.5038
259	0.955	145.975	146.982	78.2556	48.0983	74.2234	51.531	49.6945	50.5545	96.4106	149.604	58.5103	55.8971	90.0032	72.6506	87.2087	85.9822	69.4117	66.5695	71.2128	73.5725
260	0.806	145.983	146.99	18.3135	20.0302	17.8066	28.2268	12.452	31.3971	13.6032	25.1181	22.3311	21.0748	13.0436	17.4442	31.6787	17.79	11.3024	26.5279	21.3654	7.82019
261	1.351	146.037	147.044	683.832	807.726	713.629	782.828	1128.15	973.496	515.89	721.491	642.433	437.416	626.162	564.675	462.679	439.099	1104.18	610.018	789.563	788.029
262	1.002	146.069	147.077	912.633	840.334	825.301	1121.97	939.913	946.536	834.835	1332.5	958.07	1260	239.471	406.815	812.75	753.417	845.947	1223.46	716.937	682.712
263	5.537	146.085	147.092	41.4226	40.8571	37.3039	32.216	25.132	32.5534	16.9592	82.2575	71.0882	63.9349	19.0317	21.3638	59.7199	44.4873	53.095	56.2172	21.4903	41.545
264	0.989	146.106	147.113	479.406	499.972	429.889	491.981	828.33	543.092	305.327	404.638	307.477	574.38	208.046	400.69	332.477	274.015	557.352	260.838	407.397	503.063
265	0.846	146.106	147.113	1040.32	1439.66	1481.78	1073.15	2210.1	1254.74	789.975	896.807	682.001	972.475	883.561	791.219	592.719	591.002	2714.86	892.39	1328.64	1109.33
266	1.054	146.997	148.004	32.5267	22.7507	25.5175	40.429	13.2495	14.9587	26.3891	39.8991	24.9832	37.0048	23.181	26.4335	22.8521	20.5711	17.5941	28.3524	19.0379	22.127
267	0.95	146.997	185.96	67.0427	69.3541	61.0114	120.949	39.6539	53.732	134.287	129.14	62.9144	109.37	55.7746	54.4736	62.7383	59.0787	109.736	63.7165	64.8638	71.4552
268	1.315	147.036	148.043	224.365	268.681	282.482	729.565	142.717	207.32	189.297	398.115	308.633	285.762	280.948	172.827	276.264	154.513	102.141	183.008	228.741	194.257
269	1.012	147.036	148.043	117.004	138.018	131.176	338.388	89.9669	96.4624	161.335	217.978	161.117	182.751	113.912	106.545	180.929	105.72	77.7323	126.396	103.384	180.934
270	0.999	147.053	148.061	7596.59	7203.7	6874.61	8314.58	6271.99	6655.67	7867.74	5983.68	8709.75	13936.2	5728.52	7780.78	8370.9	7049.84	4585.32	14463	5962.76	4194.9
271	0.806	147.962	148.969	49.5364	52.0877	44.7534	64.969	34.1519	76.6827	32.0213	52.5994	68.7123	44.8268	32.5043	40.9634	90.8677	44.4723	25.6699	68.5023	59.7019	17.0786
272	5.164	148.008	149.015	17.1261	15.06	17.4657	4.68185	9.88007	5.33607	4.8712	22.7253	13.5268	19.5741	11.5342	8.7507	32.1774	5.33059	33.103	52.9575	9.9744	38.0951
273	2.001	148.053	149.06	665.938	610.113	617.71	630.808	566.899	826.706	440.638	563.028	518.941	424.331	556.254	604.333	480.333	477.816	929.085	473.813	680.069	793.133
274	4.235	148.068	149.075	29.4827	32.8552	35.1893	67.5574	44.8144	58.0652	14.2598	27.8099	53.4414	34.1499	28.5248	14.8964	40.4862	34.0041	16.4952	60.4004	30.8205	8.45789
275	12.195	148.125	149.133	32.9302	36.2861	36.5142	6.03014	12.0995	17.0915	174.427	6.20082	17.8526	21.9599	11.4754	30.3958	5.73281	31.9852	94.0661	9.75816	15.2451	30.3673
276	13.202	148.125	149.133	25.4192	26.7442	29.2885	26.0828	17.5489	21.2319	32.0927	27.9663	26.531	19.7727	23.4024	28.0794	26.2519	25.9508	30.5976	31.5603	21.6448	19.5452
277	0.803	148.946	149.953	6491.95	5925.96	6531.61	10119.1	4326.21	10150.5	4839.39	7311.79	8077.04	7137.61	4212.7	6194.5	11154	5710.05	4035.2	8472.07	7534.8	2751.92
278	1.015	149.051	150.059	823.552	860.143	808.973	829.003	989.231	897.049	715.911	773.423	635.241	574.74	705.888	694.575	656.869	604.327	1249.68	726.137	811.843	896.306
279	1.32	149.051	150.059	2457.46	2754.41	2122.76	2461.38	5685.26	3300.52	1554.15	2096.81	2011.07	1414	2218.5	2044.13	1688	1553.88	2605.19	1616.48	2732.63	2784.68
280	5.176	150.024	151.031	53.9789	44.4712	45.3216	19.0003	25.4208	16.2167	26.0846	36.9673	30.0004	53.7742	31.386	24.4002	46.0351	19.5385	83.6235	121.169	18.6854	75.5585
281	0.825	150.028	151.035	118.166	121.778	112.905	129.544	120.015	116.176	140.772	153.446	117.771	131.554	128.713	109.549	149.82	136.75	124.613	137.753	138.593	113.9
282	12.451	150.105	151.112	25.3364	31.0576	28.032	17.2088	14.1679	17.4607	41.9111	21.7088	21.527	28.8856	20.2931	25.1899	22.1537	23.2577	28.8914	24.3046	20.6635	20.5895
283	5.173	151.019	152.026	241.319	217.678	224.194	99.3928	139.428	109.842	109.711	253.143	161.82	359.034	161.168	130.226	329.272	117.174	453.425	742.023	118.655	522.604
284	0.812	151.032	152.039	4.76398	5.14757	5.6458	4.65709	5.56539	4.71207	5.5759	6.27717	6.43206	6.38982	5.27651	5.10502	7.08708	5.34858	5.46997	5.75207	6.35471	5.12045
285	1.387	151.05	152.057	8789.52	10689.5	8929.75	11210	5731.37	7856.91	8178.52	15024.8	13325	10429.9	11196.5	9371.74	6658.35	9894.15	6522.4	16123.1	11046	8139.48
286	1.006	151.05	152.057	2535.49	2768.22	2974.53	3870.13	975.209	1522.14	2199.36	3298.36	3947.28	2222.96	3695.21	2631.33	1584.28	2812.79	1835.19	2897.35	2838.18	2260.73
287	11.926	151.1	152.107	11.5471	8.95435	8.81738	79.7212	12.6941	0.44663	1.2512	0.379304	0.878623	0.395216	1.48998	0.758507	0.725453	0.437313	0.997428	0.550227	0.536385	0.492262
288	12.082	151.1	152.107	7.16514	7.49382	8.92017	53.6805	10.9695	0.398631	0.519575	0.430531	0.878623	0.716236	1.48998	0.604403	0.725453	0.437313	0.785658	0.550227	0.707515	0.28351
289	0.804	151.944	152.951	501.169	451.642	503.056	802.471	344.392	803.446	362.567	567.165	620.035	551.959	323.056	478.896	851.169	441.711	312.657	640.452	573.966	214.606
290	1.322	152.034	153.041	662.944	749.885	663.941	227.587	569.356	702.205	622.159	1442.77	676.591	916.454	428.611	620.391	569.81	759.594	575.466	951.52	569.517	633.826
291	1.007	152.034	153.041	94.8071	118.203	98.0937	117.461	59.0134	82.2877	304.646	194.798	145.614	139.43	97.051	103.661	93.0947	133.916	273.778	168.845	81.6616	279.363
292	1.5	152.034	153.041	339.626	303.634	341.179	516.453	201.184	242.655	452.611	686.136	472.951	428.558	268.826	408.136	272.52	488.107	283.322	487.954	292.417	566.44
293	1.393	152.047	153.054	157.621	165.85	159.445	197.627	99.1833	142.186	138.231	251.61	220.579	180.151	196.45	161.744	16.7821	173.822	111.16	287.261	180.296	145.057
294	5.17	152.063	153.07	115.071	107.908	114.031	74.0511	68.7469	46.9243	51.1807	119.249	83.0055	158.481	77.21	65.2795	141.565	57.8673	223.52	350.319	79.9823	237.356
295	11.928	152.084	153.091	31.6738	27.8577	24.3234	220.041	37.2272	7.89096	1.76101	2.18604	13.7154	2.54659	10.8443	10.1141	12.1745	12.2805	8.3552	2.36498	10.6597	0.876986
296	12.08	152.084	153.091	22.4012	22.3661	28.0763	153.267	30.4793	7.89096	2.49007	4.0877	13.7154	4.83092	10.8443	3.64756	12.1745	12.2805	8.3552	4.52884	10.6597	3.5154
297	12.45	152.12	153.127	27.4914	29.1084	27.9909	16.8386	13.7441	15.9778	43.0041	19.6011	19.3745	24.9974	18.3706	22.5031	18.63	32.3366	29.3237	22.9926	18.3608	20.6564
298	13.216	152.12	153.128	8.46192	8.57688	10.0776	8.5113	6.45746	7.57514	11.2085	9.0836	9.01626	10.671	8.21678	9.0824	9.20291	9.32853	11.3292	10.2088	8.67732	7.40531
299	0.803	152.941	153.949	2599.95	2371.11	2607.56	4018.35	1722.08	4018.82	1926.56	2982.77	3245.24	2852.1	1693.25	2501.16	4438.28	2314.92	1625.75	3412.25	3006.41	1102.4
300	5.18	153.035	154.042	23.6609	25.1632	25.7383	23.1641	13.2733	15.851	27.7696	38.6106	38.2829	42.2144	29.8498	26.7032	24.2943	20.9085	39.9751	43.3174	22.1633	32.9579
301	3.611	153.035	154.042	7685.39	6656.71	8238.47	10278.8	3941.92	6902.25	9122.66	9416.35	8553.46	10227.4	7201.73	8334.04	8026.68	7289.77	7771.28	8943.5	6891.4	6819.28
302	5.171	153.071	154.078	68.5113	65.6446	73.2448	25.4252	43.8549	24.9817	30.6309	63.2177	51.6647	107.275	46.7174	38.6698	80.5977	33.0533	138.364	216.742	37.7586	149.174
303	4.612	153.116	154.123	8.56755	14.3728	11.1501	32.9168	18.5624	6.01423	23.4253	7.36267	6.48314	9.80314	4.81381	7.37569	5.0422	6.18178	10.8838	7.50284	5.44739	6.22867
304	0.938	154.036	192.999	58.8239	51.9912	55.3511	63.11	67.5748	59.8895	56.5094	103.559	62.9635	91.4425	55.1545	48.4558	43.1585	42.2204	89.4281	73.6378	51.4174	64.9537
305	0.889	154.072	193.035	32.8719	28.7862	28.4967	32.0887	25.6415	23.1293	46.5032	56.0217	29.2527	41.6663	35.9316	25.2398	20.0488	24.7702	42.7325	38.0785	29.6423	34.7985
306	11.927	154.099	155.107	16.3721	13.2351	12.8979	107.603	19.816	6.59414	4.49635	2.13651	12.223	2.29258	8.5638	13.4795	2.02155	12.7597	16.1841	2.11533	11.7467	5.89337
307	12.081	154.1	155.107	33.5949	35.8859	34.9766	195.742	40.3753	6.59414	7.02475	4.16928	12.223	4.8961	8.5638	13.4795	6.10605	12.7597	16.1841	5.17039	11.7467	5.89337
308	9.528	154.136	155.143	65.0654	57.7432	52.2008	2.47011	26.8614	10.8341	377.242	2.54549	5.75215	21.0333	11.9816	75.3637	1.74196	60.7929	143.301	12.6109	21.5028	66.4851
309	12.464	154.136	155.143	5.6198	7.09703	7.72655	0.738785	2.35038	2.62806	19.9356	1.54391	1.94676	4.309	2.97457	6.02109	2.45897	4.69644	9.32414	2.30797	2.38993	4.50466
310	0.805	154.942	155.949	83.3459	73.5543	80.3692	125.344	51.6076	127.081	59.2288	94.5272	106.763	96.7467	51.7138	76.5582	146.696	74.0318	50.1989	106.418	96.8376	32.4396
311	1.038	155.035	156.042	136.531	119.303	124.692	166.328	170.784	127.747	3.63629	117.318	118.525	104.117	113.953	144.24	125.823	153.784	6.34622	101.185	97.5654	45.7358
312	0.855	155.07	156.077	433.983	434.698	460.981	515.538	761.335	557.746	305.026	466.898	337.038	444.606	412.843	356.422	325.117	330.423	733.539	490.648	450.444	468.271
313	13.209	155.131	156.138	14.8502	15.8628	17.2007	15.5951	10.2228	13.0819	13.1098	17.9093	17.0559	19.0298	14.0339	14.8619	17.1969	14.0749	15.1805	19.8719	10.4453	2.01826
314	3.609	156.035	157.042	216.804	183.537	236.678	287.827	107.078	194.996	256.479	258.587	239.08	295.543	200.732	236.657	225.397	201.612	218.936	251.823	194.71	190.849
315	2.446	156.077	157.084	18.2776	21.072	22.3144	30.7511	14.7978	18.632	22.4321	18.3001	25.2428	30.4967	13.3925	23.5987	14.2751	23.0249	10.3683	39.066	16.153	7.97184
316	2.743	156.077	157.084	128.88	126.055	124.811	187.118	82.3969	154.232	83.3721	170.034	212.721	217.295	65.0849	128.732	74.758	143.086	50.3142	308.575	138.194	35.8799
317	2.28	156.127	157.134	18.133	17.3452	14.8004	0.825539	87.8891	43.1853	3.67002	2.83369	1.83703	2.80686	2.71044	9.37573	5.40939	2.20664	43.8538	3.18857	4.25371	14.6096
318	0.807	156.943	157.951	3.69056	3.95093	3.64893	4.98228	2.27634	7.14784	1.65414	4.53339	4.09378	3.50098	2.37416	3.60744	5.67786	2.05078	2.40703	7.12654	6.00201	1.20201
319	0.944	157.033	158.04	155.955	169.955	139.513	183.311	131.813	207.158	71.9403	140.696	165.214	154.09	213.832	178.316	208.915	265.874	39.6013	126.298	192.318	79.8792
320	0.94	157.085	158.093	98.6705	111.661	138.723	84.215	151.466	146.566	67.7135	76.9414	34.7206	16.8887	30.4172	118.195	27.9785	16.533	345.675	23.6018	114.234	154.732
321	5.867	157.093	158.1	4.73595	4.73953	5.49412	5.75062	5.78885	2.0135	16.3387	2.72921	2.16894	2.53631	2.15405	3.16031	1.30639	2.02516	8.99096	2.49057	1.36646	3.35186
322	5.559	157.11	158.118	70.039	62.9375	75.2791	92.3099	77.2453	81.9838	86.4568	105.53	84.7825	75.4636	73.3881	63.4086	59.4122	65.8681	67.6463	58.4586	53.0488	58.5023
323	1.049	157.915	196.878	41.9489	45.6079	44.4971	59.903	24.2489	25.7454	7.79615	60.0988	62.2255	69.5348	40.5511	48.2631	47.459	33.4657	10.4347	72.4388	34.0885	24.2566
324	3.456	158.085	159.092	257.378	227.379	244.196	265.384	402.077	318.471	187.759	195.752	188.894	142.394	202.621	213.942	164.284	164.911	338.753	165.286	246.644	307.521
325	1.332	159.036	160.043	518.483	532.17	485.858	778.667	595.211	604.15	196.143	1432.11	717.04	769.874	218.761	338.334	308.414	259.404	77.5266	1678.35	387.713	108.136
326	1.008	159.036	160.043	151.394	157.568	172.071	273.312	135.505	143.453	88.5931	434.917	224.966	354.675	54.5561	121.236	119.338	98.5447	43.9866	537.973	115.233	45.5572
327	3.463	159.069	160.076	87.1888	93.7877	102.724	91.8515	122.598	112.628	78.4418	77.1177	74.9474	79.058	81.3984	80.0957	74.178	59.4881	117.198	88.2926	91.7842	100.778
328	1.61	159.069	160.076	130.47	170.012	142.262	77.33	76.55	134.287	164.233	281.408	258.801	127.276	66.4297	58.7467	85.7897	352.282	62.0827	293.876	124.143	29.3181
329	4.47	159.127	182.116	7.237	6.62651	7.20733	30.1092	7.96966	1.38288	2.19569	3.71872	1.77007	4.03588	1.76079	1.61478	5.06246	2.88548	2.31298	10.8611	2.77804	3.27079
330	0.857	160.121	161.129	55.8973	48.9064	53.4718	55.0324	70.7255	102.076	59.7418	122.783	129.643	62.3602	83.11	52.8056	58.134	87.6859	70.6384	106.368	82.8216	53.2297
331	0.846	160.973	161.98	12.9001	10.8423	12.9241	14.0531	8.58966	9.17234	17.8594	22.8191	10.1552	9.38621	23.7342	19.1023	12.7996	20.7697	14.2688	8.3733	19.3939	12.0275
332	1.536	161.051	162.059	204.561	219.358	210.246	358.462	197.012	203.191	125.895	442.597	404.961	313.428	211.004	168.676	341.829	197.174	78.5564	458.326	187.044	129.77
333	0.997	161.069	162.076	163.063	137.397	174.953	229.969	62.3295	109.553	194.158	152.859	253.684	389.669	118.111	200.522	118.428	111.462	55.603	211.381	191.12	35.9775
334	1.619	161.069	184.059	42.266	44.3252	36.5234	42.5293	20.8273	26.1118	63.2533	84.4136	48.0012	71.5098	28.6871	30.9949	42.8527	29.0976	15.1941	47.3214	15.4226	23.3933
335	0.965	161.105	162.113	1704.16	1723.2	1595.88	2848.16	834.767	1173.44	2462.53	1542.33	2365.67	2344.83	1799.99	1569.2	2219.55	1159.08	1433.56	2332.16	1396.86	1705.86
336	0.953	161.949	162.956	63.6908	68.4915	86.3568	65.4914	45.5892	76.0865	86.1932	104.687	64.275	95.2325	93.4862	84.479	101.129	85.8081	32.6325	85.6561	65.0606	49.055
337	0.809	161.977	162.985	30.6587	33.0003	25.9467	37.9648	24.3423	50.2979	17.8594	36.8847	39.7789	28.2126	18.7848	28.9207	60.7151	27.3529	14.2114	45.0927	43.3879	11.7649
338	5.171	162.024	163.031	168.125	144.158	149.077	80.6377	92.2496	66.7138	77.6468	175.014	113.981	223.962	106.04	82.0844	225.424	91.2279	298.105	419.21	85.5766	328.925
339	12.196	162.141	163.148	21.9523	23.1207	26.0969	4.82012	6.96322	6.2863	103.493	6.04377	13.785	10.4979	8.52215	18.6336	4.90407	19.1663	55.9199	7.61319	10.4191	19.1675
340	11.847	162.141	163.148	16.555	17.2768	14.461	5.0131	6.74588	4.05652	89.3665	14.9543	5.76713	13.9366	6.78897	17.6031	5.31941	9.38055	32.9215	7.32745	10.94	11.7843
341	13.217	162.141	163.148	18.8356	20.0412	21.4408	15.012	13.7451	14.9817	22.2537	19.7567	19.276	22.7804	16.6457	19.7807	18.8904	18.4948	20.806	22.8326	15.5207	10.2972
342	12.454	162.141	163.148	81.6151	94.8683	92.2192	47.5136	39.0014	48.0096	164.99	57.5135	59.1463	82.2314	57.9998	74.1202	57.3628	67.4191	95.4798	65.231	56.4939	61.0057
343	0.794	162.961	163.969	35.8248	23.5328	34.2475	59.9688	22.1721	61.7627	24.3195	43.8363	46.7621	41.3645	22.6385	32.3614	56.2228	31.5735	20.0672	57.1737	41.7906	15.7863
344	0.946	162.971	201.934	138.462	145.179	136.928	213.929	92.1722	142.291	189.751	187.053	130.615	310.278	88.1398	138.372	146.445	150.802	103.723	44.5292	138.129	120.994
345	0.949	163.001	164.008	86.8459	77.1309	69.192	126.147	52.6252	56.2791	210.213	117.203	86.6564	145.566	131.701	67.2667	102.074	85.4979	141.93	64.2196	94.7916	90.6434
346	1.06	163.001	164.009	87.7508	83.9782	81.0092	126.147	77.0935	65.2724	77.6033	109.24	86.6564	64.7956	105.568	76.6671	210.84	69.9163	71.1304	69.4598	70.5131	97.5024
347	5.536	163.046	164.053	63.2651	65.5332	62.1534	53.783	38.1577	53.1176	28.3373	134.986	118.008	110.661	32.1276	30.3455	82.7831	80.6787	84.8131	98.0952	31.881	63.1882
348	3.613	164.003	165.01	16.3984	14.1267	17.2708	18.9051	6.78082	13.0521	18.5737	18.4074	17.0089	20.7424	14.3717	17.3376	16.4772	16.0212	14.4582	18.8224	13.5843	14.3209
349	5.172	164.039	165.047	45.6982	47.5809	47.623	20.1077	35.6866	18.0304	24.8506	46.7725	42.9659	67.6708	38.3641	23.5195	61.9655	22.3105	97.8771	138.796	26.6207	99.4851
350	1.352	164.048	165.055	2533.57	2879.1	2549.68	2906.99	4009.82	3560.52	1949.55	2627.76	2380.87	1592.59	2242.18	2071.32	1674.85	1551.69	3946.52	2150.82	2768.92	2851.55
351	1.008	164.048	165.055	771.696	818.025	832.793	796.208	868.042	864.888	637.013	607.826	677.369	555.519	549.39	723.902	553.462	490.284	1226.03	574.819	714.201	845.725
352	1.998	165.079	166.086	22640.2	20515.4	20119.6	20999.8	33382.7	28508.9	14220.4	18359.1	17241.7	13353.2	18034	20059.3	15974.8	15946.9	32194.5	15159.8	23049.8	26829.4
353	3.546	165.079	166.087	186.33	212.349	189.675	126.804	401.307	372.086	182.919	141.771	144.611	120.844	138.38	220.464	185.547	97.6927	434.724	86.3457	157.991	233.099
354	0.78	165.936	166.943	13.5091	16.9167	14.3058	20.1477	10.384	13.7173	18.1602	19.517	16.4607	19.7536	14.6626	13.5865	21.7084	15.3939	10.25	19.8588	16.1824	7.95253
355	12.453	166.136	167.143	26.3394	33.4192	32.3415	17.2696	13.9145	15.981	50.3738	20.5482	21.5694	28.4389	19.4143	25.2034	21.1068	23.8105	28.949	24.286	20.1109	20.3526
356	13.202	166.136	167.143	7.03541	7.3575	7.95337	6.61325	4.95339	6.30193	9.34535	7.36531	7.22531	8.7961	6.98835	7.31117	6.86095	7.19895	8.6055	8.56291	6.13829	5.66918
357	0.802	166.956	167.964	449.867	395.832	447.312	707.612	268.261	671.12	354.785	521.181	570.406	503.182	299.573	443.109	769.81	389.591	269.224	598.294	492.345	182.011
358	0.793	167.018	168.026	11.404	11.4995	9.06133	13.8754	8.78171	5.08337	18.9263	16.2171	12.2743	17.4489	16.514	8.08545	8.65106	13.6768	14.7953	15.2408	13.3143	13.0349
359	2.002	167.086	168.093	67.7004	69.2688	65.9364	70.0203	99.3807	89.1457	45.33	60.9979	53.2463	40.7199	56.5882	69.9335	49.5517	49.2951	99.6888	50.9156	78.7165	86.3096
360	12.447	167.131	168.138	25.9166	30.5019	30.8585	19.3586	13.3127	20.4446	13.0665	25.2429	23.3582	30.0944	20.8766	23.531	24.4515	19.8789	20.1679	25.6795	20.9458	14.269
361	1.043	168.051	169.059	19.4593	14.6544	24.0738	31.7876	20.0734	16.9027	10.2264	35.3933	28.6832	23.7234	11.1318	14.9918	14.8128	16.0818	17.7519	22.4883	10.4204	12.3811
362	0.929	168.051	207.015	125.948	121.533	111.057	161.371	128.582	115.921	106.492	193.144	159.47	179.571	80.5544	97.892	105.385	120.13	187.756	131.96	99.6954	91.3972
363	0.887	168.088	207.051	97.4096	87.0681	95.3628	98.529	175.929	82.4375	107.791	90.6992	62.1599	103.749	102.593	84.954	46.2277	57.3091	275.408	74.8371	75.0324	116.961
364	5.803	169.03	170.037	2.34344	1.75689	2.49034	2.9672	0.984507	1.53043	2.36813	3.19843	4.52823	3.64417	2.7953	2.1779	3.6167	2.63476	1.82469	5.40132	1.68087	1.29051
365	0.939	169.035	207.999	178.372	185.021	184.75	219.239	135.31	144.073	180.678	282.792	227.932	352.07	154.258	172.883	190.092	177.479	167.384	256.571	157.433	106.834
366	1.057	169.035	170.043	37.0744	22.0073	35.6317	42.1088	21.5785	17.8575	27.9871	24.4315	35.3689	47.5511	29.339	36.5366	27.2237	22.2418	25.1701	46.0758	15.429	15.8849
367	3.454	169.053	170.06	428.538	384.495	422.654	441.996	670.885	546.812	317.721	333.58	314.643	258.172	350.518	361.597	284.75	289.198	595.486	296.929	425.511	523.09
368	11.928	169.11	170.118	36.8988	31.4495	27.5621	263.36	43.9148	4.64208	4.55095	2.00829	12.3593	13.482	7.70109	11.7614	9.00164	3.973	9.90568	11.452	7.85331	4.26159
369	12.081	169.11	170.118	28.4628	29.9932	29.6996	185.353	39.0129	4.64208	4.55095	3.11832	12.3593	13.482	7.70109	11.7614	9.00164	3.973	9.90568	11.452	7.85331	4.26159
370	5.254	169.111	170.118	27.927	27.9505	34.9596	142.444	55.0802	8.36906	11.9233	10.2644	12.1625	13.7617	8.93794	8.29345	12.0918	9.48476	14.5128	18.2891	8.58089	11.7361
371	13.222	169.147	170.154	18.6893	19.8383	21.0159	20.7356	12.8342	13.1147	8.61721	22.4494	20.8341	23.883	17.7162	19.3205	21.1267	16.9995	18.8237	24.8821	15.692	14.0723
372	0.924	170.01	208.973	118.586	112.012	122.206	129.224	142.607	161.827	97.9066	189.913	132.382	244.124	91.0283	124.493	100.069	119.604	94.8289	191.663	125.347	76.3017
373	4.405	170.07	171.077	6.59546	6.22638	5.88955	3.35696	14.617	7.43354	3.31514	1.95823	2.41688	0.502182	3.66134	4.74017	3.07984	2.31738	16.3785	0.63866	6.34452	11.119
374	0.805	170.952	171.959	170.368	158.529	163.983	276.64	108.582	251.978	136.576	196.514	214.639	199.257	111.885	172.661	292.191	151.797	104.674	214.832	188.863	71.5473
375	0.806	170.978	171.985	29.7643	38.5321	29.3426	42.0401	26.801	59.9161	18.0759	43.6324	48.6123	28.2658	23.3802	26.7648	78.0086	28.7402	15.8915	50.6421	46.0557	10.8413
376	11.928	171.126	172.133	23.3184	18.7988	18.2709	168.399	27.8944	1.25444	1.80464	0.771831	0.79112	1.23712	0.723583	2.87953	0.912786	0.799849	1.1838	1.67398	1.8315	0.521423
377	11.333	171.126	194.115	8.14846	7.41658	6.569	49.3091	8.86633	0.266374	0.905755	0.26533	0.475045	0.620589	0.560592	1.65787	0.512989	0.257177	0.524247	0.537074	0.418139	0.292072
378	12.081	171.126	172.133	50.0711	52.7537	48.816	307.763	64.9277	2.17756	1.80464	3.52925	3.84248	4.64258	3.74006	7.40893	7.14317	7.69308	4.06222	4.60055	5.01521	3.22816
379	5.548	171.126	194.115	126.028	110.711	114.675	318.138	80.4872	12.7318	69.77	17.2755	36.925	63.0404	35.261	33.0498	19.859	39.1513	41.8405	32.6605	24.3556	19.3735
380	9.284	171.162	172.17	603.618	508.097	599.521	448.905	315.997	371.337	388.681	553.713	442.372	551.895	407.965	450.445	432.943	387.536	337.372	445.821	411.306	335.154
381	1.06	172.014	173.021	21.6577	30.5596	30.8376	22.2213	14.7875	24.5858	42.5105	31.3097	26.155	19.6559	41.471	32.7565	11.4481	13.3179	26.294	29.1979	38.3325	40.3683
382	1.58	172.071	173.079	38.4137	34.7767	45.1769	46.2237	14.8956	25.3283	39.7989	31.519	63.4521	71.1355	33.7167	48.8419	35.437	41.5463	25.4418	34.8597	29.2694	25.8509
383	11.846	172.125	173.133	10.6238	14.1688	15.2125	1.602	6.8554	3.85601	82.7836	2.60081	3.73207	5.69393	2.81063	8.75661	1.19702	7.6551	26.1856	5.95375	2.7661	4.78787
384	9.529	172.146	173.154	9.40041	6.94668	8.84608	0.529579	3.48077	1.22522	53.5432	0.447091	0.891478	2.79243	0.861534	10.6636	0.436032	8.42037	19.5787	1.4284	2.14233	9.57747
385	4.697	173.051	174.059	75.639	86.818	91.861	120.194	70.6704	113.755	79.9302	128.103	97.8901	101.126	63.2666	90.8942	137.578	80.7357	61.0348	114.411	101.423	48.3194
386	1.648	173.105	196.095	3.66958	3.71224	3.92598	10.0551	5.99787	0.760203	0.604584	1.0552	0.673321	0.612938	0.81599	0.615952	0.831101	0.762858	0.90083	0.769576	0.79644	0.640094
387	6.532	173.178	174.186	7.30511	7.41655	8.12953	12.7438	7.26036	3.75285	5.12332	5.49007	6.64754	6.30597	4.5052	4.20229	4.45413	4.89184	3.49391	6.27253	4.77954	3.26695
388	0.81	173.864	174.871	7.54357	7.23618	7.18629	12.676	3.48912	13.7822	4.82582	6.95069	10.4643	8.20278	4.2383	7.53852	14.5184	6.06096	1.80395	10.9927	8.74362	1.14032
389	1.049	173.889	174.896	71.2218	80.2517	77.2919	91.9777	47.0402	55.1812	20.6877	95.1282	105.354	118.187	53.5736	92.5492	97.1971	75.8369	17.3585	155.967	64.8611	38.4813
390	0.929	173.889	212.852	300.725	291.614	287.527	327.181	234.75	359.005	217.341	363.169	354.213	591.451	287.791	397.181	338.464	372.753	119.569	491.909	360.186	185.148
391	1.021	174.064	197.054	27.8141	25.0002	23.1563	22.2855	17.3148	13.3804	53.4186	7.11893	10.0716	143.316	27.8223	23.0453	18.8585	41.4483	21.0446	110.102	24.325	36.8574
392	1.463	174.101	175.108	63.765	73.3483	61.6823	20.0857	193.489	112.411	35.9928	27.6902	29.8065	24.8843	62.7408	49.0437	42.809	21.2206	144.626	25.1156	45.4766	86.4987
393	0.992	174.101	175.108	200.701	189.309	193.913	195.064	180.653	226.304	265.651	128.774	244.003	252.019	272.05	331.006	303.827	190.857	115.318	267.366	128.745	92.1116
394	0.968	174.112	175.119	3410.59	3472.04	3278.14	2499.76	8916.77	4857.17	1445.83	1284.19	899.334	1189.16	1429.68	2809.54	1371.33	1337.31	8492.33	829.047	2566.15	3641.83
395	0.859	174.112	175.119	1397.2	1405.22	1463.86	943.931	3727.97	2463.74	798.112	771.969	638.923	352.433	758.647	1261.19	586.94	654.373	3424.54	561.05	1403.58	1821.77
396	8.837	174.141	175.148	14.8939	14.9047	13.3941	13.033	42.0719	14.8033	12.8919	10.9252	7.71346	9.8783	8.69734	17.7656	9.61526	7.07079	11.5956	9.48717	8.84649	14.4646
397	1.142	175.031	176.038	75.9601	64.2555	85.2523	95.0737	51.4153	91.731	96.8729	77.4194	107.422	74.4654	93.4837	59.2188	118.497	65.5204	16.3335	75.0048	76.0552	86.3926
398	1.503	175.031	176.038	129.158	121.196	127.578	303.595	56.2301	110.213	102.186	162.183	206.681	160.198	111.728	130.096	160.632	146.049	105.583	112.282	124.389	83.7739
399	3.185	175.067	176.074	14.4413	11.3019	14.0166	23.3291	13.5445	15.3927	7.00053	22.883	16.015	12.6131	13.0152	10.2546	18.9786	9.55614	5.5775	12.2071	6.32594	8.01783
400	1.478	175.085	176.092	15.6066	16.4478	15.1085	17.8872	14.8313	31.5074	10.0784	29.992	26.4001	29.3991	13.7347	6.3222	15.7741	5.40215	10.6672	45.2893	18.9806	2.04288
401	0.803	175.861	176.868	9.00566	7.23618	6.28388	12.676	3.48912	13.7514	4.82582	6.95069	10.4643	8.20278	3.37724	7.53852	14.5184	6.06096	1.80395	10.9927	8.20973	1.14032
402	0.929	175.887	198.876	47.2367	46.6851	38.1413	61.7435	39.4809	47.3278	36.6058	73.7059	64.2102	90.1883	46.1132	60.7819	49.8937	52.3004	33.7536	57.4929	50.8462	27.6389
403	3.554	176.095	177.103	30.8274	24.7105	34.5817	18.4187	80.1291	68.3943	13.4796	7.60409	2.53603	2.81065	4.88567	46.7811	42.3084	13.4088	65.1429	3.38739	15.23	40.149
404	12.201	176.157	177.164	10.9093	11.8043	11.7088	3.00454	4.1867	3.5714	52.9562	13.2046	4.14235	8.48447	5.93149	11.31	3.83989	8.91196	28.2696	5.06317	5.00498	12.6382
405	12.453	176.157	177.164	25.2932	30.9788	30.3841	16.1066	13.2323	17.2804	49.4868	19.427	20.3773	26.6359	20.0982	26.2871	20.9495	24.3248	32.5303	23.5493	19.8166	22.226
406	13.211	176.157	177.164	13.2216	14.2532	16.1182	13.5587	9.1689	8.70447	16.2599	14.9025	14.3939	17.0755	13.0282	14.2205	1.83457	13.5583	16.3974	17.1184	11.3023	2.25481
407	0.936	177.002	178.009	25.8657	27.3761	23.3682	37.3225	23.5273	16.6072	36.7811	53.4738	54.8192	65.8555	33.1186	18.617	23.2377	14.7357	39.9946	40.3313	22.5652	15.7346
408	1.328	177.046	178.053	705.467	868.435	803.538	1277.68	985.416	972.899	258.671	2533.87	1262.34	1146.61	310.586	555.186	422.642	337.767	99.0189	2676.32	532.462	138.398
409	1.009	177.046	178.053	243.638	254.841	238.075	385.698	199.898	250.224	139.005	730.77	355.057	417.264	80.5445	177.219	161.853	138.231	40.2058	837.452	101.753	49.6497
410	0.905	177.052	216.015	40.934	39.0057	35.6644	42.1192	45.1182	33.7459	42.2519	42.3898	28.0734	46.3738	38.3048	36.0086	20.8629	25.2297	91.4237	33.4533	31.9244	44.2382
411	0.798	177.114	178.121	12.9901	10.8815	12.6682	2.60774	50.2772	23.7462	1.53286	2.59911	2.17659	2.10076	5.46067	2.21948	3.02471	1.71051	52.3199	2.40493	2.24956	17.0583
412	3.743	177.127	178.134	12.9375	11.4563	12.8281	13.1982	14.4275	11.004	27.3645	11.0206	11.0139	7.07721	29.4906	8.35288	10.4805	13.4238	19.5172	7.16914	3.82865	9.46975
413	0.821	177.91	178.917	16.0513	15.2904	17.9396	22.5679	10.5622	16.9036	16.9979	18.2059	19.4388	18.6391	10.9836	15.9061	22.5936	19.197	13.7594	18.2556	19.0737	12.4051
414	5.043	178.055	179.062	19.4463	17.6588	20.241	85.3686	11.298	11.4514	11.9933	41.6952	32.6991	13.1094	1.81523	1.65813	2.35954	60.3821	3.95243	4.69773	2.00555	38.583
415	5.174	178.055	179.062	438.293	404.991	397.558	189.839	275.809	167.556	198.835	479.213	305.865	590.058	305.912	243.803	574.959	201.725	805.996	1232.74	219.366	903.805
416	0.882	178.083	179.091	8.71028	10.0273	12.4631	8.5562	26.8101	10.2074	5.64301	5.15841	5.1633	2.50178	5.60282	4.67903	3.12976	3.04725	54.6292	1.60494	8.31233	15.0909
417	12.455	178.172	179.18	56.6386	73.2266	68.8413	35.7999	29.1881	37.3882	101.166	45.0809	35.485	60.7791	42.4248	54.5963	44.7757	48.5652	60.0814	50.0129	44.4507	43.1734
418	0.946	178.975	179.982	50.636	47.8513	42.1531	68.4282	21.3164	43.4978	92.9708	54.7847	40.8788	51.7589	65.0291	44.0024	54.2727	54.9499	51.842	45.4373	50.3829	44.6436
419	1.054	178.975	179.983	36.0392	36.7766	38.3675	68.4282	15.567	28.4785	20.4665	46.3377	37.5893	51.7589	44.7948	38.9507	65.2407	44.4966	10.0379	45.6701	37.3203	37.5201
420	4.469	179.093	180.1	11.1408	10.7225	10.155	39.7903	6.35386	1.21328	2.27953	2.01385	1.18024	5.18914	1.49739	1.66646	0.964101	1.61563	1.92352	1.69248	0.736728	0.799399
421	4.357	179.095	180.103	18.3235	19.4262	22.7278	43.8517	29.6439	20.27	8.49956	26.9236	21.4882	18.5991	13.805	16.4967	24.806	11.68	36.9031	29.0812	23.0465	11.8421
422	7.806	179.167	180.175	12.619	11.78	15.181	38.0241	18.9338	7.64967	4.46353	14.9829	14.8942	11.5634	11.2554	8.31704	8.51275	6.24909	6.91658	13.7299	17.0468	8.52163
423	1.564	180.057	181.064	79.2629	103.811	113.463	56.0436	30.9847	66.5071	69.596	114.987	245.491	116.611	139.911	105.007	173.634	110.971	42.2689	171.3	123.262	84.2264
424	12.196	180.151	181.159	7.01674	6.81144	8.60823	3.1282	3.95041	2.85842	27.3362	3.48319	3.33154	5.35099	4.6578	6.33559	3.51325	15.5345	15.9174	4.43125	4.72319	6.45925
425	12.452	180.151	181.159	33.6284	37.8524	35.4419	20.274	15.9762	21.6275	54.3959	26.8007	26.7855	32.1048	24.4283	30.2417	24.8052	28.4026	35.4653	29.3319	25.4182	25.9422
426	13.189	180.152	181.159	8.00455	7.8161	8.78023	5.51037	4.22348	6.10655	8.61985	7.29296	7.7658	8.82924	7.11569	7.70635	7.69703	7.19859	8.9516	2.9546	7.09083	5.89573
427	3.83	181.053	182.061	4.25998	4.12761	4.98573	1.83558	14.2606	5.83506	1.51405	1.60554	0.936502	0.560033	3.7552	4.97966	2.24301	2.77544	11.3384	1.19054	5.32504	6.39007
428	1.352	181.074	182.081	4331.22	4924.89	4332.04	4973.79	6766.16	5994.37	3333.37	4383.83	4047.86	2640.45	3700.37	3486.71	2807.46	2592.06	6509.93	3523.34	4665.54	4686.27
429	1.009	181.074	182.081	1305.15	1180.79	1322.49	1476.84	1993.28	1442.46	1063.23	1038.69	1079.4	913.518	907.304	1182.29	930.775	803.36	2027.3	977.624	1196.22	1573.58
430	12.449	181.147	182.154	32.0542	39.804	38.2409	23.4359	17.2842	25.2521	23.5512	30.9175	29.5666	35.4612	26.2775	27.3293	28.7827	26.0609	22.5837	34.4146	26.6603	22.8897
431	6.966	181.147	182.154	5.22356	4.79423	5.15422	47.9587	11.0415	0.621475	0.800866	0.689819	0.495739	0.581014	0.448874	0.657219	0.591454	0.399086	0.555511	1.22682	0.52407	0.512142
432	12.447	181.183	182.19	9.92929	11.6598	9.01068	8.41985	5.32116	8.28074	8.14112	9.76175	10.7848	9.97319	8.64586	8.35881	10.3216	6.7279	7.31316	10.2508	6.60784	8.31506
433	0.845	181.955	182.963	13.2946	13.455	16.7704	15.6041	14.0131	6.54731	20.391	16.9628	12.3435	16.4989	22.855	15.7639	9.28375	19.5629	24.393	12.0529	15.9652	27.2338
434	3.611	182.014	183.021	23.4977	20.7659	26.665	34.4351	11.5664	23.1584	29.8717	33.0093	25.8937	33.3596	20.6335	29.5266	25.7193	23.3892	26.9174	30.9237	21.5411	22.3771
435	6.549	182.071	183.078	2.25623	15.2248	21.7804	35.481	10.1421	1.55376	75.8769	0.490283	41.1956	28.1675	27.5113	44.9859	2.88729	11.2587	0.59352	2.12325	2.98615	2.09317
436	6.478	182.142	205.131	26.319	20.6878	23.9114	18.7519	10.4356	13.148	16.8064	21.2739	17.2297	22.9403	16.8698	16.7063	17.4596	16.4803	12.6936	18.4236	15.6543	12.3498
437	10.797	182.167	183.174	59.4882	62.1598	57.946	1.53607	22.7469	8.19664	444.49	2.27177	2.74288	23.1404	10.1955	56.629	3.26999	37.3169	118.925	7.83606	8.91913	49.7274
438	10.344	183.066	184.073	1438.07	1137.47	1315.64	672.446	1136.58	1252.85	1583.9	838.674	2109.65	2087.63	948.997	2617.8	1384.03	2203.27	790.612	1064.99	1531.09	1053.69
439	10.728	183.066	184.073	5591.58	5607.22	5752.35	2980.64	3499.93	4765.11	6518.25	4086.25	5493.93	4442.89	7261.11	7100.83	6378.39	8225.36	4657.04	3456.67	7907.48	6479.1
440	11.229	183.066	184.073	579.406	683.851	650.016	438.947	606.906	574.494	563.972	483.871	639.751	546.341	726.653	786.153	702.703	830.733	507.872	372.146	988.363	787.727
441	11.508	183.066	184.073	1560.75	1518.82	1638.45	1083.63	1365.16	1488.83	1778.47	1118.02	1666.95	1061.13	1752.15	1979.24	1880.47	1982.74	1346.04	1048.04	2128.18	1619.7
442	1.01	183.066	184.074	12324.1	11083.6	11698.4	10657.4	7852.32	11955	15189.8	18665.8	10178	6272.6	14718.8	12794.4	15398.8	14388.8	7968.05	14689.4	10885.5	8547.37
443	2.307	183.09	184.097	61.8307	76.9478	61.6919	78.8051	53.4838	58.2961	59.8611	119.458	93.993	116.994	70.2395	60.9578	70.8999	73.4394	54.6932	92.0607	68.5393	49.2377
444	12.449	183.162	184.17	89.7449	113.47	107.033	67.7152	46.9449	69.8713	64.1297	87.0032	85.7984	101.433	72.9128	77.304	85.9279	73.8101	66.6995	92.9366	77.0059	47.1314
445	0.927	184.025	185.033	85.1863	94.5162	93.3744	139.417	92.9142	112.582	83.3545	162.295	110.777	16.1867	49.3043	80.8039	83.0228	100.965	76.2124	136.218	105.059	60.5351
446	0.908	184.062	223.025	139.67	141.271	139.722	132.072	253.473	173.582	127.913	127.476	88.4052	212.844	121.819	142.228	73.3922	99.149	209.197	169.049	131.95	133.684
447	5.327	184.122	185.129	9.3234	9.01332	9.36852	2.0439	43.8554	22.5345	1.17153	1.91943	1.77489	1.48701	2.25759	5.89102	2.79491	1.3455	35.5233	2.0341	1.89632	9.68522
448	1.059	184.983	185.99	17.406	18.215	20.7243	33.7275	5.47428	14.0274	21.7983	34.0338	19.4822	19.5261	30.367	15.1494	25.1049	19.8378	27.2578	16.8509	19.5614	25.0556
449	0.925	184.983	223.946	91.1057	93.78	76.2991	124.226	35.5293	65.38	114.685	118.836	94.3983	63.4174	155.374	63.3236	95.8537	75.4171	154.698	41.0746	82.6793	93.0279
450	0.937	185.009	223.972	154.109	157.297	145.334	162.749	139.041	168.984	120.923	217.872	173.967	385.442	151.954	171.647	169.777	206.046	61.3284	318.729	150.124	73.7456
451	1.238	185.069	186.076	208.404	127.782	135.789	179.574	56.4494	234.341	212.231	165.293	265.567	118.367	248.185	231.134	225.636	258.425	47.5573	153.078	157.78	37.3867
452	0.998	185.069	186.076	54.0541	54.6091	54.8829	39.365	63.9658	38.9928	144.969	105.841	48.6133	160.252	100.25	68.2556	57.0641	48.7249	99.6352	122.211	35.6657	50.2663
453	4.629	185.088	186.095	3.71507	4.61848	3.06744	2.96164	2.28319	2.77449	6.11269	7.3545	5.92093	6.61041	6.50222	4.84024	4.3102	1.8932	4.73567	3.77523	4.4547	5.35225
454	5.996	185.142	208.131	14.3973	13.0273	13.9823	12.2384	6.95728	7.19212	10.5039	14.9677	12.0911	16.4955	11.4063	9.69613	12.4697	11.0047	7.77424	12.8703	9.67466	7.39733
455	9.985	185.178	186.185	63.6652	50.2082	67.4228	84.1022	70.1654	41.1883	40.0572	74.7601	46.6414	59.8793	38.7251	48.6207	40.8985	44.5905	40.8833	55.5046	51.7199	36.8752
456	8.779	185.214	186.222	18.368	16.8421	19.2036	27.394	20.7849	8.53058	10.7169	10.8032	12.5732	11.8057	15.0815	12.7436	6.86447	10.386	8.95644	11.4287	10.3062	7.09181
457	5.865	186.072	187.079	13.061	14.1021	12.5943	12.7096	13.7721	4.06909	33.6567	7.28929	4.35885	7.6343	6.17011	7.55798	3.79303	7.38682	22.321	6.76848	2.76917	8.59397
458	2.392	186.087	187.094	135.806	135.173	161.853	190.25	98.7089	111.956	146.312	61.1564	178.517	148.876	109.425	166.157	127.909	153.305	91.1237	109.957	109.672	100.013
459	4.632	186.09	187.097	3.71507	4.61848	3.06744	2.60379	1.59522	2.77449	6.74147	8.6994	8.40389	6.61041	6.50222	4.84024	4.3102	2.07826	4.73567	3.77523	4.4547	5.35225
460	1.002	186.101	187.108	188.66	200.103	195.624	68.6038	437.345	279.704	105.848	69.6008	54.5066	45.9364	145.443	130.465	119.264	80.0759	439.316	46.1663	182.814	352.907
461	11.847	186.141	187.148	12.0701	10.9676	11.5318	0.470894	3.40948	1.57049	69.0383	1.74552	1.99401	7.36235	3.64212	9.89197	0.860518	6.24946	20.4348	2.09449	2.24166	6.07236
462	12.106	186.162	187.169	9.48758	11.2857	11.6902	0.433102	5.79146	3.02817	57.2915	0.267452	1.68903	5.29047	2.88051	13.6454	0.306625	14.9621	33.6151	2.0511	4.65482	11.5131
463	1.35	187.03	188.038	215.017	274.764	225.644	375.606	114.87	229.108	189.508	374.121	347.931	392.476	201.85	215.369	255.92	193.184	84.0915	315.148	211.256	125.205
464	2.828	187.031	188.038	21.5391	19.7937	20.6488	32.9152	6.57914	22.8206	33.9008	11.6787	41.0994	17.4727	21.7511	41.9099	22.9529	27.3575	15.0898	12.4934	16.2452	10.1587
465	3.458	187.064	188.071	6585.07	5982.3	6465.28	6897.18	10155.2	8474.1	4906.24	5060.98	5000.74	3908.24	5304.56	5589.31	4324.82	4527.95	9129.13	4493.61	6449.41	8052.5
466	11.934	187.121	210.11	8.27348	6.49548	5.33098	31.7245	5.06232	0.356441	1.1754	0.206484	0.353535	0.29437	0.405708	0.810765	0.40913	0.380981	0.937003	0.217956	0.323819	0.376776
467	12.082	187.121	188.128	25.5526	28.2289	25.0661	160.298	33.0758	0.617133	0.319143	0.214078	1.73015	0.710673	1.5834	2.40247	3.45796	1.40975	1.47067	0.952833	1.72545	0.713304
468	5.169	188.039	189.047	140.785	111.209	115.501	76.0669	79.9769	56.3595	60.7376	142.954	87.9346	180.187	98.2757	71.3508	189.684	82.4996	237.812	372.935	71.501	281.71
469	1	188.116	189.124	123.674	128.791	124.732	128.732	264.865	121.304	64.692	109.75	89.6421	224.328	111.202	105.356	69.5614	38.9387	165.941	201.855	41.5209	102.49
470	1.452	188.116	189.124	103.37	164.846	120.403	21.8179	650.506	422.698	10.5956	46.1312	21.5208	15.7549	19.7561	114.788	109.772	13.2586	328.502	12.8549	34.2626	123.723
471	2.775	188.116	189.124	125.697	108.185	119.902	22.1544	286.376	237.807	25.6555	25.2138	14.6786	15.6674	32.4979	67.443	32.6941	35.1367	387.069	23.1507	83.6959	216.499
472	2.419	188.116	189.124	73.2662	71.8767	73.2614	12.6235	251.976	155.178	38.0842	19.0996	25.0849	17.9933	51.5943	38.4852	38.0357	28.4276	150.822	13.5344	38.7733	70.9501
473	0.949	188.128	189.135	95.0509	139.934	93.9311	148.714	129.098	153.955	118.675	203.637	100.627	204.589	93.5639	112.061	72.8685	80.5342	129.127	214.715	89.7927	108.008
474	0.89	188.153	189.16	93.6698	80.927	105.22	68.9887	271.933	123.741	78.2823	114.73	62.2835	93.5525	61.3182	59.8491	35.1307	63.4969	206.593	75.4525	69.4154	97.5378
475	12.452	188.157	189.164	70.7536	81.0679	78.2614	45.1177	35.0316	46.1098	124.084	54.2535	54.9975	76.1243	53.5026	65.7329	55.3126	60.0054	76.3111	60.744	50.2534	54.8681
476	9.529	188.994	190.001	10.2582	7.74511	7.31035	0.508195	3.88712	1.04384	38.7373	0.388749	0.674852	3.59793	1.02822	9.52692	0.418425	7.9569	14.2749	0.951764	2.19155	6.52555
477	3.452	189.071	190.078	28.6081	27.6849	26.322	28.2412	43.7197	39.2259	21.0668	21.3178	20.747	10.8702	20.5243	23.7467	19.0126	17.2901	37.9473	19.8902	27.473	37.9841
478	4.519	189.101	212.09	1.0078	1.03815	1.19236	2.42458	0.668587	0.645819	1.2578	2.05277	1.32502	1.61184	0.784883	1.00947	1.17285	1.09554	1.08648	1.6216	0.728008	1.36313
479	0.804	189.972	190.98	402.677	408.73	384.121	621.003	292.355	667.496	288.361	515.294	517.553	442.453	263.058	350.886	775.905	350.755	227.276	563.013	498.853	151.329
480	0.929	190.033	191.041	48.9696	56.2293	51.9181	77.402	47.3974	40.5224	49.4263	96.254	84.5331	65.9579	34.204	39.1325	34.1782	31.1973	135.85	43.9603	41.4803	57.847
481	13.213	190.172	191.179	12.0128	12.5406	13.9529	12.295	8.80604	9.833	14.7349	13.6131	13.605	9.03946	10.7187	13.7876	12.7693	7.89198	14.7764	16.2156	10.516	9.19281
482	11.293	190.172	191.179	10.9869	10.3466	13.7626	6.73646	11.7979	6.28421	94.7286	3.77375	5.99761	7.63504	8.46804	11.1984	5.47048	22.9281	32.9026	11.9446	7.36367	8.18862
483	12.461	190.172	191.18	9.15094	10.5772	10.0553	6.34574	5.21573	6.10938	19.1754	7.52721	7.44006	10.7749	8.21198	9.16573	7.79307	9.2192	10.5691	9.75644	7.21549	8.50395
484	0.86	190.993	192	5.16101	4.07852	6.16137	4.8047	7.33655	5.58576	3.85749	3.66405	3.13958	4.03729	3.18091	3.01278	3.9096	3.42577	7.39234	4.10246	4.25567	3.17085
485	0.945	191.017	192.024	97.7603	121.827	94.2643	137.547	72.9554	95.7151	122.773	176.385	140.735	174.327	97.8711	88.2976	119.865	87.1322	147.038	127.524	86.8927	89.8257
486	3.867	191.062	214.051	27.4977	27.6061	30.6077	34.2924	25.5343	64.2614	33.6246	25.4567	36.3976	15.7167	51.1423	30.472	50.844	8.83274	19.6576	10.6411	11.3926	14.5157
487	5.812	191.095	192.102	31.1289	31.556	34.2216	46.8608	49.1847	42.505	40.248	61.2425	41.8957	35.0151	31.2626	27.4425	33.858	27.7044	32.604	28.1142	15.5563	18.6322
488	1.571	192.09	193.098	7.50502	8.07825	9.11149	1.67179	17.8069	12.2935	1.93402	2.62314	3.78518	2.24277	3.65262	3.55232	4.31224	1.31118	20.565	2.55337	5.19133	8.4901
489	11.364	192.115	193.123	5.89315	4.63125	5.8351	33.5654	5.24273	1.10095	2.19959	7.88274	1.18729	1.26093	1.37056	1.98743	4.41194	1.31787	1.70031	1.49185	0.943859	1.07458
490	12.451	192.152	193.159	30.052	35.2462	36.7728	21.4909	16.4035	20.8158	49.3626	25.8256	24.5716	32.7118	23.9701	28.0512	26.8935	26.5235	31.7618	27.9478	24.2993	24.8212
491	11.956	192.188	193.195	20.3448	22.6826	21.2974	1.65036	11.781	5.5501	102.679	0.667179	2.88132	11.6479	7.24977	23.1835	0.573549	22.3211	57.0033	4.38474	8.02955	20.2485
492	0.928	192.976	231.939	55.2853	53.1312	51.7333	64.3069	47.6471	43.7561	67.9382	70.674	76.8361	153.234	45.9943	49.7327	54.9441	48.0607	27.2759	92.8242	46.5031	27.5613
493	2.081	193.041	194.049	12.4365	21.2688	19.2002	15.0076	10.8671	11.9028	23.1502	35.2855	19.3516	10.0331	24.0197	16.5598	14.2476	20.5662	7.08346	12.5172	5.33669	9.81769
494	5.047	193.074	194.082	11.3731	13.3314	15.1712	10.9901	6.40164	11.2283	17.4129	17.6014	15.7853	27.867	16.3806	16.7929	18.5525	4.50253	15.7048	13.4663	7.37071	11.5644
495	9.051	193.183	194.19	5.79821	5.73736	6.23887	4.95859	2.53809	2.8375	4.04761	5.05523	4.68046	5.23354	4.13565	4.11465	4.23065	4.18403	3.31613	4.05211	3.57854	3.23572
496	0.818	193.905	194.912	6.53	5.47299	5.19664	7.99147	3.28108	4.96007	5.74785	7.25426	6.09492	6.57847	5.58064	6.06448	9.54139	7.59265	4.05534	7.72101	8.32099	4.77669
497	0.805	193.968	194.975	159.93	155.049	160.699	242.498	120.971	276.762	110.522	196.503	216.818	174.205	100.922	140.545	306.83	142.875	89.0321	214.899	198.372	62.108
498	1.013	193.996	195.003	79.81	46.118	84.1571	115.251	44.4927	88.0345	84.9801	164.097	59.1461	48.3256	84.0632	161.877	119.076	157.967	48.6402	132.739	155.81	118.863
499	2.523	194.05	195.058	10.1366	9.11382	13.4412	64.5848	4.76527	8.1836	0.661108	18.7625	11.2867	10.0828	0.596073	0.625227	0.63155	54.47	0.884968	0.685472	0.570064	29.6163
500	12.45	194.167	195.174	12.6806	14.8329	14.3262	8.63618	6.18113	8.02308	16.7015	10.0773	9.72845	13.2561	8.78325	9.68625	10.2201	10.3543	12.9963	10.4774	8.55862	10.0046
501	13.205	194.167	195.175	6.64742	6.92195	7.68511	6.29889	0.826471	5.59218	7.62328	7.4198	7.15829	8.23873	6.35395	7.12173	7.08866	6.75204	6.76912	8.37631	6.09382	5.23553
502	1.195	194.923	195.931	10.1286	9.20841	11.1685	16.5566	7.93068	15.1385	18.525	12.9519	10.6218	13.5815	38.1547	13.9587	13.5262	10.9469	15.0603	17.3936	13.0717	12.362
503	4.369	195.088	196.095	4.804	4.4142	5.06357	32.8889	14.4213	1.21011	0.894509	2.11373	1.68335	1.73245	1.19928	0.913053	2.5734	0.697588	0.848512	5.86491	2.32229	2.1343
504	0.821	195.92	196.928	14.5565	11.7007	14.5246	17.2084	9.51464	10.8635	13.8808	16.1197	13.7321	15.8042	13.216	13.6418	16.6046	15.404	11.7157	13.6208	16.7297	11.0833
505	0.903	196.094	235.057	61.8525	60.468	62.5093	43.9577	140.469	72.8343	50.8263	38.9099	30.1917	21.8434	35.3389	52.2574	18.0751	24.4934	300.783	21.5639	52.3149	83.5154
506	6.185	196.108	197.115	7.61861	5.97849	7.13847	10.0529	6.46138	9.42824	3.11076	11.4562	8.85247	11.6931	3.92728	5.89861	3.40028	7.36627	4.37948	54.7251	8.20649	0.997254
507	4.614	196.158	219.147	8.7445	10.3176	10.052	41.0061	7.61216	0.990449	1.85823	5.83595	4.63499	6.72659	3.31755	2.15295	3.81895	5.13671	1.63865	9.68094	3.63754	2.34139
508	6.781	197.142	220.131	3.36003	2.39932	2.68509	10.6134	2.19819	0.834706	4.32892	0.757052	0.72424	0.7033	1.03058	1.36228	0.697733	0.664842	0.590455	0.643644	0.633974	0.536842
509	13.209	197.178	198.185	26.9361	27.956	29.5984	21.8573	16.3642	21.1015	21.1739	29.715	28.463	31.4895	23.4343	25.989	27.7981	23.8036	24.7226	32.7799	19.8066	18.3612
510	12.452	197.178	198.185	98.1279	123.317	121.776	77.2718	53.5561	77.3607	72.4139	99.5581	93.7862	115.271	80.614	83.8772	95.8925	81.9139	74.1264	102.01	84.322	55.5108
511	13.258	197.215	198.222	4.70239	4.72275	5.49265	4.96996	0.822836	3.15804	1.99449	5.72503	5.13291	5.85944	4.35936	5.21583	1.04786	4.15326	3.72998	6.36449	1.33853	1.03373
512	8.1	198.141	199.148	2.71731	3.18722	2.6983	2.69599	12.0747	7.18557	2.36299	0.707925	0.734386	0.792523	0.582156	2.24881	0.762359	0.674058	5.29806	0.685474	0.785527	3.46548
513	3.611	199.04	200.047	7560.14	6486.18	8045.22	10064.2	3860.02	6743.19	8844.01	9191.02	8368.84	10065.5	7042.03	8252.12	7875.66	7163.15	7613.23	8916.57	6713.56	6595.18
514	3.831	199.064	200.071	5.61698	5.4995	6.68363	1.71125	19.8779	7.35017	1.6176	1.37602	2.12562	0.529105	4.11598	5.67792	1.73982	2.81562	13.9114	0.885812	5.28225	8.29101
515	0.816	199.132	200.14	5.48465	4.99019	3.60769	1.91693	22.0716	10.9597	1.12679	1.54166	1.59999	1.54425	1.04963	1.49628	2.22344	1.25738	29.8362	1.76784	1.65363	5.6035
516	6.746	199.157	222.146	4.86425	3.35784	4.98622	3.34502	2.02726	2.5025	2.9428	5.32624	3.3687	4.01136	3.16836	3.74577	3.97288	3.03326	2.40839	3.29472	3.68017	2.58354
517	7.205	199.157	222.147	8.37836	7.07932	7.86275	20.5533	6.03555	4.30445	4.681	3.52527	4.05239	5.04356	3.50302	5.02323	5.30336	4.61947	3.57855	4.76153	5.69089	4.1607
518	10.656	199.194	200.201	4716.95	4276.13	4342.13	3664.71	2371.04	3377.32	2620.68	3988.73	3383.14	4383.36	3148.63	2988.43	3293.3	2633.35	2722.35	3774.56	2643.5	2451.12
519	0.846	199.966	200.973	22.4391	21.915	23.6373	6.16007	21.0015	12.0885	38.4616	26.0569	20.0785	25.7004	38.1254	23.3953	19.37	33.8218	35.3063	21.0936	24.9185	41.0983
520	1.202	200.045	201.052	9.12046	10.0706	8.90769	6.69817	4.93965	12.7267	21.4027	5.47068	9.47432	7.86019	13.4328	12.5478	8.9694	10.6352	15.0021	7.57128	10.9879	13.6943
521	0.858	200.065	201.072	4.43643	5.49624	5.33514	5.48818	4.35892	3.75042	5.60911	9.79961	6.11028	8.63033	8.07529	4.75464	3.24362	4.87224	5.95879	7.04969	3.35691	10.2271
522	4.031	200.08	201.088	18.0653	20.1823	19.7677	4.95336	73.5383	39.8224	3.27311	6.13228	2.70264	3.7896	5.14643	20.9298	6.70925	3.00365	54.4474	1.95217	11.3363	16.9261
523	2.933	200.116	201.124	49.2995	41.2248	51.8287	18.3796	133.567	88.5083	11.966	10.6729	7.2917	9.74568	16.8764	36.7529	16.5217	13.2589	121.201	6.5647	32.1822	84.1287
524	8.138	200.141	201.149	91.6426	85.8062	90.7023	1.03115	40.1921	12.7242	712.26	0.870853	6.58322	45.7558	7.79472	108.152	1.59707	93.9238	235.185	14.2485	16.1683	104.645
525	5.007	200.153	223.142	53.3544	51.7712	59.1056	49.8376	22.4538	26.2776	39.7409	60.0089	51.2656	67.3435	35.6235	44.7059	35.878	43.735	29.0444	52.2954	38.8462	25.157
526	8.836	200.157	201.164	12.8214	11.1536	12.0994	8.23365	64.3407	19.4792	9.61708	1.34145	0.514914	0.949394	0.837604	9.72382	3.55927	0.478834	10.8168	2.2559	3.76601	12.0444
527	0.938	200.927	201.934	138.462	145.179	136.928	213.929	92.1722	142.291	189.751	187.053	130.615	310.278	88.1398	138.372	146.445	150.802	103.723	192.386	138.129	120.994
528	0.927	200.957	239.92	138.067	146.67	139.157	199.141	60.8612	111.883	171.655	165.417	116.397	145.792	203.021	155.658	158.462	162.889	130.66	101.273	150.408	134.303
529	1.468	201.1	202.108	70.9802	89.0644	84.4561	85.539	102.38	52.7444	58.3419	206.01	73.9134	192.048	91.0273	65.1384	83.0093	62.8551	34.6014	276.382	102.6	45.5085
530	2.302	201.1	202.108	106.426	106.994	102.329	109.743	90.316	92.8886	84.4285	185.717	153.793	178.341	98.5845	75.9905	95.9558	124.414	56.1335	148.915	90.4219	83.1639
531	6.768	201.173	224.162	2.03843	1.14327	1.84609	5.88756	3.38176	0.859193	0.697834	2.97401	1.5182	1.64985	2.01621	1.69876	1.33266	0.678858	0.607777	1.63766	1.97797	1.22939
532	7.748	201.209	202.217	21.2967	19.0143	20.8857	39.3092	26.31	11.2202	13.1452	15.6003	14.5314	14.6349	10.1269	10.9916	9.72997	11.299	10.7115	16.9294	11.2663	9.72401
533	3.607	202.041	203.048	232.908	200.254	249.996	311.209	116.237	211.411	270.91	287.173	257.264	315.323	213.563	255.166	238.855	221.253	239.465	273.792	206.356	203.725
534	0.947	202.046	203.053	516.347	464.955	550.095	618.79	249.751	399.544	1029.62	687.093	604.776	750.494	951.711	636.491	430.248	439.367	943.775	480.387	419.41	637.388
535	1.541	202.095	225.085	7.69388	6.3782	7.49274	8.65212	6.57048	11.3446	17.0346	15.096	4.18745	4.44297	7.14537	13.0623	13.267	3.90809	8.74405	1.92475	3.74523	4.69721
536	6.364	202.111	203.118	4.35868	3.84229	3.80448	18.0232	0.80848	1.47507	0.539881	16.6732	16.3338	0.635292	0.521335	0.557023	0.798925	17.5754	0.565929	0.608603	0.708179	1.02435
537	6.968	202.132	225.121	6.61516	5.19043	5.53779	16.1941	10.3769	1.93555	2.74025	4.02966	3.27914	4.07528	2.70391	3.0909	3.375	2.40547	1.81289	2.90705	2.6107	2.04074
538	2.739	202.132	203.139	111.043	93.8292	97.2419	19.1423	290.278	309.749	12.313	12.5977	6.74123	7.67928	5.99782	71.3956	27.1337	6.47726	344.952	4.85679	40.8359	125.807
539	2.274	202.132	203.139	59.1611	55.0224	47.5091	6.29592	289.539	209.581	8.46901	6.06878	5.13353	3.4098	8.55483	30.6066	24.5058	3.66913	99.0173	2.48412	12.2401	29.9302
540	1.599	202.132	203.14	68.5467	83.6717	70.5974	13.6041	219.357	170.969	12.7712	15.0483	10.8129	9.01828	18.2807	46.6086	31.3252	10.8122	160.863	8.3866	30.2616	83.6792
541	0.962	202.143	203.151	748.365	717.292	669.502	940.46	712.175	743.345	621.51	1247.37	847.036	977.959	683.183	637.011	776.241	504.506	610.877	1111.35	656.241	610.159
542	10.557	202.172	203.179	19.5662	18.0027	20.3774	30.1653	12.7325	12.9338	22.5863	13.1011	18.424	19.1908	19.8983	19.6567	20.2404	23.3172	22.8006	10.8409	26.1323	21.7924
543	12.453	202.172	203.18	34.482	36.0869	24.8266	22.0102	16.8476	21.2966	58.1196	23.8967	25.0355	33.5841	25.1043	30.025	25.7404	26.3255	38.1939	28.3277	23.5148	27.0377
544	0.933	202.956	241.919	39.6399	32.7749	17.8929	28.1142	8.62625	12.8751	78.3231	19.7329	17.6811	14.2806	27.3719	17.9264	18.7846	23.4495	17.2045	33.8905	31.811	20.8541
545	1.245	203.08	204.087	124.602	142.693	141.349	109.967	69.3586	163.53	199.142	176.665	298.467	124.552	216.56	134.811	131.125	290.704	117.911	91.8832	181.849	63.571
546	5.866	203.098	204.106	175.856	184.172	199.167	200.892	206.811	57.1179	528.91	101.148	64.9608	105.576	77.898	106.541	61.9955	82.1168	323.901	87.7162	40.4018	122.613
547	5.558	203.116	204.123	60.2906	48.5636	52.2268	69.3323	59.6647	66.5908	66.3039	82.8044	65.2125	55.5963	56.0431	44.6475	47.6811	47.971	47.0157	54.4411	40.5317	40.581
548	1.313	203.116	204.123	88.9591	101.394	77.882	123.232	41.5016	64.1229	138.413	48.1196	74.6195	108.32	64.3372	62.8707	80.6962	71.6081	95.3602	218.347	83.1971	91.0996
549	1.004	203.116	204.123	327.256	327.694	316.244	348.931	101.287	177.771	531.885	141.154	294.29	395.873	302.55	249.744	264.799	300.576	424.788	725.431	280.968	353.571
550	1.002	204.075	205.082	198.517	185.324	200.905	178.871	163.8	115.683	230.734	267.073	232.999	361.603	208.422	94.916	221.452	119.626	180.088	362.025	238.296	139.414
551	3.459	204.09	205.097	1677.09	1487.22	1594.82	1728.6	2629.64	2195.61	1230.43	1279.06	1257.97	974.165	1318.22	1368.42	1060.41	1120.37	2278.19	1093.41	1608.39	1986.47
552	1.397	204.111	205.119	138.838	182.422	138.288	31.5795	648.205	416.346	72.6539	51.581	37.275	10.8329	83.3047	111.507	121.057	18.0595	267.295	14.9158	59.7123	88.9701
553	1.011	204.111	205.119	55.2714	55.7502	50.9703	35.908	143.242	112.256	28.5106	50.3927	35.639	27.776	28.1947	51.8424	48.1939	15.4533	83.0705	14.9036	24.9221	36.9144
554	13.212	204.188	205.195	6.5926	7.26886	7.89639	6.76625	5.13468	5.69136	4.123	7.98519	6.87552	8.75194	6.32776	7.41729	7.39944	6.69429	7.74289	8.70328	5.95385	5.4965
555	12.45	204.188	205.195	12.7333	11.7345	13.799	9.42252	4.36056	8.26888	17.4543	11.1622	10.4106	14.0825	9.11205	11.3509	9.89672	9.92292	12.6846	11.692	8.90085	10.3022
556	1.35	205.041	206.048	2608.23	3186.43	2726.82	4727.29	1399.24	2735.96	2348.55	4650.82	4367.54	4682.03	2537.67	2671.42	3010.82	2396.69	1058.04	4020.16	2561.16	1551.79
557	1.195	205.041	206.048	119.431	106.73	150.656	175.74	125.928	130.036	86.79	164.903	179.2	202.609	111.389	142.358	144.214	160.025	51.8968	179.193	102.225	82.1437
558	1.009	205.041	206.048	592.218	588.918	581.817	1105.57	212.388	567.876	702.982	906.837	1066.88	1378.24	514.862	806.543	814.476	630.216	322.248	847.007	541.918	485.224
559	5.045	205.066	206.073	13.2459	11.5227	11.026	52.9264	7.95085	7.5344	7.99725	28.2856	21.6683	9.64308	2.03286	2.00538	3.14726	35.1552	4.12009	5.48156	2.66361	27.2182
560	0.901	205.879	206.886	68.114	61.5279	66.7036	71.9636	33.0605	70.7082	131.771	77.113	76.5114	136.487	67.5686	99.934	65.8224	93.5048	42.2683	119.157	65.1501	35.4666
561	0.929	206.007	207.015	125.948	121.533	111.057	161.371	128.582	115.921	106.492	193.144	6.51108	179.571	80.5544	97.892	105.385	120.13	187.756	131.96	99.6954	91.3972
562	5.173	206.05	207.057	997.215	962.255	1005.31	448.163	643.641	406.358	475.162	1018.15	706.728	1443.14	712.409	573.36	1366.82	500.129	1904.94	3000.09	542.793	2127.78
563	5.044	206.05	207.057	105.783	100.075	104.795	435.083	58.3457	59.8617	66.3082	230.805	179.582	79.9347	18.3471	14.7349	90.8385	296.182	83.3001	30.571	10.9455	219.006
564	0.816	206.62	207.627	4.2057	5.29163	3.68884	2.13497	16.0107	7.49149	1.25496	1.71702	1.78199	1.7199	1.16902	1.66648	2.47634	1.4004	15.6413	1.96892	1.84172	3.42913
565	0.938	206.991	207.998	178.372	185.021	184.75	219.239	135.31	144.073	180.678	282.792	227.932	352.07	154.258	172.883	190.092	177.479	167.384	256.571	157.433	106.834
566	4.402	207.054	230.043	1.32992	1.24595	1.26328	1.17921	0.868854	0.830345	0.835465	10.1718	1.73464	3.20172	0.390742	0.762975	2.55638	1.16849	0.730727	2.42372	0.470638	0.547281
567	0.78	207.072	208.079	4.84384	5.73883	5.40284	12.3601	4.22481	10.1714	3.66402	5.97881	6.56789	6.8305	6.62797	4.43637	6.14376	4.62591	7.37176	8.24517	6.34046	5.74254
568	4.228	207.09	208.097	8.8259	10.3155	11.4045	18.2017	14.6431	12.9858	10.8763	19.7754	12.8209	10.4382	10.3789	8.34831	11.2833	8.58015	9.99783	8.47908	0.927272	7.03112
569	0.899	208.002	209.009	45.7359	43.0548	45.6318	40.2328	36.9421	41.6794	57.589	70.5429	45.7337	85.6377	45.16	45.0427	33.9739	44.653	31.3166	76.8949	47.3674	33.1826
570	0.855	208.019	209.027	22.5563	22.1124	26.0895	26.5607	39.4702	36.1223	14.4786	21.8664	19.7012	23.6698	17.0478	18.3716	16.847	15.1293	37.7176	27.3289	25.714	16.5313
571	4.658	208.066	209.073	3.14589	2.97425	2.26014	20.3489	1.33286	1.84237	1.2829	9.8242	4.16302	1.48227	1.30029	0.754554	1.9878	9.69544	1.02409	1.26693	2.30006	6.48844
572	3.795	208.132	231.121	250.969	157.431	212.775	260.653	158.725	174.24	140.081	366.201	229.089	341.543	206.266	363.234	199.068	224.097	155.91	239.142	219.487	173.099
573	11.174	208.183	209.19	32.2945	29.3624	31.2512	1.80707	17.1403	6.59511	383.285	4.68298	6.06115	25.1111	10.6605	44.9663	4.60742	31.9612	92.9424	11.3014	7.39823	38.5425
574	13.214	208.183	209.19	6.91588	7.98033	8.20501	7.24251	0.655697	5.76932	8.25554	8.39625	7.5556	8.93403	6.65825	7.93592	7.42101	7.43054	8.74874	9.23306	7.0872	5.62528
575	0.933	208.95	209.957	39.1732	42.8082	31.6583	46.9647	40.5666	42.4051	41.4786	56.1635	56.0087	128.871	30.8456	40.107	43.7934	37.1509	14.6288	92.6143	31.985	15.9005
576	0.928	208.99	209.997	12.0694	12.3216	9.09668	13.5622	8.81214	8.16352	9.19401	16.6951	11.6767	24.12	8.42607	12.5856	8.6319	11.2447	8.37654	18.547	8.06741	7.36475
577	5.255	209.103	210.11	77.75	77.8217	82.9073	435.67	122.354	16.7372	15.4682	22.602	21.7701	30.2163	15.1599	17.649	24.3033	19.0389	23.3979	59.8708	25.184	22.6632
578	6.965	209.142	210.149	4.14446	3.19321	3.51648	33.6905	7.36233	0.598221	0.5952	0.923369	0.792093	0.568544	0.491764	0.939817	0.569324	0.689524	0.95472	0.472214	0.504461	0.722362
579	6.77	209.178	210.185	28.797	31.1134	39.7956	81.4394	34.8522	20.9565	12.2709	25.6338	39.546	38.0327	21.1018	22.2278	23.6202	20.6068	15.1669	33.3889	25.8714	22.6598
580	11.956	210.198	211.206	259.005	237.622	216.453	19.6351	114.528	46.9628	1072.29	4.01416	28.2144	104.307	75.1786	255.284	11.9538	205.331	605.39	38.544	87.7145	212.116
581	4.614	211.104	212.111	20.497	24.0111	25.168	80.8189	39.6297	5.16738	4.42659	8.98908	7.63864	9.92825	6.44427	5.28163	7.64637	7.7769	5.78045	14.8946	7.4733	6.234
582	7.238	211.157	212.165	13.9486	12.6844	15.0014	44.4867	24.8639	4.34842	4.59415	10.1116	7.86104	6.18952	10.0719	6.02982	4.61516	4.21307	3.32854	8.18279	10.5694	4.08542
583	11.363	211.157	212.165	6.69697	6.00993	6.14124	45.1553	6.95947	1.08276	0.861007	0.483277	0.824761	0.704021	1.34792	0.868047	1.36303	0.605817	0.660815	0.505571	0.928267	1.05683
584	8.732	211.23	212.237	16.6458	19.2835	19.1666	55.8755	31.5219	6.81316	9.33085	10.3139	9.82775	10.3321	9.20659	8.68108	7.12037	8.33078	9.52084	9.58568	8.43797	6.59681
585	0.821	211.915	212.922	9.45941	11.186	12.0951	15.1712	7.42835	13.0371	10.4455	13.2906	11.9766	13.6401	11.8982	12.4309	13.4826	13.2319	10.1471	13.3002	11.971	9.7519
586	0.998	212.009	213.016	6.63006	9.15087	7.97418	8.81748	9.41449	3.94239	43.1196	8.66725	17.7641	15.0614	11.3029	16.5943	13.5012	10.7329	20.1719	16.0622	13.299	7.00288
587	1.301	212.009	213.016	54.4837	50.6204	54.2268	40.0913	35.5251	46.2684	62.1245	65.6204	79.4295	68.8284	53.4337	66.1195	65.5241	49.7819	29.5068	68.0592	45.9489	31.3662
588	0.922	212.068	213.075	98.7901	88.2029	83.8379	61.408	248.339	159.329	36.4523	54.0916	41.1756	41.1168	34.8002	70.2841	33.328	34.6289	234.579	45.6875	66.2516	95.09
589	7.48	212.079	213.087	30.5195	26.7099	29.2663	47.6571	6.23269	24.9857	18.2846	27.8983	58.8267	30.7322	38.1033	48.0895	60.506	39.9677	13.3806	20.0028	30.4322	23.2192
590	1.368	212.116	213.124	118.336	151.062	118.728	76.2976	215.254	143.405	177.024	134.016	42.1461	54.6799	171.452	61.5991	44.2205	112.354	136.814	68.6119	160.14	128.727
591	3.728	212.153	213.16	11.3011	12.3618	17.6877	5.68905	72.005	21.0223	4.88636	5.91092	4.06815	5.84939	4.33006	8.57149	12.645	3.61612	39.9351	4.46567	3.37206	19.6983
592	0.92	212.999	214.006	43.1329	42.212	42.2454	62.584	45.1182	23.5478	43.2815	83.3833	66.0296	62.8948	45.3999	33.6201	35.7653	30.4199	101.268	37.6885	35.0658	30.173
593	7.912	213.173	236.162	34.0811	33.4666	39.7175	67.4717	25.4858	12.7524	21.1861	14.3119	25.9706	39.3776	13.3595	18.3981	9.71249	16.0495	23.6966	14.6045	11.7416	17.2162
594	11.301	213.209	214.216	7.49082	8.24775	7.34401	7.76688	4.57881	4.54944	4.90005	8.98645	6.33192	7.90982	5.24894	5.6569	6.41501	5.61336	4.70928	6.78496	4.80702	3.67216
595	9.088	213.246	214.253	5.4484	4.7937	5.39308	6.32793	12.7461	2.6352	4.00798	4.11683	8.03679	4.12734	3.61402	3.17439	2.5167	2.54779	4.23691	3.23085	2.97094	2.64175
596	0.862	214.081	215.088	13.4977	12.8516	13.4875	10.4303	29.8027	6.82369	13.3914	14.7689	6.651	14.8857	17.0446	10.7655	5.74031	8.33237	31.5888	10.7518	9.92503	23.812
597	1.442	214.096	215.103	40.1398	47.6003	33.5015	6.09582	111.678	67.5889	15.7434	8.0537	14.7226	4.94397	13.8773	30.8395	19.2601	11.0308	103.03	8.9384	32.7168	64.5752
598	3.812	214.096	215.103	18.2634	15.854	22.2504	5.65459	78.8608	30.7106	5.56637	2.6718	4.96199	0.720496	12.5428	20.5448	3.94456	5.79028	71.4034	2.26199	15.4304	31.8765
599	1.551	214.132	215.139	328.859	341.986	348.315	75.1194	968.147	694.607	230.03	91.3524	127.35	60.3396	367.928	232.909	162.79	110.784	502.888	63.4687	236.173	419.981
600	1.065	214.132	215.139	30.3364	34.019	26.5058	5.70131	103.262	50.4692	5.04319	8.11518	7.10866	5.70696	27.0939	21.1295	22.9939	7.30494	15.111	5.01858	13.4958	22.8558
601	8.852	214.157	215.164	6.04859	6.01043	6.28651	1.0523	1.45728	0.845764	48.0304	0.520876	0.432002	2.8142	1.27796	5.63201	0.49828	3.7422	17.609	0.510106	0.664436	5.71193
602	8.839	214.172	215.179	6.37426	6.20718	7.73586	4.39325	35.3533	10.6419	5.09559	1.45395	0.505276	0.760507	0.648704	6.06974	1.9217	0.483277	5.77272	1.03947	1.68974	7.4545
603	0.957	215.056	254.019	127.827	138.976	192.65	177.932	111.594	124.644	276.328	148.544	332.237	185.807	230.999	282.957	242.095	293.354	94.3659	169.647	165.453	79.3241
604	7.392	215.189	238.178	21.1674	16.5435	17.0882	29.0594	20.973	13.6238	8.12892	20.5027	23.8353	20.7974	30.4623	13.0278	13.5865	10.5342	14.2351	27.4532	18.8877	12.6614
605	3.891	216.075	217.083	47.3792	38.0287	59.3071	14.8057	107.878	76.8543	25.5691	20.6673	22.1091	3.64954	61.9701	42.6687	27.4917	31.6963	81.1854	10.7043	36.2341	50.4277
606	6.52	216.111	217.118	12.0959	10.9779	10.8954	4.0404	13.4372	17.5878	4.76943	3.45824	3.20967	1.32229	5.77738	13.5712	7.40918	6.73394	23.7909	1.42712	8.36814	15.5744
607	1.499	216.111	217.118	37.6008	29.7689	32.6893	15.4782	33.0029	33.7406	36.6975	17.37	47.7586	67.1045	85.4438	64.3351	37.9769	22.094	17.1957	64.3356	15.6372	24.9097
608	0.998	216.111	217.119	66.5912	63.8717	61.231	19.9997	117.966	113.394	50.8264	26.9099	26.4017	33.5028	98.0273	43.2684	42.1908	26.4926	107.788	28.6472	37.7028	80.4464
609	0.995	216.122	217.13	52.0732	63.5499	64.9721	62.2732	32.3671	34.8142	152.99	99.3865	58.711	195.448	69.02	79.8953	30.3712	89.0917	19.4577	189.365	38.3522	16.816
610	7.66	216.147	239.137	3.35394	3.02439	3.16245	7.41183	4.443	1.58043	2.08435	2.30304	2.61313	2.63597	2.0575	2.60549	1.7035	2.00307	1.33118	2.693	1.39925	1.42791
611	1.758	216.148	217.155	120.32	110.943	126.512	18.1366	501.127	390.574	27.7331	23.308	18.829	11.7454	31.6226	77.4104	67.511	13.7106	215.907	8.29105	36.2713	76.6205
612	11.556	216.188	217.195	18.7221	14.6476	20.4127	1.76615	4.33689	2.08094	150.76	1.73518	1.58266	20.029	3.30822	9.75083	2.08152	15.5312	45.2009	1.84867	2.10655	3.84125
613	1.054	216.931	217.938	28.5847	30.0214	26.6697	36.8368	15.7059	18.7788	7.97565	39.0181	25.2293	27.9599	33.7823	31.0538	42.1638	33.128	7.11313	42.0033	26.5829	18.9012
614	0.927	216.931	217.938	81.2514	79.3044	80.7704	107.582	39.0644	85.0912	101.708	105.216	72.508	109.515	108.028	88.1732	100.79	96.4671	57.8485	97.1881	92.7988	68.1828
615	6.697	217.114	218.121	40.3005	38.0903	51.8138	122.417	91.2787	17.4186	31.2298	25.3974	25.1775	34.0226	18.9451	18.0605	19.7907	20.9395	22.6833	26.6505	14.6461	19.9691
616	1.044	217.132	218.139	33.6978	36.8717	38.0427	26.1156	20.2076	19.2331	53.2686	39.1156	83.0576	30.1474	34.1859	35.6138	72.5187	17.4176	25.0299	35.2718	6.23427	27.5239
617	1.577	217.132	218.139	117.848	137.135	124.823	85.729	45.9226	83.5018	356.218	127.777	338.798	84.4018	126.549	128.394	223.466	72.6285	125.571	96.1119	41.3598	103.647
618	0.834	217.143	218.15	55.1939	56.5998	65.0942	7.84571	254.531	125.975	8.50292	8.39472	4.49531	2.07372	8.60405	41.0803	11.4408	3.4709	348.054	1.90979	20.8118	102.52
619	6.504	217.204	218.212	235.527	218.645	288.461	555.617	327.838	87.3638	107.693	119.533	141.552	164.675	106.997	128.596	122.147	123.59	106.03	142.369	133.559	92.3403
620	0.84	217.977	218.984	8.69538	7.56458	7.46502	7.72743	8.49203	2.90188	14.7158	11.0981	6.10396	11.9225	17.3212	10.4783	3.74892	14.9758	15.3242	6.09048	8.98709	18.4859
621	4.771	218.073	219.08	13.3419	12.0085	14.3783	2.38216	46.9745	42.9618	4.36269	2.38931	1.82251	1.65526	4.60038	18.1231	6.22556	1.44273	27.4099	3.0992	9.71408	15.9946
622	4.405	218.073	219.08	10.0123	9.88151	13.7793	3.10991	33.241	16.4026	4.45775	1.88371	3.50473	0.406963	6.73705	9.48187	5.26057	2.91424	29.5499	0.401643	9.63907	22.9444
623	4.317	218.088	219.096	3.92376	3.24298	3.87083	7.89223	0.823023	0.788782	0.302613	6.52647	15.831	0.345826	0.348005	0.410612	0.403741	22.2397	0.650952	0.325271	0.43828	1.31701
624	4.453	218.091	219.098	2.88585	2.64679	2.83303	1.82073	10.7963	5.4569	1.4309	1.37066	1.31567	1.10136	2.37436	1.83456	2.06137	0.824307	3.26559	0.966956	3.28498	2.7789
625	1.002	218.127	219.134	162.301	166.284	156.228	206.218	360.919	236.327	152.99	192.037	106.688	183.993	140.537	131.235	116.86	71.1732	189.277	147.144	87.4257	130.219
626	2.116	218.127	219.134	80.86	81.0841	79.2954	7.93621	336.941	257.4	27.0387	12.75	13.4664	10.7212	30.7082	39.6005	45.0453	7.09574	119.082	7.47427	17.8104	36.9439
627	2.45	218.127	219.134	109.537	114.331	123.49	28.5255	416.195	312.473	16.9286	20.109	11.5728	12.9927	16.7812	90.2101	46.2054	13.3045	292.275	10.6184	59.8287	121.644
628	12.195	218.204	219.211	416.67	463.511	493.59	27.4324	126.987	62.5219	2251	16.8486	36.3538	189.755	106.061	391.397	21.3112	297.159	1189.79	59.0781	108.136	319.803
629	0.894	218.929	257.893	73.8332	59.3216	65.1143	87.0208	26.2437	39.5277	143.501	104.298	94.8987	89.8886	85.0536	78.1108	64.7201	65.3079	131.468	75.3788	63.0862	12.2293
630	1.459	219.074	220.082	78.032	99.0967	80.3719	116.719	74.3574	79.4706	122.537	221.36	102.492	138.813	67.4103	109.533	183.61	79.8784	40.8805	180.843	62.461	45.1117
631	1.052	219.075	220.082	13.8788	15.2978	14.4342	18.0523	8.88536	16.0098	27.7027	23.6578	18.7661	7.53589	12.5726	21.8593	20.0074	13.2073	13.5176	24.2786	6.70706	9.534
632	5.173	219.082	220.089	1909.19	1730.09	1869.57	776.439	1127.86	761.521	852.365	1897.04	1308.73	2680.25	1311.76	1101.44	2543.06	917.691	3535.69	5689.27	1026.36	3919.93
633	2.315	219.111	220.118	872.914	891.175	830.943	904.415	751.473	784.413	654.415	1503.05	1253.37	1426.99	826.846	634.666	755.898	996.125	483.538	1257.36	757.981	690.68
634	0.801	219.851	220.858	17.7145	16.4176	18.9704	28.9141	8.53195	31.2783	7.86697	16.8222	22.3219	19.8322	8.58609	14.1872	36.0898	16.4855	6.27529	24.2918	19.8303	4.15596
635	1.532	220.089	221.096	10.4015	10.6613	12.3947	1.96723	38.6661	27.7292	1.22816	1.34617	1.14297	1.24159	1.57674	7.08301	5.47435	1.10063	29.0613	1.35854	3.40182	1.12865
636	5.536	220.103	221.111	23799.1	23305.7	24052.7	22814.9	14944.4	18731.8	10344.1	48583.8	42044.6	38672.4	11795.9	11109	33206.8	30313.4	29933.5	36733.2	13804.6	23750
637	4.095	220.158	221.166	6.8447	6.53705	7.05664	6.76485	5.18517	3.9977	4.06773	7.84136	5.18128	7.13747	4.83883	4.73655	5.21851	4.35305	3.00753	7.21587	4.26066	4.14668
638	0.954	220.179	221.186	365.464	447.366	342.169	489.249	297.899	521.921	366.634	442.19	356.898	415.825	673.723	491.921	537.904	573.956	245.609	290.297	505.517	263.929
639	12.453	220.183	221.19	18.4272	19.0652	13.2473	9.41795	9.01777	12.1493	26.5767	13.7384	16.7565	19.5061	13.5436	16.1287	15.0651	15.1203	16.6914	15.6189	13.073	13.2151
640	12.993	220.219	221.226	18.168	15.6199	15.6783	5.06284	9.12399	7.09621	30.5694	0.280289	5.63886	14.5579	10.1999	16.0206	1.32491	16.1269	24.1087	4.37879	10.3063	13.7256
641	1.776	220.989	221.996	4.93922	5.20226	5.48124	6.42078	1.15005	3.26894	3.13214	7.39018	7.12487	3.40441	7.9791	2.86555	2.26908	6.38965	4.39793	7.04534	4.32852	5.28186
642	0.942	221.022	222.029	1519.87	1965.99	1394.83	1400.25	980.871	1748.75	2123.91	2779.26	1269.18	2327.13	2103.48	1685.34	1770.82	2080.55	902.26	1966.38	1507.8	1041.48
643	1.05	221.022	222.029	406.837	376.101	427.174	385.306	264.549	349.313	183.639	7.04094	262.283	535.545	457.368	504.932	514.954	491.241	81.7232	628.048	315.331	305.115
644	4.276	221.073	244.062	14.2371	13.4611	14.5645	21.4362	11.5829	15.8323	15.9391	22.7028	19.5729	10.8872	16.4024	15.9936	15.121	13.0762	14.1749	11.1622	8.88247	12.0066
645	0.804	221.849	222.856	10.5777	7.31546	12.0542	19.3501	5.28621	20.3767	6.12998	11.1524	15.802	10.2847	4.98396	9.56826	23.5344	10.2406	2.40837	16.1577	13.6704	2.30223
646	0.82	221.899	222.907	74.812	74.2651	85.9171	100.331	54.9001	78.2306	73.6822	82.6519	84.8516	84.6633	71.1793	72.6571	102.28	86.0389	65.828	89.9378	88.6813	58.8647
647	0.927	221.981	222.988	239.924	235.629	228.893	310.489	265.835	314.334	191.807	393.116	281.073	482.5	134.195	222.57	213.189	256.819	174.391	349.029	212.878	139.217
648	0.9	222.018	223.025	139.67	141.271	139.722	132.072	253.473	173.582	127.913	127.476	88.4052	212.844	121.819	142.228	73.3922	99.149	209.197	169.049	131.95	133.684
649	5.172	222.082	223.089	75.8275	70.3814	74.5342	29.4396	46.5808	30.6425	32.6418	88.859	56.7641	116.107	55.3637	41.8332	104.174	37.1978	149.959	230.979	42.3119	166.973
650	3.549	222.101	223.108	186.958	146.197	187.778	97.181	451.604	438.228	70.0955	40.8527	33.6165	29.4592	79.1599	236.634	214.707	72.4997	392.085	18.8149	88.8181	226.305
651	4.59	222.147	245.137	191.323	131.51	150.194	193.404	106.496	131.669	123.827	226.457	184.038	267.244	91.9389	196.112	175.292	186.088	109.922	168.162	167.863	139.509
652	0.921	222.939	223.946	91.1057	93.78	74.3327	124.226	35.5293	65.38	114.685	118.836	94.3983	63.4174	155.374	63.3236	95.8537	75.4171	154.698	41.0746	82.6793	93.0279
653	0.844	222.982	223.989	16.0212	16.8336	15.8905	15.2228	16.4002	15.0928	22.266	16.8935	15.4705	17.1039	26.7788	15.8958	10.6725	20.4681	24.3857	16.4181	18.7643	25.4606
654	4.519	223.023	224.03	3.9788	3.86017	3.5812	8.23946	0.795794	1.67303	9.0626	22.2273	6.98543	15.1255	4.21944	5.45956	6.91383	3.89149	2.35237	7.50103	1.25836	0.991207
655	5.045	223.077	224.084	176.516	175.256	185.683	712.475	99.0835	101.822	109.469	375.714	298.846	147.056	32.0898	24.3378	27.3348	483.406	52.1437	56.6614	14.603	378.929
656	12.45	223.194	224.201	54.4258	65.5841	65.7791	40.9111	28.395	38.872	37.6194	52.5712	51.9075	59.6098	45.3797	44.7797	51.2926	43.7166	39.1777	54.7065	44.7247	28.6965
657	1.778	223.992	224.999	14.2015	10.1469	11.9865	18.6323	3.66028	9.99292	10.7371	17.8155	18.696	14.8196	16.3232	8.31683	4.87166	16.659	12.8516	14.4359	9.82619	12.3006
658	11.165	224.214	225.221	8.31835	7.34633	6.96636	5.19467	3.62591	4.8192	8.87637	6.76588	4.54088	8.66685	5.5061	5.44414	5.82627	7.64044	6.97541	7.81005	4.02787	3.3876
659	0.822	224.897	225.904	12.4729	11.4052	11.9847	13.781	6.9127	10.7133	11.7705	12.1658	11.6744	12.4888	9.05598	9.81992	15.943	13.157	8.2828	12.5598	12.9887	8.89608
660	0.937	224.963	225.971	20.1474	24.7487	20.0663	21.8005	18.4452	23.6017	16.9356	29.8805	22.3145	54.7016	13.3809	21.9732	24.6824	23.9418	8.39666	45.8013	18.0909	11.3328
661	1.001	225.075	226.082	22.8569	30.8735	23.7228	35.5917	14.508	19.7562	34.5109	48.2705	39.7885	52.2142	53.6433	42.8334	46.3813	26.9973	22.2351	39.5939	40.4525	44.2253
662	2.35	225.119	264.082	17.714	16.9339	18.9904	20.7092	10.3952	12.8658	21.0159	37.0649	13.5234	36.2084	18.1084	16.8797	15.4677	20.6133	11.0655	12.4876	13.8634	11.6723
663	6.217	225.137	248.126	2.21378	2.37952	1.87613	18.4281	5.5945	0.81097	0.611089	0.855661	0.940942	0.706782	0.61456	0.648674	1.04674	0.52597	0.602939	0.721588	0.882553	0.460324
664	13.575	225.173	226.18	2.68173	3.25069	2.27988	18.0448	2.85019	0.440348	0.0817302	0.0868488	0.270964	0.591564	0.18268	0.648235	0.171764	0.411108	0.0774495	0.303254	0.242905	0.0730583
665	13.659	225.173	226.18	4.06734	4.69339	4.79857	22.1953	5.07298	0.440348	0.30881	0.0997545	1.58466	0.591564	0.568201	2.2852	0.519346	0.411108	0.36269	0.303254	1.41074	0.562364
666	0.824	225.895	226.902	31.7417	30.7214	35.8508	42.7665	22.6522	37.6059	29.0167	35.4207	37.4067	34.0486	30.8915	31.9668	39.6283	41.5725	26.3984	36.9343	40.9798	25.8539
667	1.306	226.059	227.066	108.696	126.084	127.843	116.007	84.9037	119.319	144.153	141.153	156.653	153.866	120.781	137.997	151.929	118.425	70.0994	148.835	93.2923	87.7128
668	7.557	226.132	227.139	21.5153	14.9319	15.4121	23.0518	18.4803	39.0435	8.69522	36.0706	20.4586	36.5612	6.10252	13.6664	6.87841	27.8407	5.85316	82.9407	15.7834	2.87891
669	8.823	226.157	227.164	20.4099	18.5797	22.4757	2.1009	11.09	3.61893	125.59	0.852365	2.11019	7.32553	2.86164	18.7615	0.76692	20.54	67.6727	3.13467	4.5287	24.8387
670	1.252	226.941	227.948	3.44776	1.7322	1.85554	4.32704	1.26673	3.7186	0.889588	2.21462	1.76943	3.26013	0.951504	3.42801	0.91078	1.51642	1.08545	3.41259	1.93724	1.44397
671	1.428	227.127	228.134	41.0846	56.9743	41.5401	7.46143	205.661	131.103	25.375	6.85437	3.03726	2.67203	22.4097	38.9008	35.6217	4.68016	109.841	2.73561	24.2588	47.7467
672	6.966	227.152	250.141	10.6888	11.664	11.3902	122.718	28.3491	0.651705	0.468492	0.544783	0.651205	0.572585	0.470708	0.506758	0.620225	0.40155	0.712303	0.824977	0.549562	0.537054
673	8.076	227.189	250.178	5.04158	5.74021	6.07029	3.4359	2.58856	4.23575	2.57908	4.55771	4.13619	4.15258	4.50559	3.92978	2.5486	3.5099	3.01244	4.01997	4.60785	2.81567
674	8.573	227.189	250.178	202.676	201.22	219.37	378.997	136.411	88.4974	148.076	101.317	176.471	246.203	108.359	142.533	82.97	93.4349	163.615	108.339	97.726	110.092
675	11.913	227.225	228.232	2653.58	2545.78	2688.92	1990.66	1327.38	1604.1	1729.15	2300.32	1897.83	2363.16	1807.92	1901.03	1962.17	1733.87	1664.05	2630.29	1772.71	1265.47
676	5.6	228.111	229.118	32.9235	28.7876	30.9262	5.62068	91.1225	71.3836	11.1007	6.48374	9.63246	5.96053	8.7771	28.829	9.03651	4.1883	79.0138	5.81121	11.8971	43.3258
677	1.483	228.111	229.119	100.053	123.646	115.446	28.1568	371.011	236.841	51.3126	27.246	27.8984	13.7133	65.6749	75.4061	70.1943	29.7052	237.058	17.5807	79.4203	152.147
678	8.114	228.118	229.126	47.9815	53.4251	64.4141	115.329	92.894	16.6174	10.3479	24.7923	23.6745	32.0365	13.3754	12.1661	17.3598	21.1565	19.4632	28.9693	11.897	17.6183
679	4.616	228.13	229.137	9.86433	11.4302	10.421	39.063	18.5642	3.07831	1.90169	4.2175	3.789	4.16296	3.23714	2.91031	3.59433	3.61436	3.95599	6.7485	3.45562	3.95928
680	1.003	228.148	229.155	79.0384	69.265	66.3563	78.3059	63.2976	94.6011	54.4319	57.6108	53.8885	50.0351	65.3387	53.1015	85.8154	40.0525	88.7265	77.4744	55.5296	86.7267
681	1.489	228.148	229.155	29.8142	15.4339	26.1861	40.7324	15.7435	16.5697	43.8392	21.4717	25.605	18.3048	27.5079	47.07	38.4248	25.4537	47.5767	28.4694	23.6628	36.7514
682	0.843	228.148	229.155	115.455	117.255	128.235	102.059	84.0993	251.487	125.769	251.492	132.964	218.022	161.736	82.8438	158.091	70.5063	107.792	172.993	112.037	152.551
683	3.388	228.148	229.155	619.876	587.928	598.821	192.458	1909.51	1272.82	347.537	230.422	202.918	120.677	601.492	388.142	383.526	162.88	976.177	98.6912	420.616	758.939
684	2.757	228.148	229.155	69.0331	60.5136	61.7331	6.85689	213.615	150.95	37.3171	10.1887	13.9034	8.48644	49.6935	37.567	29.6437	9.23567	146.437	5.65834	29.067	82.8888
685	3.776	228.148	229.155	260.439	245.936	287.748	209.414	847.081	404.557	292.723	216.713	95.666	104.457	254.649	247.859	131.417	99.7938	411.287	90.4335	205.614	275.798
686	9.527	228.173	229.18	1194.06	1065.78	1110.44	41.7046	527.682	185.206	7055.44	21.343	106.42	454.159	176.128	1442.2	35.4269	1131.22	2662.09	178.515	370.739	1217.21
687	11.956	228.209	229.216	14.1983	14.9782	11.7866	0.40886	5.64469	3.24244	72.6082	0.255891	0.434973	6.04404	3.44957	17.9855	0.503375	13.2266	43.3049	1.51255	4.06791	14.8029
688	0.93	228.973	229.98	85.5274	55.2885	77.9512	115.678	66.6755	71.3125	85.4245	154.802	140.617	154.958	71.9845	72.1584	77.7412	67.7855	104.352	99.9885	50.7563	49.2188
689	4.616	229.114	230.121	14.9355	18.1411	17.3455	56.8393	32.0165	5.38041	3.15521	6.38706	5.28536	7.0507	4.47878	3.9688	4.92319	4.99635	18.6906	10.2536	5.36352	5.77883
690	8.731	229.241	230.248	682.31	674.599	728.821	1809.22	1098.83	345.075	349.921	429.241	459.023	473.209	367.459	365.514	307.935	351.613	345.251	477.691	343.907	280.837
691	1.406	230.077	231.084	85.1191	90.6496	59.9231	152.59	63.5734	93.1111	63.1322	173.702	113.033	298.807	22.7534	83.5164	64.3812	34.0231	24.939	324.985	32.2634	9.94715
692	8.292	230.163	253.152	1.17198	0.937269	1.0013	3.02237	1.68443	0.604125	0.608734	0.572103	0.546863	0.815095	0.666567	0.509065	0.656193	0.523073	0.596005	0.695894	0.497305	0.593866
693	3.503	230.163	231.171	166.421	136.588	165.235	26.0978	602.787	601.406	30.4154	14.6011	12.1406	7.24973	28.7594	147.152	85.9209	13.864	383.734	3.85848	30.8471	118.253
694	2.924	230.163	231.171	77.0705	70.9339	76.8017	8.49423	330.468	236.028	27.8326	4.29954	14.4859	5.76946	31.2669	45.447	28.1139	8.02788	136.565	8.21758	22.8622	53.4456
695	4.066	230.164	231.171	143.271	127.727	142.484	28.2848	750.166	437.464	15.4443	27.4144	8.13518	4.92512	17.4667	122.591	53.2128	7.49709	324.98	5.75413	45.7409	125.209
696	1.858	231.076	232.083	32.7826	34.3401	37.4157	32.6202	10.6775	19.5116	28.8094	49.3498	44.1039	54.8193	48.8666	41.5769	48.3919	36.6602	12.3449	64.8751	46.7291	26.8954
697	1.42	231.122	232.129	33.3662	47.7494	35.2883	4.41282	150.456	75.3961	10.4085	3.42583	4.40298	2.73254	11.4844	26.421	16.0259	2.02775	115.171	2.79756	19.2455	61.3386
698	7.43	231.129	232.137	246.731	256.017	316.603	623.771	521.165	86.5516	71.5186	139.003	112.59	175.572	62.9961	57.7258	89.7892	103.079	97.0269	165.312	53.3218	86.6182
699	3.044	231.147	232.155	273.685	238.946	266.176	322.696	91.7156	250.327	281.18	326.215	303.927	301.944	245.484	251.926	283.723	275.169	242.055	161.373	110.373	349.374
700	7.928	231.183	254.173	7.22772	7.31432	9.35017	19.2485	7.83519	2.66409	2.05558	1.25217	4.7881	4.86106	2.0648	3.51389	2.43017	2.12385	1.98752	1.60668	2.06546	2.04316
701	0.926	231.952	232.959	40.99	34.1714	34.2576	24.5854	20.8116	22.5673	32.7219	49.7783	40.3229	42.3489	76.9162	67.3812	30.4534	79.0622	24.6606	57.8034	48.6727	42.7416
702	1.314	232.052	233.059	29.7216	35.9184	36.7434	38.0998	30.9715	93.4762	17.9127	13.8482	31.9774	87.5452	3.80505	3.61112	5.6685	3.58048	25.7287	47.8708	113.189	2.87334
703	5.479	232.085	255.074	4.65801	3.57496	4.39279	4.84617	3.33579	3.82463	3.03894	9.86626	3.8146	22.5044	1.6065	3.65639	5.47744	4.67602	3.27816	16.9683	2.62334	1.90261
704	1.496	232.106	233.113	130.653	128.594	134.407	88.2892	238.754	215.512	73.3609	43.0098	68.3205	13.8492	91.6182	115.671	73.7213	82.5285	278.689	22.221	174.438	258.692
705	1.377	232.143	233.15	64.0906	90.2383	70.5582	12.2914	312.189	185.999	23.5954	22.9975	18.8548	5.91357	40.7115	39.6019	35.16	7.50461	142.655	7.50312	21.5115	50.0427
706	2.345	232.143	233.15	45.6197	43.2252	43.1859	2.91275	214.959	170.473	9.19557	2.37897	2.74263	0.931812	6.69888	30.6231	21.4621	2.43323	83.5347	0.741236	7.47252	19.7939
707	2.733	232.143	233.15	123.447	105.95	111.091	12.1489	423.312	390.6	9.07992	9.19399	5.71971	3.52929	7.88655	107.273	27.7831	5.2883	301.49	1.49763	31.446	91.4326
708	10.967	232.219	233.226	3.85772	5.30183	4.93024	14.8403	8.18339	1.95175	3.39979	2.30717	8.72445	2.85452	2.4819	1.58176	1.36745	2.0651	2.38398	8.80994	3.93247	2.53314
709	11.842	232.219	233.226	11.4828	11.9112	9.32812	1.4114	1.942	1.82713	59.1859	0.970981	3.33611	10.6842	1.32675	11.1775	5.24961	4.94169	18.8198	7.20296	2.36948	3.65324
710	12.705	232.219	233.226	17.5169	14.435	15.2196	2.69802	6.15222	3.30446	68.6744	2.70772	3.00984	10.5866	4.53967	21.9068	2.25391	16.1999	28.8514	4.80254	6.60926	11.6312
711	11.337	232.219	233.227	3.23572	3.71332	2.71309	9.02116	7.42274	1.83867	2.04932	1.65204	8.72445	3.29327	1.98727	2.00899	2.54514	0.885664	16.4515	8.80994	1.09196	2.36038
712	4.067	233.127	256.116	3.82625	3.30157	3.9671	4.50324	2.57179	3.21601	3.26376	8.23735	6.14214	9.4264	3.11351	1.95727	3.82247	2.72006	2.6253	8.88371	1.71387	2.03854
713	6.704	233.199	234.207	17.4798	16.0538	26.9521	82.4518	45.5382	4.46504	6.10176	4.74076	5.57834	5.97267	3.68329	4.79098	5.04194	3.98833	4.35815	6.16562	5.14622	4.51677
714	0.804	233.849	234.856	31.5662	29.2992	33.0245	52.6454	16.9965	61.3246	15.3468	31.9119	41.8941	30.0325	14.1051	28.5367	64.7365	25.4182	12.749	48.2013	40.1564	8.70617
715	1.63	234.068	235.075	10.7387	15.1348	12.3901	15.1952	12.3615	5.12958	3.02638	25.4557	13.1289	12.7677	7.82307	7.98467	8.26853	9.47658	8.08624	23.6264	12.8149	9.20043
716	7.901	234.083	235.09	3.92493	3.38099	4.30451	21.8259	4.13334	1.748	1.22375	19.9031	6.40779	1.04701	0.916593	1.09857	1.08932	6.39719	1.51853	1.06366	1.08186	10.1925
717	0.981	234.085	235.093	19.5254	24.4401	29.8474	27.4099	24.5498	19.3115	12.002	11.3839	13.9222	21.3941	7.91081	13.3297	14.8445	5.33471	47.2998	28.1406	34.8623	26.4028
718	0.984	234.158	235.165	272.183	285.495	251.612	329.529	187.456	224.553	174.936	193.408	227.702	165.885	543.007	368.536	358.908	657.826	98.2544	146.437	349.528	134.622
719	13.003	234.162	235.169	2.85568	2.42441	2.39648	4.96873	2.09191	4.15659	1.04109	4.91016	3.55517	2.593	3.85292	2.88656	5.93922	2.66172	1.47064	2.99114	4.02545	3.83
720	0.822	234.931	235.938	20.1339	19.6379	21.4802	25.2632	14.2169	21.3712	18.1974	22.1934	20.0857	18.8543	18.6754	19.4478	24.7085	23.5685	16.4496	23.9218	24.9784	16.0235
721	0.804	235.846	236.853	31.5662	29.2992	33.0245	52.6454	16.9965	61.3246	11.8825	31.9119	41.8941	30.0325	14.1051	28.5367	64.7365	25.535	12.749	48.2013	40.1564	8.70617
722	0.927	235.985	236.993	271.986	298.279	275.911	204.708	144.91	259.438	328.391	167.619	272.462	189.738	513.982	256.71	352.12	323.477	255.41	117.841	302.604	434.166
723	0.862	236.025	237.033	11.2535	9.9446	10.8542	10.9697	24.6766	23.6159	5.05742	7.38027	6.75856	3.69997	4.99254	8.93928	6.70819	5.88992	26.5331	4.19372	11.7457	10.3271
724	6.088	236.098	237.106	9.1366	10.071	10.7902	43.5413	1.83593	6.15142	0.680899	36.8113	55.4307	4.36373	0.729883	0.583809	0.980994	47.4426	2.31535	0.991579	0.925086	3.80482
725	4.362	236.099	237.106	130.325	124.072	135.162	667.007	14.7712	39.4465	1.08396	289.446	466.6	18.8093	0.521343	1.07209	1.43397	601.198	4.37878	1.25244	0.995383	57.4367
726	3.714	236.117	237.124	29.8917	29.5441	30.3057	5.14152	155.388	74.6954	3.37872	5.15723	1.86115	2.62572	4.67344	24.0608	8.48094	2.52087	94.5462	2.04916	6.30013	21.8632
727	12.195	236.214	237.221	851.711	855.34	920.228	77.0114	299.011	144.992	4389.49	38.121	85.7591	427.128	238.315	736.959	48.4282	727.156	2316.76	145.361	240.125	721.935
728	12.946	236.214	237.221	11.36	9.97675	11.1228	5.00423	7.10703	5.6191	23.5491	6.4926	10.7659	16.5875	7.72615	11.3739	5.82821	13.391	24.6981	11.2994	8.52923	4.47512
729	1.066	237.038	238.045	57.4438	43.7464	50.3108	33.7703	28.9228	37.3785	55.5836	38.4186	79.5549	48.1255	82.7919	76.0565	64.1257	47.3839	27.2666	30.7264	42.3248	82.7432
730	0.938	237.038	238.045	104.418	165.821	154.395	146.044	56.0532	109.154	245.816	130.233	266.478	75.1535	194	205.809	109.712	184.001	160.095	88.61	131.896	131.079
731	4.209	237.056	238.063	1.303	1.06164	1.22315	7.48996	1.10122	0.905262	0.432779	3.85494	3.67253	0.675824	0.536894	0.499497	0.560774	4.49167	0.998427	0.529076	0.529154	2.36382
732	5.173	237.092	238.099	11217	10513.7	11260.1	4863.23	7074.64	4808.54	5108.64	11163.3	7853.32	15896	7807.99	6446.54	15393.7	5790.95	21035.5	34893.8	6090.46	22801.9
733	5.813	237.1	238.108	44.3302	44.5713	46.3292	69.3896	67.4812	64.4264	51.6475	84.3491	55.4715	40.7827	46.6537	34.3029	43.1002	32.3931	40.0718	35.2284	19.7384	25.7912
734	0.797	237.147	260.136	5.01238	4.97066	4.71839	3.42793	1.90625	7.98727	9.07345	3.23226	1.62273	1.23612	7.31248	6.00733	5.27438	3.93238	4.19806	1.4151	3.9865	6.37986
735	0.818	237.877	238.884	29.6712	33.3053	27.0517	38.9343	27.3188	40.6176	20.9999	31.3955	34.2966	33.7579	25.2591	32.6863	37.1788	31.286	19.8054	39.4008	42.4549	17.3313
736	1.571	238.096	239.103	25.6574	32.2588	45.5359	5.68242	104.88	68.1317	4.07466	6.48338	2.23508	2.27598	3.90231	15.8586	9.60184	3.73095	100.401	4.10014	21.9062	38.4209
737	6.295	238.132	239.139	6.30231	6.46308	7.37875	6.53348	7.33147	5.47823	4.28111	11.8024	16.5019	17.5154	4.2874	6.31788	4.51719	7.57961	0.926967	20.4976	2.26685	0.995211
738	9.049	238.205	261.194	27.5179	26.9111	30.3414	19.7621	13.672	18.5014	19.9008	28.7137	21.609	26.7337	19.8388	21.9443	21.927	19.1991	17.6238	21.5298	19.0847	16.8828
739	12.996	238.23	239.237	146.421	134.665	127.57	35.9051	51.863	40.0668	251.202	10.684	36.9013	123.145	82.4421	144.557	15.8393	145.3	218.989	46.3229	83.4437	120.845
740	3.636	239.071	240.079	6.15533	4.83979	5.80234	23.6663	1.58043	1.94099	2.03809	14.812	6.62493	2.69346	1.80606	2.28519	1.80393	16.5974	2.37991	1.86263	1.40648	16.7547
741	4.754	239.071	240.079	16.8948	15.1398	15.9154	81.0358	8.42077	8.66613	1.86412	51.0494	20.861	11.8565	1.76592	1.94843	3.2519	54.9757	1.36196	2.87312	2.30328	33.4234
742	3.971	239.072	240.079	5.05088	3.29674	4.08692	16.5541	0.860602	2.17454	0.369982	9.73963	6.46241	5.91466	0.403078	0.401946	0.434941	11.416	0.797218	0.316386	0.396055	8.05625
743	10.356	239.092	240.099	108.893	68.8513	71.6988	72.1735	88.1201	60.2248	98.1124	52.8615	148.486	153.666	80.8071	121.813	90.408	118.597	61.1975	76.0779	88.925	57.1041
744	10.732	239.092	240.1	246.328	177.702	192.956	160.687	157.347	176.69	143.625	120.584	143.078	211.091	225.553	46.4721	248.136	238.162	203.363	104.199	218.422	145.219
745	15.545	239.092	240.1	34.1566	28.3117	26.2656	28.9575	40.1267	41.7416	25.8119	26.4338	30.8068	23.0014	36.5241	28.1508	23.5269	26.1825	20.0348	14.9212	23.9535	33.9611
746	13.219	239.225	240.232	23.0457	26.1231	27.9678	26.0008	17.1137	20.8105	20.7283	29.5681	1.96128	31.337	16.4788	1.41136	26.8951	23.3502	23.8304	32.4319	24.5174	3.48899
747	14.296	239.225	240.232	1.43375	2.36907	2.04408	1.60131	1.22223	1.50633	1.50513	2.17029	1.86315	2.3856	1.53127	1.86634	2.01632	1.56075	1.54618	2.03515	1.76857	1.87189
748	13.213	239.261	240.268	6.36004	7.44607	7.9088	7.28524	4.58616	5.74152	1.88232	8.66038	7.43549	6.92164	6.6061	6.58768	7.10579	6.69466	6.42774	7.58201	6.89363	5.19205
749	0.804	239.841	240.848	11.0426	11.1795	12.8725	19.2874	4.43633	21.1123	5.57794	11.8783	15.111	12.4779	4.31831	11.3995	21.837	8.89688	4.03309	16.8889	13.7045	2.22199
750	0.821	239.91	240.917	156.935	142.749	161.153	201.101	100.721	151.998	150.094	167.88	160.599	162.386	144.027	152.497	189.916	179.49	133.095	169.788	175.899	114.631
751	0.859	240.009	241.016	13.6462	14.3568	14.9024	18.5772	11.7437	16.3832	11.3269	20.5205	16.4686	18.8284	12.9976	11.5979	14.02	11.4725	9.28476	20.779	17.0774	6.83518
752	5.173	240.093	241.1	494.556	473.173	510.764	215.601	311.351	203.201	228.945	501.022	359.237	730.198	348.37	296.774	695.206	254.942	970.949	1528.39	265.247	1040.75
753	1.011	240.148	241.155	63.686	72.1325	69.1404	99.7769	36.3624	51.9772	64.359	81.5516	63.7901	79.6583	107.795	67.1077	63.8731	54.7377	70.4329	77.6545	69.5901	100.762
754	6.627	240.184	263.173	10.6993	10.357	14.0486	9.02923	5.0873	6.26219	7.5453	10.1266	8.91929	11.8689	8.97677	8.08356	9.07531	8.7246	6.22548	9.05122	8.45964	6.55007
755	0.88	240.911	241.918	39.6399	32.7749	38.0662	28.1142	14.3264	17.2698	78.3231	60.8466	17.6811	42.3685	27.3719	35.3551	30.4136	26.5696	121.987	31.122	31.811	20.8541
756	0.839	240.992	242	11.5355	11.2501	11.6957	9.07613	13.9092	5.53284	18.5085	15.9601	10.6478	15.0943	21.4114	14.7158	8.45866	20.0925	17.7108	13.6341	13.3845	19.9478
757	0.996	241.108	242.115	36.0315	28.197	37.864	92.4357	20.1774	50.6119	34.567	25.1838	60.0786	47.7055	22.9176	26.58	19.8591	54.2344	19.7235	146.532	26.2681	10.0108
758	2.182	241.143	242.15	29.1521	29.1654	25.6052	1.32652	140.981	99.9581	6.09811	1.35148	2.2817	0.973446	6.31348	5.40067	12.0022	2.18858	46.297	1.07026	7.54002	22.1008
759	2.568	241.143	242.15	51.8431	45.2307	45.9428	8.43036	206.768	136.45	5.32896	4.61583	4.74012	2.78165	7.42858	48.0792	14.7032	4.81951	167.899	2.12706	22.7511	62.0897
760	7.099	241.168	264.157	5.46861	5.22629	5.05394	7.2557	5.0353	2.61617	2.93758	4.17136	4.15733	4.22541	2.97777	4.0957	3.37226	2.85042	2.53995	4.3111	2.84933	2.8423
761	4.589	241.18	242.187	8.3385	6.99112	6.82003	1.43444	30.5031	18.0741	0.553735	1.11731	0.892849	0.840476	0.679171	6.15013	0.843094	0.861832	29.9392	0.854906	1.22009	10.4065
762	8.688	241.204	264.193	6.76915	6.98284	7.58417	4.44753	2.41605	5.37739	4.56998	5.92629	15.449	9.36321	6.18858	4.24316	6.83127	5.00118	4.0543	6.17897	6.22281	4.5676
763	9.199	241.204	264.193	6.98872	5.88659	7.46308	7.85518	4.29784	4.44072	4.8518	5.87537	5.54405	8.20466	4.37499	5.20147	4.31112	3.96394	4.9652	5.05262	4.25053	4.55528
764	9.939	241.204	264.193	17.2988	17.1913	17.1124	12.0413	9.23388	11.1145	9.7353	15.1534	12.7521	14.9553	10.9546	11.6027	12.1887	12.6882	9.92548	13.9795	12.6462	9.42228
765	9.054	241.204	264.193	4.95435	4.63925	5.35493	5.12742	2.91988	3.16889	3.94361	4.58064	3.99229	5.53575	3.56373	4.21944	4.38977	3.96394	3.77493	3.75302	3.1286	3.19684
766	12.495	241.241	242.248	15.2545	19.8588	16.6583	16.2398	10.4277	12.9961	10.8868	16.8453	14.7799	14.9634	14.0549	13.0447	15.6974	13.8774	11.0772	16.8645	14.5944	10.5998
767	1.079	242.067	243.074	449.867	415.306	396.157	484.352	327.013	526.666	55.4614	464.419	424.604	92.6444	465.122	495.51	630.238	429.699	367.3	462.94	292.159	303.631
768	6.152	242.081	243.088	7.64164	7.41197	8.11568	5.54121	3.14447	3.79036	3.70171	4.91242	5.70919	5.57899	4.10958	5.77868	6.7334	3.93397	3.21661	6.39262	4.88101	3.75547
769	1.782	242.091	243.098	3.95691	3.27778	3.44882	4.81548	1.11964	2.63835	2.42005	5.2918	6.2259	2.80141	5.66922	1.42619	1.8254	4.83456	2.53123	4.05747	4.04453	4.19544
770	0.848	242.102	243.109	9.26676	8.68186	11.6545	1.65543	35.3979	18.2882	1.00521	1.24751	1.43297	1.12695	2.34218	4.97591	1.6705	0.9922	47.6739	1.18849	5.10348	14.1279
771	4.381	242.114	243.121	6.77731	4.77693	6.33427	6.82756	4.94269	3.70545	4.93672	11.0444	7.63602	12.0582	4.50615	8.27575	4.99571	6.33385	3.65597	6.04236	6.45678	5.69506
772	2.97	242.127	243.134	120.892	109.566	122.434	33.6123	475.22	298.438	22.5318	22.7629	13.933	16.629	34.8122	88.9536	52.6782	24.6056	276.458	7.42483	74.2825	176.058
773	2.509	242.127	243.134	63.074	58.9963	71.1899	9.78593	274.045	159.798	12.7264	8.74208	7.59668	3.58984	2.76636	41.0977	23.9211	8.4181	171.144	2.78276	28.1926	72.3683
774	1.464	242.163	243.171	21.353	16.8986	23.0006	3.02931	105.725	57.8458	3.50993	2.39368	2.64149	3.68809	2.0346	16.7768	1.92161	2.62785	84.8975	2.31483	5.81033	24.5256
775	10.166	242.188	243.196	8.02166	7.64723	9.82826	0.305581	1.97459	0.726785	62.0926	0.469792	0.81072	4.65279	1.48842	9.0709	0.477077	4.16345	24.2829	1.06566	1.67036	7.15335
776	10.109	242.203	243.211	26.5769	32.8446	42.7911	38.7973	35.418	16.0008	26.0515	38.0711	14.0269	14.4927	20.5301	22.4239	18.1341	22.6074	37.7827	21.1745	6.76603	29.3425
777	11.848	242.204	243.211	120.626	111.603	119.755	12.9154	27.7394	24.8425	743.98	26.2098	23.4175	37.9845	30.9168	109.857	20.5884	79.4919	205.029	32.5376	38.1196	60.6891
778	10.967	242.204	243.211	3.67068	3.71203	3.62501	12.352	8.69387	2.33507	17.2855	5.95111	1.68728	1.92278	3.02085	1.63182	1.96536	2.39926	11.917	6.58647	1.61855	1.88964
779	0.822	242.908	243.915	22.855	22.302	24.2553	30.419	15.1757	23.356	23.2587	28.8892	24.8282	23.9473	20.2969	22.276	28.1855	25.0858	20.3961	26.6271	28.8396	17.4003
780	3.614	243.004	244.011	16.464	11.1978	9.95385	19.0622	2.04206	8.22916	28.5871	24.5478	23.5592	28.7772	12.6257	15.341	19.2496	20.9937	8.99421	21.7051	14.179	8.27276
781	0.927	243.004	244.011	81.1229	79.937	74.963	78.5999	47.8107	81.0783	102.714	134.437	65.9976	85.3066	127.61	80.7811	80.815	96.9621	75.5097	69.9318	84.2901	68.7063
782	0.975	243.072	244.079	530.028	540.344	514.821	613.405	384.025	424.643	368.345	1237.91	414.633	1060.15	433.274	737.796	460.62	225.411	356.934	873.359	375.981	492.879
783	0.972	243.086	244.093	15.0385	20.3245	22.3493	25.6679	19.4811	8.90661	17.1115	6.13108	17.6228	20.5676	14.3394	10.5134	8.05778	18.738	14.9737	14.0677	9.50584	21.2859
784	4.024	243.111	244.119	27.6905	25.5566	29.8074	37.4658	33.3772	40.0401	29.5823	40.8363	29.4126	26.9968	26.4803	30.8661	33.9602	18.0206	22.5606	32.1465	28.209	28.5892
785	0.987	243.122	244.129	92.2846	97.447	87.2466	27.1879	154.225	146.721	88.4872	71.297	54.6571	76.0486	120.84	51.938	63.5718	56.4421	123.197	54.2332	72.4805	88.6204
786	7.728	243.129	244.137	41.613	43.8433	54.5306	72.457	88.5502	13.8028	14.3492	22.0385	14.1096	21.3379	13.6259	10.168	17.7229	20.1892	21.0891	23.7203	9.32763	12.3313
787	4.218	243.148	244.155	18.0768	18.9013	20.26	37.9266	13.9226	29.6801	31.8101	26.6829	36.3125	17.1453	18.5612	19.7259	30.5508	9.03011	9.83167	34.1869	15.0956	11.1332
788	1.529	243.159	244.166	58.9039	44.2739	37.1749	4.05701	224.673	44.4929	3.74823	3.65816	2.14369	1.99217	4.9873	22.5403	3.17074	2.64611	176.717	2.11844	9.99184	86.8851
789	4	243.159	244.166	38.1806	34.6996	39.4385	4.80987	195.417	40.0577	0.70532	1.03163	2.02283	0.605866	4.21954	11.7021	4.67642	3.02569	126.006	2.06854	2.48809	40.8608
790	7.803	243.183	266.173	70.4329	70.8412	94.8541	235.387	117.216	51.4204	25.4146	92.6516	96.7271	61.1834	68.0802	54.7205	52.1893	38.7504	41.647	81.7146	102.321	52.8542
791	6.984	243.184	266.173	4.06579	3.26063	3.05466	10.6399	7.01952	1.04561	1.79005	2.41159	2.49435	2.13257	1.97117	1.64985	1.34447	1.63797	0.9557	2.9958	1.69016	1.61526
792	13.661	243.184	244.191	3.58181	4.15448	3.38881	16.7711	4.46845	0.261745	0.144061	0.0548775	1.2735	0.556925	0.443568	1.34533	0.537919	0.34431	0.330795	0.317364	0.809153	0.336667
793	0.822	243.906	244.913	68.119	61.8275	67.3186	82.4256	46.7863	66.9843	65.1869	75.1921	66.9325	71.9096	59.1389	65.7635	77.0302	72.8531	54.4327	67.8516	73.5358	49.4951
794	0.895	243.959	244.967	8.90934	10.7738	7.20944	12.7991	4.18689	20.8169	4.33841	8.64414	10.387	7.19599	8.41554	7.55026	26.348	8.9656	2.50276	8.68038	20.2648	5.74572
795	0.861	244.005	282.968	8.65398	7.48264	9.29982	13.2078	2.83713	12.3425	9.59953	16.2043	11.6152	12.9379	8.28249	9.37946	10.6636	8.37692	5.31579	17.1599	12.3599	4.53257
796	1.318	244.07	267.059	180.231	129.831	137.691	166.965	80.9362	179.272	162.725	237.374	209.54	289.905	117.688	179.936	112.14	138.033	70.6155	168.971	11.8729	103.648
797	1.001	244.07	267.059	23.3112	18.7348	13.4366	35.3077	9.30454	7.72363	16.1018	43.5146	28.9983	31.9993	24.7125	26.9955	20.3235	12.7517	25.2864	31.9265	17.0307	15.4861
798	3.893	244.07	245.077	43.8503	42.0456	52.3321	15.864	125.394	86.9191	25.376	16.33	21.4346	5.685	61.0316	48.2089	29.9905	35.6085	71.0366	13.603	46.2979	54.5792
799	3.819	244.085	245.093	3.97512	3.94948	4.3358	0.9172	14.0215	5.68755	0.739512	0.706574	0.552936	0.533757	1.69562	3.25446	0.828268	0.849919	16.1834	0.520243	2.30098	7.41331
800	5.809	244.121	245.129	4.27597	4.06458	5.56854	2.36926	3.20399	4.8007	8.68301	5.57067	4.51642	3.85631	4.30371	7.03542	5.16037	7.38434	2.74343	3.50419	4.65211	3.91514
801	7.753	244.142	245.15	10.6469	9.46697	11.525	15.9254	8.83054	22.4022	4.51202	14.8047	12.7637	11.7615	11.4846	5.22661	8.00141	8.01574	3.575	27.1933	12.1142	2.19075
802	1.557	244.142	245.15	4.93871	6.84348	4.57103	2.17127	10.1845	4.42995	1.28158	5.7072	1.55984	1.27765	1.46341	5.44245	1.34576	1.32079	6.54864	1.86074	2.61764	4.42403
803	1.006	244.154	245.161	143.736	160.974	145.433	75.4457	111.084	99.2965	175.967	168.603	203.397	184.98	274.921	150.407	173.747	46.3679	121.647	207.306	75.117	236.725
804	1.368	244.154	245.161	207.455	242.249	213.838	122.94	128.454	218.051	244.583	289.295	297.736	225.893	436.639	211.765	230.281	70.8585	160.779	284.447	137.062	349.191
805	8.822	244.167	245.175	11.0979	8.8798	12.1399	1.90806	4.85684	0.883065	70.3025	0.774127	0.638873	3.72789	1.26979	8.87053	0.696525	8.63951	35.6811	1.15136	1.53822	12.2055
806	4.991	244.179	245.186	125.913	115.006	131.651	16.8959	568.412	406.295	10.8407	12.527	4.84794	3.14673	8.65867	116.934	31.0498	5.35697	328.777	2.97515	30.5761	119.529
807	6.073	244.179	245.186	5.47862	6.32796	5.52656	2.03846	24.2468	19.9492	1.26861	1.52688	1.25129	1.25213	2.38923	7.42364	4.27517	0.868664	15.1249	1.39156	4.36706	6.40015
808	4.776	244.179	245.186	113.361	111.061	113.994	14.9019	540.035	414.683	22.6988	17.8836	8.31647	1.59026	16.5436	99.6554	40.5531	5.71979	244.468	2.80041	40.511	90.5135
809	4.428	244.179	245.187	66.0073	67.1949	69.3003	6.08043	313.557	181.712	37.5288	6.91774	23.2056	3.2092	59.7908	52.0566	52.911	16.1151	88.0666	1.35057	19.0301	35.0112
810	4.662	244.179	245.187	19.245	19.4015	18.0892	14.9019	104.04	66.9211	1.87272	17.8836	8.31647	1.68695	2.88499	13.7992	5.7695	5.71979	58.9872	1.44188	4.71393	16.2191
811	10.352	244.219	245.226	57.8542	66.6032	67.7913	159.271	118.695	38.4918	37.89	61.0183	41.5683	47.4183	42.8678	36.8366	35.2268	38.4862	28.9827	44.9349	39.9378	37.2445
812	10.627	244.219	245.226	155.195	227.256	250.474	461.37	337.508	119	133.997	141.948	86.4984	137.474	146.268	103.94	152.572	112.652	110.505	124.772	108.166	98.5598
813	12.459	244.219	245.226	1675.38	1906.1	1890.67	957.043	776.963	992.849	3563.43	1173.27	1217.56	1753.08	1197.79	1536.99	1221.67	1360.11	1883.09	1371.33	1155.24	1292.27
814	13.156	244.219	245.226	12.0414	13.6317	10.4628	8.37592	11.169	13.4252	28.7406	9.52765	11.8168	12.7497	17.2066	14.3608	11.6265	15.2375	6.55369	2.90512	14.4271	12.784
815	14.364	244.219	245.227	11.1164	10.5296	12.2545	5.17913	9.96727	11.0365	20.9641	5.79925	8.11381	8.56823	14.483	13.3677	8.15412	13.2149	17.6755	5.25234	11.6643	14.9944
816	0.933	244.947	245.954	184.492	176.42	176.565	207.213	147.77	169.409	165.666	251.026	216.188	384.575	162.292	195.928	190.067	187.394	111.472	273.621	159.064	108.451
817	2.524	245.138	246.145	25.8308	25.3906	24.8838	5.1946	94.1598	73.2219	2.70324	6.55478	2.42328	1.64716	3.7145	21.2153	8.19018	2.87648	82.0853	1.17106	11.4349	38.3762
818	8.113	245.145	246.152	1399.96	1573.95	1876.09	3319.15	2726.1	531.725	378.858	703.393	715.408	951.521	440.383	421.984	563.251	669.381	584.509	910.489	406.414	484.233
819	4.635	245.163	246.171	317	331.551	265.945	182.236	136.047	244.863	520.366	607.363	399.3	476.244	485.84	405.396	307.46	165.712	390.744	260.298	323.855	419.134
820	4.515	245.163	246.171	116.119	116.306	115.857	70.7933	56.959	90.4854	218.549	151.864	120.114	206.034	176.138	108.468	113.776	54.7416	121.917	109.424	103.015	177.097
821	7.71	245.235	246.243	389.423	380.23	440.05	1061.71	606.47	156.298	167.443	200.986	220.758	246.43	167.448	184.721	176.655	188.878	193.623	247.513	192.183	156.259
822	1.169	246.035	247.043	78.9979	62.994	64.7004	96.34	32.3671	80.6371	211.184	90.839	70.2203	114.925	63.9512	82.589	76.6478	192.887	133.025	45.8531	65.0067	70.3552
823	4.774	246.068	247.075	11.2994	12.7142	11.1027	2.952	45.4062	45.222	3.29368	3.21554	1.78979	1.62554	4.35695	18.3105	10.25	1.41682	21.6782	3.04355	9.74873	14.7428
824	4.408	246.068	247.075	8.51758	9.1829	9.9234	2.75142	21.9861	12.4624	4.4871	1.82178	3.1192	0.358862	6.17427	7.01392	3.92367	2.52881	27.1916	0.465956	8.76938	21.5739
825	1.686	246.104	247.112	70.4342	90.6625	76.7689	9.97261	280.311	165.523	25.5094	20.9261	17.8768	7.4473	60.7843	34.7243	42.2954	9.31327	98.2278	7.76965	38.2461	78.0357
826	1.844	246.122	247.129	94.6119	85.2474	94.9199	62.7217	96.6032	124.512	70.0447	101.547	96.7972	64.3983	125.168	106.469	92.2352	57.836	68.7828	72.9607	77.183	118.83
827	2.955	246.122	247.129	172.848	159.378	187.572	81.804	513.236	301.475	35.1498	48.329	27.6076	14.9123	62.8827	132.783	69.6154	58.7404	419.638	27.2545	165.552	343.338
828	2.549	246.122	247.129	71.7839	65.9433	63.7679	33.7232	176.773	123.695	33.6636	16.884	35.1628	5.12793	45.0648	50.9759	34.4059	49.6609	184.489	8.54095	65.2672	118.554
829	1.314	246.133	247.14	53.8931	46.7179	41.1235	66.4298	76.1819	80.7179	56.9477	55.8863	34.4653	19.1606	28.2413	40.1465	21.5193	27.7548	67.6141	16.3698	27.6935	37.3355
830	1.012	246.133	247.14	72.1945	87.3508	87.8855	88.1634	162.847	110.178	87.921	105.437	65.8715	32.6653	49.2647	64.6754	37.3982	43.2477	139.366	50.8708	48.3352	59.7427
831	9.527	246.183	247.19	44.1694	38.003	39.4265	0.936212	19.7577	6.4	272.523	0.405011	3.0411	13.6709	5.17128	51.8796	0.744504	41.114	91.1169	5.74695	11.6764	43.117
832	0.801	246.982	247.99	4.95276	3.37411	5.34264	7.83503	2.17798	6.75503	3.09348	6.03748	3.85845	5.69041	1.60318	4.33475	8.93398	3.90053	2.66157	7.33534	6.0244	2.06984
833	6.088	247.125	248.132	6.43172	5.37599	6.40066	6.88677	10.7533	1.53582	3.92202	3.77627	1.82054	2.06094	5.79993	1.73946	2.41471	3.37611	6.93997	2.94862	1.2061	3.397
834	1.34	247.142	248.149	215.328	265.262	207.454	486.566	147.709	187.143	242.72	192.14	286.553	249.205	219.394	157.812	297.537	197.372	111.153	403.511	135.609	195.868
835	1.004	247.142	248.149	179.788	242.214	231.442	421.573	111.248	172.363	229.489	190.471	277.743	316.784	228.53	188.96	274.081	208.48	138.753	460.605	121.977	178.389
836	0.841	247.153	248.161	22.3613	21.8274	21.717	2.00886	91.7229	40.524	1.28527	1.61559	1.67167	1.61757	3.49212	9.5692	3.85346	1.51972	92.7025	1.85262	6.17355	25.3053
837	0.94	247.926	248.933	35.1883	36.9746	34.905	27.7148	24.5059	31.3857	21.369	50.2741	30.2775	48.3509	42.4407	49.7471	52.6819	54.5107	7.83824	57.5023	52.2039	38.6787
838	0.887	248.039	249.046	65.1744	57.1105	58.9806	48.4711	46.3758	50.8949	63.5776	88.041	70.5365	75.4569	77.3326	75.7902	50.8114	76.3325	62.6496	71.2119	65.4378	71.179
839	3.451	248.054	249.061	53.3673	44.3392	36.4237	47.5782	27.8956	45.2485	57.0576	46.7525	49.6837	44.1148	36.8954	37.7693	40.3291	42.8266	36.7436	37.4649	49.7541	33.3958
840	0.994	248.149	249.156	117.799	119.419	105.743	199.11	59.4073	103.532	86.0855	140.187	123.771	212.734	127.075	103.649	133.49	113.798	64.8071	133.786	120.797	85.663
841	1.177	248.865	249.873	29.602	21.7105	26.4565	29.4927	16.9503	24.3801	40.5187	29.5304	34.1527	32.8115	26.3535	33.089	29.2362	23.2597	27.2467	30.9031	29.4477	20.9054
842	0.788	248.871	249.878	4.79759	4.87866	4.8478	8.53066	2.66025	4.373	5.70757	5.42944	5.36572	6.56904	4.48323	4.71119	3.60012	5.42085	3.78497	7.31369	4.88649	3.38718
843	1.861	249.086	250.094	565.196	526.421	576.623	460.989	323.753	505.574	359.797	814.423	583.925	1003.94	692.255	722.999	775.735	497.316	244.466	1100.85	521.859	394.073
844	1.191	249.873	250.881	29.602	21.7105	26.4565	27.3829	11.413	24.3801	40.5187	29.5304	31.5373	29.2313	23.9704	33.089	29.2362	23.2597	30.1185	33.9987	29.4477	20.9054
845	1.007	250.062	251.07	44.5704	50.5288	46.7632	71.2474	32.1503	66.7185	49.6952	44.966	55.3296	74.7829	26.8001	20.98	62.2886	16.6676	22.0399	64.4058	97.3437	15.783
846	1.317	250.063	251.07	120.247	151.812	108.964	164.946	137.128	219.073	116.172	155.472	200.513	178.387	65.0983	55.0184	123.593	35.7426	69.9316	161.528	308.198	38.2839
847	5.331	250.078	251.085	4.4401	4.28213	4.43077	25.0086	1.54209	2.80281	0.931028	16.2187	14.4524	1.68905	0.982844	1.35562	2.03802	18.7069	1.20355	1.76975	1.44964	4.23428
848	5.289	250.096	251.103	7.13445	7.57353	6.9027	4.74022	9.16272	8.15356	9.35394	7.87643	10.6843	6.55031	12.8935	9.34215	3.81111	2.66344	7.5121	6.21995	4.47305	7.98364
849	1.536	250.099	251.107	6.93328	6.09251	7.58088	1.7233	22.8482	19.1486	1.01717	1.46338	1.23802	1.01405	1.16148	5.74535	2.623	1.04829	16.9577	1.47684	1.46687	4.01952
850	6.363	250.114	251.121	20.7688	18.3487	20.1924	89.8393	1.91935	6.87792	0.694866	84.5814	74.4168	1.73744	0.660139	0.726584	1.03639	86.4111	0.724385	0.881787	0.898854	5.04296
851	3.769	250.13	251.137	6.97738	9.40813	10.0993	3.17328	5.56247	16.5377	11.3176	6.7688	2.78952	2.63555	8.99682	7.82273	4.03766	3.37591	16.7986	1.95105	12.9059	10.8432
852	5.835	250.178	273.167	11.0524	9.69594	9.64026	11.1394	7.45992	10.5751	12.0007	7.86335	14.2389	13.2424	8.60405	14.0241	8.40815	12.7958	12.6732	12.4007	6.68972	7.36784
853	9.956	250.193	251.201	15.1802	12.2303	14.2846	1.72363	8.89105	4.0528	59.6379	5.5756	3.14171	16.0577	8.25859	19.969	3.39287	10.9106	23.7071	7.05333	6.91517	7.53983
854	12.705	250.23	251.237	45.0451	29.0341	27.7135	6.46792	14.1451	7.62663	142.324	3.9235	5.64455	18.9011	9.64782	43.5346	4.23977	31.8447	75.7524	7.72495	12.2807	21.6182
855	11.215	250.23	251.237	7.25261	8.16891	8.84462	14.2272	8.90762	4.6255	13.0141	4.51205	2.38604	7.4971	2.22466	4.74708	1.52514	8.26495	21.9553	3.21275	4.95144	4.73399
856	10.961	250.23	251.237	7.61553	9.1274	9.821	32.8563	19.5122	4.05618	6.53771	7.08536	2.65597	3.86298	1.99618	4.14394	3.17724	3.1826	5.72513	1.27588	1.60077	3.97899
857	2.234	251.066	252.073	104.231	146.16	86.0569	256.931	138.358	198.456	180.388	226.674	262.457	341.815	153.817	61.0329	206.091	172.885	112.965	185.768	127.131	182.209
858	1.602	251.083	274.072	6.08762	5.86693	5.3268	3.17328	1.51778	2.49678	11.5685	11.4172	14.0914	10.6181	10.9119	9.72399	2.84929	5.11869	1.52754	10.9924	2.8542	3.03114
859	7.239	251.15	252.157	14.7643	12.7734	13.2013	35.1807	28.8105	4.34269	1.81224	10.1731	6.25867	5.52959	10.6662	6.05087	3.09541	3.02127	4.48385	7.53284	10.484	3.05407
860	9.88	251.261	252.269	6.84403	8.36457	5.95908	6.78251	6.27623	12.4826	7.34078	10.8814	6.58382	7.24271	8.16072	6.84825	11.4393	2.39532	3.95209	9.13753	9.61444	11.3599
861	0.805	251.859	252.867	33.333	31.5924	38.949	56.8267	15.1929	53.8876	17.5366	34.4067	48.8819	29.7326	12.7794	29.3672	65.2466	28.6327	11.9044	53.6232	45.2871	6.73647
862	1.487	252.086	253.093	11.0133	12.01	10.8109	23.9701	14.8528	8.72025	10.3618	25.7218	25.3284	9.59051	25.3345	6.36623	10.7451	16.2088	13.9648	16.9841	18.9029	18.0303
863	3.309	252.111	253.119	49.4018	43.3148	49.4892	6.70685	246.399	121.608	7.63721	9.93079	5.08128	5.13424	12.3981	36.4276	20.94	6.04777	103.108	4.55951	10.0425	27.8572
864	1.622	252.111	253.119	42.8768	49.4956	44.062	3.40638	111.179	77.0188	8.22213	12.4215	7.3651	2.97516	19.0491	28.8219	23.2852	8.89005	100.347	5.21064	22.3938	45.3285
865	0.822	252.942	253.949	10.6222	10.7692	11.8843	12.863	8.56712	9.61373	13.0605	12.9433	12.1625	13.3129	11.1267	11.1433	14.1653	12.8373	10.0381	11.4966	12.3518	8.69655
866	1.05	253.012	254.019	59.709	64.7651	68.3551	58.0855	40.5469	40.9817	41.9074	50.145	110.093	44.4044	85.7234	104.5	77.1901	83.0318	12.9886	64.8528	46.4247	79.3241
867	0.933	253.012	291.975	173.591	173.715	176.61	148.441	119.129	176.879	234.729	136.173	309.604	190.35	252.727	264.256	186.154	278.525	84.5664	138.146	165.497	161.989
868	0.782	253.077	254.084	30.6489	24.244	24.3099	44.7855	14.6141	28.8866	15.7861	29.5328	27.9787	33.754	31.3863	19.8633	25.9108	19.1639	27.978	34.5894	28.719	24.9816
869	4.075	253.088	254.095	6.25605	5.7815	6.36825	21.6159	4.31951	4.71652	0.414861	29.5134	11.0623	7.2122	0.771235	0.755795	0.4372	18.341	1.73677	0.919704	0.66253	8.27624
870	4.214	253.088	254.095	8.97644	9.22082	9.89185	27.9978	8.71125	11.0843	1.39961	33.5508	27.2299	14.8403	0.771235	3.05794	1.39966	23.8049	1.73677	3.67863	0.66253	14.6217
871	4.223	253.096	276.085	17.2419	18.0782	19.534	37.0469	14.6166	19.0275	21.4437	38.5259	25.891	20.7782	19.3093	12.8951	20.566	14.4002	15.5071	17.0053	7.63566	13.693
872	1.534	253.154	254.161	59.4427	60.5293	61.7592	60.5045	68.1116	62.8925	74.5663	93.2087	94.0012	73.4034	55.7058	52.7677	50.9722	94.4667	46.5802	136.967	51.7434	54.6121
873	4.552	253.154	254.162	8.56186	9.97281	7.3212	4.25564	13.1616	10.2335	5.29413	8.53861	10.0859	5.4874	8.49464	8.22908	7.01773	8.0114	16.0223	5.79059	8.476	11.8285
874	9.065	253.241	254.248	11.1509	9.31362	13.1252	15.8276	10.8296	13.9763	12.6823	15.991	10.52	14.537	11.0157	10.9819	10.937	7.24629	11.4641	14.3323	13.8175	19.5641
875	12.147	253.241	254.248	169.192	188.283	202.23	135.208	89.0992	116.961	121.097	167.261	149.667	181.003	146.679	147.898	143.406	138.714	129.118	164.9	133.187	110.753
876	14.299	253.241	254.248	1.47643	2.33029	2.15577	1.99958	1.25463	1.85078	1.86767	2.74422	2.30928	2.20335	2.12232	1.99585	2.02596	2.01215	0.613342	2.35364	1.80586	0.834398
877	0.803	253.856	254.863	37.5485	31.5924	38.949	64.5368	17.8185	67.7077	19.4803	34.4067	48.8819	38.7047	18.0195	37.5441	73.2916	32.1503	14.2171	53.6232	45.2871	8.38654
878	0.866	254.025	292.988	34.8932	32.1035	38.3654	46.8964	27.6094	57.9841	28.3354	33.99	32.8067	44.4442	29.6888	37.2393	32.7824	25.3012	30.6072	42.4991	36.2884	18.5871
879	10.061	254.188	255.195	16.4411	16.0534	16.8796	0.352652	6.3137	2.05216	97.3486	0.582545	0.602067	7.92893	2.73417	17.6523	0.550901	14.4587	58.7764	2.25275	4.99057	17.0797
880	11.021	254.188	277.178	3.19106	2.76773	2.98841	0.472037	1.5691	0.585244	25.13	0.804143	0.565383	0.936431	0.696094	4.05679	0.649778	4.154	11.2089	0.599103	0.803781	1.56302
881	12.197	254.225	255.232	92.0411	101.679	110.773	10.0138	32.0559	16.6153	527.892	12.2837	11.9802	51.7154	28.8297	84.9828	7.76571	86.1942	277.557	18.2106	29.3625	88.4698
882	0.929	254.887	255.894	84.0564	75.8094	72.3567	104.642	42.9669	90.1708	93.1528	83.5601	73.1708	105.198	101.782	94.3315	121.772	120.75	37.5315	81.1722	93.0644	70.5529
883	2.14	255.057	256.064	8.37403	10.8973	9.3994	37.4817	5.64898	2.7328	2.19876	12.3896	9.4516	8.06683	3.17734	4.43294	19.5821	42.8733	4.68736	4.93893	35.4749	5.56765
884	4.268	255.067	256.074	3.04839	3.11847	3.25487	14.2883	1.438	1.41885	0.323969	9.90668	5.08342	2.24197	0.364889	0.430534	0.421084	11.5777	0.682534	0.38989	0.417654	6.21352
885	9.82	255.22	256.227	5.24879	4.6933	5.76382	11.5885	3.54055	2.44525	3.7352	3.17729	4.66198	7.77254	1.83081	3.86932	1.42895	1.79983	3.95861	3.64398	2.57206	2.79635
886	13.056	255.256	256.263	5122.61	5486.06	5239.46	3938.39	2976.94	3878.93	3903.65	5544.39	4452.52	6499.33	4745.52	5226.18	4699.05	4605.72	4510.73	5277.17	5206.96	3007.23
887	13.311	255.256	256.264	418.118	456.879	472.953	478.691	311.165	391.952	358.501	489.161	470.654	558.096	416.566	443.815	510.329	405.442	401.844	569.921	443.327	335.054
888	0.822	255.888	256.895	10.974	11.9284	9.88356	13.5498	6.16264	13.9906	7.98343	12.8643	13.6259	11.7072	6.856	11.3036	14.3475	7.64653	7.33883	14.4314	15.0596	5.2547
889	10.962	256.204	257.211	187.711	189.027	208.465	9.56268	74.7761	33.1154	1272.39	5.40736	21.0546	111.023	49.0179	218.297	8.90977	183.58	456.831	38.5729	53.7936	187.651
890	10.797	256.204	257.211	1122.27	1084.58	843.298	33.3252	431.473	162.313	7798.09	16.0194	87.0208	382.443	185.908	1151.51	28.6608	721.003	2644.12	114.403	193.021	934.957
891	7.46	256.215	279.204	74.4211	65.4574	66.2829	53.4724	41.9103	43.3374	44.6648	62.9371	47.8812	66.3925	48.2239	51.658	44.9663	46.1723	51.3442	58.4489	44.4329	33.6861
892	12.993	256.241	257.248	4.31383	3.99543	4.23205	0.33512	1.70528	0.916458	8.78676	0.130309	0.663136	3.3808	2.08778	4.84021	0.204054	4.02267	6.77371	0.895874	2.13636	3.71903
893	0.892	256.885	257.892	73.8332	59.3216	65.1143	87.0208	26.2437	39.5277	143.501	104.298	94.8987	89.8886	85.0536	78.6509	64.7201	65.3079	131.468	75.3788	63.0862	12.2293
894	0.986	257.103	258.11	10931.1	11201.7	11080.7	7068.58	5025.64	8605.22	17535.2	5167.79	10708.8	2840.33	23040.3	10340.6	15343.4	12212	11731.7	3977.95	11232.8	22375.9
895	4.615	257.109	258.116	41.0982	50.1166	46.7872	178.119	79.6654	11.9099	8.23507	20.2707	15.2232	19.2333	11.5024	9.20324	14.1697	16.6054	11.4003	30.4167	13.8869	10.6595
896	0.887	257.138	258.145	43.0686	40.8001	49.6817	8.80807	144.46	81.9225	8.12122	9.2381	3.30713	2.34987	10.8133	25.391	10.2603	7.66275	146.693	6.12195	19.3207	43.998
897	9.238	257.199	280.188	19.4256	12.0432	23.6462	17.1371	11.6453	15.6897	12.8427	16.1497	17.0682	16.855	14.1473	15.6064	16.193	16.8379	20.1414	14.8224	12.2865	15.4838
898	9.608	257.272	258.279	65.35	74.1115	70.8145	114.944	81.8095	49.4561	42.8663	56.5147	65.1134	57.8848	47.9654	49.509	43.6901	39.984	42.9829	56.607	38.2849	32.3484
899	0.805	257.852	258.859	12.124	10.411	12.0082	22.4514	5.10492	22.8691	5.91255	9.98651	13.6181	10.8012	5.56836	10.02	25.2677	9.1117	4.3929	15.3253	14.2886	2.65072
900	0.88	257.892	258.9	73.8332	59.3216	65.1143	87.0208	26.2437	39.5277	143.501	104.298	94.8987	89.8886	85.0536	78.6509	64.7201	65.3079	131.468	75.3788	63.0862	58.3448
901	0.821	257.921	258.928	16.6659	15.0216	18.2801	16.6966	10.8195	14.609	19.5134	18.3796	19.1376	22.1276	16.4899	19.3465	22.4531	21.0932	12.9431	19.0365	19.7028	13.2117
902	0.866	258.02	296.984	12.7499	14.067	12.8018	18.9588	11.2425	17.3231	11.2404	14.3734	11.5536	16.8985	9.86247	13.0383	12.0042	8.93403	12.5184	16.1936	12.6399	5.95923
903	0.923	258.978	259.985	58.2157	60.3563	50.5621	46.4672	43.8779	75.4468	70.826	90.8732	42.287	90.8959	79.1203	73.8233	71.101	100.723	25.7158	76.8107	68.4897	41.1345
904	0.951	259.02	260.027	74.3301	65.5236	48.9466	48.4361	24.4707	30.6439	85.2862	57.9355	86.0874	81.9405	88.8829	54.9105	57.7099	61.3335	91.6496	35.6447	54.867	69.329
905	1.046	259.046	260.053	104.561	104.675	124.382	133.202	93.6816	92.6842	111.516	191.539	88.249	222.337	79.3817	201.153	119.13	60.0067	135.629	207.909	88.2814	90.1622
906	1.371	259.153	260.161	80.0594	107.226	84.7172	13.0878	385.984	215.594	13.1473	22.4582	13.3262	4.95992	21.8512	10.8833	27.2752	7.90155	203.704	6.61765	29.2102	72.8396
907	2.576	259.154	260.161	44.2639	38.8044	37.547	7.86603	186.473	116.475	4.50213	7.03517	3.92631	1.95944	1.70797	37.6684	11.7605	4.29483	131.068	1.25187	19.6144	50.4645
908	2.185	259.154	260.161	27.0487	27.6455	26.5091	0.895923	124.127	91.7891	4.65059	2.25976	1.08289	0.748937	3.33421	3.70208	5.68486	0.614153	54.788	0.649675	6.24989	23.6571
909	8.781	259.161	260.168	39.2709	33.7669	34.8044	44.9679	31.7155	23.2749	21.8037	98.8487	33.7481	61.5283	35.0074	37.9913	27.0278	36.0279	25.1916	42.1406	27.4332	31.4578
910	1.461	259.19	260.197	281.542	295.393	256.776	27.3653	1188.21	623.338	26.9647	23.3037	10.2778	6.03315	17.5684	215.69	57.0984	5.72322	1001.87	6.45865	86.0559	354.457
911	1.008	259.19	260.197	48.3346	63.536	71.0859	5.35956	275.728	115.891	3.15214	4.6985	4.21342	4.85113	4.78003	33.9447	6.58768	4.18304	157.067	4.47449	14.5528	51.6501
912	1.812	259.19	260.197	31.6588	25.0553	28.8987	1.02911	138.225	54.9307	0.909247	2.01413	1.00438	1.03956	4.26725	16.4292	5.05102	2.33222	92.9635	1.39603	10.7958	33.284
913	4.726	259.19	260.197	15.1651	17.4116	17.8224	3.13111	77.8644	31.8613	1.94689	3.02266	2.86109	2.56942	1.84434	12.7144	3.7504	1.82384	79.2057	3.0007	3.69032	23.5879
914	8.221	259.251	260.258	10.8177	10.2237	11.5728	27.6802	16.9584	3.90482	4.19606	6.8072	5.74836	6.28827	4.59756	4.90672	4.85413	5.02206	5.18295	5.91183	4.80021	4.07568
915	1.581	260.084	261.091	21.7562	27.2197	25.8193	4.55641	53.8421	44.5561	4.95843	5.69152	4.64628	1.517	6.12138	14.5524	8.02081	2.38608	54.1673	1.7835	15.7329	30.3164
916	2.123	260.12	261.127	53.0393	39.1991	56.8572	33.8723	46.7512	98.1676	38.5416	25.212	106.988	70.3862	60.9988	42.3418	86.7388	63.0219	25.573	73.6426	66.8417	33.2847
917	3.741	260.12	261.127	76.4819	93.024	107.631	295.483	257.101	17.8989	13.7531	34.8507	22.1984	37.8621	21.1845	10.8759	23.8566	27.7068	26.0138	44.8998	8.99746	16.4669
918	4.235	260.12	261.127	26.4873	29.4505	32.058	59.6202	44.3574	51.4279	12.336	23.0932	48.5877	30.5721	24.8349	13.6964	35.9154	30.3825	15.7633	51.7481	27.656	8.44455
919	1.006	260.137	261.145	9.51219	12.7166	14.8147	7.68307	26.4455	16.593	7.07056	10.5217	7.13131	5.59235	11.014	11.7017	11.3577	4.82218	36.9662	10.7407	4.56289	15.4615
920	2.963	260.138	261.145	48.1557	42.7829	47.0545	13.9377	193.111	111.965	8.66824	13.4068	5.31204	6.24378	13.8649	35.4656	19.4294	9.19784	106.342	5.42693	27.4461	68.4852
921	2.514	260.138	261.145	19.4533	17.9133	18.0304	2.93074	85.6314	48.6419	4.0026	2.36256	2.0763	0.843376	5.2027	11.1374	6.12573	2.53487	45.9794	0.649263	7.82643	19.3058
922	3.734	260.138	261.145	38.0628	40.7934	40.1117	35.3119	63.7535	51.8928	38.0267	46.3288	37.5829	26.1927	54.536	59.3864	38.0926	23.5151	47.7239	28.7753	28.1046	55.7332
923	4.026	260.138	261.145	259.796	232.189	266.074	338.794	304.556	390.417	264.166	358.121	260.263	227.416	242.535	281.987	302.976	155.436	226.074	278.913	246.028	246.538
924	10.27	260.214	261.221	22.8026	32.3441	31.1117	36.898	20.8034	12.2327	41.3911	26.6544	22.103	16.6911	16.5394	21.7092	23.5188	13.0822	31.3466	24.9342	20.0739	21.3087
925	11.226	260.214	261.221	32.695	28.7623	49.7372	50.8384	45.7895	6.68861	66.0737	7.97838	3.38106	16.6522	8.37442	27.5479	6.5359	35.9831	80.8701	25.1168	15.922	38.3917
926	11.848	260.214	261.221	372.626	293.612	348.841	38.1275	59.2372	68.102	2189.62	68.4398	65.0772	122.742	66.3454	325.821	60.3518	233.854	602.09	92.0227	106.04	132.698
927	11.437	260.214	261.221	5.309	6.40087	6.51197	4.75526	4.71255	3.21929	26.0931	1.98945	2.24541	9.19384	2.62922	9.15883	1.86872	10.8795	20.7157	5.38887	6.26506	5.24516
928	12.576	260.214	261.221	23.732	20.1848	35.0073	4.38583	16.7904	14.1164	44.9877	9.29628	16.3278	27.2436	17.5103	23.9223	14.0848	30.3443	45.0867	15.0335	24.7822	25.4331
929	0.932	260.921	261.928	123.064	106.469	119.938	109.917	108.86	132.65	86.2797	143.939	142.815	297.815	79.0776	144.635	136.424	149.392	30.598	253.204	107.475	57.4957
930	4.812	261.104	262.111	11.2504	6.42936	7.79922	4.04041	8.08954	6.03541	31.1981	27.0106	4.5006	14.5907	4.40661	6.95632	7.00965	4.21928	16.255	7.68287	4.0133	9.27811
931	3.804	261.112	262.119	3.07149	3.37507	4.74811	0.556864	13.5486	5.42199	0.730678	0.637118	0.576736	0.587151	1.46225	2.75291	0.616585	0.628471	14.0643	0.641322	1.67135	6.13896
932	4.411	261.112	262.119	24.7927	24.9655	25.6084	3.76229	159.465	40.2793	3.86287	4.94186	2.93946	2.83185	7.31011	14.6335	6.2409	3.57078	52.8206	2.26052	9.73167	22.7987
933	0.84	261.133	262.14	12.1321	13.7854	13.3405	8.42572	51.0538	23.3336	5.02669	7.48654	2.27169	2.651	3.92791	6.56459	6.62853	3.36947	42.5957	3.52594	8.28773	34.7685
934	1.588	261.158	262.165	33.7919	38.7909	36.5289	48.283	17.2184	30.1069	46.9358	35.5497	62.8582	36.6793	37.6783	35.3101	42.0264	27.3349	22.4407	52.8296	22.6527	29.963
935	6.636	261.231	262.238	105.273	96.381	136.677	366.034	172.318	39.3331	47.0138	59.0121	61.6856	75.8681	49.0271	51.5268	53.5907	51.5715	46.7147	63.5299	54.9988	49.9143
936	0.804	261.844	262.851	226.94	202.696	222.613	395.548	120.771	379.45	108.228	237.341	303.385	203.014	105.418	184.687	430.364	181.529	75.3031	301.415	283.547	56.3003
937	1.798	262.063	263.07	46.1593	47.0575	54.5208	64.3511	22.1316	61.9398	33.0635	42.3709	49.8298	77.628	26.8787	22.9671	36.1862	23.4947	63.64	51.1108	83.8015	27.8066
938	4.169	262.133	263.14	92.3386	104.695	107.369	15.9315	564.173	256.728	35.8611	25.4891	23.101	11.6959	66.3618	66.269	45.0143	11.8766	221.012	8.92761	40.4148	112.23
939	3.786	262.136	263.143	17.5087	17.6657	18.5104	2.16732	95.3738	56.1665	4.43314	2.55393	2.62528	0.66744	5.46936	19.178	7.19163	1.28717	47.6153	0.729019	5.26522	13.8564
940	4.079	262.136	263.144	13.7684	7.87549	9.04027	1.75635	52.9944	33.7296	0.652878	0.887235	0.425588	0.272777	0.38723	3.91868	1.96906	0.265742	26.1164	0.183897	2.15302	5.81294
941	9.646	262.154	263.162	3.42931	4.11547	3.87348	0.505677	1.66633	0.519565	21.1948	0.373728	0.615167	3.18573	0.688878	5.412	0.352232	5.53605	10.5595	0.348661	2.62381	2.40033
942	10.618	262.23	263.237	339.038	526.786	431.366	827.713	555.068	296.206	280.526	415.087	377.957	314.502	302.888	225.526	359.368	341.965	254.84	279.375	335.584	223.617
943	12.457	262.23	263.237	3715.53	4229.88	4203.48	2243.28	1755.98	2319.19	6594.29	2753.15	2845.07	3823.45	2686.61	3291.17	2785.62	2931.78	3727.08	3138.91	2589.71	2764.77
944	10.353	262.23	263.237	120.878	136.979	152.171	326.292	250.816	82.4514	88.6151	128.371	89.3607	105.885	89.3222	66.2873	98.3924	89.1342	85.721	102.395	82.5687	82.3866
945	13.157	262.23	263.237	31.0124	30.4025	27.9015	22.0066	30.2618	36.7	64.8111	21.7634	31.1355	31.9249	44.5002	37.2655	29.3713	38.3065	31.5811	24.6434	38.7783	34.3295
946	14.358	262.23	263.237	19.5373	19.452	21.1862	9.74266	17.5932	18.8066	37.9063	11.5347	14.1323	20.9511	25.8687	24.3175	14.5723	23.2546	29.6739	10.6965	20.9982	25.7798
947	0.823	262.926	263.933	181.854	177.652	184.757	222.283	138.136	185.063	180.05	211.987	192.048	197.738	172.018	175.655	234.879	208.812	150.907	206.99	216.109	136.613
948	0.86	262.989	263.996	12.4358	8.93755	11.385	11.9131	14.0344	16.4043	6.95584	12.3637	8.8133	10.2561	6.96606	10.7492	10.925	7.47652	13.1841	13.877	9.95717	7.44659
949	2.337	263.075	264.082	17.714	16.9339	18.9904	20.7092	10.3952	12.8658	21.0159	37.0649	13.5234	36.2084	18.1084	16.8797	15.4677	20.6133	11.0655	12.4876	13.8634	11.6723
950	9.199	263.186	264.193	6.98872	5.88659	7.46308	7.85518	4.29784	4.44072	4.8518	5.87537	5.54405	8.20466	4.37499	5.20147	4.31112	3.96394	4.9652	5.05262	4.25053	4.55528
951	9.933	263.186	264.194	17.2988	17.1913	17.1124	12.0413	9.23388	11.1145	9.7353	15.1534	12.7521	14.9553	10.9546	11.6027	12.1887	12.6882	9.92548	13.9795	12.6462	9.42228
952	0.802	263.84	264.848	226.722	202.696	249.438	395.548	120.771	425.187	108.228	237.341	303.385	234.033	105.418	214.009	472.998	202.17	84.4429	327.642	283.617	56.3003
953	1.804	264.073	265.08	1395.28	943.755	1275.47	2264.17	209.866	778.02	1278.6	1936.44	1999.17	1771.45	1898.75	856.673	410.393	1807.81	1250.46	1521.99	986.981	1378.59
954	1.569	264.078	265.086	38.5061	33.7769	35.5648	11.2434	73.8412	59.0536	7.80428	7.52637	5.72174	7.97295	10.2062	25.7611	11.9399	13.3109	102.193	24.3228	42.499	65.753
955	4.62	264.148	265.155	28.5382	28.6381	22.6496	3.29711	121.681	88.876	2.97968	3.49515	2.01513	0.869081	2.68737	25.4413	9.34151	1.0226	63.7137	0.760776	5.40006	21.7351
956	4.281	264.148	265.155	19.2061	19.7669	20.8735	2.39406	77.1519	54.5941	3.81578	1.85299	1.64127	0.652755	5.26798	20.4693	7.00157	2.07906	70.6193	0.644105	5.95736	25.7451
957	11.274	264.209	265.216	5.89224	6.90711	4.13378	1.0851	1.73806	0.779216	50.0932	0.545012	0.636229	3.027	1.27139	6.71407	1.54965	3.93614	12.7566	1.44902	1.00317	3.35074
958	13.214	264.245	265.253	554.081	568.787	619.519	522.857	222.638	426.939	760.993	596.951	554.492	646.775	477.208	595.928	516.585	537.723	688.029	675.612	371.479	423.414
959	0.806	264.842	265.849	32.8252	30.4223	33.997	59.7997	16.7896	61.9768	16.4417	33.4132	43.481	32.4847	16.3612	29.8256	71.2951	28.7399	12.4223	48.9729	40.9449	8.55075
960	11.519	265.277	266.284	65.1082	72.568	74.8156	48.4706	77.0221	84.8875	80.2365	40.7195	51.7826	28.1514	90.8933	70.7478	79.0026	59.8974	77.3238	24.3083	71.5776	107.863
961	9.864	265.277	266.284	2.00769	2.75265	3.54939	4.46615	2.36163	3.65575	3.32926	5.30532	1.68227	1.87136	2.13139	2.04817	3.98781	1.39035	1.49204	1.45308	2.90956	4.89986
962	0.824	265.924	266.931	24.8987	27.4431	27.8305	31.9474	18.5423	27.9389	25.999	32.1213	28.8157	25.1366	27.3233	23.9716	37.5143	29.3235	23.3841	30.5427	32.7632	20.0871
963	1.32	266.052	267.059	180.231	129.831	137.691	166.965	80.9362	179.272	162.725	237.374	209.54	289.905	117.688	179.936	112.14	138.033	70.6155	168.971	116.298	103.648
964	4.586	266.109	267.117	55.2505	58.6027	54.7204	291.556	2.18726	12.874	0.659981	63.8901	179.822	1.58787	0.809484	0.800248	1.00486	477.405	1.08235	1.01894	0.969592	17.8984
965	9.001	266.115	267.123	3.3889	3.51518	3.90841	6.0046	4.02045	3.00193	1.8852	3.80259	9.04959	2.37669	4.82637	2.29824	3.56396	4.19033	1.27714	5.20795	1.37464	3.24632
966	1.768	266.127	267.134	45.4608	42.073	47.7898	4.55344	150.032	95.6856	15.0396	11.0832	12.3102	1.5728	27.8213	26.6877	23.7142	9.29617	111.328	4.29397	22.8796	49.2398
967	3.723	266.127	267.135	17.5015	17.4349	18.357	0.968538	94.1926	40.9831	1.78696	1.17894	0.796934	0.953797	1.49666	18.9887	4.29735	1.11273	57.2086	0.955699	2.96861	14.5068
968	0.803	266.838	267.845	17.6902	14.4699	18.6892	30.7066	7.41804	30.8043	5.54698	16.8363	21.1158	15.3874	7.55004	16.8106	33.3497	14.7928	5.50161	23.0997	17.1391	3.22949
969	0.827	266.921	267.929	82.6784	75.9986	79.7281	96.9402	58.4321	78.5861	75.8825	92.0855	82.5083	81.6334	74.3961	71.2836	100.968	88.732	65.4401	90.1739	94.2006	56.3186
970	1.394	267.097	268.104	107.116	123.911	95.2876	64.9943	53.5892	34.2081	65.4262	135.656	71.0858	423.32	157.912	53.4953	244.058	53.6666	58.4605	225.889	71.5052	86.3007
971	1.002	267.097	306.06	25.9703	29.5376	29.8538	54.2666	5.19008	11.2675	5.23705	54.9903	52.7592	26.8045	42.0293	11.3522	14.1346	32.4554	10.7845	47.276	21.5954	25.6725
972	0.859	267.156	268.163	15.9785	16.8753	16.8794	15.0429	23.7863	17.9165	14.1073	32.8982	18.7727	27.8256	19.9193	11.6479	11.4732	6.45028	34.2229	27.0205	11.3554	27.4028
973	6.772	267.166	268.173	4.47654	5.56592	6.06853	12.4124	5.41062	3.70592	1.82314	4.41241	5.11024	5.26125	2.25272	2.58817	3.72721	3.23457	1.95068	4.46048	3.0918	3.45184
974	8.569	267.181	268.188	15.1435	15.3036	18.237	29.1681	9.72059	6.97928	11.0273	7.94075	13.9215	20.5475	8.5362	11.5228	2.85703	7.36563	12.2221	7.60732	6.67463	8.74887
975	12.695	267.256	268.264	42.4806	36.3461	37.4928	31.9526	16.5944	29.2679	23.2674	39.5316	30.1173	35.402	31.7129	32.6843	33.9357	37.1684	24.0304	44.4327	30.8454	23.3968
976	0.804	267.836	268.843	81.8912	71.1928	84.7667	139.627	41.8083	149.173	38.6928	82.0352	104.351	76.7721	35.3824	76.4889	167.104	71.9895	26.96	113.933	100.736	18.4172
977	1.392	268.081	269.088	422.243	564.472	405.733	387.296	349.116	410.457	452.622	629.502	594.389	627.237	559.874	555.442	509.391	399.318	251.98	936.161	632.104	297.115
978	1.001	268.081	307.044	2113.76	2371.7	2137.66	2432.46	1175.45	1589.76	896.066	3231.54	3096.93	3956.52	2259.63	2890.42	2925.59	2330.14	502.168	5523.25	2321.25	1005.96
979	1.547	268.106	269.113	24.7774	24.5934	26.3899	10.5813	77.7343	52.4454	0.961371	7.31517	1.17011	1.19003	5.0362	22.8249	9.61335	1.84262	62.2714	3.08139	7.98678	16.1889
980	1.376	268.154	269.161	229.705	300.206	231.464	27.5839	1013.79	520.08	30.1329	31.8417	20.8998	10.8052	40.4284	149.572	55.7486	9.36744	764.379	12.9942	105.882	346.688
981	1.008	268.154	269.161	46.6153	57.1875	47.8381	5.07947	193.645	98.9837	3.45393	5.14834	4.61681	5.31558	7.20869	27.0891	10.387	4.58353	135.466	4.90288	20.2317	58.8064
982	10.547	268.204	291.193	10.236	9.406	9.97979	2.22987	5.23725	2.07032	52.6577	2.18677	3.53473	5.14748	2.99825	8.32241	2.48539	8.58432	39.4116	1.88559	3.71515	3.676
983	10.557	268.219	269.226	22.0015	20.4493	28.0676	25.0761	11.9477	19.7285	26.7685	13.1071	23.5904	19.5938	26.0989	22.5583	26.4301	34.053	22.7377	11.1296	34.3446	27.138
984	13.008	268.219	269.226	4.70592	5.49598	6.13312	11.7937	4.95301	9.32251	4.94226	10.9715	8.01448	6.638	8.95092	1.88031	13.2895	3.31888	5.53745	6.42244	11.1176	6.57465
985	12.033	268.219	269.226	3.40694	3.0515	4.38876	4.55752	2.0132	3.80825	2.58371	6.4533	5.07384	5.82945	5.49411	3.00089	5.62379	6.37242	2.15981	3.88976	1.29712	3.29856
986	12.38	268.219	269.226	13.0106	11.4239	13.6519	5.99176	6.71648	5.12761	47.0235	2.34105	1.63851	7.32365	3.60489	9.56649	2.28491	11.9837	26.9572	6.57627	3.8991	14.3653
987	15.939	268.24	269.248	58.4112	41.3409	47.3136	20.5382	14.9118	32.4982	133.952	14.6622	31.7615	56.3373	42.5317	14.0399	19.3422	54.3241	90.4193	19.1998	29.9212	47.5674
988	12.11	268.241	269.248	36.4632	19.239	36.1549	39.4177	33.1779	21.3055	77.454	3.48814	24.5309	46.576	32.6862	53.6277	25.9011	21.7912	87.1275	25.549	21.3108	54.5512
989	12.705	268.241	269.248	11.3586	9.4045	11.0827	1.74679	5.98404	2.66542	21.1801	1.75334	1.80022	4.60291	1.90066	12.4918	2.50934	10.0809	17.0238	3.03472	4.67552	2.4215
990	11.911	268.251	269.259	12.2555	9.81849	10.778	6.76936	6.11944	7.59967	5.64947	10.52	8.58591	10.2247	7.76485	7.15528	7.06768	7.41351	6.25163	11.7626	7.90481	4.63553
991	1.499	269.138	270.145	154.664	161.86	149.505	162.649	116.823	169.746	193.756	296.097	249.267	206.032	98.2045	83.7222	146.354	201.965	70.1401	311.695	148.233	76.4893
992	1.005	269.138	270.145	24.7503	28.5303	23.018	20.8248	22.7011	26.9956	18.9687	39.4102	30.6818	33.6928	15.2883	9.67909	18.5496	28.241	15.7263	53.9124	18.171	12.675
993	10.458	269.235	292.225	5.74137	4.9607	4.6503	12.7209	5.82904	2.65872	2.94901	5.88288	2.52313	3.37257	3.54493	1.73487	5.17988	2.0773	3.70834	4.87885	1.43616	2.48821
994	11.169	269.235	292.225	8.71603	8.11227	6.36001	6.87559	1.84012	3.87324	7.75042	9.71545	5.36586	13.2671	6.43544	3.89004	5.30265	4.36416	7.03528	11.2628	1.98265	2.04319
995	10.299	269.236	292.225	4.5428	3.25151	4.87387	12.7209	4.78509	1.64647	2.94901	5.31496	1.68632	3.15674	4.77517	1.16232	2.78069	1.09344	2.96026	4.47224	1.4927	2.39734
996	13.572	269.272	270.279	19.4019	22.6727	15.2386	16.604	12.9737	13.099	10.4976	18.4484	17.9379	21.9915	15.6559	18.6743	15.0325	14.0481	6.64615	17.0672	15.4944	10.7824
997	0.804	269.87	270.877	8.91324	7.5188	7.22268	14.9272	3.37605	11.8142	4.45537	9.30637	9.2633	8.99142	3.65785	6.83592	16.7528	5.19034	2.41382	11.9822	9.2033	1.70615
998	1.583	270.068	271.075	118.22	127.9	130.445	98.1354	44.6516	98.5514	103.27	119.994	244.298	74.0466	210.23	131.486	208.909	197.928	63.6913	110.625	139.081	95.5317
999	12.31	270.219	271.227	6.32036	8.97099	8.21788	0.603916	5.64207	1.15925	27.6578	0.760571	1.31761	5.18495	0.860193	12.5177	0.519288	13.0406	20.2297	2.79884	2.7759	8.38255
1000	11.382	270.219	271.227	8.07256	5.58936	8.71696	0.874526	2.18223	3.06257	82.3792	1.21217	1.47525	6.597	2.09848	10.9917	1.77775	4.86544	32.4041	0.977497	1.56796	3.60745
1001	12.787	270.235	271.242	1.79489	1.53285	1.53458	0.60348	0.751498	0.6124	13.8462	0.108001	0.187458	2.3712	0.86236	3.75202	0.557144	2.50126	6.93165	0.780679	0.598063	2.41436
1002	15.008	270.256	271.263	2.72292	2.9971	2.88745	1.60249	2.46152	3.04018	3.02208	1.46469	2.52787	2.38098	5.2657	4.69125	2.79217	4.50818	4.41084	1.28156	4.17728	3.49961
1003	11.211	270.976	271.983	29.245	23.1273	21.5689	19.3232	33.5861	33.2594	28.1929	21.0038	32.058	26.2521	29.738	30.6754	26.5074	24.4132	16.1596	13.1542	28.0017	22.4909
1004	10.539	270.976	271.983	25.1134	20.3943	21.7896	27.6277	22.0554	24.9886	31.2028	19.1502	27.2815	32.4622	25.583	23.5501	23.3457	27.8562	15.8498	17.5314	25.1841	16.3868
1005	5.718	271.053	272.061	2.42342	2.72278	2.82644	0.81801	0.791636	1.3322	1.65712	1.93602	0.792431	2.12237	2.13859	2.31036	4.97841	1.25748	6.8489	4.89614	1.94227	6.32973
1006	4.385	271.086	272.093	5.56123	5.77867	6.77728	2.89716	3.49626	3.72411	5.11758	15.2441	10.5892	17.7953	6.62428	8.58031	3.53906	6.6331	2.21012	21.4199	3.07836	2.0062
1007	1.985	271.153	272.161	43.6074	43.2291	37.2105	12.1807	111.504	83.0808	22.2489	14.3058	8.89028	8.58034	30.3795	20.1827	15.5191	17.25	97.7958	12.2291	30.0313	61.5833
1008	0.992	271.165	272.172	96.0646	103.466	103.849	31.6323	364.356	207.041	36.4545	26.5729	13.3235	7.35419	26.4863	94.1373	32.5629	16.9824	231.64	9.35366	58.401	119.915
1009	3.594	271.165	272.172	74.8988	59.3804	77.8109	6.29892	335.427	110.882	3.47164	3.50575	2.44373	3.46926	8.49373	46.418	10.7036	2.14471	248.422	2.64858	15.8928	68.8712
1010	1.617	271.165	272.172	105.798	94.7052	103.396	20.3149	311.712	199.566	12.4858	21.516	16.2711	8.53258	20.7362	66.1283	21.9912	13.4156	162.935	12.7598	38.7346	100.311
1011	9.717	271.215	294.204	5.01597	5.75316	6.23826	6.60034	3.02915	0.727306	0.448228	1.0271	1.37001	0.626689	0.692628	0.84029	0.802159	0.717612	0.835096	1.32388	0.312346	0.916785
1012	8.907	271.215	294.204	3.43062	3.73801	5.67569	9.73475	7.26932	2.82712	1.17559	4.96481	4.34842	3.7842	2.30571	3.5373	2.95591	1.99454	2.54184	4.38636	5.01973	2.75052
1013	8.886	271.251	272.258	20.6594	22.3489	23.1308	51.7628	36.5217	14.05	14.1805	18.2299	19.076	19.6542	17.9992	14.9969	13.5193	18.3485	20.7063	17.804	14.7996	13.4935
1014	1.315	272.077	273.084	9.88408	6.51311	3.33151	12.1565	2.31977	9.13652	10.223	10.9502	15.0475	15.56	3.12699	7.67331	8.82087	9.34372	3.40166	4.18863	5.4005	7.86237
1015	1.672	273.133	296.122	39.5435	49.8626	37.2856	29.7744	49.3908	74.5508	33.6521	27.5083	22.2723	12.5492	37.6175	42.247	43.2487	18.5033	40.8362	13.954	30.3282	32.7658
1016	4.237	273.151	274.159	4.16458	4.08433	4.15519	0.601432	5.88657	8.64176	0.435127	0.529246	0.544683	0.422785	0.539808	3.33053	0.563817	0.42646	27.697	0.531947	1.75283	11.6307
1017	1.006	273.18	274.188	63.5259	71.1637	65.0363	5.30192	230.352	138.825	8.34023	5.3738	4.819	5.54837	13.7473	37.4053	20.6051	4.78425	196.012	5.11759	18.9392	67.4453
1018	8.283	273.246	274.253	10.6348	10.3088	10.3086	12.7501	5.46964	10.2683	8.68751	10.8313	9.45429	15.2998	10.9115	10.593	15.7106	9.15942	9.31591	9.64508	13.8402	8.70219
1019	8.686	273.267	274.274	12999	11306	12066.6	34513.8	20445	4590.45	4783.73	6474.47	6022.74	7701.77	6019.17	5669.9	5020.28	5072.48	7014.43	6588.97	5903.74	4564.54
1020	0.891	273.866	274.874	104.067	96.1531	107.944	8.86862	44.3096	29.5237	219.302	139.751	134.908	92.5839	127.639	138.923	95.367	121.463	116.843	136.904	106.349	69.2265
1021	4.615	274.136	275.143	724.811	811.905	757.054	2739.5	1303.34	203.56	154.597	348.013	279.43	339.103	214.861	182.864	265.472	298.158	201.215	511.123	256.54	211.898
1022	0.835	274.164	275.172	15.4355	17.3444	17.1655	4.14136	78.6152	37.913	1.10254	15.8861	10.2988	9.22095	1.44166	7.72145	10.8444	1.23891	80.5601	8.32875	4.59268	15.8728
1023	10.058	274.193	275.201	4.67633	5.49459	6.44112	27.1653	16.141	3.24545	5.9415	2.18536	3.17508	2.31637	3.22977	2.79688	1.84719	1.3519	4.61894	3.49901	7.12388	2.98232
1024	10.799	274.214	275.222	74.6606	64.8771	65.1507	1.56957	27.9796	9.92353	522.51	2.32131	4.51376	28.5734	14.5738	69.8274	3.3413	51.0682	166.579	6.21571	12.4326	47.3781
1025	14.135	274.266	275.274	3.84812	2.99285	3.82864	2.27903	1.72509	2.33106	2.69552	3.05472	2.88887	3.75595	2.70695	2.8699	3.32669	2.77541	2.98136	3.32247	2.70878	2.02907
1026	0.805	274.875	275.882	106.499	82.8565	91.87	152.416	46.424	177.626	48.9214	98.2787	140.38	105.001	47.591	77.5689	228.371	75.4952	37.3669	137.061	123.368	26.3735
1027	0.937	274.994	276.001	115.353	129.847	113.999	104.594	71.3706	119.2	214.54	100.824	205.045	90.7191	256.963	153.272	124.558	164.002	126.607	72.3019	109.413	145.547
1028	5.446	275.12	276.127	84.5412	68.2089	83.0614	21.0584	73.3076	28.5056	304.869	54.4636	39.5015	62.4888	41.6045	61.016	28.3896	25.1374	201.892	34.6025	23.1716	82.7679
1029	5.895	275.12	276.127	5.17427	5.3901	5.7054	0.900105	2.75037	1.02319	32.8809	0.57674	0.684217	4.44575	1.46722	3.21324	1.02539	0.778441	14.1881	0.732719	0.740296	9.70447
1030	4.465	275.128	276.135	12.5308	11.5904	12.6365	0.607031	79.3807	33.2428	1.38843	0.693865	0.538981	0.351606	1.32707	7.64911	2.5204	0.532434	18.3636	0.370285	1.69868	4.78543
1031	0.839	275.148	276.156	23.6958	22.5689	23.1248	5.31781	109.809	36.5634	4.90663	6.15956	4.82851	3.38303	4.48164	12.8621	6.05553	4.63461	81.31	5.90072	13.0136	27.3593
1032	1.006	275.149	276.156	29.133	32.2848	26.9727	13.0958	84.7771	44.0343	5.7929	7.11675	6.382	7.34793	7.24023	14.6103	6.83911	6.33599	80.3131	6.77744	5.9953	28.3119
1033	3.959	275.174	276.181	2.9555	3.78893	3.99405	3.78657	1.8764	2.32225	3.12382	2.90829	2.22481	3.34843	8.07065	1.8468	2.51979	1.88416	6.11692	3.79612	4.82391	7.42791
1034	11.226	275.225	276.232	9.79537	13.0546	9.92805	13.6886	6.86869	6.14269	6.03415	14.4809	8.1043	21.9804	7.8556	6.00108	7.3707	5.91743	6.00388	16.7876	6.94759	5.43078
1035	1.035	276.025	277.032	27.6781	33.4444	23.0766	28.8453	17.4616	17.9459	21.4717	42.1545	26.3828	37.152	21.6764	26.3071	24.1332	35.4787	54.9239	22.7313	23.8908	16.84
1036	7.688	276.093	299.082	8.92808	9.63109	10.442	15.991	5.87138	6.87179	1.93174	31.5859	16.8627	15.1705	2.63303	2.64458	9.31311	12.6198	20.0137	13.4694	4.15614	8.68517
1037	1.165	276.096	277.103	315.611	269.493	273.4	371.329	225.817	393.051	333.838	349.797	372.402	671.442	180.677	411.073	370.097	222.182	178.54	508.211	301.048	136.791
1038	5.963	276.111	299.101	1.74337	1.7659	2.48419	2.86133	1.06585	2.65948	2.62794	1.8578	3.16033	0.884924	1.72723	2.3481	2.6916	1.91682	2.02395	0.803944	2.32836	2.48615
1039	3.894	276.112	277.119	25.8664	24.4743	36.3915	6.48074	112.997	57.8756	5.24329	6.1081	3.50429	2.54332	10.0224	29.5874	10.7712	5.08353	68.3098	2.69604	13.7007	29.0625
1040	11.224	276.209	277.216	41.6559	29.2488	26.1024	21.4831	23.0313	3.67485	312.046	7.59238	3.39242	23.9946	21.8989	56.6584	10.0328	37.6056	71.2811	14.2946	10.0753	51.961
1041	9.807	276.209	277.216	49.6351	46.1046	64.6993	29.4828	45.6879	20.084	144.795	21.2567	6.3354	31.7607	20.1906	106.581	18.4479	21.9645	88.0832	19.7811	5.68685	65.5977
1042	7.871	276.209	277.216	18.6007	19.8791	22.1344	9.42939	17.6966	5.53147	81.1541	11.8795	9.52416	22.2226	26.6112	23.0821	7.99532	6.24241	31.5984	11.7977	4.48355	27.3997
1043	11.072	276.209	277.216	65.4882	52.7449	68.4362	7.37421	35.5988	22.3348	359.673	7.70956	17.475	51.4261	36.1896	73.2029	10.0328	40.8227	146.278	14.2946	17.9276	73.1109
1044	12.407	276.209	277.216	27.4797	32.402	18.7281	1.10606	12.2171	4.69448	196.563	2.77474	2.84901	9.1258	13.7354	23.1333	2.5621	19.8727	63.948	3.40924	7.29714	39.966
1045	10.586	276.209	277.216	13.8676	16.9245	20.0719	31.1134	25.8817	8.69241	44.3985	14.4868	6.68773	16.3794	15.143	12.8412	10.2971	7.55199	11.3176	12.8065	8.15495	6.01291
1046	0.806	276.872	277.879	106.499	96.4641	101.666	183.192	58.0992	193.628	48.9214	116.719	140.947	105.841	47.591	96.7476	228.371	91.7871	37.3669	156.404	140.681	26.3735
1047	6.746	277.226	278.233	7.90784	7.76987	10.3965	67.8771	38.6906	1.21538	1.27187	0.629159	0.72248	0.923598	0.521342	0.84985	1.16652	0.606646	0.587387	0.640299	0.861488	0.844191
1048	10.272	277.241	278.248	59.0374	54.0828	59.4046	75.0744	56.1001	36.1171	36.0894	54.185	42.1144	50.3301	39.8529	37.6085	37.3876	32.511	33.8451	43.5122	33.8802	37.9111
1049	10.074	277.241	278.248	169.002	160.996	183.434	228.844	190.608	102.967	100.068	144.056	125.164	138.378	109.476	103.198	110.002	103.008	97.7748	127.631	103.014	92.9878
1050	9.715	277.241	278.248	9.96061	15.4665	13.6344	50.1796	36.0202	4.16082	5.54766	9.41638	5.9913	9.21765	9.51872	5.01028	5.54643	5.06634	1.81453	7.87479	3.98585	6.37356
1051	8.337	277.241	278.248	7.3979	7.33086	6.54456	51.4498	23.5869	2.66993	3.08585	3.57422	3.21685	3.76323	3.39858	3.83036	3.68786	3.30998	2.19632	3.51133	3.32239	2.51961
1052	8.565	277.241	278.248	7.35998	7.42891	7.52395	26.1284	21.7686	3.23503	8.0728	2.04037	2.81887	4.66517	3.85703	3.31998	4.66898	2.94033	1.45185	3.6113	2.02349	2.97292
1053	3.592	278.073	279.08	25.2126	20.635	25.8965	16.3425	6.41891	29.9183	53.5368	39.5585	38.8226	26.712	24.3925	13.0883	25.8314	34.8296	16.657	46.7406	16.773	12.9272
1054	1.925	278.094	279.101	138.005	118.112	129.765	175.293	177.349	203.427	68.8833	118.736	114.728	136.524	83.1442	72.6687	76.3562	50.2781	121.751	184.675	266.328	85.3056
1055	1.576	278.095	279.102	10.2665	13.7917	9.91863	2.41929	25.4191	19.049	2.49491	2.01058	1.61104	1.09493	2.40537	6.07472	4.84108	1.43011	27.861	1.51966	5.91232	11.0699
1056	1.771	278.127	279.134	93.0516	95.541	100.038	6.02615	316.249	203.625	25.844	18.5604	12.6007	5.37556	49.0468	38.962	43.044	5.91063	201.681	4.74318	35.6264	93.8543
1057	4.231	278.131	301.12	171.965	173.282	183.115	381.285	162.89	262.523	93.7239	168.288	304.472	221.609	156.811	93.0935	226.474	187.022	83.49	357.644	161.132	42.4273
1058	5.207	278.163	279.171	38.9485	37.691	37.6044	4.94735	170.53	109.272	6.33524	5.15836	5.01398	7.91516	5.20862	30.9933	12.3067	4.31017	63.4499	13.2907	8.07409	24.9633
1059	5.055	278.163	279.171	11.0332	9.88598	11.4106	2.87502	45.2003	31.6753	6.33524	2.40395	2.22471	1.51601	4.20462	8.60406	11.7989	1.84384	37.5556	1.95127	8.07409	9.81172
1060	5.394	278.163	279.171	119.272	112.458	131.41	14.2643	600.789	348.663	11.6559	12.0281	5.57673	2.8825	10.6151	101.888	29.8679	4.31017	323.723	2.62052	35.9195	109.865
1061	11.223	278.225	279.232	185.277	258.419	176.726	211.553	233.484	76.9191	354.282	52.4691	49.0294	281.229	54.2344	161.762	28.3233	204.813	467.568	134.771	81.6103	215.292
1062	10.457	278.225	279.232	45.9551	35.678	66.995	30.8828	46.1243	21.3945	145.659	58.0161	33.2664	55.5932	26.0507	40.3677	37.58	38.5288	68.4096	34.1071	30.7223	56.09
1063	10.878	278.225	279.232	257.738	236.643	242.565	365.737	306.861	96.7719	705.729	78.4401	183.949	207.977	409.822	235.902	141.775	110.159	389.885	101.529	80.1909	241.953
1064	11.445	278.225	279.232	38.9965	34.2141	40.6613	11.2271	20.7321	76.9191	190.627	6.97565	10.6811	48.535	10.7221	65.3245	6.28664	60.2824	130.509	19.2489	28.9006	34.1214
1065	11.617	278.225	279.232	32.6689	34.4851	37.3896	7.33293	19.0125	8.29009	189.744	8.75022	8.51335	34.6935	13.6207	50.6893	8.31039	43.8345	83.4078	13.1935	22.9006	31.2553
1066	11.847	278.225	279.232	38.1713	41.1443	45.4885	10.865	17.1201	12.8235	258.786	14.2023	12.3247	29.1758	19.3189	45.0598	12.6627	37.7769	85.9307	18.9747	21.2495	30.1913
1067	12.729	278.225	279.232	78.9096	77.987	77.8025	96.3135	58.5971	42.0898	238.407	89.0416	35.2433	61.2982	51.7183	116.965	158.618	111.91	154.629	134.452	69.2853	92.097
1068	12.564	278.225	279.232	214.131	203.496	302.004	96.3135	226.189	201.993	334.637	89.0416	191.789	193.605	224.129	383.203	158.618	291.622	379.338	134.452	262.8	224.098
1069	0.93	279.085	280.092	1603.13	1960.77	1464.24	1516.2	815.447	1313.25	2252.08	993.304	1911.13	715.761	3649.59	1571.55	2288.97	1826.12	3333.34	391.824	1844.82	3305.09
1070	3.397	279.122	280.13	18.0171	18.8498	19.0458	2.04746	76.1089	44.4032	1.67944	2.25094	0.855294	1.10037	1.19342	15.071	5.31541	0.991421	59.8826	0.943018	4.76469	23.5785
1071	1.58	279.122	280.13	12.92	18.5111	15.9201	2.97984	32.722	27.2557	5.59043	2.83121	4.94269	0.831605	7.4576	12.253	8.8164	5.13825	36.2528	1.29394	12.0744	20.5677
1072	10.352	279.256	280.263	440.096	387.756	425.607	1245.93	909.497	201.537	212.694	366.998	217.512	281.97	236.914	204.974	236.257	176.763	187.278	276.183	199.895	184.384
1073	10.618	279.256	280.263	1025.32	960.843	1152.37	2850.58	2066.52	482.56	460.072	677.301	550.926	785.885	485.519	434.658	620.893	394.128	531.073	562.289	408.427	411.836
1074	10.773	279.256	280.263	166.384	179.705	198.88	531.81	443.64	83.0297	116.959	119.949	122.561	152.728	91.9327	82.996	93.9843	95.3621	106.159	137.658	89.9551	98.7395
1075	12.578	279.256	280.264	3820.81	2998.96	3813.66	2233.22	1483.23	2225.53	2038.68	2599.61	2467.05	3019.76	2507.14	2794.94	2716.91	2569.73	2256.84	2942.69	2418.32	1745.09
1076	11.525	279.256	280.264	104.596	114.298	109.88	309.104	206.563	61.5925	81.6031	104.677	78.2819	117.437	74.543	82.041	56.7655	72.6968	83.9828	119.7	84.374	55.8592
1077	0.803	279.854	280.861	182.214	160.605	164.338	302.452	83.0914	330.081	90.7315	199.879	247.53	165.295	86.6588	159.342	399.612	146.458	70.2946	234.666	206.466	40.2985
1078	4.073	280.093	281.1	10.7873	9.63452	11.5278	9.06443	8.89478	8.37417	10.0902	21.2646	11.5854	11.6152	14.4472	14.2017	8.89991	10.813	8.21142	18.222	11.1639	11.5628
1079	1.83	280.106	281.114	94.1406	81.7854	93.3554	24.7126	300.858	185.659	17.6372	43.4885	18.3329	8.69737	43.2492	91.2697	77.2633	23.7038	140.172	14.1667	75.0344	69.5993
1080	3.83	280.107	281.114	81.4828	79.8305	91.4055	31.4213	282.534	126.315	24.4559	24.683	25.4713	4.06913	56.6536	87.6535	37.2382	41.8173	205.626	18.1661	81.155	117.134
1081	2.409	280.143	281.15	10.9015	12.5621	13.2448	5.04047	31.5276	22.6527	11.1726	3.44371	0.890143	1.46233	3.90905	8.56685	4.07062	1.66621	117.545	0.369825	4.99724	18.7509
1082	11.886	280.24	281.248	19.2654	27.5378	30.0508	7.03029	20.0995	14.3114	69.4911	7.35445	10.2357	22.7561	17.2446	34.8283	7.96516	34.7623	40.9969	14.6375	21.6005	14.5901
1083	0.804	280.868	281.875	37.2373	33.1434	38.6883	63.1285	18.9548	72.5462	19.9175	44.3846	52.9113	39.9894	18.2455	34.9241	79.2112	32.8912	15.5981	59.7697	48.8589	9.25644
1084	0.821	280.937	281.944	38.0485	34.2049	34.8969	42.8573	25.5368	35.4949	35.4811	42.3111	41.7728	41.1124	38.5849	35.626	49.4661	40.3629	30.0415	42.2141	42.8478	26.6171
1085	5.816	281.064	282.072	11.2536	11.3904	11.4745	20.8462	6.35455	9.48789	18.725	28.8215	19.4488	15.4596	13.7241	9.56604	12.805	11.0619	8.37761	13.4959	5.2067	4.82813
1086	4.7	281.185	282.193	19.4934	17.7499	17.1895	15.4813	8.95832	14.8128	14.8918	29.8408	20.8151	16.6976	20.1375	27.9788	17.2195	35.2122	9.37887	28.0198	26.7226	18.376
1087	13.225	281.272	282.279	8146.68	8506.57	8994.08	8447.76	5441.22	7041	7004.57	9799.6	9048.38	10284.5	7544.31	8234.77	8810.56	7679.99	7888.61	10764.3	6423.92	5849.87
1088	0.805	281.851	282.858	182.214	160.605	189.999	335.229	92.9957	330.081	90.7315	199.879	247.53	190.677	86.6588	173.912	399.612	161.702	70.2946	263.921	234.682	47.7203
1089	0.823	281.938	282.946	5.56435	4.30096	7.16601	6.51384	2.75587	2.06208	6.48407	7.29548	4.79694	6.88213	5.68074	5.51621	8.0275	6.37011	4.45554	6.6636	6.33554	4.10019
1090	1.088	282.038	283.046	31.2261	30.1336	31.3072	13.6622	25.6704	31.8325	74.9572	28.8441	72.3581	50.5938	55.3862	36.1134	51.2336	13.3045	36.0372	32.696	28.6741	21.3579
1091	1.491	282.08	283.087	30.3177	27.3175	31.7934	39.1055	19.8333	23.5428	36.0898	73.9529	41.9721	36.2973	21.6033	35.3556	29.6014	40.433	25.0904	50.0323	25.6918	50.4471
1092	4.208	282.169	283.176	2.10348	1.73563	2.32758	2.44134	3.52342	1.96438	1.73956	8.84282	1.25278	3.17263	2.21634	2.96666	2.70347	1.18449	4.81419	2.50103	1.95773	1.95723
1093	4.407	282.17	283.177	2.07602	2.13463	2.52576	0.856053	9.6366	3.04025	1.35413	0.846034	1.12482	0.378781	1.96329	1.27646	0.999989	0.843668	6.31597	0.373829	2.59131	4.38835
1094	11.89	282.219	305.209	27.6853	24.9866	23.902	0.506658	6.93454	0.707704	160.367	0.373765	0.560638	10.0885	0.643375	25.8529	0.648803	14.8453	73.632	3.15576	6.04205	12.4268
1095	11.154	282.22	283.227	85.5859	75.1582	75.4661	0.690793	18.1043	3.0612	692.359	1.02545	2.789	22.8021	12.7156	59.7284	0.816388	45.4126	166.793	5.31129	12.6269	51.0696
1096	1.008	283.073	284.08	45.7901	65.515	57.1349	118.372	23.6243	32.3774	81.8865	57.323	73.8815	71.8582	54.9964	45.147	68.6001	69.6408	54.6272	67.4859	68.6483	53.4292
1097	1.262	283.073	284.08	86.4986	120.276	74.7907	289.723	80.0155	109.842	81.0412	204.146	199.852	170.527	176.027	76.5459	92.339	196.415	146.692	199.435	126.884	223.442
1098	1.384	283.092	284.099	883.019	1154.62	906.428	1010.11	639.531	899.757	896.425	1567.02	1488.71	1084.21	1014.51	1087.69	536.303	989.265	637.216	1813.01	1109.17	744.558
1099	1.002	283.092	322.055	436.907	513.808	457.643	637.901	155.992	348.379	210.578	855.099	789.129	724.715	444.884	610.813	362.732	579.583	144.94	1135.75	455.374	253.425
1100	0.882	283.13	284.138	54.3423	59.702	56.7288	47.684	20.4151	80.5552	61.6955	110.227	58.1594	125.724	56.5953	46.9598	52.1167	31.9309	63.3072	125.561	47.0149	45.0396
1101	6.07	283.19	284.197	2.21846	2.91874	2.38495	1.36842	7.92368	9.97611	0.73033	0.791887	0.830771	0.840556	1.29766	2.05162	2.84057	0.583137	4.64271	0.934157	1.34735	1.54323
1102	12.082	283.251	306.24	13.0347	13.9444	11.456	58.7544	10.9166	0.25628	0.430633	0.166311	0.231121	0.377288	0.21607	1.20483	0.327206	0.715869	1.05803	0.381019	0.43518	0.239723
1103	14.053	283.287	284.295	1039.65	1099.59	861.997	1072.2	780.383	580.832	627.716	1168.25	1146.21	1058.48	980.751	1110.05	1150.18	775.89	738.533	1057.75	950.179	615.507
1104	1.508	284.076	307.065	42.2911	29.7609	30.0251	53.797	16.223	24.0233	75.1868	79.7234	50.5947	68.033	24.6617	52.493	24.2328	57.1082	34.2133	52.6122	23.2309	66.15
1105	6.779	284.192	285.2	1.77244	2.72938	3.0312	5.59521	3.14083	1.26827	0.547234	1.17411	2.03413	2.47492	0.615731	1.08647	1.96068	1.47338	0.938213	2.22225	1.16108	1.89625
1106	13.585	284.214	285.221	1.02004	1.13947	1.15206	0.75059	1.44481	2.40938	0.395517	0.817009	1.70141	0.811052	2.92132	1.12631	2.18351	1.70371	1.38294	0.201975	1.51349	2.57251
1107	11.956	284.235	285.242	3968.57	4214.46	3889.88	258.209	1755.38	985.312	18803.8	82.7532	459.964	1631.09	1105.84	4719.53	193.443	3526.27	10738.2	789.495	1545.02	3085.9
1108	8.543	284.246	307.236	6.61253	7.18777	6.77398	4.57147	3.75379	3.99693	3.62593	6.16697	5.67275	6.90041	4.27677	6.26448	5.68954	4.60957	4.92368	5.50946	4.46261	4.14148
1109	4.318	285.17	286.177	47.0783	47.9658	42.0581	19.3354	137.909	85.5121	13.2414	15.1977	8.23827	5.86425	21.6284	38.4466	17.3388	10.9041	106.869	10.2186	34.2416	82.7784
1110	9.501	285.303	286.31	18.0038	17.3793	16.6573	26.5157	19.849	8.61467	9.55013	11.0029	10.7089	13.268	9.41801	12.5804	9.20143	11.5677	11.3182	13.9421	13.6963	9.75665
1111	0.803	285.847	286.854	64.7224	57.1099	67.3478	114.928	31.2971	115.6	29.6531	69.0412	83.0738	68.3444	30.4318	58.405	137.49	56.6893	23.2411	88.3998	76.9542	17.5058
1112	0.8	285.881	286.888	12.1799	7.4713	8.05727	13.8711	5.52236	8.36071	10.2153	8.27095	8.99842	11.778	6.1543	9.42201	12.5021	8.63525	8.31722	11.0068	8.929	3.4817
1113	0.916	285.882	286.889	19.3535	18.925	20.6648	11.2821	16.6278	16.3553	9.05591	27.406	18.5224	30.3647	31.3306	34.9771	16.0617	39.036	3.27487	31.6582	53.4527	26.9785
1114	5.825	286.139	287.147	10.0964	6.59264	8.84645	8.93436	4.4457	5.30018	6.96227	8.28679	10.0394	15.7896	5.58109	10.3764	6.67766	9.96566	5.02397	9.15052	7.38236	5.35305
1115	12.384	286.23	287.237	20.9514	28.773	31.6939	7.54858	9.7894	10.1288	87.2403	5.40181	9.01401	27.3987	12.1187	24.9275	11.0262	29.7037	90.3897	8.95534	12.0323	35.0971
1116	12.041	286.23	287.237	7.81579	9.44885	11.4908	10.9986	5.65569	9.87272	4.79703	12.2965	12.7845	14.7974	15.2484	6.04583	14.4023	14.0496	6.82449	9.25797	13.5472	7.39349
1117	4.79	287.185	288.192	19.597	17.0811	17.3148	2.70826	94.0094	42.3435	1.83956	2.71638	2.072	1.88185	1.66292	10.2178	3.00276	1.71596	43.1198	3.52345	4.12522	19.4581
1118	3.703	287.185	288.192	10.4563	9.29767	8.78606	1.29088	46.9492	20.5648	0.982596	1.22343	1.02015	1.13088	1.07772	8.26451	1.66935	1.03032	31.2224	1.20532	2.34555	10.8213
1119	3.974	287.185	288.192	4.00422	4.01154	4.97192	0.683137	13.5511	10.1297	0.878646	0.445444	0.366785	0.36518	0.678704	3.68633	1.44545	0.306053	14.8318	0.325623	1.63829	5.7816
1120	10.147	287.192	288.199	26.4729	30.1551	34.0928	37.2256	29.0166	22.1459	17.3841	35.6442	21.7383	36.4215	26.6923	26.5464	27.2383	24.8095	19.9232	33.4857	21.381	20.4826
1121	1.505	287.196	288.203	303.255	214.633	304.175	32.4274	1198.53	734.723	25.7053	29.4766	13.642	7.92369	25.9853	251	63.5766	13.9707	1087.75	6.18426	89.2188	368.418
1122	2.058	287.196	288.203	41.8045	40.3866	42.5679	5.59401	87.2436	89.5105	5.40681	5.67834	5.59387	4.45295	10.0824	28.6419	13.0579	5.05412	114.288	5.19744	28.3361	57.7234
1123	1.008	287.196	288.203	57.1699	79.7014	75.456	6.2079	343.101	131.42	3.4323	5.1161	4.5879	5.28229	5.20487	36.4518	7.86719	4.55482	137.909	4.87218	6.77143	39.9707
1124	9.951	287.246	310.236	4.13785	3.68529	3.99471	2.43954	4.27704	1.38016	2.31801	4.00073	2.55538	3.9725	2.38255	8.69903	0.968485	1.55529	2.18559	2.23685	1.89228	1.6733
1125	15.55	287.626	288.633	4.63591	3.37283	3.2108	1.81645	1.01727	2.65089	3.87242	2.61169	4.13256	1.59064	5.48039	3.54891	3.935	4.4499	3.16765	2.06604	3.94669	3.23023
1126	0.89	287.983	288.99	25.6799	22.6237	29.0744	32.6125	13.4169	44.4189	17.3481	31.2789	28.5329	30.4275	17.1012	37.3978	35.5639	23.2731	13.9157	33.6036	25.8241	14.993
1127	4.696	288.078	289.086	32.1532	35.1266	38.8442	51.0188	25.3745	48.9918	29.6644	49.8698	43.7032	47.5049	25.3326	37.36	56.6376	29.9614	20.8381	46.8457	39.7656	18.9617
1128	5.228	288.151	289.158	15.093	17.5755	17.747	56.6577	34.0618	4.84432	3.43144	7.64876	7.29888	8.90609	6.5059	4.68642	11.7032	6.47922	4.20548	10.9474	5.4865	5.93916
1129	12.772	288.245	289.253	10.7466	9.20549	8.75926	2.07125	4.14782	2.90287	41.9454	1.94858	2.62808	7.63402	2.93362	6.88379	1.28624	4.08244	20.5187	2.92839	2.41616	7.63471
1130	1.692	289.128	290.135	5.77211	6.2817	7.51714	3.6751	10.9333	9.21331	3.83189	3.07691	4.46478	1.87526	5.65357	3.85278	4.57082	4.74328	7.04512	2.76984	6.33383	7.47033
1131	6.484	289.135	290.142	60.304	53.7616	65.5764	3.29727	25.3033	12.3414	290.239	5.74964	9.73331	28.2449	24.7362	39.3513	8.01356	14.0444	167.512	4.31112	5.24208	64.8821
1132	7.783	289.262	290.269	153.244	149.128	168.157	504.806	300.488	74.0304	71.6049	83.6638	78.3382	93.3047	72.2256	73.1312	69.2674	72.1726	72.5649	86.8933	66.6997	62.6617
1133	8.9	289.262	290.269	742.784	730.642	950.588	4451.3	3014.78	678.171	339.647	269.724	219.456	274.44	155.729	170.988	153.441	128.156	156.452	156.308	134.977	134.263
1134	11.047	289.277	290.284	6.22407	7.34607	6.57131	2.74773	3.09242	8.7074	5.11031	3.75534	3.35287	2.79391	19.1839	2.16009	7.40589	5.76202	5.29638	2.1736	14.3235	12.4687
1135	0.9	289.84	290.848	45.6383	41.1767	49.9613	49.0841	19.8095	48.1756	99.903	53.7838	50.6186	100.935	50.3609	74.5965	51.2308	67.8321	28.73	79.9776	47.7203	24.0411
1136	1.01	290.042	291.049	82.9976	87.8685	76.502	168.675	18.8772	39.8979	15.5195	147.056	180.149	81.0401	138.747	36.6463	42.6217	99.4402	33.1697	120.995	66.9833	71.2554
1137	0.837	290.159	291.167	10.6339	11.6807	12.1661	2.06059	54.9242	20.9335	1.20284	1.6572	1.71471	1.65922	1.1283	4.14759	2.31281	1.35161	63.1106	1.90033	2.68572	13.1643
1138	4.465	290.187	329.15	11.297	10.9731	10.863	0.810616	60.8625	20.8422	0.641961	0.499122	0.344246	0.387155	0.488009	8.62384	2.18704	0.386005	32.4647	0.44783	2.36229	9.80867
1139	12.401	290.225	291.232	4.73695	6.35731	5.95405	1.05876	1.68912	1.0132	49.072	0.982468	1.22935	1.52874	1.2543	8.03244	1.33384	1.89026	13.0423	0.999833	0.893811	6.00524
1140	6.51	290.236	291.243	19.4976	17.3614	19.7147	14.6608	9.86688	12.6269	13.3398	16.3333	14.363	19.4889	13.9297	12.028	13.1612	12.626	10.3395	14.8115	11.5634	10.6234
1141	12.806	290.261	291.268	0.547574	0.296132	0.528528	0.159312	0.0823697	0.0964255	1.90129	0.160195	0.0947836	0.812291	0.238772	0.693277	0.111125	1.19838	1.99009	0.386142	0.559464	1.01781
1142	0.928	290.968	291.975	173.591	173.715	176.61	148.441	119.129	176.879	234.729	136.173	273.137	190.35	252.727	264.256	186.154	278.525	84.5664	138.146	165.497	161.989
1143	0.901	290.985	291.993	6.91689	7.85971	9.60644	7.39835	4.54211	19.9787	5.67523	11.4516	2.33801	5.40162	8.93025	10.9494	18.6475	9.67908	2.60427	11.0184	5.6545	3.18273
1144	0.946	291.191	292.198	112	102.087	89.3218	83.3669	213.563	186.314	47.5583	72.9118	77.25	43.6935	66.7601	98.4537	47.6601	40.8923	136.227	43.004	110.324	96.256
1145	9.617	291.22	292.227	14.9234	15.597	10.6304	54.2353	37.7793	17.4844	11.7609	10.176	8.75533	8.43956	5.16816	11.2821	8.03585	7.56279	15.8241	8.72271	6.84869	7.32306
1146	7.167	291.22	292.227	6.29274	9.75893	9.79214	34.7784	30.2646	2.25658	3.79637	3.57306	3.20213	4.20024	2.95738	2.13548	2.22147	2.20908	1.65282	3.22989	1.81587	2.17981
1147	11.782	291.293	292.3	20.5761	21.5547	22.9295	14.0346	17.2996	27.4404	29.0049	10.1684	18.6431	9.98555	36.8868	17.5536	29.7084	30.4863	22.2893	4.7843	30.2328	30.9956
1148	4.273	292.056	315.046	7.51715	6.07622	7.0571	1.02402	5.58928	7.31803	2.08774	1.88519	8.54023	0.666692	0.656721	0.662262	17.5242	28.7012	7.38022	8.48069	0.650792	0.848413
1149	4.407	292.093	293.1	2.62536	2.10077	2.28722	2.14554	0.884929	2.06252	1.1087	1.92736	5.38453	2.21208	1.98847	1.0751	1.49121	8.87281	0.744248	3.45643	4.1213	0.926249
1150	1.666	292.106	293.114	19.3206	19.656	20.6008	2.88783	94.0184	46.9718	2.28156	2.34111	0.564038	0.561023	3.19217	14.7024	5.16629	1.86443	54.4273	0.592939	6.30365	21.8721
1151	1.563	292.11	293.117	21.9297	32.5959	34.7763	17.3463	1.55286	15.9087	21.9149	39.4757	87.2589	38.844	45.8771	31.5194	60.3123	36.7861	9.21631	60.4042	42.0907	25.761
1152	6.366	292.179	293.186	3.84881	3.58235	3.16547	0.963572	15.5243	10.1685	0.584527	0.795565	0.784576	0.687828	0.564447	3.34365	0.864993	0.513708	9.37522	0.658932	0.766742	2.22171
1153	7.712	292.204	293.211	49.0815	35.0652	53.6407	16.8078	30.5986	6.87909	187.161	2.6984	6.87871	8.89331	35.4699	32.2616	2.85088	6.31904	85.0027	16.6673	11.4365	54.2251
1154	12.815	292.219	293.226	0.981322	1.18113	1.23235	1.03086	1.11786	1.62753	1.56486	0.429857	0.893487	0.927339	1.18316	1.1891	1.2134	1.03919	1.44635	0.466968	1.42068	1.77663
1155	12.176	292.24	293.248	73.3303	83.2024	87.8311	7.74984	29.7295	19.3936	613.87	7.69118	14.5195	37.9437	127.044	82.4523	15.4474	34.7497	223.662	12.3375	18.5568	98.8273
1156	11.877	292.24	293.247	9.08414	10.4828	11.3152	0.849319	7.72714	2.93689	61.6057	2.94012	2.95737	7.21428	5.19971	14.3464	2.13159	11.0807	12.3303	3.84825	3.52921	10.5652
1157	13.771	292.24	293.248	28.6129	24.5593	25.6893	10.447	23.3015	24.8988	76.9914	11.8278	20.4529	26.4324	17.5041	31.5666	18.8454	28.8728	47.2621	10.3837	22.8301	25.8643
1158	14.137	292.277	293.284	10.7341	8.71376	11.097	7.04603	5.27376	6.34862	8.21821	8.90529	8.66593	10.6897	7.70289	8.34389	9.22173	8.28054	8.26152	9.39406	8.22463	5.09008
1159	12.613	292.277	293.284	1.7629	2.38476	2.83858	0.202704	2.76774	0.379873	10.0053	0.181708	0.158613	3.72656	0.441899	3.91663	0.168846	1.19859	7.66711	1.85516	0.71513	6.63529
1160	0.033	292.848	293.855	0.76818	1.3605	1.20394	1.5838	0.859005	0.74404	2.02941	6.60229	5.32437	1.9602	0.254422	0.85596	0.472839	0.82388	0.941584	0.851054	0.712163	0.578131
1161	0.806	292.886	293.893	46.8261	40.8375	45.6142	79.5868	23.735	83.9851	28.2542	51.9119	59.9835	47.2778	21.7342	45.9444	105.728	35.3181	19.1384	71.3927	57.7815	11.4528
1162	1.696	293.138	294.145	56.5484	65.5242	63.6634	5.80419	186.007	112.921	6.21714	7.55147	4.88343	2.00807	11.4807	28.953	16.7741	5.85882	141.864	2.59838	26.823	76.9018
1163	1.686	293.175	294.182	44.8371	46.459	46.2132	1.46398	164.965	97.7289	1.96032	3.00669	1.20628	0.618995	2.38353	29.1084	6.26961	0.853956	123.279	0.772816	8.21635	42.307
1164	10.279	293.235	294.243	36.1418	31.9	29.4438	80.7269	57.9291	18.6408	19.9155	27.8327	20.539	23.126	29.7743	26.5047	16.7373	13.824	16.8873	17.9034	30.1578	16.74
1165	10.454	293.235	316.225	33.0205	29.5338	28.1477	94.1004	59.1239	13.242	16.1876	22.742	13.9927	18.2499	16.1933	11.0441	17.9616	10.4021	15.1517	19.2329	13.4088	11.1399
1166	8.954	293.235	294.243	23.3118	15.91	17.566	50.1452	40.1441	6.4294	9.45042	9.33767	20.8172	8.5379	7.3483	7.91785	7.70489	6.2742	7.63792	3.24181	6.36108	7.16632
1167	10.591	293.236	316.225	21.4503	12.032	15.1989	69.7458	27.6576	7.38778	11.137	16.9407	10.1411	11.8136	8.73123	5.83343	11.6191	7.49258	7.92301	12.7983	13.4088	4.41631
1168	11.937	293.236	294.243	18.451	14.4922	16.5504	33.7962	25.0435	6.31328	5.01818	10.9955	10.1607	13.2837	7.81358	8.36513	7.89822	8.08759	6.43464	13.8894	7.80459	5.90438
1169	12.724	293.272	294.279	1.12318	0.786886	0.968743	2.81686	1.66416	1.23031	0.559317	1.39143	2.09181	2.63702	1.25784	0.504368	3.00388	2.79191	0.170193	2.27117	0.974986	0.462456
1170	3.899	294.122	295.13	11.0851	10.9587	15.7373	2.79411	49.8812	27.3947	2.44825	2.69923	1.61435	0.950308	4.30613	13.3527	4.63704	2.5267	26.7198	1.15107	6.02763	12.0569
1171	4.332	294.122	295.13	48.5132	45.6279	48.5337	69.9062	58.6272	59.679	34.6761	67.0803	48.8379	48.6124	41.3429	48.1183	42.7099	26.2333	41.126	48.2269	55.6699	54.1538
1172	3.571	294.158	295.166	50.1921	40.2703	52.7199	2.883	222.322	109.118	5.76572	2.99544	2.06159	2.96426	3.67788	45.9005	10.2263	1.83252	148.131	2.26304	9.75218	27.2438
1173	3.886	294.159	295.166	20.8942	18.5698	25.6125	2.26807	101.154	50.439	2.12606	2.77488	0.826971	2.03385	2.96138	21.0294	4.64732	1.21776	51.7467	2.77547	5.7923	13.1954
1174	4.152	294.159	295.166	13.7188	13.2705	15.2674	1.47565	68.9743	31.4624	2.40176	0.926738	1.08697	0.499048	3.29902	9.04091	4.83401	0.807318	44.8398	0.391383	3.26412	19.6362
1175	4.507	294.159	295.166	93.4173	82.355	75.942	11.8662	371.957	224.589	7.12883	7.4445	4.15319	1.39768	9.06612	70.4781	22.6416	3.11806	220.118	2.09456	26.1733	88.2451
1176	11.229	294.219	317.209	14.5192	24.8891	21.945	1.21033	7.3909	1.9958	216.149	2.15306	2.03513	10.6361	6.77882	14.7946	1.21218	20.1341	77.4675	4.45376	5.98331	44.7101
1177	7.869	294.22	295.227	14.6654	16.5293	20.8425	4.60968	7.2859	3.90972	71.2383	5.58606	6.29542	16.9002	24.9128	15.8458	5.20862	3.69337	28.7796	8.92366	4.09764	25.1623
1178	11.089	294.22	295.227	17.919	13.8827	15.9266	5.30047	9.96488	8.76739	83.9114	1.92242	6.7989	8.49776	9.42002	18.3699	2.14836	12.8722	35.1029	6.12579	4.41721	18.904
1179	15.92	294.256	295.263	288.067	267.23	292.661	80.8567	263.216	156.992	778.68	75.502	131.324	229.447	394.427	397.674	143.276	241.561	344.725	75.36	227.896	449.185
1180	14.361	294.256	295.263	22.7282	21.0927	22.53	10.4516	20.0503	21.8393	43.7479	10.7208	14.797	22.6873	30.7155	28.4602	16.1511	27.2302	35.9469	9.31228	23.4007	31.4584
1181	0.802	294.883	295.89	46.8261	40.8375	45.582	79.5868	23.735	83.9851	28.2542	51.9119	59.9835	47.2778	21.7342	45.9444	105.728	35.3181	16.6239	71.3927	57.7815	11.2097
1182	0.928	295.059	296.066	8646.72	8661.37	8226.9	6276.98	4405.15	8232.75	10580.2	4825.38	8607.02	5114.41	15680.1	8150.39	10358.3	9827.95	8306.93	3381.38	9455.66	13183.3
1183	1.047	295.059	296.066	580	560.395	604.249	458.918	177.703	360.177	186.306	309.2	603.317	251.305	998.47	605.39	838.42	619.357	137.903	214.15	475.922	1137.35
1184	1.695	295.115	296.122	39.5435	49.8626	37.2856	29.7744	49.3908	74.5508	33.6521	27.5083	22.2723	12.5492	37.6175	42.247	43.2487	18.5033	44.4102	13.954	30.3282	32.7658
1185	1.561	295.117	296.124	7.77507	8.33375	8.23801	0.987857	19.8892	10.8107	1.06292	1.12589	1.37738	1.64794	0.735641	4.91339	2.66749	0.555616	20.8801	1.49847	2.16145	8.28069
1186	10.116	295.251	296.258	10.1614	11.2691	12.5911	34.835	29.9602	5.14228	5.61491	8.52674	5.90132	6.61739	5.53064	4.01103	5.66306	5.81156	5.13484	6.33806	4.74651	5.50605
1187	8.383	295.251	296.258	30.0804	27.7171	29.0722	85.3102	80.6861	8.38815	13.8477	12.6693	13.5755	18.3562	10.0216	11.8467	13.0402	11.0028	9.67434	21.1232	7.59904	10.3006
1188	10.791	295.251	296.258	70.2163	65.5691	65.4375	255.996	177.457	15.1848	29.1607	28.3405	33.0915	34.4391	17.2599	19.8618	18.9092	18.3646	20.1666	23.9051	21.3335	18.1148
1189	10.962	295.251	296.258	143.866	155.73	185.856	592.217	368.616	73.3178	71.4685	109.871	64.3851	118.162	59.2951	107.243	60.4992	92.667	87.9113	100.704	73.9536	48.7611
1190	11.139	295.251	318.24	188.45	145.852	144.269	812.264	329.072	40.217	90.9293	79.7894	80.0146	115.765	46.4933	48.1571	42.2628	37.9333	75.0592	70.8523	29.8733	35.45
1191	8.562	295.251	296.258	19.4285	19.9574	22.4118	64.8053	61.2854	9.81968	10.753	12.4397	12.4432	12.6932	9.54019	9.92267	10.713	9.15886	9.03083	10.9399	9.95038	10.0266
1192	11.337	295.251	318.24	28.5838	24.3204	24.1268	147.272	59.0565	6.34952	14.9521	15.8792	11.3714	20.3946	8.4662	11.892	7.60934	8.56945	14.5226	18.8439	4.97614	5.1999
1193	13.685	295.288	296.295	6.34456	7.77432	9.64939	6.67339	4.72012	5.75234	5.66611	5.98805	8.07408	8.85945	6.65039	6.88261	6.45508	6.38256	6.6708	8.73143	6.64265	5.23845
1194	4.418	295.633	296.64	1.01492	1.21963	0.804976	0.437608	2.14774	2.16327	0.783008	0.414622	0.342862	0.322645	0.477312	1.41945	0.876489	0.296056	1.04076	0.325691	1.01114	0.893602
1195	1.676	296.101	297.109	55.2127	65.2872	57.3091	19.1204	131.39	80.1924	11.5415	19.2759	19.5874	6.25635	28.433	35.6789	24.4071	32.5584	101.969	15.4259	58.2479	78.7917
1196	4.725	296.12	297.127	8.00525	7.58108	9.49504	3.19323	36.6969	26.2051	1.98552	3.08262	2.91785	2.62039	1.88093	7.00908	3.8248	1.86003	24.1636	3.06023	2.66565	8.52867
1197	8.955	296.199	297.206	3.15533	3.18485	2.8678	0.507217	0.72716	0.480289	27.7224	0.516196	0.586452	0.64558	0.463402	5.0593	0.490335	2.24995	7.05478	0.58148	0.407075	2.19829
1198	11.292	296.235	297.242	12.2448	11.3323	10.774	2.83333	11.4816	1.64103	22.6431	2.01053	3.38736	7.2498	2.61653	11.7152	1.79527	15.0962	30.6157	5.12678	9.07913	15.3204
1199	11.994	296.235	297.242	10.2981	10.0854	9.40552	1.29589	3.85463	1.21159	89.2182	2.44154	1.5602	7.55445	5.07307	11.3437	0.734443	7.88196	19.8326	2.11178	4.90067	5.66004
1200	11.446	296.235	297.242	20.3785	19.3965	22.6211	2.83333	8.5469	2.42849	91.3013	1.50786	4.72588	21.6849	2.88782	33.4694	1.92327	29.5629	63.1838	9.57984	13.4967	16.5552
1201	15.892	296.272	297.279	632.279	586.197	669.946	144.207	631.852	288.297	1555.97	79.8328	171.934	663.776	567.162	880.333	135.271	988.034	1639.91	204.895	422.121	1000.22
1202	13.052	296.283	297.29	27.8411	25.0295	25.7801	31.5876	11.3375	21.96	20.7169	30.2188	24.049	36.0346	28.4113	25.01	27.183	23.0174	22.4967	28.2589	24.1107	16.2364
1203	0.807	296.881	297.888	37.9722	32.866	40.6221	65.3349	19.0182	68.2	19.9525	39.0216	50.4375	41.626	20.573	36.2954	81.2634	32.7146	14.471	59.5144	45.3422	9.25643
1204	0.91	296.961	297.968	12.2475	11.7265	11.7598	18.1154	7.27494	5.05076	17.0148	24.4555	20.4739	23.2529	10.4242	10.8447	11.6382	10.6416	26.6262	11.1175	13.2574	5.9903
1205	3.702	297.09	298.097	10.6738	10.8474	10.2379	20.4568	4.25561	7.30348	6.05257	12.109	13.8304	18.079	21.5358	7.22755	18.4784	9.14963	5.6656	23.0059	8.25775	7.3391
1206	1.566	297.108	298.115	13.8803	23.0936	20.8895	16.0604	11.6458	12.5972	19.8341	63.0724	31.4713	19.8792	21.9525	26.5794	24.9359	19.017	8.41569	26.6848	26.0239	16.3688
1207	10.349	297.267	320.256	304.205	287.251	276.027	1466.5	582.021	162.806	144.887	463.551	120.798	164.854	237.967	79.9937	202.668	70.526	217.945	258.826	103.888	151.678
1208	10.499	297.267	320.256	241.574	160.184	178.07	807.432	365.27	77.1993	118.948	179.947	94.1939	125.063	100.052	70.716	90.9489	55.9384	113.089	142.576	62.0074	74.8927
1209	10.169	297.267	320.256	42.0681	37.025	35.1094	106.561	67.3967	14.2427	17.5329	35.2691	19.3705	34.393	23.4318	15.1123	25.7472	10.5692	19.142	29.9081	14.9799	14.2362
1210	11.339	297.267	320.256	46.5571	43.6209	40.609	67.1332	23.2893	21.2046	50.0454	56.5115	37.3566	69.0618	32.6958	37.4998	30.558	21.5696	36.313	58.6211	20.1785	14.9657
1211	11.668	297.267	298.274	52.4941	52.1225	48.0293	54.2351	57.321	27.9	44.8647	65.2307	91.4077	134.582	30.4359	52.5783	37.4682	41.2892	33.1639	63.609	44.5728	18.667
1212	11.5	297.267	298.274	58.7843	54.1589	61.3518	265.779	83.9158	23.1914	33.2735	34.3836	35.3442	55.3158	28.8632	28.925	17.8415	29.4457	29.1683	51.9827	26.0047	20.4857
1213	9.419	297.267	298.274	19.59	15.1619	21.6149	45.3744	39.5135	14.2269	12.5477	19.2767	9.65727	15.6006	12.801	7.50842	13.524	8.06587	12.828	15.3168	8.60578	7.91885
1214	9.612	297.267	298.274	21.9041	19.4557	22.8501	55.8249	45.6069	8.77532	11.3433	12.3909	12.6934	15.2852	12.5066	10.9202	13.1845	11.416	11.2647	12.3324	12.4209	11.1891
1215	0.806	297.865	298.872	25.9409	20.4862	23.3971	52.5717	12.0481	45.509	16.5494	34.2421	38.1215	27.5555	12.3121	25.6084	52.4766	25.2484	7.81265	39.7735	34.017	6.57467
1216	1.466	298.075	299.082	25.0711	15.8365	30.9849	14.5594	12.8232	19.1247	8.81571	57.7202	31.1056	44.2797	15.7874	20.7498	29.4376	28.8958	9.11246	120.972	35.6592	11.8109
1217	9.261	298.214	299.222	8.01125	7.28688	7.61591	0.387255	6.18114	1.13618	39.1462	0.49281	0.385101	3.62502	0.778292	12.4809	0.424572	10.4744	21.5335	0.694806	2.43355	12.6239
1218	12.312	298.251	299.258	9.07965	11.6401	10.8779	0.861474	2.41165	1.14699	57.4512	0.897908	0.720926	7.15184	2.04306	10.729	0.779106	8.05784	21.6853	2.18575	2.81409	6.72042
1219	12.498	298.251	299.258	54.0953	49.9416	64.9638	7.69294	21.0074	12.3551	221.89	7.91059	13.7284	39.7716	25.0082	55.9491	7.27466	45.0338	145.699	14.705	22.3116	43.3934
1220	0.803	298.878	299.886	17.4197	15.7945	17.9324	31.0844	7.73572	27.7176	8.19452	21.1237	19.4154	17.226	7.64336	15.1617	37.1593	14.3837	6.06842	23.5291	17.801	2.85893
1221	3.401	299.185	300.192	45.5703	41.7383	43.4251	25.0069	133.559	115.989	20.4004	15.2409	9.10995	3.79682	23.5309	59.493	27.0083	8.57817	63.8353	3.06879	35.7879	54.2158
1222	4.19	299.185	300.193	17.2009	16.3324	17.9093	7.22657	78.8086	38.4778	4.61846	4.46153	2.92641	0.6459	7.14135	15.9645	7.15943	2.07134	44.2357	0.767908	9.74832	19.968
1223	12.518	299.282	300.29	11.8477	12.5552	12.0995	12.0209	9.02182	8.44504	6.93821	31.1104	20.5191	21.8075	9.95106	13.5879	12.6604	10.8417	8.10591	16.665	10.7921	5.89279
1224	8.774	299.282	300.29	12.5596	14.7624	14.9957	43.236	25.5702	4.89289	5.1401	7.16692	6.26606	8.7168	4.3415	7.42751	5.82317	7.82618	6.52024	7.6614	5.35449	3.88059
1225	9.88	299.282	300.29	36.8124	43.3531	30.2694	40.1817	33.6549	54.4547	42.1876	53.6274	33.1365	41.6042	37.7521	31.9322	54.4064	16.7664	25.5305	47.4806	49.4594	62.7089
1226	0.8	299.862	300.869	25.6405	23.9734	23.7748	52.5717	12.0481	45.509	16.5494	34.2421	38.1215	27.5555	12.3121	27.4661	52.4766	25.2484	11.282	39.7735	34.017	7.06234
1227	4.235	300.113	301.12	171.965	173.282	183.115	381.285	162.89	262.523	93.7239	168.288	304.472	221.609	156.811	93.0935	226.474	187.022	83.49	357.644	161.132	42.4273
1228	5.77	300.148	301.155	3.28918	3.32085	4.20476	1.03857	19.8582	9.24083	0.572264	0.699814	0.702237	0.575245	0.5239	2.74475	0.940232	0.473093	10.7128	0.72814	0.820739	3.95916
1229	5.859	300.169	323.158	10.0011	10.92	10.0387	13.4579	8.61054	8.73434	7.47029	15.9779	4.78146	8.76337	7.69792	6.65049	8.75914	6.96266	7.01613	13.3572	7.44122	7.89481
1230	9.395	300.23	301.237	1.75558	2.02187	1.90346	0.368568	0.767256	0.412326	13.8505	0.507234	0.398338	1.37604	0.406082	6.92614	0.451087	0.906496	4.75187	0.557689	0.679089	1.17249
1231	8.786	300.23	301.237	4.99171	4.78327	6.11515	2.57957	4.98842	0.843428	20.6562	0.885514	0.727305	1.87656	0.644707	7.1515	0.842388	8.19324	14.3275	0.962509	1.28733	14.0292
1232	8.973	300.23	301.237	4.1457	4.24939	5.25226	0.485381	5.24439	0.498174	17.9989	0.508741	0.577982	2.70137	0.456709	8.11871	0.538784	5.84258	10.2988	0.754859	0.81711	8.42741
1233	11.205	300.23	301.237	60.2996	33.9818	56.8431	24.6672	16.9882	23.8837	536.858	7.33416	22.9992	7.53783	116.31	25.7043	25.9098	36.9931	240.171	6.60774	20.0508	58.0681
1234	12.249	300.282	301.289	2.00687	2.50778	2.60399	5.23638	4.37034	0.998969	1.60689	1.40851	1.24098	1.68333	0.80121	1.52275	1.41047	1.31428	0.828107	1.56723	1.02254	1.19114
1235	12.432	300.282	301.289	2.81243	2.84732	2.92561	8.31244	6.13912	1.47049	1.60689	1.17023	2.07681	2.23389	1.09858	0.739347	1.97465	1.19229	0.769546	1.53802	1.02254	1.61546
1236	14.299	300.282	301.289	6.71987	6.04661	5.30913	4.67895	3.22566	4.2528	1.1482	6.44368	6.40728	6.31018	4.59385	5.0411	5.59537	4.53434	3.1261	6.12824	5.13993	4.08511
1237	4.671	301.143	302.151	31.088	32.3709	32.3085	1.93081	223.291	56.0884	8.41372	4.89624	4.97458	1.80382	11.921	18.407	7.15324	4.4354	77.4442	1.50341	10.2771	29.0682
1238	5.065	301.143	302.151	12.9773	14.9715	19.5602	11.9098	31.1623	20.6458	27.2603	15.3109	10.1428	8.44143	22.2462	7.00329	11.675	13.6123	12.248	10.3023	13.9075	14.6645
1239	2.002	301.164	302.171	29.9588	18.6892	34.7311	4.68123	113.933	56.4776	9.00578	2.59208	3.1442	2.50291	15.5955	24.3192	12.7343	3.46342	77.423	2.92137	10.3038	12.4082
1240	5.51	301.2	302.207	9.52779	7.27621	9.02924	6.3925	39.7622	24.1837	1.48216	8.77424	7.96028	5.16838	2.10804	8.2673	8.86722	5.82864	23.325	7.56457	3.82675	6.73899
1241	4.789	301.201	302.208	28.4684	28.2683	28.2405	2.72456	132.92	83.0428	1.85063	2.73273	2.08447	1.89318	1.67293	23.7209	3.02083	1.72628	95.9197	3.54466	6.35324	26.244
1242	5.347	301.201	302.208	17.5367	16.2257	18.0397	3.27492	80.6059	38.4134	1.55181	2.39389	2.66637	2.14971	1.79931	10.0709	4.0358	1.69108	79.6431	3.18769	3.09468	31.9663
1243	4.595	301.201	302.208	2.8799	3.08694	2.86946	1.32441	11.6386	7.28813	0.930485	1.0316	0.824358	0.776003	0.813936	1.96886	2.53593	0.79572	11.6822	0.789326	1.4543	3.98541
1244	9.561	301.298	302.305	1017.11	1025.6	1183.03	2032.7	1309.53	536.439	507.717	633.304	631.059	724.988	598.385	650.646	494.735	542.311	621.581	708.471	586.422	444.107
1245	0.818	301.824	302.831	10.4595	9.62391	11.189	18.6598	5.013	10.4717	6.32507	11.8345	10.0733	12.1832	6.00617	12.7087	18.8284	11.649	5.51101	10.6026	11.9602	4.31163
1246	6.987	302.038	303.045	1.40871	1.21605	1.57685	1.51858	0.840469	1.32843	1.39164	1.91302	1.8268	1.90413	1.49047	1.69844	1.24828	1.44281	1.41522	1.58164	1.45378	1.32908
1247	1.639	302.139	303.146	74.9029	95.1885	74.7721	4.351	248.908	143.655	5.24901	5.06796	3.18519	2.01621	7.10578	46.6999	15.075	3.61384	160.407	1.85916	22.9517	90.7187
1248	2.377	302.159	303.167	31.2573	25.2951	29.9682	16.7571	18.0198	36.75	37.3343	22.0739	7.55282	12.7666	18.4781	11.0244	10.9571	69.4373	36.804	20.469	90.0853	38.0341
1249	9.168	302.166	303.174	8.1221	8.40764	10.2574	23.2641	14.6432	6.4227	1.02071	1.16674	3.99698	8.86152	0.835123	0.789058	1.10923	0.776196	6.49019	3.18914	3.63688	0.8798
1250	5.781	302.167	303.174	30.1544	32.4044	37.1867	90.8913	56.3515	14.8251	8.40924	18.7701	26.352	20.5944	13.2985	11.2016	12.3485	18.5275	9.73824	28.7941	13.3426	9.90846
1251	1.001	302.17	303.178	13.2304	22.374	21.3026	4.96655	98.2777	40.7158	4.09749	5.06724	4.51418	5.19741	5.12123	11.9594	4.8375	4.48163	49.171	4.79389	10.6321	16.4914
1252	0.838	302.171	325.161	9.67245	10.9987	11.6032	20.1616	9.51609	7.59918	8.31051	10.0727	8.91975	9.8434	8.3413	7.91142	10.0412	10.8396	27.6775	9.38806	7.50919	13.5038
1253	11.219	302.225	303.232	53.6979	49.4947	52.5151	28.8391	16.9882	23.8837	52.3655	11.902	22.9992	14.7554	118.539	39.2437	36.3483	19.8639	243.099	10.3663	33.2473	56.7869
1254	12.429	302.225	303.232	78.3271	77.6178	97.1076	90.1791	93.8531	173.692	36.438	87.8858	100.656	71.2106	130.89	93.5743	199.9	91.7462	63.4554	67.6596	170.769	182.731
1255	11.956	302.246	303.253	384.052	401.09	345.41	30.5525	172.689	89.2673	1743.24	3.62619	36.5401	156.01	122.784	406.552	16.2238	393.957	1015.88	54.7849	118.5	282.771
1256	0.804	302.87	303.877	342.651	330.501	400.991	602.905	186.717	662.67	171.481	384.913	477.17	352.926	159.95	322.722	771.604	292.91	141.313	511.364	515.011	95.4492
1257	0.94	302.906	303.913	30.3723	21.9364	24.3924	59.47	11.2044	15.7425	19.0364	69.7621	36.5253	31.1949	23.1965	22.3271	30.4111	18.1292	28.0462	24.1894	25.3178	15.1407
1258	3.673	303.143	304.151	26.4241	22.7703	25.6748	10.6665	78.7973	34.0506	8.58205	4.79016	8.95942	3.90229	14.609	19.0586	9.83744	11.1376	43.9122	6.56959	17.5666	33.7617
1259	4.579	303.143	342.107	6.09626	7.46204	6.65258	2.9594	4.43917	4.356	5.33527	2.3753	9.9927	0.935079	12.4842	5.3199	6.19375	15.082	8.18387	1.17216	9.82825	9.69227
1260	0.846	303.155	304.162	9.71338	15.0598	12.9043	12.2506	58.0754	25.8511	6.55426	18.5098	2.12654	2.1733	7.76508	13.6637	9.86127	1.67624	45.1682	2.35673	3.02557	11.8115
1261	4.927	303.159	304.166	18.6416	16.7904	16.677	4.7906	96.3596	56.2357	3.38958	6.98242	5.36458	5.47101	3.48383	12.0669	8.23918	4.50002	35.6969	5.30016	5.87801	12.6962
1262	1.45	303.18	304.187	34.93	46.5875	34.142	2.64722	187.154	81.7454	3.06722	6.21806	2.30832	3.22292	1.77798	28.9805	6.30688	2.2964	66.6676	2.02286	19.363	40.6822
1263	9.982	303.256	304.263	6.67887	6.60767	6.50606	1.39804	4.56749	3.40332	7.92556	3.67994	10.5159	4.72515	5.62727	14.1491	4.09076	13.5411	1.76026	1.99816	8.06413	3.68218
1264	12.349	303.256	304.264	6.17508	6.4366	4.67217	7.60419	4.96141	4.38388	2.75868	3.99363	8.245	7.91186	8.58187	5.12818	8.08858	5.49352	2.09146	3.32698	8.27705	6.44925
1265	9.998	303.293	304.3	57.5379	48.1251	54.7173	5.02249	8.90514	4.60786	6.47932	6.4597	21.1436	5.47139	6.10896	5.03022	10.5102	2.27162	5.04661	7.13624	5.9988	10.3675
1266	0.815	303.82	304.828	10.4595	9.62391	11.189	18.4799	5.013	11.8105	6.32507	11.8345	10.0733	12.1832	6.00617	12.7087	18.8284	11.649	5.51101	12.2548	11.9602	3.35021
1267	0.822	303.953	304.96	8.14059	8.5819	7.16337	7.14197	7.23584	7.42222	6.9552	9.11894	7.90745	8.19668	5.72278	5.89866	7.97918	8.03798	4.68475	8.57111	10.0131	5.35695
1268	0.849	304.013	305.02	9.18432	10.5461	12.5192	10.1361	19.522	13.6725	3.9145	6.51953	5.3519	1.91252	6.41525	10.313	3.44464	4.58404	39.8161	3.17015	10.4	10.8786
1269	1.68	304.079	305.086	7.90021	5.68012	5.50406	13.894	0.974089	3.20395	11.4173	11.88	10.125	11.6491	5.7974	7.52261	3.47862	12.0484	3.43192	7.5198	4.96452	8.02737
1270	4.023	304.102	305.109	2.03126	1.6605	1.88485	3.68708	0.984667	1.60258	4.25381	4.86279	3.3471	3.30833	2.31256	2.92529	3.45637	1.94578	0.87801	4.04597	1.94764	1.29972
1271	11.649	304.202	305.209	1.83526	1.44539	1.20538	0.313077	0.709037	0.489329	12.1775	0.327997	0.437896	0.937106	0.518094	1.36199	0.530023	1.08402	10.4404	0.753961	0.602887	0.903298
1272	13.01	304.24	305.248	83.0806	102.698	113.57	165.941	73.6358	187.564	51.3555	216.8	155.079	90.0077	176.187	102.081	247.032	77.9294	69.8012	115.14	220.794	62.0535
1273	7.146	304.251	305.259	4.13944	3.30059	3.80166	1.96655	1.14964	1.71166	1.7442	2.91786	2.54376	3.07953	2.93038	1.67499	2.47102	1.63337	1.6394	2.30124	1.82929	2.25249
1274	0.803	304.867	305.874	405.111	373.974	400.991	695.139	218.197	761.988	193.218	441.066	547.972	388.251	185.045	369.935	907.334	336.095	141.313	587.304	513.344	95.4492
1275	2.746	305.138	306.145	4.00186	5.84889	6.19564	1.61238	14.4675	11.5363	2.47874	0.762277	1.68143	0.787426	3.25453	4.76449	2.44158	1.70917	20.4985	0.734048	5.5812	15.4674
1276	4.465	305.138	306.145	8.43331	9.30175	8.14681	1.15267	48.1506	17.724	1.21595	0.962683	0.648297	0.518593	1.68195	7.45204	3.11631	0.66692	18.6984	0.339269	2.05699	4.07901
1277	1.496	305.16	306.167	7.51216	11.1521	8.57041	3.70434	19.072	15.1613	3.42899	2.92708	2.31565	3.62632	2.48798	5.15404	2.34981	2.70751	18.5442	2.83066	4.65491	16.2955
1278	11.933	305.233	306.24	12.627	11.1819	8.99474	51.8325	8.68575	0.393367	1.29717	0.227876	0.39016	0.324866	0.447738	1.20483	0.451515	0.715869	1.03407	0.240536	0.357365	0.415809
1279	7.844	305.257	306.264	10.8736	10.3899	11.6764	80.7405	59.3005	1.46966	1.14275	1.13974	1.23764	1.18755	0.990886	1.12502	1.21356	1.10287	1.26178	1.18046	1.16954	0.986548
1280	6.74	305.257	306.264	24.5837	24.0417	26.7183	80.6766	40.9529	11.5239	13.3519	15.7549	13.6369	17.6266	11.5106	14.9366	14.6797	12.8887	11.5992	14.9906	15.3219	13.1374
1281	10.543	305.272	306.279	109.578	82.6895	108.707	38.3424	51.3194	85.2099	133.825	79.3373	105.026	92.6755	125.771	127.19	106.408	178.952	66.0271	43.67	153.861	102.526
1282	5.52	306.108	307.115	260.654	258.82	265.497	1068.72	99.8286	120.925	54.0233	130.606	153.23	215.038	481.523	53.4577	427.98	657.576	21.5889	478.143	72.1137	270.283
1283	5.369	306.108	307.115	13.9713	10.1367	14.2813	60.5107	6.5752	8.82893	2.68224	5.26163	6.06816	12.6918	27.8716	3.30298	14.527	32.2321	21.5889	28.8461	2.85158	9.50742
1284	5.924	306.108	307.116	5.74733	5.89466	6.42421	32.64	2.80457	4.44929	1.06004	1.59495	2.02882	4.52924	13.9496	1.59333	5.13033	9.85434	1.00694	8.72573	1.08048	2.86718
1285	5.679	306.108	307.116	19.6195	16.4956	18.6831	96.7877	9.67747	14.64	4.12445	7.45094	8.00587	14.0369	48.6037	4.11988	16.6	34.1142	21.5889	32.2132	3.94697	9.77038
1286	12.604	306.217	307.224	7.79935	5.22558	5.53056	1.45496	4.07444	2.06836	11.3088	7.24029	1.64509	5.56301	1.86815	8.44676	0.945549	12.6192	16.4485	1.07921	2.80595	6.58537
1287	11.956	306.22	329.209	4.49301	4.86646	4.89159	0.31386	2.7422	0.378532	31.7006	0.220872	0.255763	1.08776	0.877737	5.48711	0.257067	7.22334	13.2228	0.192719	0.371889	4.98199
1288	13.422	306.256	307.263	5.66809	7.82137	8.41982	11.2292	9.9715	10.9107	8.8644	5.89946	8.64864	7.5124	9.19848	9.60167	11.0893	10.1689	10.003	6.44309	14.1176	9.54757
1289	12.311	306.256	307.263	3.5369	3.07966	3.46356	0.65898	1.69196	0.875935	9.5847	0.149202	0.629134	4.42149	1.18773	4.9503	0.556818	3.90567	12.2964	2.04343	2.95911	4.91978
1290	1.295	307.084	308.091	839.323	863.898	743.766	1096.79	767.185	2821.6	336.325	389.566	970.111	1924.96	60.5886	49.9766	109.298	17.1841	506.56	1241.12	2447.23	46.2018
1291	1.005	307.084	308.091	277.702	383.947	361.816	424.902	212.007	754.422	226.725	116.392	344.367	1609.47	31.8616	27.1976	50.1275	5.3071	439.803	490.772	1043.95	19.8782
1292	11.257	307.287	308.295	20.0817	22.5242	19.8888	16.6239	18.1127	13.5257	24.0946	11.0917	37.7323	15.9904	19.6276	28.8147	18.3348	31.9116	13.6529	10.5322	26.5682	17.405
1293	0.805	307.864	308.872	30.8761	16.7419	26.9059	50.1971	15.2433	20.5966	15.8551	35.1453	25.0751	32.1442	14.9734	26.7833	71.0802	23.8583	10.0102	46.3615	38.0932	7.05185
1294	9.642	308.235	309.242	10.0146	9.07841	7.26539	3.25867	10.0522	6.002	7.69226	4.66648	12.7696	7.91543	7.03324	11.9112	6.02472	15.8843	24.8227	5.11243	11.5198	3.11419
1295	11.555	308.235	309.242	26.0097	24.6485	22.3837	0.960413	3.67792	1.92415	257.862	1.35403	1.46341	7.59666	2.88104	26.0373	1.92468	12.5351	57.6197	1.65709	1.94783	12.5914
1296	9.05	308.235	309.242	7.58764	7.44619	7.92871	0.824313	3.89766	1.72641	46.1069	1.0861	1.35229	1.00387	9.58784	5.86882	0.955967	1.54082	16.8047	1.14949	0.686139	13.2291
1297	11.859	308.235	309.242	10.4856	8.03891	8.61217	0.894601	2.21071	0.960778	59.8442	0.270635	0.439984	3.50829	1.38483	8.41627	0.40519	4.30623	26.3449	0.759835	2.60145	4.52684
1298	12.42	308.235	309.243	28.4619	33.3253	35.5941	1.01401	13.8354	1.84909	129.736	1.12926	0.770974	8.4171	12.874	28.6059	1.27745	25.8985	74.033	0.969095	7.00294	39.9943
1299	0.804	308.863	309.87	150.912	134.584	142.796	250.464	75.5398	285.586	69.6963	160.486	201.929	142.867	69.296	129.587	315.715	120.647	52.8662	216.296	189.815	37.5363
1300	1.584	309.133	310.14	11.0617	11.8865	13.0074	1.33711	32.2293	18.8852	1.01139	1.68447	1.35645	0.907486	1.22218	10.1514	2.59317	0.831271	28.7975	1.41201	4.03593	11.9521
1301	1.013	309.169	310.176	22.667	27.5803	27.5387	10.7918	72.9678	36.8241	5.1924	10.286	11.0861	10.7943	14.2268	14.5613	5.4342	7.76037	53.6005	14.604	14.6368	24.6595
1302	1.562	309.169	310.176	177.252	186.28	177.673	154.242	245.356	210.118	110.697	168.116	204.617	94.0145	107.643	103.317	122.401	146.844	162.808	158.612	195.815	168.267
1303	11.783	309.303	310.311	11.4935	13.6446	14.2984	9.79573	7.08402	16.9482	15.0109	3.84658	10.8146	9.70322	20.7643	12.3197	16.1761	16.6242	16.3086	5.54336	17.9341	19.6477
1304	14.136	309.303	310.311	187.992	153.458	191.363	126.395	94.8242	113.968	105.891	152.041	150.328	182.371	135.596	130.185	162.264	140.981	137.487	164.934	145.38	85.7808
1305	1.676	310.117	311.124	9.50575	12.3266	9.53759	1.10419	35.1724	20.2465	0.927287	1.26005	0.552692	0.549739	1.30915	5.91605	2.50133	1.37044	23.6854	11.1658	4.22599	10.0483
1306	10.455	310.119	311.126	3.13428	2.06517	1.8893	0.673392	1.8747	1.05242	8.25803	0.358153	0.829106	1.67987	0.58496	1.83679	0.432915	2.08347	5.4619	1.04834	1.16744	1.97887
1307	1.57	310.12	333.109	115.212	109.012	117.601	94.1823	19.8604	62.8591	141.1	139.328	325.907	205.966	161.727	136.151	159.523	156.816	41.7638	190.821	130.169	101.742
1308	10.359	310.144	311.151	14.8708	9.62332	10.3002	7.21142	9.98679	8.52447	11.6551	7.41082	18.893	19.375	8.47536	18.9074	11.1793	13.5947	6.87448	11.1485	11.2402	7.54628
1309	12.814	310.23	311.237	3.56129	4.51437	4.5406	4.01028	3.75123	5.39849	1.70665	1.80505	3.43817	3.84809	4.51255	4.33821	4.30186	3.89365	4.53663	2.10954	5.10987	6.48627
1310	10.192	310.251	311.258	435.9	434.598	469.296	222.403	467.063	256.22	593.23	193.863	901.456	769.465	295.887	986.229	414.165	773.282	387.768	433.163	541.641	406.096
1311	12.194	310.251	311.258	1775.48	2050.98	2115.26	110.458	585.108	290.601	11285.8	50.0553	162.739	914.176	515.211	1743.61	75.8698	1441.32	5572.07	286.19	517.018	1654.08
1312	10.385	310.251	311.258	124.624	118.548	120.23	64.8655	220.44	130.689	99.895	117.192	201.065	216.441	84.4439	186.651	99.2845	127.326	83.5547	126.032	116.937	90.6123
1313	0.947	310.976	349.939	24.923	26.5602	20.0952	36.4082	15.0658	11.8766	18.6752	48.6929	41.4996	45.128	19.4998	23.6304	16.9363	16.5605	35.4219	28.8424	24.9966	17.5037
1314	7.484	311.148	312.155	263.835	238.927	254.243	391.227	57.2113	218.3	152.914	236.698	479.831	242.92	302.894	386.757	471.135	327.494	111.342	167.671	272.326	181.88
1315	2.77	311.185	312.192	18.6414	17.5314	17.6761	10.9176	49.3912	29.8809	7.47801	7.12613	7.60758	4.76626	11.3516	14.9455	7.26604	8.88756	38.2999	4.98385	19.7963	33.4523
1316	8.95	311.246	334.235	50.5245	57.7832	57.0603	121.933	127.889	22.132	30.5251	83.7264	22.6459	27.4429	17.5371	25.8388	20.8837	65.0144	23.3417	19.6445	20.2584	60.782
1317	9.16	311.246	334.235	52.3781	49.5668	59.7011	160.363	102.312	18.2916	28.5086	83.7264	41.7091	28.1294	24.3322	23.1598	42.5413	38.1116	23.6202	22.424	20.2584	19.371
1318	11.771	311.246	312.253	16.9003	15.3097	14.0771	8.90661	10.4968	10.9795	11.7589	23.2564	38.6114	66.7087	18.5578	21.8172	19.9644	22.5248	8.54446	34.6971	17.0765	6.80366
1319	5.606	312.148	313.155	16.3963	18.3275	18.8863	2.64993	96.1577	45.0542	1.36149	3.47373	4.14915	3.02465	1.92791	13.3584	3.80932	1.84972	45.1493	2.25001	4.27482	11.7084
1320	12.995	312.266	313.274	2250.06	2646.06	2901.79	482.521	1232.82	932.014	5042.51	148.123	696.339	2246.66	1537.75	3027.93	289.803	2758.6	4442.17	885.803	1587.16	2136.27
1321	11.418	313.022	314.03	60.6095	46.95	50.8649	52.9423	53.7596	31.8816	42.4038	65.6415	53.7782	53.8783	61.9044	46.7445	62.2306	40.9832	48.4728	40.3124	11.9445	14.8522
1322	15.549	313.023	314.03	28.2007	25.1505	25.5474	22.981	32.6336	35.3179	17.6776	17.425	23.6843	15.3638	32.2624	22.2171	19.4525	17.3507	18.3423	13.8901	21.6927	37.2508
1323	15.568	313.108	314.115	12.0017	12.9664	7.928	14.5099	19.5313	13.3054	6.19979	9.28032	15.2259	13.5699	9.56208	13.1746	2.62903	1.46791	4.54907	7.99477	6.5837	7.1401
1324	6.772	313.171	314.179	13.1865	13.3678	17.4388	35.2601	15.4023	8.58134	4.71082	10.9453	16.375	15.6268	5.75697	7.72792	10.0521	8.85566	6.24178	13.1427	9.45092	8.21132
1325	4.151	313.201	314.208	6.22141	6.80785	7.31881	1.14366	26.322	9.56846	5.22958	1.19764	2.24768	0.714924	6.65565	4.72898	1.69295	1.82831	18.5216	0.354906	3.81011	10.443
1326	12.584	313.262	314.269	5.7172	4.26129	4.77704	2.68948	3.15019	3.6148	3.52138	8.01303	6.0405	8.20374	5.84567	5.21939	5.85082	6.68139	2.51868	5.94968	5.64825	2.69189
1327	8.931	313.262	336.251	33.5138	35.7429	39.5317	80.2371	100.832	23.628	24.5161	17.6271	28.7828	18.1583	14.7973	17.3188	14.2711	36.7021	12.5451	43.5581	12.7125	13.3193
1328	9.445	313.262	314.269	0.920173	1.26151	1.08008	7.18584	4.27917	0.457875	0.898543	1.02328	1.73101	0.476126	1.07779	1.08881	0.531336	0.306984	0.659699	1.52551	0.723065	3.35075
1329	10.12	313.262	336.251	33.9662	30.5723	31.3405	139.982	94.8907	11.5671	13.7591	20.1256	12.8298	21.6913	12.88	10.1524	13.7404	6.10453	10.331	18.5642	6.84356	12.1184
1330	9.601	313.262	314.269	2.98829	1.7451	2.39177	10.2539	7.40363	3.70832	1.15611	0.921822	1.73101	1.1344	0.875773	1.08881	3.28998	0.828819	1.12083	1.52551	0.683839	3.35075
1331	4.722	314.128	315.135	16.616	16.527	15.5694	43.2643	11.0059	18.2913	4.15761	15.118	15.8418	19.9094	21.8215	9.99952	22.064	18.9964	1.51438	39.3282	17.9631	2.60767
1332	4.407	314.139	315.146	1.92805	2.92019	2.36278	0.456263	11.3513	4.07786	0.412937	0.505837	0.426541	0.393626	0.619058	1.88083	0.400771	0.359873	5.55355	0.388481	2.51671	2.22824
1333	6.145	314.167	315.174	33.7717	33.3825	42.7274	71.8083	49.0292	7.03899	4.42391	10.7103	8.00994	10.7046	6.81894	4.61936	9.73361	11.4458	6.72131	13.5887	4.96645	4.53175
1334	3.929	314.17	315.177	5.44694	4.77716	6.48071	0.80533	9.38621	5.51371	0.305598	0.511943	0.296424	0.328083	0.36712	3.25132	0.681625	0.263862	34.6683	0.311368	1.43826	13.6228
1335	12	314.246	315.253	11.4131	11.9204	11.6456	0.46223	2.22965	1.28172	87.9591	0.280062	0.629973	6.30594	2.70636	10.8145	0.341183	9.66691	22.402	1.87948	2.6472	9.15406
1336	11.86	314.246	315.253	5.13734	5.50528	5.81091	0.34332	0.776955	0.612032	39.2114	0.312343	0.414866	2.02358	0.432525	5.83888	0.467635	3.50835	10.6599	1.87948	1.53016	2.1251
1337	4.565	315.123	316.13	11.7087	14.8656	13.9531	3.55474	58.543	26.4249	4.66462	4.08606	5.09151	1.46725	8.85624	10.3357	8.0632	7.91939	24.7219	1.78154	9.08714	12.4264
1338	5.75	315.18	316.187	8.77201	9.31022	9.20054	1.35103	19.792	21.766	0.849165	2.46125	0.932601	0.748311	3.2063	9.80584	4.63602	0.615426	14.3636	0.947205	8.93158	11.5427
1339	4.197	315.18	316.188	30.9534	33.1199	39.6783	24.8158	131.852	93.1496	15.9392	15.2913	10.2772	2.92748	19.6079	43.2306	28.7089	8.31148	73.8684	3.21354	20.1645	40.3312
1340	5.512	315.216	316.223	14.4117	13.3945	18.6168	5.6461	65.4192	43.1457	1.3091	7.74974	7.03082	4.56491	1.8619	10.8414	7.83186	5.14807	54.3201	6.68131	3.37993	12.0397
1341	5.337	315.216	316.224	14.505	11.5188	14.4554	1.99048	62.7915	34.4994	0.997594	1.52571	1.69987	1.3689	1.03993	10.858	2.15639	1.07811	51.0906	2.03223	1.7299	15.803
1342	4.449	315.217	316.224	4.77455	5.40876	4.97057	0.522447	23.6838	9.67767	0.542292	0.357177	0.353052	0.327715	0.77409	2.77266	0.905312	0.304855	15.7441	0.368272	1.85775	6.3224
1343	9.614	315.217	316.225	4.81229	6.11153	6.19666	2.0546	6.5232	3.96237	5.42482	6.55933	3.67599	5.58224	3.56294	3.89641	4.59043	3.58524	4.1885	5.41461	4.94534	3.63578
1344	9.307	315.217	316.225	3.63923	5.56774	5.69145	3.96937	3.28969	3.54373	2.14515	8.02687	3.95149	7.38582	4.0108	3.88529	4.2725	2.61585	3.689	3.69334	3.67744	1.55603
1345	10.343	315.217	316.225	53.7306	53.7273	48.363	155.055	64.2984	28.0554	34.7099	45.6597	33.4749	44.1776	16.1933	21.3226	35.9338	20.2581	38.663	62.6668	13.4088	29.3323
1346	8.256	315.241	316.248	13.6605	13.9353	14.4128	8.5384	7.94817	4.01042	29.1181	1.35105	4.03457	35.4343	4.4851	15.6336	2.79833	26.4766	24.3399	25.2681	14.4188	11.0866
1347	9.609	315.277	316.285	4.87507	4.86519	4.41167	15.6645	12.0348	2.15955	2.16712	2.40682	2.94816	2.98735	2.0609	1.98996	2.84866	4.36272	2.04417	3.95419	2.14654	2.0427
1348	0.806	315.902	316.909	21.962	22.9013	26.4823	43.9221	13.2407	45.9864	14.5952	29.4486	30.7725	25.2479	12.7586	21.2418	53.3196	18.216	8.55575	39.3861	31.139	5.16511
1349	0.912	316.108	317.115	48.1693	47.9867	42.3031	49.8347	35.1566	36.8583	38.346	24.4106	50.6695	70.909	50.4571	52.1114	42.3863	41.1444	29.0789	61.4007	39.182	21.0819
1350	3.432	316.175	317.182	15.4373	14.1081	15.7526	1.96023	45.907	17.3584	1.48028	1.36333	1.24614	1.35141	1.4038	10.3573	1.25311	1.08445	66.8358	1.40406	2.50789	25.3964
1351	6.284	316.182	317.19	60.96	70.6137	94.7266	156.822	122.018	47.8554	24.3314	55.8705	83.7055	97.3233	26.9918	25.3361	41.7665	45.7854	37.6577	79.1503	27.659	41.2895
1352	7.09	316.204	317.211	7.36307	8.08096	7.70625	18.9571	2.15174	2.45097	2.71322	2.6622	2.71004	3.44186	7.03584	10.8019	9.02693	8.81013	21.9707	1.13762	5.45084	12.2245
1353	1.009	316.211	317.219	17.811	25.5662	26.1845	3.99828	102.58	42.7724	2.71875	4.0525	3.6341	4.18414	4.12281	14.007	3.74726	3.6079	82.6827	3.85928	3.4139	20.463
1354	12.114	316.24	317.248	3.08393	3.42922	2.8578	1.5738	1.61479	2.63664	7.66273	0.693488	1.81118	1.50862	4.42539	2.58386	1.61454	2.88556	10.4585	0.444649	2.05986	5.25027
1355	12.308	316.24	317.248	12.865	11.7514	14.4993	5.31335	5.49237	6.16381	15.254	1.26795	3.62872	1.33183	22.7476	7.91633	5.7272	4.82657	70.8101	1.03684	4.37468	20.8124
1356	13.585	316.24	317.248	14.6813	14.0365	13.7292	11.4583	16.5872	28.31	5.74714	10.5018	18.6519	9.87659	31.6282	16.5146	25.3147	18.3301	15.823	3.43813	17.7789	26.7103
1357	1.338	317.113	318.12	54.1181	52.2485	44.4254	78.7675	63.3262	80.1907	43.4372	51.283	56.1134	44.9926	38.6726	42.6593	32.8523	31.8126	59.2617	31.2979	45.0368	60.9171
1358	4.282	317.138	318.146	2.89898	2.85739	2.83724	0.96244	10.349	2.26069	1.19699	2.65134	1.4731	1.42676	1.99206	3.79855	1.78186	1.40756	4.13129	3.24747	2.09216	4.62626
1359	1.553	317.159	318.166	24.0591	26.2904	22.713	2.28326	64.2414	33.74	3.2835	3.93067	4.56878	1.34355	6.33801	20.9365	4.2173	4.64494	86.6554	5.77669	17.9911	30.5525
1360	2.872	317.159	318.166	16.1056	14.3132	17.1545	7.91081	45.4859	29.7421	4.50172	7.18454	5.70476	4.70802	8.42258	11.54	2.02718	3.99201	31.4361	5.1322	15.0876	22.6395
1361	3.762	317.159	318.167	54.0162	51.6178	58.6833	13.0324	216.585	76.4187	9.67683	11.0478	5.79228	3.53726	16.6907	41.1918	14.848	8.26149	179.287	6.7391	28.9326	71.3194
1362	5.54	317.174	318.181	22.5689	25.6998	21.558	6.41894	123.327	65.6613	1.86705	8.4913	8.84592	6.76583	2.66119	18.8476	8.72402	5.64068	53.4636	7.32063	5.15022	18.871
1363	5.362	317.175	318.182	11.6079	9.1666	11.8415	1.75038	69.5543	30.281	0.979684	1.2406	1.42513	1.14898	0.9617	6.12938	2.05629	0.903853	25.5747	1.70376	2.23814	5.97008
1364	5.767	317.175	318.182	8.70512	9.0756	8.98835	1.18288	44.6759	21.766	0.849165	1.19598	0.812094	0.655175	0.964148	7.50662	1.9501	0.538829	24.4115	0.829314	3.09002	9.95181
1365	4.733	317.196	318.203	28.559	23.1206	27.5579	3.21461	108.386	80.4162	1.99882	3.10327	2.9374	2.63795	1.89353	31.1631	4.19462	1.87249	79.1073	3.08073	2.81669	25.2953
1366	4.583	317.196	318.203	5.77678	5.43323	5.46161	2.27504	26.1821	13.1737	0.87823	1.77206	1.41607	1.333	1.07717	3.76711	1.33716	1.36687	7.55634	1.35589	1.29023	2.42706
1367	4.139	317.196	318.203	3.13421	3.23259	3.50878	0.575709	18.2888	4.6204	0.371173	0.380531	0.33935	0.330509	0.39446	1.66839	0.472737	0.273363	11.8391	0.348895	0.567345	2.83953
1368	10.455	317.233	318.24	21.6435	18.652	20.4571	47.9927	19.7912	5.56897	12.7583	20.8706	11.3704	16.4939	14.4211	7.46802	14.5512	7.66532	13.7422	18.419	9.91713	12.5748
1369	10.272	317.233	318.24	64.4415	58.6554	54.8446	177.743	33.1428	32.322	46.0063	73.2914	51.5972	69.0694	50.3914	30.0718	49.0449	23.7333	45.765	62.6668	23.8726	38.2576
1370	10.032	317.233	318.24	326.323	195.407	337.549	259.364	321.392	197.041	186.552	300.962	232.169	159.518	229.221	170.474	220.528	161.375	200.925	282.387	190.617	184.732
1371	9.722	317.233	318.24	10.4559	10.9412	13.5664	26.4011	24.2914	5.23675	5.62142	8.93685	8.59712	8.8339	5.62253	5.61774	6.822	6.24464	10.1213	6.98024	4.93519	4.48063
1372	11.34	317.233	318.24	28.5838	24.3204	24.1268	147.272	59.0565	6.34952	14.9521	15.8792	12.1191	20.3946	8.4662	11.892	7.60934	8.56945	14.5226	18.8439	4.97614	5.1999
1373	8.736	317.293	318.3	5428.1	5433.48	5818.61	18803.1	10449.6	2096.03	2147.38	2849.15	2654.38	3486.54	2473.06	2739.72	2277.73	2435.05	2750.98	2889.26	2562.37	2127.95
1374	9.625	317.293	318.3	45.2618	53.5993	67.9231	63.5136	22.3903	55.3552	41.9543	38.0684	28.3514	35.6084	31.3398	30.8562	43.9827	24.6048	26.9872	29.0126	33.3621	34.751
1375	0.803	317.899	318.906	28.816	26.9992	29.9503	45.3276	14.7714	54.244	14.5952	31.9552	35.451	26.3284	12.8743	24.1068	67.0065	23.5292	8.70714	43.4484	37.0485	5.97684
1376	4.61	318.1	319.107	2.8372	3.07472	2.80226	17.1202	1.175	0.789969	1.89792	2.79172	1.79148	4.84724	1.21434	0.795172	1.90266	2.23934	0.8689	6.13278	0.871785	0.695409
1377	1.327	318.133	319.14	16.6733	13.9754	14.3682	4.59158	67.3245	35.0921	4.23699	6.09568	4.91682	5.45265	3.82705	11.6541	4.88267	3.60118	54.1494	5.73387	3.91266	15.2119
1378	1.005	318.133	319.14	12.3037	16.6274	14.5168	4.14473	60.3313	30.4828	2.81833	4.20093	3.76721	4.33739	4.27382	8.59154	3.88451	3.74005	37.5981	4.00064	3.53895	15.1279
1379	4.366	318.134	319.141	7.66611	7.72863	8.13861	0.602289	41.2391	14.2285	0.86499	0.82746	0.418601	0.362001	1.27997	6.59857	1.99468	0.754461	16.2963	0.357991	3.67938	8.84317
1380	1.004	318.154	319.161	17.585	21.1349	19.1612	5.4639	57.7957	34.8589	4.2972	5.27925	4.7342	5.45074	5.37084	4.77139	5.07329	4.70007	58.0636	5.02754	6.41073	16.6189
1381	4.588	318.175	319.182	3.92801	3.92722	4.47369	1.51384	12.1881	10.0093	0.584384	1.17915	0.942267	0.886995	0.716762	5.22951	0.889758	0.909533	20.1139	0.902224	5.12818	13.6211
1382	8.105	318.235	319.242	4.17843	4.32139	4.40823	3.60343	22.5758	11.9151	2.41199	0.845712	0.877324	0.946777	0.695464	2.70174	0.910741	0.805254	6.65503	0.818892	0.840114	4.91509
1383	7.592	318.235	319.242	7.26286	5.83291	6.10949	8.39402	52.9969	13.368	2.59901	1.199	1.40358	1.58472	1.21884	9.22226	1.3272	1.15986	5.5949	1.22989	1.43925	3.31698
1384	14.437	318.256	319.263	7.38374	4.64673	5.83556	7.23563	4.60219	7.90862	1.07484	3.48729	5.81959	2.65623	8.38466	4.65123	9.24178	5.61356	4.13582	1.39275	5.06094	8.05962
1385	14.103	318.256	319.263	34.7516	26.566	41.096	56.0409	34.3619	59.9354	14.4152	27.5919	48.0649	21.5591	58.0116	38.2278	64.7142	43.955	40.0618	12.6622	39.6283	43.4231
1386	12.252	318.292	319.3	12.3111	13.5788	15.9966	32.8061	24.4291	5.76164	7.47114	10.257	8.55115	11.0671	5.97799	7.57102	8.17547	6.83656	5.89922	9.18582	6.23083	6.7259
1387	12.426	318.292	319.3	19.6546	24.8624	23.7504	58.3886	33.8759	9.52649	10.272	13.5934	13.9893	18.3803	11.3863	12.4253	13.8653	11.6553	9.89991	13.7616	11.3659	11.8513
1388	14.299	318.293	319.3	31.4459	47.6374	40.5523	36.1253	24.6109	23.9721	21.0521	50.3549	48.4228	49.4169	35.0039	37.5481	42.7558	37.5556	23.3726	47.309	39.1975	32.8138
1389	4.579	319.118	320.125	63.2569	71.0052	65.7159	20.3377	143.067	85.6736	39.242	17.6379	57.0558	3.10336	89.6343	45.7044	46.983	96.2284	116.888	10.3348	78.6582	119.62
1390	1.548	319.138	320.146	16.4599	18.0021	14.3744	2.48185	28.7334	30.5219	5.39517	1.53071	5.45641	1.06071	7.72459	11.0045	4.71027	4.24245	43.8109	1.54478	10.2362	25.6818
1391	6.1	319.154	320.161	7.21742	6.41381	7.93128	1.36922	8.1336	5.37238	0.651556	1.0256	0.840484	0.824576	0.778188	5.93872	1.04592	0.621192	46.3456	0.934702	1.00329	19.1118
1392	4.828	319.154	320.161	32.0061	31.9887	31.611	14.8212	45.4037	58.4635	15.4676	16.8851	11.6214	5.56495	23.5088	28.43	15.5277	13.2192	61.7238	11.2514	39.6595	53.3613
1393	3.341	319.175	320.182	4.24974	5.04398	5.15651	1.45746	30.6191	13.3477	0.844871	0.817567	0.721823	0.680472	0.792289	5.44899	1.14008	0.620259	20.5134	0.683745	0.938859	1.50551
1394	10.349	319.249	320.256	304.205	287.251	276.027	1466.5	582.021	162.806	144.887	463.551	120.798	164.854	237.967	79.9937	202.668	70.526	217.945	258.826	103.888	151.678
1395	10.167	319.249	320.256	42.0681	37.025	35.1094	106.561	67.3967	14.2427	17.5329	35.2691	19.3705	34.393	23.4318	15.1123	25.7472	10.5692	19.142	29.9081	14.9799	14.2362
1396	10.639	319.249	320.256	554.551	505.06	460.696	1951.34	944.578	228.044	260.367	454.753	275.851	423.195	277.216	194.592	299.832	194.072	278.374	429.853	181.803	186.865
1397	10.511	319.249	320.256	241.574	160.184	178.07	807.432	365.27	77.1993	118.948	179.947	94.1939	125.063	100.052	70.716	90.9489	55.9384	113.089	142.576	62.0074	74.8927
1398	12.559	319.251	320.258	4.89107	5.72052	6.51682	3.02975	4.41442	5.70252	6.89291	2.99025	4.57199	7.15518	5.72543	9.95637	5.12202	7.76619	6.37671	3.81929	6.3957	5.60986
1399	0.821	319.834	320.841	19.1588	17.4527	20.2574	28.64	10.3319	24.3152	13.4754	20.6433	22.9566	17.3438	10.3862	18.2919	25.2915	19.7915	9.71216	22.6187	21.1595	7.44095
1400	0.804	319.897	320.904	23.4575	20.6591	24.9035	41.9656	8.98219	43.4678	11.8839	24.2253	31.2838	24.1051	11.5134	20.79	51.2541	18.4886	8.79159	36.2343	32.508	4.51137
1401	0.863	319.987	320.994	55.5714	47.4394	62.3713	42.1724	70.1065	72.3262	27.2467	35.0907	25.252	17.57	24.9882	49.8052	19.5273	26.0855	106.622	22.7159	43.3378	42.5275
1402	8.84	320.25	321.258	17.6778	16.8817	17.7761	12.7069	114.195	29.3269	10.6673	3.8024	0.500174	0.726515	1.90269	15.175	4.11414	0.478397	15.6071	2.11605	4.47226	18.0054
1403	7.957	320.25	321.258	17.2323	16.8877	17.5794	10.2333	71.2111	39.3121	18.632	1.66873	0.929152	0.872343	0.750182	13.0657	3.47811	0.828846	27.6914	0.941584	5.02367	37.6514
1404	9.889	320.25	321.258	2.43846	1.76517	1.96028	0.606521	14.9572	3.35463	0.495247	1.33411	0.205385	0.427955	0.177147	0.898401	0.439665	0.210532	0.50438	0.799711	0.41959	1.00066
1405	14.53	320.272	321.279	10.136	11.8269	10.8841	10.0655	14.0203	11.0028	12.5167	4.17088	10.3957	11.1504	14.1419	17.9318	11.7012	16.1321	17.4857	4.02617	13.6335	17.6298
1406	15.555	320.308	321.315	40.5201	38.0891	22.6274	31.0594	24.93	25.7763	32.7836	35.4793	29.8554	39.483	30.1946	32.2647	28.4573	29.5793	31.749	28.8441	28.0976	26.5956
1407	0.803	320.881	321.888	94.7776	84.385	90.3191	163.229	46.6289	138.575	48.7196	90.6236	111.603	91.8972	42.1464	79.9582	189.513	77.7139	30.905	121.743	110.293	22.5442
1408	1.359	321.07	344.059	19.6486	24.0368	17.059	40.2171	3.94065	18.6976	31.4352	27.3218	28.2922	27.8127	9.59808	20.5019	19.0821	20.0712	40.9011	32.399	5.74277	14.1371
1409	1.747	321.085	322.092	26.1043	27.6286	30.3763	2.17221	81.6402	47.9519	9.1008	8.40289	44.3781	0.64378	9.3444	0.481152	111.419	47.8274	27.4662	22.7229	0.602793	1.45906
1410	1.805	321.181	322.188	65.0073	58.797	58.3961	2.03882	235.091	135.781	2.94091	3.12297	1.15382	0.626398	3.47195	47.5267	11.2876	1.27117	161.974	0.664426	12.1175	64.0333
1411	1.633	321.206	322.213	6.59939	8.49515	7.70043	0.900957	28.3688	14.1693	0.538907	1.1417	0.870127	0.572873	0.767884	4.01004	0.930253	0.648044	22.1601	0.909858	0.866778	7.8912
1412	6.771	321.252	322.259	2.15693	1.49501	1.89893	13.9356	8.58003	0.794905	0.442328	0.602289	0.668749	0.669766	0.499077	0.559126	0.664464	0.427527	0.562301	0.612953	0.603745	0.511245
1413	11.349	321.267	322.274	10.5581	9.86723	8.90784	7.09539	10.5076	9.91749	9.33299	21.6331	28.0514	13.7125	8.67059	21.8736	15.4851	11.4252	4.67687	9.82058	10.7503	4.20552
1414	0.817	321.831	322.838	19.1588	17.4527	16.8572	25.2538	10.3319	24.3152	13.4754	20.6433	22.9566	17.3438	10.3862	18.2919	30.9312	19.7915	9.74806	22.6187	22.3409	7.44095
1415	0.803	321.894	322.902	8.9765	9.3812	9.26843	15.7991	5.0518	20.5125	5.84158	11.982	13.0682	10.9779	5.76102	8.90438	19.1258	8.09142	3.03147	16.7198	14.1895	1.71823
1416	12.548	322.189	323.196	2.88024	2.92132	2.58988	1.38259	2.21075	2.8071	1.98322	3.54417	4.46596	5.85954	2.3336	4.23874	4.05525	4.16202	3.12618	2.7759	4.28579	1.19084
1417	12.01	322.251	323.258	4.92751	4.85224	3.94804	0.252813	1.19069	0.372016	40.1391	0.243786	0.263138	2.85097	0.848505	5.79969	0.343234	4.25495	12.704	0.439039	1.08255	4.0028
1418	0.802	322.878	323.885	94.7776	84.385	90.3191	163.229	46.6289	153.271	48.7196	101.161	124.625	91.8972	44.8347	87.9762	189.513	77.7139	30.7334	132.954	110.293	22.5442
1419	1.298	323.052	324.059	216.939	195.894	177.165	235.313	160.874	179.927	179.262	252.393	244.495	280.643	174.774	216.328	173.589	224.485	114.703	281.172	188.416	156.496
1420	1.059	323.052	324.059	200.313	212.363	232.113	259.357	158.068	146.567	458.371	253.148	213.518	361.797	212.982	243.158	250.663	221.922	243.809	561.234	247.839	176.771
1421	4.229	323.147	324.154	7.02336	8.78883	10.2744	4.60983	19.1387	23.7458	5.01454	5.59945	5.92595	1.53042	9.0669	7.48221	11.1086	3.27832	10.1628	2.29197	4.86367	6.49193
1422	8.772	323.21	346.199	10.2589	9.68211	11.397	36.2354	28.3228	3.35867	3.93716	4.60063	3.65102	6.4554	2.85455	4.57916	3.65055	2.80458	2.46281	3.40748	1.4109	2.87313
1423	12.001	323.282	324.29	228.676	230.943	221.184	135.381	180.088	206.077	188.668	507.518	372.21	364.767	301.977	232.798	241.969	259.595	124.472	219.666	307.807	191.239
1424	14.624	323.319	324.326	12.1692	11.9095	12.4311	8.28769	7.15471	7.22777	7.3004	11.8673	10.8756	12.8939	9.15514	9.26682	10.2267	8.68556	8.6114	10.5454	8.68889	7.85118
1425	1.305	324.036	347.025	84.1601	96.3418	95.5437	68.988	55.4827	82.6693	114.076	110.251	110.955	104.747	99.9723	113.096	122.206	83.5414	46.201	98.6022	68.6891	65.1493
1426	9.509	324.194	347.183	3.39199	2.98745	3.0326	0.577497	1.06158	0.494602	22.3184	0.441763	0.423372	1.41372	0.700122	3.43126	0.475485	0.517376	18.8455	0.488763	0.41959	4.53229
1427	9.827	324.23	325.237	23.9909	20.7355	24.3002	0.293497	6.28815	1.4653	185.371	0.910527	0.812708	8.58872	3.39061	25.9816	0.365476	13.8655	66.7275	1.01211	3.72361	14.9136
1428	7.398	324.241	347.231	4.02704	2.68242	3.41154	17.2007	1.98415	6.88785	2.66225	3.99687	3.88099	3.21326	1.53392	2.11868	15.3845	1.81166	10.5816	75.2408	19.1617	48.2688
1429	12.308	324.266	325.274	1.78931	1.90692	2.83635	0.14867	0.923421	0.229928	7.87419	0.413937	0.345174	2.99459	0.427738	2.99784	0.189988	2.75388	8.43307	0.724129	2.25521	2.49393
1430	12.705	324.267	325.274	64.0038	55.8428	57.6143	4.77247	19.2565	9.17526	294.204	1.38918	6.3121	28.7619	15.1831	85.5999	2.98365	63.8413	157.585	8.58344	21.1411	44.946
1431	14.054	324.314	325.322	10.3832	10.5789	7.06288	9.11747	7.16515	7.80652	6.41855	11.1983	10.3242	11.8071	9.38194	10.4287	10.8901	7.5764	7.01088	11.4606	9.03937	6.94436
1432	0.798	324.876	325.883	80.0992	74.1909	79.314	140.346	40.0085	131.93	39.8359	88.6775	104.603	82.656	39.4284	76.6172	169.489	65.293	27.0173	109.513	99.3763	19.1997
1433	3.656	325.188	348.177	55.0643	57.4707	64.6433	12.2044	262.507	112.153	5.43714	7.26553	1.83677	2.2682	18.068	47.5918	16.7698	4.29558	208.73	1.73164	19.6012	80.6069
1434	4.495	325.201	326.208	22.6054	22.5826	22.5577	11.9424	60.9268	29.6834	10.8889	15.6825	11.4922	8.80729	20.1498	19.0185	11.8328	15.6287	36.8595	11.0933	22.7335	38.4211
1435	12.288	325.262	326.269	0.916767	1.34734	1.01271	0.393686	0.631452	0.444263	1.16766	1.23406	2.16126	2.73576	0.865403	1.14725	1.10387	1.56693	0.503754	1.69078	0.974793	0.419129
1436	12.745	325.298	326.305	31.0293	28.6997	28.2887	26.412	24.0257	24.0817	17.4966	59.4159	30.1169	52.9892	23.9879	34.1528	35.3604	35.3506	14.7834	35.1927	39.9192	17.6296
1437	12.289	325.298	326.305	3.89126	4.71946	4.50502	4.11505	2.22114	0.790525	1.31386	3.86616	1.90304	4.17767	1.58412	2.11529	3.27607	2.93652	1.28156	3.64483	2.92499	1.56804
1438	4.551	326.195	349.184	3.34982	4.47532	3.0587	7.42225	3.24834	1.92337	2.06683	5.00406	2.38859	3.22795	1.91366	4.88932	5.01161	2.95009	5.93497	4.88703	1.8002	2.32674
1439	10.45	326.246	327.253	34.096	35.0882	34.883	1.76616	19.8449	7.22725	142.183	0.876098	3.47494	15.3274	18.5223	40.5557	0.98794	61.772	130.824	5.42798	21.5015	51.0523
1440	10.125	326.246	327.253	124.032	114.25	123.008	4.01478	74.8912	20.0005	476.859	1.62787	12.0394	34.5893	13.4386	121.269	8.7102	239.259	360.511	22.5087	50.2203	173.944
1441	10.589	326.246	327.253	25.3985	23.7632	26.794	1.76616	9.68194	3.40369	146.434	1.43232	2.34917	12.7474	6.66493	31.0101	1.97721	25.9982	82.1873	3.21368	7.19109	23.7838
1442	9.984	326.246	327.253	100.877	94.572	110.442	4.25015	68.8218	14.0728	577.124	1.64334	7.88919	47.3422	9.67696	141.116	3.36046	141.355	329.645	14.2031	30.0788	140.155
1443	11.257	326.246	327.253	8.45978	8.49713	10.4182	0.85916	5.7347	1.86638	46.8891	0.978683	1.75491	4.04546	1.74486	11.015	0.713837	9.30206	32.89	2.59796	2.94964	8.88373
1444	9.781	326.246	327.253	8.12529	8.36315	8.37899	0.609538	2.81198	1.0367	65.1412	1.25883	1.27915	2.94576	5.00497	12.4604	1.09648	5.04525	15.6349	1.15829	1.74428	10.798
1445	9.549	326.246	327.253	5.27273	5.6313	6.7911	0.995174	2.872	0.809634	48.2738	0.923923	1.11914	1.55153	3.65035	6.9816	1.0904	3.31852	12.0003	3.33744	1.99461	3.92716
1446	10.79	326.246	327.253	17.169	11.5128	19.7155	1.91816	3.04324	2.98512	66.1372	2.83686	3.42515	4.73892	3.89517	26.6493	4.08338	21.9936	62.9415	4.84123	4.53291	18.1385
1447	12.812	326.282	327.289	1.18949	1.48009	1.26945	0.196098	1.22908	0.504279	3.00122	0.131965	0.179136	1.65162	0.473317	1.47354	0.153837	3.20542	3.58998	0.753574	1.34218	2.05903
1448	13.482	326.282	327.289	6.83758	7.3783	7.09183	1.04454	3.48204	1.79068	19.6817	0.101688	1.8519	7.83708	4.23153	11.3676	0.554151	7.44721	15.1597	0.89644	4.19942	6.21191
1449	0.806	326.873	327.88	35.5258	29.0373	32.5887	56.9999	17.0348	54.5121	18.0446	35.7238	53.0699	35.9036	15.5281	31.585	70.5524	28.5133	10.7498	48.5494	39.8932	7.69226
1450	0.945	326.95	365.913	66.1555	54.5076	40.6066	52.0356	31.7277	37.2293	30.6285	84.9672	69.7119	113.166	33.1405	44.3864	49.2415	39.2005	28.8329	82.9583	41.2998	23.0606
1451	5.032	327.216	328.224	10.2457	9.48545	10.4866	9.80869	41.1643	19.0331	2.6678	5.22892	2.747	5.1557	9.0934	6.82296	19.9547	2.27671	31.3567	10.5051	5.29118	9.04864
1452	4.862	327.216	328.224	41.0687	37.5371	38.4853	9.80869	137.805	88.7963	22.2228	5.22892	7.62057	5.1557	23.4263	44.2647	19.9547	7.92486	83.9164	10.5051	26.4377	50.1006
1453	4.887	328.143	329.15	8.75644	7.39186	8.65518	4.32274	41.3537	22.1706	3.05855	6.3005	4.73907	4.93671	3.1436	9.44959	5.76464	3.0187	28.6047	4.11362	5.15457	11.7583
1454	4.471	328.143	329.151	11.297	10.9731	10.863	0.810616	60.8625	20.8422	0.641961	0.499122	0.32993	0.387155	0.488009	8.62384	2.19977	0.386005	32.4647	0.44783	2.36229	9.80867
1455	0.994	328.176	367.139	62.6488	95.6558	88.8742	55.4077	35.5488	75.4353	149.218	138.131	41.8141	58.5218	187.722	64.1395	125.689	150.187	36.829	78.505	54.9557	75.4136
1456	12.813	328.24	329.248	49.8843	56.1322	55.3146	50.8604	46.7962	70.2363	69.2159	23.3644	40.4968	46.2187	58.2252	53.8696	52.737	48.7582	60.9726	26.7478	65.9103	77.1675
1457	10.454	328.261	329.269	112.372	106.861	112.305	5.1745	97.725	20.982	465.072	10.8089	21.0833	57.1785	11.4015	190.889	8.31912	128.814	329.058	21.6163	34.1688	170.791
1458	10.15	328.261	329.268	55.6182	50.4824	55.1162	3.38091	46.5542	15.2691	196.251	7.28167	13.4874	51.5653	11.7998	69.8531	7.54442	70.9561	138.592	20.9415	24.462	119.035
1459	12.196	328.261	329.269	997.03	1137.54	1226.58	63.2391	338.156	160.583	5973.49	30.9709	92.5745	531.701	305.07	963.936	43.0074	942.797	3081.07	161.84	300.422	951.86
1460	9.795	328.261	329.269	180.081	172.847	196.669	3.3531	161.494	34.8264	783.094	15.3754	32.5429	137.314	24.9769	244.043	14.0883	174.358	516.191	47.3441	49.4396	264.058
1461	10.284	328.261	329.269	14.9085	17.8617	23.4669	1.89235	11.7832	4.37817	131.031	4.54977	4.34278	18.0048	5.56723	37.4495	8.31912	17.4398	68.4377	6.53147	7.29924	30.0361
1462	11.663	328.261	329.269	16.8781	21.7486	21.6018	4.39508	9.62005	3.64255	79.2851	7.88033	14.5662	24.1731	9.05321	27.7916	4.54891	28.5503	64.1924	16.7299	13.7396	15.2829
1463	0.918	328.909	329.916	31.6182	27.3328	28.9917	30.5954	21.5209	28.9188	34.7219	37.4578	33.0812	70.5259	23.1353	31.7848	27.0069	32.6088	11.8658	52.5979	29.1235	12.5678
1464	1.36	329.053	330.06	62.3473	72.6165	67.8461	35.9477	10.0881	39.7655	21.8794	101.326	73.7335	69.1868	74.3425	73.9325	61.0109	65.1746	23.1306	94.4499	57.8115	36.2288
1465	3.652	329.195	330.203	34.681	35.9036	47.1969	22.2835	40.9048	64.4246	18.2051	17.5687	11.3379	13.2075	22.4873	30.8366	17.7335	15.3661	26.5329	31.1275	25.4276	46.1184
1466	3.995	329.196	330.203	3.14794	3.27438	3.95499	0.505485	18.8586	7.76866	0.932012	0.756059	0.374708	0.35902	0.748122	3.12523	0.724094	0.300105	9.36431	0.379231	1.04946	5.29378
1467	4.853	329.232	330.239	3.08705	3.21754	2.49851	2.08579	17.4364	12.263	1.44241	1.9084	2.10192	1.37666	1.63307	2.27655	2.49338	1.4366	10.0042	1.98108	1.61848	3.38536
1468	10.555	329.272	330.279	16.9706	15.3956	17.3776	14.8965	6.76039	15.1567	14.2303	11.824	16.6124	13.6953	21.8808	13.9982	18.2592	23.3846	12.3558	9.11375	23.2039	18.632
1469	10.337	329.329	330.337	571.845	694.019	453.799	677.887	627.08	562.349	272.308	553.13	518.099	1078.56	470.88	724.546	511.693	235.11	338.764	549.897	285.299	299.834
1470	6.772	330.198	331.205	374.29	392.332	507.577	1027.2	447.338	292.259	153.04	322.539	467.675	473.248	184.541	244.312	317.611	258.205	197.147	397.958	274.442	266.718
1471	1.01	330.227	331.234	11.2368	13.0359	15.4324	4.05909	73.3037	19.4977	2.7601	4.11413	3.68938	4.24777	4.18551	3.57138	3.80425	3.66277	46.0469	3.91798	3.46583	11.6019
1472	13.121	330.256	331.263	10.7941	8.45598	9.86799	22.9972	15.3082	15.4882	10.3332	17.793	18.7322	13.8444	23.2593	12.9926	24.4372	9.6678	8.59542	12.7704	20.0138	12.6525
1473	13.005	330.277	331.284	307.349	256.966	309.506	61.61	154.811	116.556	594.174	19.3575	80.9282	292.695	189.469	347.55	36.1044	346.359	521.311	107.36	203.832	266.078
1474	3.891	330.672	331.68	1.91906	1.61485	1.86192	0.342563	12.1111	4.13985	0.315226	0.311237	0.282919	0.313136	0.341887	1.89555	0.330258	0.251841	10.7318	0.297182	0.322372	1.54999
1475	1.313	331.068	332.076	715.906	810.739	686.967	993.138	277.736	566.825	481.133	964.241	899.667	779.893	979.008	524.608	583.744	822.162	544.137	1035.56	858.727	833.166
1476	1.01	331.068	332.076	226.928	258.79	257.642	343.013	58.8297	161.702	147.741	310.775	299.595	256.689	371.53	176.314	199.978	211.613	237.536	284.196	290.212	241.465
1477	5.092	331.157	332.164	5.74447	4.75229	7.59927	22.5255	12.5769	2.97995	1.33028	2.58041	2.02553	3.8956	1.27016	1.53538	2.55661	1.63384	2.68364	6.14259	2.83195	1.78984
1478	2.201	331.175	332.182	7.5181	6.28737	5.38949	1.00612	10.5053	13.4736	0.617286	0.991451	0.686004	0.841058	0.664324	2.36613	0.743371	0.647029	19.4104	0.729586	1.87929	9.56479
1479	4.934	331.211	332.218	9.17244	6.47795	7.77278	4.64957	27.4287	19.8655	3.2898	6.77687	5.20666	5.30996	3.38128	4.02644	7.99663	4.36755	36.5638	5.14414	5.70498	11.5708
1480	5.309	331.211	332.219	14.5252	13.465	14.8927	3.50064	66.7207	31.1608	1.27901	3.12405	1.40802	1.17964	0.986666	10.3012	2.2172	0.903468	55.8693	1.44861	3.07162	15.8052
1481	5.461	331.211	332.219	35.4633	30.9933	37.3142	3.50064	160.236	114.957	4.69714	3.12405	1.28685	0.998677	3.69096	35.9641	9.75084	1.49201	105.01	2.51074	9.66687	28.137
1482	4.731	331.211	332.219	17.3122	16.3195	19.6392	3.17144	72.2008	51.3092	1.97197	3.06159	2.89794	2.60251	1.86809	16.2771	4.47394	1.84733	62.4208	3.03935	3.08225	18.5183
1483	8.316	331.212	332.22	8.11431	8.7466	8.92009	28.228	24.0474	2.96172	3.63964	4.18321	3.04152	4.7816	3.25581	3.7487	3.59768	4.21177	3.02407	3.84867	2.54918	3.10244
1484	9.185	331.309	332.316	5.11969	4.81187	4.58633	9.56979	6.84209	2.40685	2.45827	3.19636	2.92232	3.784	2.66038	2.7536	2.29494	2.22572	2.95837	2.81549	2.60608	2.27714
1485	4.399	332.149	333.157	5.11361	4.99367	7.07685	0.452984	29.5867	10.793	0.828566	0.908181	0.69485	0.436587	1.55844	4.44782	1.67624	1.00161	12.955	0.385689	2.11602	5.16391
1486	12.606	332.233	333.24	53.5272	42.0591	48.3606	2.02211	33.3245	8.16072	85.1754	2.11144	4.32515	43.4161	7.17107	39.8141	1.10177	71.1862	182.48	17.7405	16.21	76.9142
1487	13.646	332.272	333.279	3.95958	3.66959	3.9641	7.41172	5.0522	4.40428	3.92508	2.6933	3.7241	4.1663	4.30823	5.79242	4.52226	4.82082	4.52558	2.55658	6.81657	4.0833
1488	3.442	333.133	334.14	11.4171	9.5185	11.3788	1.6874	40.0917	15.9933	2.58175	2.10973	1.32776	1.16331	3.01874	5.05173	3.18305	2.95543	32.3106	1.76769	4.9882	17.7765
1489	4.814	333.133	334.14	9.26806	9.43258	9.24589	16.7875	12.0268	18.0905	9.15322	10.0842	11.6423	11.3819	6.16416	7.72641	7.87048	5.61926	8.93875	9.92905	12.3929	6.72399
1490	4.566	333.133	334.14	9.53924	12.3368	9.58741	2.62735	43.8472	20.3608	5.43588	3.15854	3.80456	0.97229	5.55015	7.44407	5.56859	4.78757	17.9812	1.17053	6.57925	9.96025
1491	1.699	333.154	334.161	40.196	46.534	44.2954	8.95073	141.124	68.2005	11.0214	8.61611	9.16001	1.55682	20.3809	21.0732	17.078	12.4051	100.22	4.662	40.2667	65.0764
1492	8.096	333.228	334.235	10.5209	8.06133	11.3235	28.2919	24.8665	4.81044	2.29208	5.82541	4.14588	7.31013	6.69358	9.47923	8.24114	3.14113	5.33109	5.2197	3.3748	4.53307
1493	9.151	333.228	334.235	52.3781	49.5668	59.7011	160.363	102.312	18.2916	28.5086	83.7264	41.7091	28.1294	24.3322	23.1598	42.5413	38.1116	23.6202	22.424	20.2584	19.371
1494	9.427	333.228	334.235	20.1382	21.0195	24.6006	73.224	73.2157	6.84629	17.4274	12.6548	9.68345	10.0627	7.19144	5.3201	8.04547	9.32666	8.06356	8.16334	6.35406	6.37321
1495	7.953	333.229	334.236	23.3546	13.3472	14.7547	34.9382	47.4318	21.7334	9.61994	13.7256	4.24797	7.31013	6.22895	8.38513	6.4062	3.84941	18.9875	13.7274	6.03032	16.8716
1496	9.162	333.288	334.295	45.9974	41.4832	43.2242	223.544	162.338	22.4642	21.0123	15.8851	9.3385	12.8196	13.3308	14.2074	14.6346	9.12835	10.8285	11.5132	9.41525	21.6484
1497	8.783	333.288	334.295	355.124	344.857	397.026	2618.51	2104.93	78.7708	52.2167	48.2564	48.1406	49.9029	37.8139	48.4537	37.5182	34.6423	32.1999	33.2174	30.8421	31.0035
1498	7.839	333.288	334.295	32.9886	30.2537	35.6536	99.4223	54.6981	13.3162	14.813	15.6941	17.2632	18.7853	13.9839	16.5301	12.888	15.6844	16.2752	17.6928	16.1133	14.3966
1499	13.758	333.303	334.311	30.4906	28.5539	27.1627	27.8361	20.2268	21.9465	18.3635	24.7673	27.8281	48.1051	21.2889	24.1295	23.203	30.1752	31.7927	30.0709	20.1615	13.6595
1500	13.669	333.303	334.311	12.3864	13.5391	16.1234	7.97691	6.63236	11.9532	9.89486	11.6348	14.8659	13.5659	10.0899	10.2926	11.7609	8.94861	11.7916	13.7395	11.3006	9.98111
1501	11.885	333.303	334.311	3.92638	3.6243	3.57181	4.31076	3.4644	2.98065	2.21641	2.3481	3.64747	4.31449	2.00477	1.5996	3.25128	1.66397	1.96862	3.4864	1.65201	0.68415
1502	9.813	334.212	335.219	64.0187	55.2155	78.9315	7.86547	46.0238	42.7686	356.426	5.14133	12.0574	17.3963	76.7362	52.4589	6.24572	26.0522	133.482	3.72372	7.55602	110.522
1503	9.35	334.212	335.219	29.1024	25.8873	35.6608	7.10184	21.0168	10.5827	163.663	6.3328	12.517	53.6878	33.4483	29.4152	7.80484	18.5096	58.0984	15.8051	14.7582	37.4408
1504	9.95	334.212	335.219	72.1989	80.1274	86.8689	7.19256	68.2256	18.7305	554.309	10.605	12.4849	21.7792	85.9916	84.2996	17.7919	19.5736	168.507	13.0134	14.4708	115.349
1505	9.984	334.251	335.258	383.286	360.008	405.938	134.311	339.976	340.118	260.641	289.597	570.874	275.987	349.475	795.57	332.951	826.82	211.696	245.374	595.429	275.355
1506	11.846	334.251	335.258	264.35	239.826	254.524	5.0018	52.9167	29.3352	2220.06	5.8067	14.3415	76.2095	39.2864	239.565	5.01841	166.398	515.435	30.305	40.542	131.422
1507	12.654	334.287	335.295	7.90304	6.99213	8.75618	29.5713	15.721	3.12227	3.72716	4.19014	3.54232	4.91156	4.24588	4.13963	3.67674	3.79594	3.3046	3.4124	3.88026	3.14538
1508	8.889	335.243	336.251	33.5138	35.7429	39.5317	109.193	100.832	13.5907	24.5161	17.6271	17.0322	18.1583	14.7973	17.3188	14.2711	36.7021	12.5451	43.5581	12.7125	13.3193
1509	8.378	335.243	336.251	62.1273	64.8503	70.2519	168.81	184.937	22.5099	19.3871	40.2519	41.8313	49.1873	25.3291	31.8847	25.4704	29.3939	22.9972	33.0688	24.0238	25.0736
1510	8.557	335.244	336.251	68.6648	74.8551	78.1593	234.79	220.816	34.1594	34.6559	47.3742	42.1789	47.8958	34.5364	35.9926	45.3233	32.1088	29.8137	43.4927	35.8521	32.9311
1511	10.116	335.244	336.251	33.9662	30.5723	31.3405	139.982	94.8907	11.5671	13.7591	20.1256	12.8298	21.6913	12.88	10.1524	13.7404	6.10453	10.331	18.5642	6.84356	12.1184
1512	12.595	335.282	336.29	4.53265	4.25954	4.95215	2.84044	4.72273	4.59975	3.90092	8.81814	10.97	10.5689	5.43013	5.05681	7.71799	1.70048	0.495109	7.69215	1.25161	2.34097
1513	13.324	335.319	336.326	3.48871	4.19321	4.50337	12.0379	9.15751	1.93903	2.19032	2.66506	3.19938	2.65784	2.12585	2.73777	2.33691	1.89911	1.97462	2.30998	2.6106	1.76324
1514	12.425	335.319	336.326	57.2391	96.7552	89.6217	218.163	147.353	34.1705	39.7645	52.6837	52.2837	67.4504	41.646	41.2517	53.0086	44.4219	36.9563	53.235	41.7362	40.7814
1515	12.253	335.319	336.326	49.3564	51.5188	60.9715	123.775	91.6288	19.6442	28.833	37.5071	33.3418	40.7168	23.719	29.1982	28.1723	27.0068	23.5271	31.0383	26.3183	25.9981
1516	14.297	335.319	336.326	105.485	168.497	127.232	124.768	83.1652	79.6641	72.2082	170.871	155.282	168.224	128.506	126.112	137.873	132.129	113.911	154.175	107.257	106.044
1517	6.311	336.043	337.051	2.26893	2.42107	1.90996	2.23116	1.16229	1.73331	2.62137	2.47548	3.26515	3.12237	2.01446	2.20333	1.88789	2.15926	1.83155	2.91134	1.64121	1.75478
1518	8.949	336.191	337.198	9.46042	11.4669	10.8424	0.517951	4.49662	0.927948	98.0183	0.52712	0.598863	2.42233	1.00422	16.7266	0.500712	8.43365	22.7008	0.740396	0.820759	6.53894
1519	3.836	336.208	337.216	4.11176	4.96731	5.12112	0.321499	4.82064	7.65803	0.346973	0.367465	0.319239	0.319184	0.372252	3.00766	0.385635	0.279272	16.9798	0.357547	0.354179	4.31673
1520	9.729	336.228	337.235	53.1559	57.3244	58.7994	11.2314	19.7195	25.4011	158.692	28.0827	14.0131	102.272	50.794	81.3432	25.9009	36.225	86.0154	41.596	30.7542	51.1745
1521	8.105	336.245	337.252	17.9865	21.8908	22.2129	18.1131	88.2751	42.6414	9.18243	2.34774	0.944111	1.01885	0.748407	10.77	5.43764	2.26055	26.1391	0.88123	6.42217	19.7317
1522	7.596	336.245	337.252	27.5216	28.291	29.8518	27.838	189.42	52.3829	11.9668	4.56216	1.49424	1.68707	1.29757	41.7433	4.07078	1.23477	24.4506	1.50344	3.92406	11.6013
1523	10.543	336.266	337.273	5751.45	5300.68	5894.58	2645.98	3507.14	4417.38	7524.42	4043.48	6673.53	4701.76	6757.85	7154.35	5769.61	9140.74	4377.3	3410.28	8050.79	5776.21
1524	12.48	336.266	337.274	1076.08	1205.57	1249.93	68.4464	326.317	209.603	7131.49	109.037	128.545	622.203	331.928	1182.06	98.6358	713.014	2448.6	253.269	364.562	926.717
1525	15.602	336.267	337.274	38.9113	40.2144	42.8549	28.5319	32.8664	23.0044	219.787	32.1755	31.2466	47.8157	36.5145	44.554	40.0957	56.5832	138.27	38.3818	39.71	64.4729
1526	4.491	337.081	338.088	3.61879	3.67272	3.73213	0.487068	0.856525	2.73331	0.440148	15.4847	4.92451	14.1685	3.47974	9.23317	0.475009	1.41319	5.37514	9.04801	0.531415	1.39546
1527	4.164	337.128	338.136	3.20281	3.36386	3.66388	1.43363	9.6982	5.80603	1.53602	1.59214	2.70072	1.59704	3.06635	3.19165	1.90029	2.67052	7.01281	1.98865	2.80933	4.98916
1528	9.613	337.259	338.267	69.074	63.7694	72.4224	183.605	160.386	34.4699	40.4999	51.4579	43.0052	49.1833	34.2103	35.9459	38.3623	34.9742	34.7575	44.2318	34.7587	33.7332
1529	9.426	337.259	338.267	59.317	63.7694	72.4224	174.699	150.029	30.7917	30.589	42.4476	35.2436	39.987	32.2681	29.7018	34.6238	33.3476	26.4253	38.3102	29.6843	26.9384
1530	12.083	337.262	338.269	140.758	155.807	155.575	67.3859	78.0767	112.734	134.917	223.736	207.821	218.211	253.204	120.01	185.675	227.795	94.3764	154.825	209.439	129.748
1531	9.262	338.207	339.214	18.2134	18.5	24.1877	0.41058	15.0495	5.05453	107.682	0.504897	1.62119	11.1349	2.24466	33.7243	0.434985	29.5048	60.3303	3.88844	6.01382	33.3588
1532	9.072	338.207	339.214	5.17223	5.0177	5.91024	0.505467	2.72326	0.927948	29.8917	0.518782	0.591941	3.14864	2.24466	7.39873	0.450006	6.54905	13.936	0.740396	1.30911	7.32939
1533	8.904	338.207	339.214	4.79838	5.76839	5.28078	0.58754	4.49662	0.927948	28.0827	0.516	0.451948	2.42233	0.404557	6.67405	0.484203	4.24471	15.336	0.451511	0.820759	6.64951
1534	9.558	338.207	339.214	4.0566	4.96119	5.31787	0.475955	2.43456	0.390356	23.6013	0.384787	0.348231	1.94941	0.39243	6.98344	0.375269	5.78713	14.7598	0.406463	0.882591	6.89213
1535	7.956	338.261	339.268	52.4704	48.641	45.572	33.3743	214.144	125.546	53.9501	6.02567	0.934982	1.03376	2.44999	35.8449	9.82311	0.834046	84.8341	1.3942	14.0009	103.185
1536	8.838	338.261	339.268	44.5402	41.0535	44.5022	35.4146	295.777	74.5336	30.7381	11.1371	1.11644	3.49904	4.9687	35.1329	13.3414	0.710756	42.7474	5.21042	12.7368	46.4437
1537	9.888	338.261	339.268	7.98457	6.86811	6.60637	2.41336	48.5549	12.4111	6.11844	7.23875	0.618767	3.29602	1.04888	3.09756	2.03757	0.544799	2.9811	1.78542	1.49572	5.03179
1538	11.253	338.282	339.289	1117.62	1172.91	1193.99	525.916	732.117	955.401	1627.5	526.296	1494.16	1077.8	1115.21	1816.26	994.726	2060.42	784.85	681.655	1578.44	976.175
1539	1.029	339.012	340.02	41.9282	69.8038	74.0687	78.7543	45.0203	74.1783	87.2946	67.8479	120.296	146.952	87.7384	72.1112	105.701	66.0585	13.5505	129.564	68.8039	36.0059
1540	12.815	339.277	340.285	18.7152	21.2724	19.1473	12.7028	11.3532	12.4207	15.1726	20.4982	26.3526	44.0695	22.4807	20.1863	22.003	25.6736	13.9383	22.2953	27.0381	12.4356
1541	8.79	340.222	341.23	4.61125	4.51061	6.03312	2.57789	4.08196	0.842877	22.6617	0.884936	0.72683	2.75442	0.644287	8.40929	0.841839	8.21261	13.9301	1.13553	1.41617	13.52
1542	9.262	340.222	341.23	3.98649	2.40648	4.31079	0.368995	4.06628	0.379389	14.9332	0.469574	0.366943	2.07535	0.322732	7.37271	0.404553	5.63429	9.55155	1.20801	0.885812	7.19344
1543	8.967	340.223	341.23	6.5756	6.69753	8.07505	0.479043	9.69419	0.698811	25.1848	0.502097	0.570435	3.86057	0.450745	12.6098	0.476943	8.77304	16.0794	0.89151	1.24627	12.9372
1544	9.469	340.223	341.23	1.37653	1.48554	1.64327	0.359311	0.799824	0.383849	16.5968	0.426885	0.39939	2.07535	0.350478	2.8617	0.435175	1.57928	5.12622	0.416667	0.353886	1.19515
1545	14.114	340.298	341.305	7.53842	8.05828	8.1786	6.07446	5.48476	5.24288	13.2338	9.87052	7.16147	13.3143	7.04863	9.77011	4.77655	8.80049	12.6577	8.87386	6.79857	7.76989
1546	0.96	340.981	379.944	33.6949	20.8693	30.3197	26.5346	12.294	23.2154	23.5683	44.4011	27.3809	28.8756	40.8336	44.7897	48.3968	38.5369	7.45491	33.4473	24.1089	14.8347
1547	2.419	341.149	342.157	36.7139	39.0483	40.1698	2.31392	157.352	87.1385	2.64816	0.642753	1.37321	0.716807	4.14468	27.7532	6.31635	1.46755	124.186	0.560673	19.3352	55.183
1548	1.618	341.159	342.167	19.5964	27.4069	22.6396	4.37229	33.2656	11.6013	3.91974	4.03281	2.92728	0.516835	7.49032	6.54125	2.49897	1.3833	104.324	0.822981	11.2963	36.8129
1549	5.503	341.232	342.239	79.679	77.6195	83.9392	20.1766	351.773	195.679	21.2832	17.2943	13.9957	10.7047	25.4457	85.537	24.6734	8.92449	152.641	11.5824	44.3235	88.6398
1550	5.002	342.123	343.13	9.45005	9.3608	9.52488	12.0994	4.95107	6.69017	2.24558	5.66655	8.36145	22.0566	8.59847	5.50472	13.9239	9.45994	4.43923	35.1644	17.3521	1.677
1551	4.151	342.228	343.235	10.7758	10.5394	7.03563	0.971534	46.4735	23.101	0.638179	1.37818	1.46668	0.749812	1.29248	9.22695	2.58063	0.678323	27.0681	1.11774	1.37746	6.42297
1552	10.357	342.241	343.248	8.84397	7.35986	9.95921	0.786194	4.386	0.945044	46.8232	0.722396	1.70699	3.81463	0.878713	10.3005	1.14909	9.30686	29.2133	1.15542	1.69797	13.7666
1553	8.906	342.288	343.296	1.7431	1.63214	2.08227	2.76149	2.22215	0.604368	9.46158	3.86383	1.29937	1.40289	1.11899	3.85905	1.931	0.644436	1.00786	1.13948	0.713761	0.608831
1554	0.944	342.924	381.887	37.562	40.8147	33.6623	36.9994	27.1018	38.9082	22.9435	64.5766	53.2194	110.264	24.4959	39.3667	59.0314	39.2136	9.38248	89.7893	38.8253	17.4022
1555	4.344	343.175	344.183	25.1943	22.3096	22.3639	9.17089	95.005	33.6166	9.5566	12.0648	9.51807	8.48743	16.8993	19.174	10.8393	8.31016	58.3655	7.05074	22.6864	40.3901
1556	9.185	343.272	344.28	9.92608	9.67954	9.80207	8.67145	3.34757	2.6014	18.4912	2.26602	4.85738	18.1913	6.55169	11.3657	3.55578	11.5506	27.3911	13.1413	8.48452	12.2665
1557	0.805	343.764	344.772	25.419	21.4744	20.1462	38.3615	7.74245	57.0279	7.79421	20.6505	31.1269	18.6679	5.94626	20.0713	54.8881	17.5836	5.0628	34.6224	29.9834	3.39703
1558	0.805	343.897	344.904	33.7574	30.6858	31.6592	54.3433	19.0874	63.6728	14.3447	41.571	49.5558	31.6776	16.206	29.3213	75.096	29.4048	11.7975	52.7198	40.3256	7.0186
1559	0.987	344.039	345.046	53.16	58.8507	46.7691	74.3756	14.5423	12.7931	46.3227	71.8236	85.2727	87.5555	60.3074	64.0958	57.0052	60.9254	10.9642	56.9582	53.801	35.3033
1560	3.142	344.138	345.145	6.3628	8.49569	7.65331	0.698381	29.4349	20.8687	0.682489	0.701862	0.649813	0.715922	0.621854	6.74104	1.51921	0.520473	28.8397	0.723865	1.85651	8.41004
1561	2.085	344.17	345.177	14.2441	14.0249	2.76401	2.0886	17.1765	23.9806	4.31478	2.54548	2.74201	2.17026	2.18702	11.8388	4.89321	2.47743	6.92076	2.01643	3.12489	3.47471
1562	1.562	344.243	345.25	6.67737	8.11273	8.15639	0.924375	15.7499	16.396	0.479293	1.16451	0.728544	0.627364	0.815259	6.95719	1.63383	0.574675	26.3521	0.97615	1.74313	8.82082
1563	14.178	344.272	345.279	5.94554	4.86518	6.61654	5.37784	6.01417	9.41933	4.73185	4.05292	7.26853	4.90795	8.89091	7.8251	10.3391	6.87635	8.68617	1.61085	9.20141	8.66877
1564	0.988	345.034	346.041	531.501	571.453	592.835	570.068	386.578	290.613	492.128	841.594	794.312	1410.06	675.838	704.106	625.204	658.444	367.535	796.064	481.84	558.211
1565	1.37	345.084	346.091	128.489	168.475	139.73	386.482	45.0675	98.9194	111.793	316.007	230.828	117.326	147.423	103.703	97.0164	102.376	150.049	125.277	104.101	119.959
1566	4.777	345.136	346.144	35.3303	32.0637	33.0174	7.60803	118.042	113.049	9.32339	5.94494	2.77821	1.64476	12.8912	40.6743	18.5745	2.5433	52.738	3.07954	25.8867	39.412
1567	4.41	345.137	346.144	11.2397	10.6432	11.8186	2.57862	26.9982	15.843	5.12536	1.5766	2.94426	0.310144	7.41591	7.10103	3.56207	3.32576	35.152	0.311134	11.9535	27.8107
1568	4.871	345.19	346.198	46.4876	39.1023	52.5079	5.83563	146.485	75.5075	12.0423	6.35538	15.4771	4.9797	24.2381	43.5421	17.091	15.4328	112.595	4.14945	14.2755	59.8446
1569	5.41	345.227	346.234	13.2918	11.7486	12.6591	1.54716	64.6751	27.0879	0.729312	1.14342	1.23291	1.01558	0.850045	10.1747	1.73891	0.855389	45.1526	1.49226	1.46201	12.1567
1570	9.595	345.324	346.332	354.181	362.247	371.073	999.148	588.108	164.281	180.287	207.937	210.348	225.656	179.25	196.884	166.364	178.25	206.546	221.409	176.338	157.563
1571	0.804	345.762	346.77	25.419	21.4744	26.1788	44.8998	7.9136	57.0279	7.02073	22.9886	34.4122	20.1892	7.6935	20.0713	56.3202	17.5836	4.66852	34.6224	29.9834	4.10433
1572	0.8	345.894	346.901	33.7574	30.6858	31.6592	54.3433	19.0874	63.6728	16.5656	40.4285	49.5558	31.6776	16.206	29.3213	75.096	29.4048	11.7975	52.7198	41.0231	7.0186
1573	1.01	345.997	347.004	15.2848	10.9798	16.9024	32.1488	4.48687	4.6743	9.89219	25.1751	23.9832	20.5053	16.9031	6.72118	5.14319	16.7595	3.87142	28.2273	14.8914	6.14193
1574	1.009	346.018	347.025	131.597	140.41	134.456	111.927	52.8911	86.6992	145.709	172.116	184.558	154.778	96.2541	101.916	237.845	128.028	81.2466	184.192	121.526	87.0601
1575	4.375	346.066	347.074	1.77944	2.39575	2.13775	5.89027	1.32937	1.25117	1.73103	5.75754	1.85598	5.99359	3.86198	0.881948	3.36938	3.71652	1.10179	3.3185	2.40382	0.824647
1576	1.004	346.149	347.156	10.9844	8.75864	15.1535	4.84409	51.1088	23.7821	3.29388	4.90977	4.40287	5.06926	4.99496	5.80051	5.72781	4.37113	44.5871	4.67568	6.61756	13.0636
1577	1.512	346.149	347.157	4.60746	4.663	4.7378	2.63627	11.5035	10.1826	1.98477	2.17273	1.06069	1.15221	2.49146	3.66141	1.28513	2.03623	8.91255	1.26074	3.67435	7.78538
1578	14.737	346.287	347.295	6.7927	8.55099	9.29797	10.5592	9.99397	9.05392	5.88842	2.21724	6.7495	6.8345	10.9184	12.4524	7.25865	10.1677	13.934	1.93758	11.0029	12.3617
1579	1.202	346.842	347.85	2.04434	2.49041	2.83547	4.21663	1.60314	2.41869	5.7297	3.51472	2.49717	3.95398	2.52369	5.52376	3.94357	2.4359	5.02646	3.58819	2.60598	2.04347
1580	1.328	347.063	348.07	1056.48	1129.76	979.895	1406.25	663.355	954.596	1143.42	1119.65	1217.55	1230.02	1139.31	880.901	1307.89	1028.11	696.616	1186.34	1232.19	883.632
1581	1.006	347.063	348.07	437.174	293.245	468.343	517.258	159.441	314.662	470.934	467.662	430.603	447.214	521.35	379.664	545.78	285.352	300.896	494.345	269.159	369.556
1582	1.968	347.169	348.177	53.4592	47.8627	51.5249	4.13403	192.246	43.4554	6.58955	4.19635	4.13392	3.29077	11.9445	10.7852	9.68205	3.73504	146.996	3.84096	25.2088	75.1436
1583	3.654	347.17	348.177	63.6421	57.4707	64.6433	12.2044	262.507	112.153	5.43714	7.26553	1.83677	2.45292	18.068	47.5918	16.7698	4.29558	208.73	1.87266	19.6012	80.6069
1584	4.824	347.188	348.196	3.01586	2.38939	2.55292	1.81558	14.2917	12.4119	1.16682	1.51944	1.64531	1.41838	1.209	2.10703	2.26853	1.23197	9.2337	1.61295	1.57089	2.47622
1585	11.973	347.282	348.29	66.7801	59.8591	54.7362	60.8831	41.3426	59.0908	50.7866	92.8961	81.8275	70.2337	69.133	54.038	69.3901	71.3104	39.0713	46.1769	77.1309	58.2349
1586	0.806	347.76	348.767	15.6863	13.8392	16.6932	34.1818	6.93512	39.5829	4.99101	15.5863	21.6857	13.8201	5.44182	15.3699	42.5436	11.2467	5.25542	26.1939	21.1753	2.533
1587	0.814	347.829	348.836	8.33971	6.81182	8.22561	10.7372	3.47714	8.32824	3.29229	7.43752	9.0387	9.02474	5.55255	7.51765	10.8369	6.45409	4.25506	8.60087	9.1737	2.58828
1588	0.804	347.892	348.899	31.6354	27.7611	29.2388	51.6692	16.8891	54.8086	13.3548	33.2518	39.9811	31.2576	12.7208	23.9978	63.6746	22.8456	9.15771	43.7833	37.7605	5.3834
1589	11.252	348.228	349.235	31.836	42.208	33.8143	0.900018	19.6693	5.83408	904.845	2.38711	1.82465	4.28808	23.1804	28.932	1.51965	6.6334	74.7689	2.14999	2.52678	62.4125
1590	10.643	348.228	349.235	10.5056	11.0579	9.78989	0.574482	3.92757	1.1329	88.4994	0.580472	1.20876	3.83114	3.99716	5.85837	0.789929	1.4088	37.8872	0.948188	0.969395	9.22478
1591	1.676	349.045	350.052	19.6176	24.6163	23.0036	50.9173	5.72504	14.8623	18.6645	41.8116	44.7287	26.9044	23.4525	17.5433	25.6532	29.9892	11.2653	32.7858	17.9582	11.6256
1592	3.738	349.131	350.139	4.86509	5.68092	5.59264	0.800713	29.4655	14.4482	0.699733	0.774315	0.616639	0.793986	0.605312	4.72108	0.857221	0.548554	22.3017	0.792527	3.14137	6.28519
1593	4.757	349.164	350.171	17.131	18.6115	16.6853	9.6696	62.5805	44.3048	6.56059	5.17851	2.46382	2.34675	3.4104	18.22	5.93557	1.92575	32.8152	3.16836	13.8428	20.8562
1594	5.357	349.164	372.154	4.02136	2.88142	4.17999	1.74886	13.0463	7.40531	0.869228	1.30015	1.49353	1.20273	1.09727	5.38616	1.89463	0.947239	6.6793	1.78554	3.56084	6.74394
1595	10.058	349.223	350.23	14.364	17.7957	19.9311	79.4897	56.8828	4.55819	4.2026	6.95208	5.21508	7.29217	5.24902	5.00493	6.1935	4.75773	3.98884	5.52814	5.02895	5.44159
1596	9.598	349.223	350.23	11.6561	14.6715	15.6756	48.9391	35.405	3.79305	4.8795	5.77079	5.69024	6.33804	4.66789	4.14595	4.65276	3.95229	2.72996	5.49952	4.45963	4.02041
1597	7.821	349.283	350.29	1.94591	2.09764	2.17102	18.1157	11.2487	0.890555	0.994443	0.991822	1.07702	1.03343	0.901046	0.979009	1.07513	0.949668	1.09802	1.02725	1.01551	0.895164
1598	6.818	349.283	350.29	5.05172	5.20403	4.72509	22.5351	10.5032	1.51618	2.06991	2.79713	1.9922	2.99893	2.04268	2.53641	2.17201	2.47798	1.93572	2.56118	2.33386	2.20801
1599	0.81	349.758	350.765	5.88989	6.18462	9.01164	19.878	2.99663	18.6207	1.47947	7.2062	11.2936	6.51283	2.07535	7.16268	18.6775	6.08461	1.67288	12.0303	10.7828	1.00367
1600	0.819	349.826	350.833	8.33971	6.32602	8.22561	10.7372	3.47714	8.32824	4.30516	7.41639	9.0387	9.02474	6.14487	6.92511	10.8369	7.22878	4.25506	8.60087	9.1737	2.58828
1601	0.82	349.889	350.896	10.9032	10.6333	11.9449	20.9328	5.4299	21.841	6.43765	14.1809	16.0451	10.5239	5.00286	10.5612	29.2957	9.66194	3.7448	18.1589	15.3383	2.24661
1602	10.562	350.246	351.253	10.4334	9.40083	11.3936	1.77608	11.6501	2.05889	116.426	2.17469	3.51522	5.95111	3.69056	4.18295	2.47167	3.89721	34.0936	1.87518	3.62841	7.22107
1603	10.325	350.246	351.253	17.8006	26.7407	28.3326	1.08016	11.6501	1.2984	272.749	0.992505	2.34525	4.41681	3.69056	22.9877	1.57874	5.31437	71.2832	1.58744	1.74636	14.8587
1604	5.773	351.159	352.166	8.25962	7.6627	8.70021	1.07147	36.9528	19.0895	0.946558	0.721985	0.724484	0.636422	0.754702	7.55357	2.05131	0.568525	25.7408	0.751208	2.27885	8.16136
1605	10.357	351.17	352.178	11.0799	7.84028	6.98368	5.48594	5.65389	5.70285	9.85521	5.29433	16.3937	14.2401	6.61355	13.0412	7.71283	8.19641	4.70227	9.03332	7.69034	6.04408
1606	8.919	351.238	352.246	11.0124	14.3146	19.8776	70.7258	80.8236	6.86697	5.2016	9.91514	7.17084	7.32234	7.63791	7.14349	5.99965	5.67889	4.56569	5.60852	5.10881	6.60409
1607	11.932	351.239	352.246	23.2736	20.3966	16.421	95.9596	17.1907	0.492425	1.37949	0.276618	0.414921	0.345483	0.476153	1.1292	0.48017	0.601453	1.0997	0.311144	0.380045	0.542736
1608	7.202	351.239	352.246	51.5893	59.052	78.3442	179.451	139.885	26.6275	22.9485	36.2973	29.7199	36.2717	32.823	25.511	27.0843	24.5843	20.1202	35.1573	23.628	20.8444
1609	12.311	351.277	352.285	6.16982	7.03551	7.07991	2.95897	3.23349	3.07323	5.69704	17.2462	6.71593	19.4091	8.44726	4.99426	6.92478	6.14713	1.81911	12.3696	5.14042	5.01485
1610	12.653	351.314	374.303	61.4121	47.2247	51.2465	124.911	80.197	12.9484	20.5017	19.5383	18.4145	27.8413	22.5795	23.8281	16.465	23.2314	22.2775	16.2787	17.488	15.3634
1611	0.817	351.824	352.831	5.8194	5.80907	7.43855	11.7305	2.64066	7.73969	5.16254	7.09779	7.36022	7.19877	4.14452	5.28871	12.0309	7.94762	4.01032	7.17633	8.16497	2.56268
1612	8.256	352.223	353.23	16.5445	17.1836	17.6333	3.3814	7.13818	6.76607	41.525	6.07419	7.58649	31.5395	59.8343	5.41	14.3846	2.1487	23.2376	13.466	4.02593	36.6751
1613	7.873	352.223	353.23	86.2908	83.8045	94.186	6.57003	81.8323	40.9717	445.269	8.88811	13.632	26.9302	143.189	86.3815	14.8701	19.8003	182.37	6.59504	13.0079	197.769
1614	7.09	352.225	353.232	20.6191	22.1016	21.9397	54.3719	5.77131	9.28027	4.5146	7.56135	6.76509	9.11165	18.1388	34.6138	20.3156	21.6979	61.4743	4.56004	15.3462	33.5043
1615	10.157	352.261	353.268	17.3162	19.035	20.5756	0.585028	4.55085	1.92658	58.0997	3.89994	1.87735	4.92583	2.14237	5.75944	1.03799	1.53828	18.0089	1.51848	2.04652	6.51429
1616	10.727	352.261	353.269	11.666	8.49121	9.06375	3.95459	4.02069	6.17433	56.6139	5.01178	7.34389	5.90637	9.07341	16.1871	7.17413	8.19472	30.1512	4.90244	8.61071	10.2341
1617	11.846	352.261	353.269	979.148	932.883	972.809	30.3008	144.803	110.22	6980.73	16.5201	35.6615	306.291	156.957	731.4	26.4947	636.928	1824.14	71.8935	164.626	386.02
1618	10.236	352.261	353.269	8.99098	7.57123	10.2612	0.554419	4.55085	1.92658	76.0169	3.89994	1.87735	7.48303	2.14237	5.81915	0.929397	1.53828	18.0402	1.51848	0.964467	8.12858
1619	8.094	353.254	354.261	6.1728	2.50278	7.40495	4.63607	19.4388	2.13126	2.20577	2.68805	2.80706	2.96603	2.30636	2.56972	2.33332	1.80068	2.3208	1.82627	2.21841	1.83791
1620	10.163	353.329	354.337	8.2114	6.05035	8.84373	14.0559	11.3057	3.48695	3.55428	3.62231	2.55676	3.81293	2.82627	4.26194	2.39241	4.20373	2.92471	4.9757	3.98781	3.42397
1621	13.318	353.329	376.319	11.0787	12.2604	12.4322	30.8593	23.0671	4.2496	5.69094	6.33171	8.10562	10.0668	6.67242	8.0111	6.26257	6.28676	5.50935	7.69555	7.39167	3.97331
1622	12.249	353.33	376.319	66.3509	76.5472	78.1868	99.2302	82.0461	12.1523	36.7557	29.1234	24.4945	50.7668	21.9374	42.1377	16.1798	35.6772	36.8241	30.8375	20.2262	29.0976
1623	1.479	354.19	355.198	22.2411	22.6919	19.161	8.81975	63.8554	36.4403	12.3222	8.3163	9.24927	2.43062	12.7369	24.7217	17.6764	6.76071	39.0277	2.75444	20.2748	27.9347
1624	8.105	354.256	355.263	13.8931	15.9343	15.9364	15.8797	74.5902	37.7186	8.30025	2.29135	0.947542	1.02255	0.768838	9.94571	3.19401	0.869704	21.7131	0.884433	3.64995	16.593
1625	7.594	354.256	355.263	17.4823	15.8446	16.5944	18.47	111.34	30.1306	6.15896	2.51357	1.41372	1.59616	1.22765	23.8049	2.94084	1.16824	14.8633	1.23877	2.76135	6.80915
1626	8.434	354.256	355.263	30.2107	28.7852	32.7009	17.8406	160.247	45.9314	7.71105	30.3134	4.33511	24.6984	10.9606	20.8869	8.51513	4.59711	27.2584	22.8484	8.77899	7.67431
1627	9.13	354.256	355.263	14.3068	12.7011	15.626	4.29919	49.3442	39.728	4.61928	19.7026	4.30955	2.38849	11.4877	9.55889	9.54524	1.52098	17.1716	3.11029	9.21804	6.71465
1628	10.439	354.277	355.284	27.6714	34.3154	20.2446	0.862102	10.4487	6.26482	151.658	7.0377	23.844	18.9171	10.897	19.2754	1.31824	4.9553	76.1345	30.8476	4.56517	28.8386
1629	10.245	354.277	355.284	16.5044	15.5662	18.4869	1.7584	11.0142	3.4351	60.9866	6.06178	23.844	16.6974	10.897	11.9883	4.07262	13.0766	54.238	30.8476	4.21499	42.7774
1630	12.482	354.277	355.284	536.04	603.684	613.912	30.8089	130.111	115.549	3103.06	55.8699	63.0595	416.071	162.765	572.495	32.0603	334.09	1142.27	131.174	185.332	438.257
1631	8.985	354.325	355.332	2.14475	2.15179	2.20482	3.94865	3.55345	1.00182	1.25199	1.45168	1.4349	1.51187	1.153	1.24097	1.49046	1.28432	1.07842	0.988024	1.29297	1.19702
1632	10.524	355.345	356.352	117.171	124.093	142.733	267.318	164.815	54.1556	47.3477	67.3998	65.9401	79.612	68.7502	61.8427	56.3399	57.4957	63.1501	65.3217	49.2927	50.2565
1633	1.522	356.243	357.25	22.6114	21.8368	18.7568	2.94117	88.5506	25.9966	3.05657	5.43985	2.90842	1.05073	2.63565	10.9329	3.76344	4.06451	61.2668	3.60969	3.92614	21.8946
1634	0.946	356.243	357.25	40.6255	44.1202	36.1073	15.3389	53.8768	38.1888	11.7044	29.8408	14.8445	18.2767	18.3325	12.5627	16.1578	6.93221	39.9202	10.7365	21.8053	40.9687
1635	4.001	356.243	357.251	9.71732	9.95848	10.6589	2.07916	50.214	15.0912	0.707616	1.50589	0.79963	0.332407	2.58119	5.4977	1.80038	0.391579	37.5752	0.676573	2.72087	10.1634
1636	8.919	356.271	357.279	121.779	111.845	116.509	45.7217	519.589	277.661	66.0923	115.797	18.8578	28.7426	72.5604	49.2925	136.649	11.9517	121.299	33.0087	58.4419	94.1112
1637	9.89	356.272	357.279	82.4286	70.8125	72.6608	21.6516	528.551	128.965	20.9132	71.956	6.33574	36.5354	15.2582	41.6757	23.0155	8.5155	30.5943	54.3188	21.0002	44.4875
1638	13.158	356.293	357.3	63.9126	46.1378	67.4229	10.3413	24.2	21.2085	370.081	4.48127	10.8752	48.7315	28.0188	78.5747	5.49893	85.2691	169.008	11.7178	32.2053	69.5978
1639	5.985	357.263	358.271	8.06572	7.98606	7.82882	1.13556	39.3396	18.0089	0.711665	0.977002	1.03116	0.881726	0.849234	6.04016	2.08587	0.719388	32.4988	1.02326	1.05631	8.81434
1640	5.846	357.263	358.271	6.45326	5.68465	6.7085	0.953215	24.2523	17.4342	0.819803	0.653822	0.807005	0.614007	0.583112	5.76314	2.08587	0.481214	17.3616	0.664019	2.17341	4.89996
1641	9.399	357.287	358.295	2.98409	2.76986	3.1395	2.40242	2.79185	3.94876	5.0075	5.05597	2.36483	4.59717	3.64162	2.5554	2.95394	4.26623	2.09281	2.38675	2.6274	2.56054
1642	1.631	358.055	359.062	15.3142	16.4656	16.8474	47.3812	2.21152	8.42526	14.915	24.5687	30.1529	13.826	17.179	12.2005	9.68345	21.3064	20.1551	11.3763	12.8266	19.7272
1643	4.972	358.204	359.211	22.5702	22.0217	19.4886	3.91098	88.5832	47.8248	1.52492	3.32981	3.05981	2.76768	2.26476	15.8235	5.95841	2.71616	75.4421	3.55269	4.70584	19.9283
1644	10.468	358.212	359.219	15.3982	14.8843	12.2871	2.36672	5.24578	18.0155	5.93783	1.33451	2.75069	2.18763	20.8301	2.20471	3.0388	4.49556	137.367	1.27192	4.6816	13.0843
1645	5.437	358.222	359.229	16.1191	14.1821	17.65	3.6176	90.3885	46.9035	3.70166	4.14133	1.53303	1.09452	4.09026	13.3067	6.29185	1.33257	42.1085	1.68386	5.62815	19.4457
1646	4.903	358.222	359.229	22.0003	18.3146	22.1475	5.83883	87.247	50.0794	4.48067	8.51024	6.5384	6.66812	4.24613	20.9705	10.042	5.48467	45.5412	6.45989	13.4557	26.125
1647	5.28	358.222	359.229	10.9591	10.8645	12.4392	3.6176	46.4877	27.8414	1.02605	2.64748	2.60421	2.40493	1.5573	9.05917	4.9031	1.33257	33.5236	3.98385	3.50017	11.7991
1648	4.773	358.222	359.23	10.544	11.4684	10.9346	2.62307	45.1928	42.7389	1.7817	2.63095	2.00683	1.82266	1.61061	9.80571	4.47272	1.58863	29.1091	3.41263	2.87246	8.25639
1649	4.619	358.222	359.23	24.3796	25.3423	20.3843	1.95565	97.0589	61.1362	2.36112	1.88568	1.22373	0.871892	1.61045	19.7213	6.28037	1.31493	77.3502	0.978263	3.481	22.2451
1650	4.281	358.223	359.23	3.89853	4.01286	4.1338	1.34897	14.6217	9.93402	0.549696	1.20705	0.488722	0.41137	1.39996	4.71144	3.14241	0.73975	18.5559	0.442325	3.23952	8.81598
1651	7.711	358.229	359.236	12.4775	12.5736	15.9207	32.3153	15.2803	8.19347	3.45741	8.31757	14.8084	17.2733	5.49771	5.99758	8.86181	8.51413	7.69656	13.1895	6.85368	7.83605
1652	10.014	358.251	359.258	59.4212	58.0992	67.5436	38.6813	40.8291	69.5645	70.7509	45.0247	70.743	68.3017	67.566	73.7526	68.3579	90.9518	61.5183	36.6503	90.3975	69.6142
1653	3.312	358.258	359.266	10.6587	12.5532	14.0146	0.778191	52.2459	29.361	0.64176	0.673139	0.708604	0.692999	0.744565	21.4431	0.781389	0.626909	51.511	0.69937	2.3659	15.7361
1654	2.332	359.181	360.188	40.887	30.6524	39.4086	8.70847	33.7125	67.9365	37.8598	33.2845	31.9622	9.47841	42.6299	14.8133	14.5666	127.022	71.4581	18.4071	67.7431	21.2371
1655	4.978	359.206	360.213	21.3452	22.0217	23.613	4.44023	89.6931	40.6359	1.9351	3.78041	3.47388	3.14222	2.57124	16.9706	6.76473	3.08372	75.4421	4.03346	4.94774	8.49261
1656	5.603	359.206	360.213	42.7415	31.0321	34.5575	3.0452	132.009	70.3459	8.96014	5.49193	4.97838	3.0942	16.5142	28.5798	18.7941	6.84364	91.6827	2.30174	25.5687	42.4828
1657	5.446	359.206	360.213	37.6259	36.4204	38.9899	7.80548	125.892	69.2549	8.59253	5.33393	6.53343	1.46894	15.789	24.5326	11.8344	9.13943	94.1386	3.69302	20.3465	48.2173
1658	4.722	359.206	360.213	33.595	26.9669	33.2518	4.15934	131.358	59.2668	2.58624	4.01528	4.36139	3.4132	5.07073	23.2715	5.74039	2.45023	86.0802	3.98611	16.3523	35.7588
1659	5.319	359.206	360.213	14.0826	12.7964	14.1408	2.28492	54.6575	27.9588	3.76261	2.71792	3.02095	1.43273	6.36273	10.9431	4.38909	1.82022	53.6933	1.95985	7.90543	22.3126
1660	1.004	360.013	361.02	14.5364	21.3606	21.0745	32.835	11.5126	16.638	8.44492	29.5857	24.9448	36.6497	29.8108	13.8619	43.9313	19.9279	3.46576	32.312	22.1566	8.94501
1661	1.011	360.165	361.172	10.3723	12.6824	10.2763	4.31857	51.4973	31.8011	3.40402	4.37713	3.92522	4.51931	6.67101	10.1683	4.04744	3.89692	32.6046	4.16844	7.15613	20.1215
1662	2.82	360.165	361.172	27.2505	28.1255	29.813	7.1709	70.1986	55.8945	7.176	3.82554	2.91515	1.31358	12.3443	19.77	6.46879	8.93413	60.6933	0.996596	25.7943	40.8751
1663	1.615	360.165	361.172	92.801	112.491	96.1839	31.1763	200.135	164.57	24.9339	23.6774	16.7588	2.00377	26.2537	79.3823	36.6596	17.4759	204.503	6.91244	92.4265	119.286
1664	7.114	360.194	361.201	3.61801	2.99345	3.06695	3.12085	3.97226	2.96438	2.67782	5.94591	2.11744	5.12216	4.38817	2.88834	2.58156	3.10007	1.20884	3.46521	2.66288	4.84327
1665	4.316	360.202	361.209	1.57758	1.06538	1.15768	0.94482	2.47878	3.15087	1.85467	1.00284	0.408367	0.418182	0.420817	1.54622	0.488215	0.410768	1.43477	0.393327	1.80786	2.60526
1666	10.553	360.266	361.274	948.507	849.188	978.357	883.106	471.555	798.079	1063.34	569.363	923.604	764.65	1075.07	979.357	1052.83	1241.84	914.849	473.045	1269.46	1168.53
1667	12.383	360.266	361.274	28.9947	31.9537	32.2641	9.71025	13.2707	8.2335	132.863	7.56733	7.45468	20.0185	11.1067	36.5973	9.40096	33.0837	106.946	9.2016	12.9879	37.196
1668	11.637	360.266	361.274	34.5163	35.9536	46.0165	19.1403	13.4706	19.54	53.9582	43.9688	38.7156	66.8683	34.0107	36.9668	51.6109	55.7366	43.7528	72.7257	46.4454	26.0795
1669	0.993	361.008	362.015	616.626	668.88	690.663	736.903	412.065	465.337	491.278	878.514	872.745	1340.09	689.945	820.851	774.597	862.309	206.077	1320.51	683.108	460.087
1670	1.394	361.079	362.086	59.3787	86.6126	70.0107	130.374	58.0768	59.4022	64.9278	122.704	74.0166	64.7161	55.2077	80.9021	87.5198	65.96	47.2056	75.5681	79.1719	49.6271
1671	1.797	361.149	362.156	35.1691	34.1552	35.7816	11.2824	98.2781	59.4063	9.23145	6.94685	8.53371	1.04716	19.5379	15.8639	12.5582	13.1968	61.3049	5.8413	24.5446	47.8478
1672	12.042	361.262	362.269	70.1407	72.8042	78.1552	65.0486	38.8609	60.8272	79.7823	112.987	103.656	112.205	115.571	56.2234	99.6422	116.214	54.5852	66.3862	94.0897	79.4669
1673	8.778	361.319	362.326	1184.75	1211.13	1250.67	3972.2	2348.26	450.938	509.181	621.036	605.92	771.73	547.637	698.153	487.459	581.718	572.561	640.584	563.005	496.385
1674	9.646	361.319	362.326	21.0385	21.6363	23.3081	112.849	93.8403	7.8533	1.16129	6.62121	4.13114	3.86445	3.58602	4.89497	3.76163	2.60173	3.73402	2.63573	2.02617	1.82085
1675	0.804	361.775	362.782	9.78204	12.497	12.0739	25.5755	5.24438	26.2754	4.14326	12.6564	15.8051	12.1933	4.56654	9.61401	32.4813	9.60601	2.21601	19.8702	17.3811	1.43164
1676	0.852	361.944	362.951	12.4986	8.48564	8.49407	15.4167	11.3991	19.8765	3.47502	7.34782	7.06869	9.74378	4.6608	7.73457	10.438	5.92648	11.1697	12.2359	11.8663	4.31194
1677	1.011	361.992	362.999	68.612	81.2566	83.9148	90.3467	61.7877	47.6185	71.8398	105.223	120.029	162.155	75.7531	102.1	155.923	107.883	28.6818	159.485	76.9258	46.3516
1678	4.614	362.151	363.159	1.76303	1.48193	1.2783	19.4635	8.45521	0.608569	0.408164	0.823579	0.658129	0.619524	0.500624	0.494912	0.621454	0.635265	0.669375	0.630161	0.599643	0.535723
1679	10.957	362.282	363.289	122.82	101.824	142.393	77.8216	72.8114	89.0056	124.534	53.11	103.761	72.4275	100.533	151.102	106.731	200.475	110.044	76.5473	157.022	124.634
1680	11.198	362.282	363.289	24.0191	29.9493	27.5058	20.7561	15.7144	25.9813	41.8066	15.6981	37.9927	30.3884	22.5662	48.3845	30.7406	43.0948	23.071	15.8867	35.5253	23.3766
1681	12.3	362.303	363.31	1.56968	1.28632	1.28409	1.04961	1.11655	0.581602	0.808637	1.13148	0.513831	0.846708	1.88777	1.44728	1.05115	0.733526	1.99921	1.60824	1.00201	0.761852
1682	1.308	363.058	364.065	252.317	274.965	271.804	243.406	404.874	259.698	227.71	265.823	218.327	513.013	246.633	200.782	568.02	183.487	79.3773	387.823	433.874	100.548
1683	4.349	363.139	364.147	2.60322	1.91031	1.95445	2.06542	1.17262	2.67184	2.43654	0.644772	1.17699	0.29184	3.1554	1.91579	1.98627	1.46063	1.96371	0.288607	4.0935	4.59043
1684	3.869	363.147	364.154	5.35248	5.63254	6.39694	1.01965	27.7901	12.6072	1.60734	0.647706	1.32228	0.501348	3.86471	4.90243	2.20518	1.92264	21.8363	0.508725	3.89608	6.44698
1685	4.201	363.147	364.155	2.41473	2.81357	2.23789	0.425287	9.48756	4.18747	0.320572	0.403924	0.367442	0.305809	0.730272	2.03118	0.415382	0.264422	9.94498	0.391902	0.983597	3.73659
1686	11.521	363.254	364.261	15.184	12.5453	18.2826	11.081	18.5738	18.8989	17.1946	8.79903	11.0025	4.91477	23.8453	15.3314	19.3264	13.6481	18.0272	5.04868	18.1337	26.9218
1687	0.809	363.773	364.78	12.2066	12.497	12.027	24.4432	5.10114	32.7804	5.5906	12.6846	20.5604	11.7448	4.56654	11.813	33.9183	9.60601	3.53993	19.8702	17.3811	1.29342
1688	0.845	363.941	364.948	12.4986	8.48564	9.84706	15.4167	11.3991	19.8765	3.47502	7.8789	7.06869	9.74378	4.6608	9.03262	9.06987	5.92648	11.1697	12.2359	10.832	4.31194
1689	9.48	364.223	365.23	37.4708	32.5664	40.8647	2.03775	19.4746	2.95627	215.869	5.15276	2.51651	14.2988	31.6763	33.3805	3.18886	15.2488	155.587	7.79231	4.39641	63.6279
1690	9.825	364.223	365.23	59.1164	59.2923	75.6026	1.50118	17.9008	5.54436	520.407	1.29596	2.98345	23.9116	19.6892	76.5846	1.06981	48.3916	197.328	2.35941	11.4643	48.7761
1691	10.634	365.329	366.337	26.215	28.2666	26.1629	16.8501	14.2053	16.7884	20.2128	14.3405	15.4206	36.3506	33.2418	30.1655	49.091	15.2043	18.2112	30.4523	40.4868	53.8194
1692	0.811	365.771	366.778	8.86303	7.76206	10.333	18.4528	3.81075	22.3212	3.3727	10.885	15.153	9.79795	3.46134	8.54944	26.073	7.33198	1.43698	13.6111	12.9959	1.48129
1693	0.848	365.939	366.946	10.7837	8.66724	10.2119	15.5228	9.51033	19.8621	5.2866	9.63297	9.75265	10.7953	6.93402	8.08117	13.8961	5.54784	10.857	12.5041	13.9764	6.1655
1694	0.988	366.132	367.139	62.6488	95.6558	88.8742	55.4077	35.5488	75.4353	149.218	138.131	41.8141	58.5218	187.722	64.1395	125.689	150.187	36.829	78.505	54.9557	75.4136
1695	1.777	366.143	367.15	122.91	116.917	134.36	169.184	57.1504	92.1896	92.0797	117.333	122.893	124.172	134.714	45.2128	152.521	136.12	163.812	135.05	136.617	126.575
1696	3.858	366.155	367.162	2.04696	1.89228	2.49969	0.636196	9.44876	4.66035	0.585425	0.60647	0.526876	0.581544	0.634939	2.20076	0.636457	0.467709	6.79706	0.590101	0.598697	2.81014
1697	10.452	366.238	367.245	73.445	63.883	56.0041	3.40407	34.3343	18.2489	271.867	0.582632	6.50442	49.8745	14.0479	58.5417	2.73227	80.8731	290.375	11.3094	20.6005	121.84
1698	10.107	366.238	367.245	276.628	242.474	244.663	8.59326	142.344	38.59	1009.94	14.2878	25.2494	135.132	38.5785	278.697	5.50969	360.081	846.008	55.3564	85.8826	365.804
1699	10.593	366.238	367.245	41.459	27.4795	29.2623	2.96565	7.83248	2.51354	199.726	1.39535	2.28853	11.0961	8.01616	29.4628	2.96055	24.9982	124.397	4.09075	5.26491	23.4886
1700	9.984	366.238	367.246	210.353	205.038	257.883	6.76537	151.161	35.2012	1168.12	2.93073	18.8409	99.1822	26.0441	329.521	16.0451	336.156	740.268	34.1991	76.2939	316.918
1701	9.524	366.238	367.246	13.9068	16.8134	23.1945	2.03775	4.12255	2.95627	179.731	5.15276	2.51651	7.84557	34.7022	23.8045	3.18886	7.30712	27.867	7.79231	4.39641	36.1209
1702	9.762	366.238	367.246	26.946	32.5409	33.2255	1.96252	14.368	4.65699	170.258	2.35527	3.74611	16.3174	35.1924	30.4209	2.79271	16.048	95.3633	3.36385	4.90667	92.2101
1703	9.061	366.238	367.246	73.9335	76.6893	95.3076	0.923357	38.8754	16.4706	635.588	4.06822	7.95995	19.9428	92.0234	54.6663	7.33759	14.5541	220.452	1.05807	4.76626	159.717
1704	11.986	366.238	367.246	8.06712	8.70431	5.67669	0.344034	3.13724	0.647477	51.5355	0.303262	0.33345	9.76743	0.534939	14.463	0.369446	11.2495	34.4262	3.24838	2.29472	3.13182
1705	11.091	367.345	368.352	7.54426	7.38767	7.70461	5.66967	2.79844	2.77246	5.10213	2.71126	4.36449	6.34975	12.592	6.22161	9.41021	4.3928	11.1238	3.91616	14.7958	16.1201
1706	9	368.162	369.17	4.54586	3.70554	3.83027	6.6862	4.08709	3.5261	2.04337	4.21342	9.35712	2.60706	5.82412	2.77459	4.93468	5.71204	1.77877	5.81196	1.19116	3.37643
1707	10.457	368.254	369.261	73.1319	62.2927	57.2658	3.40407	40.9837	10.8513	264.239	0.582632	6.50442	30.2808	5.86535	74.8866	2.73227	49.2808	223.667	15.7226	10.8528	86.6545
1708	9.819	368.254	369.261	209.041	218.103	262.224	5.73562	136.012	32.8821	919.675	3.8264	17.3542	179.596	15.7864	207.218	3.27241	231.674	637.327	57.9352	74.4061	441.512
1709	10.152	368.254	369.261	70.9126	57.5927	61.0754	3.89919	61.4365	13.1748	243.781	1.90968	8.93225	51.5345	7.99453	63.7792	2.94847	42.5051	189.468	19.5926	13.3567	103.252
1710	10.274	368.254	369.261	23.9445	25.4908	22.2254	1.55099	9.31761	4.02108	140.786	0.613928	4.21547	30.0377	4.15683	29.7713	1.63925	13.8178	88.2085	9.00337	5.51333	40.7532
1711	5.962	369.17	370.177	1.88045	1.28718	2.09525	1.02502	13.9075	5.34871	0.633656	0.740196	0.913981	0.785076	0.71838	1.06143	1.07622	0.563092	6.33031	0.827904	0.924121	0.6959
1712	9.532	369.288	370.295	5.97287	4.77324	6.49853	2.78894	0.312142	1.34691	1.01061	0.589016	1.96755	5.29701	4.73575	2.75536	2.30349	2.71023	39.4154	5.83208	3.66952	8.41822
1713	12.199	369.288	370.295	3.12062	4.3186	4.03751	0.274224	0.802381	0.305698	20.1674	0.218608	0.264345	1.48392	0.842358	3.1953	0.250721	3.00048	10.5679	0.422682	1.09634	3.18131
1714	0.994	370.106	371.114	28.166	27.2509	37.9046	25.5319	21.1977	18.9629	20.719	65.2534	27.3591	76.3595	41.8661	25.8081	35.1228	23.9169	5.75811	74.4411	16.3559	27.8745
1715	3.725	370.186	371.193	9.74869	11.0922	1.25755	0.869682	70.3992	29.5265	0.976029	0.972902	0.715593	0.856445	2.63726	17.4168	1.2979	0.759001	46.5867	0.858153	0.851936	23.5661
1716	4.038	371.17	372.178	14.3948	13.8948	15.8241	3.89836	65.1394	29.1891	4.31915	4.48835	2.61673	0.548593	8.16246	13.1657	7.59277	4.10648	33.8453	1.60827	12.0348	20.3083
1717	6.074	371.181	372.188	5.60981	5.02825	5.25134	1.16096	3.97447	4.49253	0.552453	0.656387	0.678858	0.71312	0.584456	3.58053	1.04149	0.494728	42.3363	0.792531	1.47386	17.237
1718	0.809	371.254	372.261	9.06967	8.91516	9.99739	3.21656	38.9588	14.3488	1.89073	2.58687	2.68475	2.59122	3.18121	2.63109	3.73087	2.10986	48.4379	2.96639	2.77475	13.5333
1719	10.01	371.303	372.311	42.3807	43.5123	52.6571	55.6592	15.9449	18.234	25.9734	14.2643	45.0397	23.345	74.662	53.4842	46.1393	26.3125	119.379	28.938	59.2853	88.4604
1720	4.144	372.202	395.191	9.27185	11.7865	13.5504	7.92974	33.0933	16.9149	6.055	7.39115	6.87142	3.76266	8.74971	14.9535	16.0815	7.16937	16.3035	7.07447	9.57505	10.7367
1721	12.809	372.204	373.211	2.81981	3.0659	2.30355	3.64068	1.72349	2.1512	2.61084	1.57541	3.16511	4.38764	3.0526	3.49313	2.747	2.79509	2.8951	2.18631	3.99334	2.0567
1722	5.161	372.237	373.245	24.1668	23.6663	27.507	4.85212	78.3503	67.6694	3.24469	6.33266	5.01773	7.76281	5.10837	17.3403	12.0698	4.06583	69.4294	16.3161	5.84067	27.5739
1723	4.969	372.238	373.245	20.6749	21.7093	20.8442	4.58663	71.7188	46.9374	1.68597	3.90506	3.58842	3.24582	2.65602	20.8043	6.98777	3.1854	45.3279	4.16645	17.886	21.1106
1724	5.354	372.238	373.245	25.1217	20.2674	24.4839	1.98586	108.544	61.4622	0.871405	1.33602	1.49727	1.20575	1.18388	18.9708	4.07966	0.949611	72.7141	1.79002	5.72994	28.6687
1725	9.13	372.266	373.274	15.5501	12.8992	13.4788	4.61608	48.9203	37.3935	3.68085	19.6665	2.59543	1.96061	11.7614	9.86018	10.0066	1.20126	15.2451	2.1025	7.36357	7.96852
1726	8.437	372.266	373.274	21.0209	22.425	22.6175	9.07671	118.532	34.9699	4.51727	24.481	2.45582	18.2558	6.18243	16.5757	5.32274	2.21114	19.049	17.107	5.94025	5.38878
1727	4.725	372.274	373.281	10.1365	8.94776	12.7592	3.19772	38.3769	21.4713	1.98831	3.08696	2.92196	2.62408	1.88357	8.24147	3.83018	1.86264	35.0214	3.06454	2.65967	9.50615
1728	4.588	372.275	373.282	13.9353	16.6977	14.037	0.995869	60.5533	35.7409	0.502317	0.910797	0.845388	0.795799	0.629874	10.2931	1.52378	0.663074	56.6103	0.591028	2.65967	22.6288
1729	4.237	372.275	373.282	2.56709	2.45078	2.83282	0.702675	8.51583	4.60926	0.346469	0.537131	0.433702	0.336642	0.807204	5.55136	1.08992	0.491679	8.03975	0.423561	0.867757	2.69167
1730	4.367	372.275	373.282	4.73601	5.22585	6.5525	0.42955	24.6092	12.2393	0.356741	0.421246	0.401875	0.347536	0.348906	5.55136	1.08992	0.491679	24.1318	0.343687	1.33124	7.61876
1731	5.278	373.186	396.175	5.51903	5.82023	6.9213	3.28528	8.1725	7.96959	2.56167	2.99896	3.59654	2.86049	6.56119	5.60372	5.80888	3.45517	7.95518	4.23233	6.25806	6.36148
1732	5.234	373.222	374.229	38.6537	28.8511	33.0549	2.41501	113.471	57.9564	2.36723	3.44592	3.80778	3.42639	2.8407	24.2253	6.42138	1.62203	77.9881	4.62549	15.4302	34.5636
1733	10.359	373.356	374.363	154.503	147.237	138.203	337.312	226.178	101.734	79.4982	152.367	114.058	122.648	105.778	126.196	97.1569	74.2722	83.0813	133.242	87.296	72.6164
1734	0.946	374.083	413.046	16.0765	17.1325	14.6089	10.1654	9.49513	15.347	20.7335	31.1787	14.1153	23.8507	20.8447	18.3726	16.9052	18.2285	12.3451	14.592	15.2139	6.67624
1735	3.526	374.181	375.188	84.7354	81.6928	94.7208	18.7767	296.158	147.702	14.2192	10.0087	10.1104	4.75742	29.6203	70.9968	12.2091	12.4023	290.342	4.14043	51.2191	118.662
1736	5.978	374.196	375.203	3.94806	3.38202	2.59351	1.06227	19.0561	11.9051	0.665737	0.913951	0.964618	0.824823	0.75475	1.92536	1.13071	0.626602	7.08235	0.917861	0.931267	1.84668
1737	9.307	374.207	375.214	13.5308	11.6712	18.144	3.65133	12.7705	18.5497	34.5371	2.44048	1.49761	2.01588	14.653	17.3057	8.1897	28.3464	18.8894	1.07086	23.5731	26.2481
1738	9.079	374.207	375.214	9.02271	6.00488	7.64137	0.931798	7.63323	8.13291	9.55738	0.882513	1.20562	1.15327	10.0285	7.3902	3.7712	18.2485	17.6071	0.561069	12.7588	2.69871
1739	1.399	374.217	375.224	76.2389	77.2165	59.2713	33.024	311.781	84.1639	16.6273	24.2572	19.4154	4.8234	25.4169	47.3646	26.0464	11.0799	136.37	18.8512	33.2031	152.922
1740	1.75	374.217	375.224	57.9425	50.7946	58.5958	6.68389	140.922	152.315	6.11173	5.73057	6.44751	0.784381	14.7636	46.3999	13.3252	8.31473	126.837	1.87968	27.4786	67.3202
1741	1.641	374.229	375.236	13.6309	14.5562	14.1043	3.62361	25.2927	25.5163	3.08553	1.88764	1.9827	0.605581	3.6653	5.27607	3.98291	1.55653	39.2553	0.69587	7.52972	17.5469
1742	1.635	375.095	376.102	17.2597	25.5167	21.1667	21.2738	7.70113	19.8242	8.50648	16.5087	33.5617	18.2513	39.9977	9.81453	27.5497	31.6732	7.31597	31.4055	22.4068	8.87321
1743	1.986	375.165	376.172	30.9108	42.7771	47.2475	18.188	124.12	89.5334	19.843	10.7458	13.7768	2.8266	15.4187	15.9863	10.1433	30.9421	84.9193	3.75342	27.1061	86.4033
1744	2.384	375.165	376.172	13.4163	12.4997	8.57817	3.17586	39.9649	19.3254	3.55548	2.14064	3.02523	1.29486	2.4262	5.72098	4.53368	2.95097	34.1684	3.78205	10.1395	19.8011
1745	3.891	375.165	376.172	195.614	190.097	252.04	78.0272	608.799	389.389	114.325	71.0437	88.0873	23.0458	274.535	200.178	133.219	157.81	265.777	56.5594	191.751	260.557
1746	5.89	375.217	376.224	35.0176	31.0656	33.0385	5.38356	149.27	77.5825	3.39018	4.93205	1.17409	1.08031	3.59756	26.0338	6.54601	2.25664	65.3333	1.0712	12.4028	43.42
1747	5.693	375.217	376.224	10.2357	8.72322	10.4885	2.87271	46.5022	30.1134	2.84419	1.50157	1.59997	1.29307	2.69651	8.85786	3.99641	1.02826	20.5376	1.46761	6.89943	10.8262
1748	12.262	375.278	376.285	2.75513	2.73252	3.1452	1.81461	1.54819	1.44016	3.93164	6.03889	2.56147	5.8507	2.8809	1.80474	3.71709	2.92486	1.08579	3.72367	1.82416	2.26364
1749	12.253	375.311	376.319	66.3509	76.5472	78.1868	99.2302	82.0461	12.1523	36.7557	29.1234	24.4945	50.7668	21.9374	42.1377	16.1798	35.6772	36.8241	30.8375	20.2262	29.0976
1750	12.436	375.311	376.319	80.8986	118.006	108.262	203.232	144.679	35.2233	48.7285	50.5164	55.5064	87.0255	48.3113	48.0118	52.0128	52.7474	46.4256	55.3625	45.4452	47.2102
1751	4.772	376.139	377.146	112.273	114.98	124.786	135.079	100.939	152.452	112.174	180.233	139.023	159.739	132.697	149.644	167.855	119.319	80.187	143.981	133.152	104.404
1752	1.547	376.16	399.149	12.3873	8.51995	7.69229	5.64785	6.89197	17.095	11.7895	3.0516	2.07295	1.01613	7.89816	12.2709	6.58626	1.05044	7.59785	1.47987	6.4065	6.82056
1753	4.768	376.176	377.183	8.29556	7.42477	9.56109	2.57076	29.213	23.0517	2.51527	2.99888	1.58272	1.43747	2.8628	11.25	2.29369	1.2529	18.5521	2.69143	4.19441	9.61436
1754	3.835	376.196	377.204	3.70504	2.76802	3.52616	2.09157	8.43113	8.13011	0.547019	1.0766	0.492311	0.565711	0.574066	5.14231	2.12008	0.430676	9.31283	0.551388	2.14642	3.59358
1755	11.795	376.261	377.269	13.5122	10.8128	14.5635	1.20793	5.24506	2.40567	65.2688	3.97732	1.86442	11.9115	1.99287	15.2776	1.72162	11.476	33.6276	5.64969	2.80476	11.4372
1756	1.425	377.144	400.133	7.14882	5.13305	4.10259	6.85424	1.81893	2.14985	8.28781	5.12111	3.5103	2.60807	11.675	2.78303	4.16932	7.28452	8.01305	2.67013	7.19106	11.2256
1757	5.087	377.163	378.17	16.1654	14.1217	9.89117	3.17067	74.5393	30.1833	1.33646	2.73682	2.1483	1.64511	1.34715	12.1427	2.7816	1.78841	30.874	6.51491	3.50878	10.6158
1758	4.738	377.163	378.17	8.71412	7.4382	7.44872	3.10687	24.0649	21.5529	2.56673	2.99926	2.83894	2.54952	3.64193	3.96142	3.72136	3.07668	17.4054	2.97747	5.87761	10.1407
1759	4.085	377.163	378.17	5.20858	4.98885	5.19225	0.505242	28.7887	9.40467	0.415021	0.484137	0.37606	0.422765	0.46373	3.35532	0.43163	0.3205	20.9502	0.439107	2.01639	5.68645
1760	5.973	377.232	378.24	4.58529	3.3231	5.34542	1.08643	19.8372	10.5275	0.680879	0.934738	0.986557	0.843583	0.771916	2.69244	1.15642	0.640853	15.169	0.938737	0.952447	2.8488
1761	5.817	377.232	378.24	3.73231	3.64548	3.60916	0.993337	17.8011	8.74175	0.655163	0.737001	0.830442	0.658379	0.631291	3.68582	0.942544	0.509891	16.9777	0.72974	0.818583	5.1916
1762	8.727	377.314	378.321	79.6584	79.236	83.6857	614.505	433.887	11.0298	9.3531	10.8085	10.7919	10.3102	7.68891	12.7804	9.75654	8.07288	8.78703	7.23827	8.15384	7.21901
1763	7.871	377.314	378.321	6.93155	6.87159	7.20505	23.7935	12.6732	2.11182	2.67143	2.92341	2.89888	3.27403	2.38302	2.92296	2.19043	2.70781	2.343	2.70087	2.2448	1.93988
1764	1.601	378.083	379.091	5.10341	7.27231	6.43434	3.98542	2.66051	5.02628	4.88016	11.292	9.66026	8.04627	6.81858	6.48036	8.03386	6.70483	2.1291	9.27417	6.84028	3.67257
1765	5.142	378.191	379.198	7.13028	8.87533	12.8746	3.80301	58.8895	27.2494	2.4054	5.29944	4.19905	5.19592	3.32313	4.99197	8.33552	3.30943	33.1835	13.654	4.42528	18.326
1766	12.383	378.277	379.284	100.115	140.837	152.821	27.5336	44.4688	36.9252	543.561	19.4548	25.1558	88.465	29.3864	127.081	34.3224	139.243	449.176	39.9086	31.8141	162.697
1767	12.507	378.277	379.284	34.9285	34.4911	42.0183	14.2023	23.1408	13.3546	101.61	10.7853	9.53428	36.11	15.4008	43.3533	11.764	35.6949	114.505	20.8536	14.9337	47.8066
1768	12.177	378.277	379.285	2.93655	3.4097	2.98878	0.583674	1.7487	0.743896	26.5767	0.869017	0.631762	3.41558	1.99936	2.81427	0.690853	2.55602	4.276	1.74192	1.47489	3.59554
1769	4.309	380.168	381.175	2.70321	3.12061	4.0011	1.57535	9.91513	9.46228	2.89504	1.07207	0.960867	0.316356	5.62318	3.07374	5.55375	0.559819	6.9729	0.297553	1.63113	5.089
1770	12.769	380.293	381.3	27.2246	28.4982	27.0009	4.92681	10.7098	7.51606	130.593	3.64818	5.18372	21.5905	7.43773	31.7955	4.02375	16.262	58.9014	7.7003	9.02301	24.6551
1771	0.94	380.88	381.887	37.562	38.7603	33.6623	36.9994	27.1018	38.9082	22.9435	64.5766	53.2194	110.264	21.4116	39.3667	59.0314	39.2136	9.38248	89.7893	38.8253	17.4022
1772	4.511	381.155	382.162	1.66266	1.92015	1.80481	1.76604	1.90837	1.94024	2.23606	1.59039	2.91837	0.66504	3.74701	1.31336	2.17053	1.66244	1.52047	1.60872	2.82249	2.87033
1773	4.23	381.155	382.162	9.24961	9.43556	10.7975	1.58825	45.2184	21.0299	0.893587	1.14454	0.649298	0.457493	1.86236	8.49476	2.97367	0.835004	28.905	0.575616	4.30408	7.95496
1774	4.625	381.191	382.198	6.61779	6.14363	4.87598	1.4545	19.5467	12.9916	0.655997	1.24627	1.19613	0.852226	0.756246	4.39684	1.1643	1.28527	23.4126	0.956197	1.89993	7.6241
1775	12.082	381.225	382.233	2.64233	2.54051	2.39896	1.87743	0.737218	1.44678	1.78876	7.81713	5.33081	8.85745	5.17834	2.36247	4.32425	3.71647	1.28541	5.83597	3.88012	0.828602
1776	4.634	381.238	382.246	7.31266	8.48589	7.81651	1.17891	34.2561	20.3242	0.747403	1.01013	0.969493	0.680105	0.864317	8.74055	0.798089	1.04175	24.7588	0.775021	1.34583	6.26765
1777	4.443	381.238	382.246	9.46236	9.9174	10.7883	0.545731	44.4398	26.3063	0.747403	0.601538	0.497429	0.468097	0.864317	7.0497	1.96708	0.429522	27.8066	0.518872	1.34583	10.0695
1778	5.789	382.222	383.229	15.8516	17.8318	15.0176	12.1829	27.196	37.4111	12.7672	5.94844	2.15384	1.07084	9.16119	14.3349	14.6951	2.87266	26.8567	1.26397	20.974	19.1102
1779	4.67	382.222	383.23	13.584	11.0498	13.6039	8.43197	26.0791	23.7716	10.3735	12.2196	11.8964	8.94475	18.7664	12.0453	9.29353	12.3252	8.67831	5.09082	13.9465	14.4469
1780	4.116	382.223	383.23	17.3326	12.6686	14.6975	7.95318	19.4558	20.9037	9.62307	12.6317	8.77308	4.02379	14.6074	14.1848	8.24344	10.5913	17.8665	8.24986	18.8006	33.8094
1781	2.239	383.108	384.115	540.588	599.985	352.747	1356.98	354.847	1049.48	779.685	1079.98	706.998	870.301	381.807	359.517	847.093	812.252	589.783	961.289	552.99	470.061
1782	5.975	383.185	384.193	2.42778	2.01012	1.84164	0.926111	13.5005	5.66386	0.580403	0.7968	0.840972	0.719097	0.658006	1.29287	0.985771	0.546284	6.62147	0.800209	0.811896	1.86425
1783	1.807	384.032	385.039	19.8184	12.2797	14.834	29.4564	2.75993	7.68461	23.0121	28.7583	23.1817	28.1117	23.9218	13.5745	5.67786	21.2835	15.4208	19.977	10.7395	14.3064
1784	1.335	384.122	385.129	88.3239	81.1415	70.5213	119.403	51.3078	79.622	69.0802	116.999	114.113	133.382	67.6134	68.7828	71.3809	63.3558	42.9103	128.563	62.1111	64.601
1785	1.002	384.122	385.129	49.8094	51.6929	54.9165	62.9832	29.6206	39.0207	43.9846	74.4509	80.6388	108.466	52.1142	51.2094	72.5088	47.1101	24.804	110.633	41.538	33.23
1786	7.08	384.17	385.177	5.6812	5.74648	5.23679	3.52249	15.9435	5.34905	0.582651	9.6467	2.42739	14.0639	1.69585	1.19866	2.61052	1.29415	1.43644	24.534	6.77886	0.870257
1787	4.435	384.238	385.245	5.90528	5.59882	6.65325	3.0187	32.6018	9.11791	2.00675	2.70467	2.32339	0.971711	4.21246	5.42345	2.61514	1.87748	13.3512	1.41678	3.93472	8.49563
1788	3.538	384.249	385.256	24.4595	26.6486	16.5381	10.0323	105.875	36.4982	3.53908	11.8548	4.67359	14.3693	6.86273	29.7381	3.13246	5.2869	105.974	17.7542	23.7068	70.3084
1789	1.597	384.249	385.256	26.02	28.2871	29.0227	6.25434	98.6196	49.2854	3.36343	9.66127	6.26632	3.06479	9.31028	16.0315	7.92804	4.97729	56.132	4.81142	18.7835	54.1519
1790	10.505	384.266	385.273	27.964	28.3258	29.1707	23.2089	16.0566	28.4379	30.7472	13.2183	25.6585	17.8732	32.7016	31.1396	29.0125	55.7207	33.0092	9.5689	41.999	42.7535
1791	12.225	384.266	385.274	2.02241	2.07383	2.32658	0.311257	0.413589	0.338588	19.2931	0.157332	0.195913	1.07054	0.971107	1.82537	0.168473	2.66156	5.69875	0.181801	0.388463	1.36601
1792	10.024	384.335	385.342	4.48312	4.22623	4.74319	3.84594	5.15052	6.17742	3.99902	2.37605	4.38012	3.0931	6.42812	7.34647	4.13741	5.46843	4.72145	2.41004	7.05781	5.66077
1793	10.394	385.319	386.327	7.15953	6.52193	9.51006	9.93704	4.6245	5.73174	6.73276	5.44299	10.6701	7.12331	11.9565	11.7412	10.1998	5.35827	7.37791	6.81602	9.22192	15.0184
1794	10.164	385.319	386.327	8.40993	7.19245	6.64351	17.2411	14.3888	4.33902	17.6696	6.08981	6.90344	5.30741	14.3585	5.44082	5.67702	4.28448	3.19987	5.66345	6.59409	7.14098
1795	8.997	386.173	409.162	402.449	415.568	429.626	670.209	432.871	375.806	233.071	407.601	911.97	256.386	579.467	292.555	488.384	555.588	181.719	597.063	165.767	374.418
1796	8.646	386.173	409.162	52.6157	45.6795	47.117	218.388	24.0863	17.5663	4.53942	19.3553	19.7731	16.8835	65.314	4.11237	89.5594	85.6729	2.59085	63.6615	7.83078	60.8534
1797	4.792	386.254	387.261	15.5515	13.1198	15.8699	3.35108	62.7043	53.785	2.30973	3.14026	1.74366	1.59161	2.54767	20.3974	5.57774	1.45315	29.0684	1.85542	11.1032	19.7611
1798	10.777	386.282	387.289	39.5306	41.2691	49.5701	33.3578	34.569	27.3115	33.4003	26.1345	46.2617	37.2066	34.8708	58.0932	50.4023	51.7077	35.4321	18.7928	56.6431	37.3524
1799	12.509	386.282	387.29	3.33204	4.32031	4.25307	0.269342	0.623893	0.356994	26.338	0.334417	0.228072	1.50953	1.79109	3.74126	0.273168	3.51861	12.0753	0.452355	0.944815	1.79999
1800	3.646	386.29	387.297	6.83682	6.26719	8.6107	1.65081	34.4513	7.66729	1.41789	1.71519	1.18047	1.52232	1.25647	2.62442	1.25498	1.0493	47.138	1.29582	0.971948	7.68088
1801	9.129	387.298	388.306	5.33056	5.15738	7.03642	6.94952	2.5894	2.48255	3.54736	2.39743	6.49704	4.0219	9.35345	4.5165	7.67862	5.23614	10.4695	5.12481	4.91454	8.35817
1802	4.374	388.175	389.182	2.44506	3.65061	2.4297	0.342739	22.7174	3.40518	0.284644	0.336113	0.320657	0.263249	0.278393	2.40813	0.293943	0.270539	4.40338	0.269266	0.380427	2.35715
1803	3.728	388.197	389.204	63.3882	65.2046	69.4586	16.1856	277.295	134.006	7.51906	8.94971	1.85251	1.14098	14.7675	79.0842	19.2104	1.97742	263.764	1.47482	36.9177	85.2774
1804	4.063	388.233	389.24	11.6391	9.90149	8.51497	6.30516	35.3067	22.7134	6.4368	15.2553	2.39574	17.3128	3.88271	9.81654	4.93587	5.29062	26.5299	5.53464	3.28104	10.3788
1805	11.346	388.298	389.305	20.9149	23.6452	22.9314	31.8534	14.7632	14.3036	28.3901	10.6595	24.2397	18.2303	20.6706	37.66	23.7121	40.3827	17.0377	15.098	45.2814	22.1662
1806	3.869	389.181	390.188	10.7192	8.98235	12.9673	3.23539	50.3061	21.8214	2.99633	1.28002	0.97763	3.54035	7.09758	8.02722	2.96527	2.33926	26.3638	1.01002	5.65531	14.6676
1807	4.033	389.181	390.188	73.1368	64.4861	75.1704	19.8583	314.73	144.585	20.3707	22.5848	14.8443	3.54035	36.3468	63.004	41.8947	19.3472	167.106	10.7955	55.1818	91.0519
1808	9.623	389.35	390.358	72.8439	73.1001	71.5706	197.274	115.532	32.4431	31.8677	43.2394	42.1531	46.6548	32.5533	39.3001	33.7589	35.9664	39.2432	44.2772	36.5788	32.8967
1809	10.433	389.351	390.358	1.41574	3.35468	3.59135	21.4347	17.1538	1.06683	1.20961	0.907373	2.1085	1.92531	1.12347	2.36264	1.09317	1.69301	0.940743	1.31871	1.68036	1.14016
1810	0.807	389.77	390.777	4.28572	1.66583	3.61996	7.2104	0.924226	8.6242	0.822258	3.80034	4.62052	2.32955	0.778376	2.94934	8.10531	1.45442	1.04471	4.65869	4.64095	0.684486
1811	0.944	390.057	429.021	18.935	15.7137	16.1906	14.3658	9.76977	17.6772	18.3026	38.9566	12.09	33.0403	22.661	21.2136	19.4978	22.9462	2.8933	22.7513	14.3014	9.00265
1812	6.094	390.17	391.177	1.38487	1.25451	1.0824	1.18179	6.96113	2.2604	0.562366	0.885206	0.725431	0.699281	0.671663	0.744031	0.902744	0.503605	3.61291	0.806752	0.851296	1.48373
1813	10.39	390.238	391.245	26.9364	23.8984	22.4867	1.51769	3.93481	2.21733	231.654	1.39453	3.29522	6.8367	4.72921	9.96225	2.21823	4.94908	88.5399	2.23045	2.45375	20.407
1814	10.267	390.238	391.245	22.9514	21.9555	20.8169	0.385413	4.00245	2.21733	252.969	0.718657	0.692282	25.5018	5.59793	23.8915	0.59582	9.87597	57.9919	1.3221	6.97473	22.3932
1815	9.131	390.277	391.284	20.2748	16.5621	17.7611	5.90579	62.9757	48.1933	12.2415	27.9542	9.32077	10.8316	16.8573	16.2645	13.5735	2.89214	22.6234	9.26666	12.2302	11.4161
1816	8.436	390.277	391.284	4.97658	5.03309	4.26573	1.74574	16.3665	7.29504	5.46681	6.43109	2.14345	6.96362	1.93951	4.10521	2.97917	3.25529	5.45602	5.20344	2.93812	1.2058
1817	4.459	391.142	414.132	7.82423	8.60517	9.03467	5.97791	10.9715	10.917	5.55112	5.89289	5.71444	3.76225	9.35233	6.4725	9.16004	4.50015	8.52121	3.85656	6.98206	6.79176
1818	4.831	391.211	392.219	27.388	24.9148	25.2379	6.42433	100.827	96.1357	3.51961	4.78253	2.67925	1.75477	2.49354	35.3602	10.554	1.83118	40.2144	2.52521	25.6784	23.3491
1819	6.432	391.248	392.255	9.74325	7.97558	10.2373	1.57612	40.0841	25.3028	0.936983	1.28226	1.13796	1.05948	0.973224	8.09599	2.8039	0.878799	19.8397	1.16084	1.36843	4.81647
1820	6.224	391.248	392.255	4.42014	4.6217	4.74718	0.990555	19.0837	9.51383	0.670287	0.938551	1.03209	0.759112	0.674094	2.183	1.14814	0.576922	11.9028	0.791491	0.968048	2.52776
1821	10.033	391.306	392.313	14.5354	14.1089	19.9842	40.3123	44.7646	10.1702	10.0397	14.4638	13.7465	10.6562	7.08317	9.64037	5.87602	19.0292	6.50336	10.8543	21.2923	21.3515
1822	6.363	392.145	393.152	1.16545	0.913497	0.951024	8.23002	0.504865	0.967217	0.566981	0.771683	6.9027	0.667181	0.547503	0.584983	0.839027	4.71868	0.594336	0.639152	0.743726	0.491022
1823	7.09	392.217	393.225	32.5895	33.9904	37.122	90.6004	11.7516	21.1413	7.18355	11.2664	11.2255	14.3588	28.6735	54.4079	36.2514	33.4986	101.011	8.13349	29.2107	58.3511
1824	11.19	392.233	393.24	18.8766	23.9583	20.7568	11.7673	44.3555	32.5812	11.3057	13.9747	20.8117	15.5207	30.312	25.9982	17.811	18.6122	12.9284	5.88052	26.9342	22.0261
1825	10.574	392.254	393.261	24.089	16.4451	14.7242	1.976	6.27733	4.33577	96.3015	2.41949	3.91091	14.2966	5.32775	13.61	2.74989	23.4787	115.466	7.70326	5.18351	23.8702
1826	10.456	392.254	393.261	37.68	33.7188	31.4674	0.915361	23.9609	4.71072	189.221	0.366767	1.50414	30.1356	5.32775	33.8739	1.15838	23.4787	154.484	7.70326	5.18351	58.0293
1827	10.241	392.254	431.217	25.6974	31.5989	23.8439	15.4572	69.2331	34.5513	12.8012	16.9086	31.0594	25.3333	19.5753	39.6327	22.8973	18.4957	18.0462	13.5392	35.4169	18.7962
1828	1.874	393.121	394.128	17.0148	26.6225	27.1373	13.8529	50.301	47.2842	31.3186	14.1306	18.8952	1.93071	16.8594	15.5592	17.245	7.66047	15.5344	3.16069	30.4529	14.5729
1829	2.726	393.155	394.162	4.86327	8.0266	7.4963	4.34753	16.4868	9.06612	2.36593	1.49887	2.67863	2.28797	2.17792	7.59271	1.9379	3.86354	14.7264	1.98945	14.0907	11.3602
1830	5.914	393.191	394.198	5.73037	4.8037	6.65023	1.06562	20.9773	12.6939	2.77719	3.47391	0.814359	0.797096	2.00475	6.21873	1.63634	1.25725	15.8649	0.790374	2.70711	4.62794
1831	5.789	393.191	394.198	11.8643	11.3533	12.2684	1.90308	44.8985	26.7818	2.77719	3.47391	3.18843	1.02119	4.94943	11.6417	7.6558	2.62218	34.4627	1.20537	7.20551	12.5275
1832	4.348	393.459	394.466	2.59462	2.6382	3.37542	2.38891	8.5576	6.04118	1.17004	3.94454	0.950689	0.278391	1.65639	2.72676	2.8594	1.23268	3.24389	0.554267	3.94447	6.36863
1833	3.902	394.15	395.157	3.72037	5.28183	5.61547	2.68019	16.5154	5.73321	0.651022	1.06817	0.895013	0.646706	2.85574	7.11651	1.14911	0.806037	12.1741	2.67268	1.64516	7.73994
1834	4.135	394.185	395.192	11.3277	11.7865	13.5504	7.57337	33.0933	17.5825	6.055	7.39115	6.87142	3.76266	8.74971	13.4385	16.0815	7.16937	16.3035	7.07447	9.57505	10.7367
1835	11.311	394.27	395.277	11.3963	12.021	8.54773	4.54593	5.2274	3.45459	34.2991	8.94176	6.19258	23.784	2.91977	11.9288	3.01462	9.79948	34.2979	13.2048	3.39616	6.80641
1836	11.111	394.27	395.277	30.429	25.7073	25.0124	3.21202	17.0478	5.30143	250.751	3.32453	2.62258	29.6308	3.90211	40.8569	1.95943	35.6665	119.622	6.08441	7.42956	31.4613
1837	10.446	394.27	395.277	28.873	29.8131	22.9154	0.528405	8.4076	1.34659	204.729	0.618657	1.06928	16.6775	2.57344	13.4914	0.736451	4.26865	94.3335	4.91369	1.45869	28.7048
1838	10.25	394.27	395.277	17.7932	12.1616	13.888	0.588435	9.80138	1.00042	67.8491	0.854648	1.15719	17.9508	1.42585	10.0042	0.909678	8.66758	66.777	6.1062	1.69666	41.8733
1839	9.185	394.356	395.363	4.24359	4.48984	3.79965	19.4849	13.4241	1.19909	0.930839	1.91225	1.66592	1.9817	0.972832	1.36921	1.55432	1.39817	1.24471	1.32525	1.44234	1.14055
1840	13.323	394.356	395.363	1.09873	1.17513	1.47426	4.59992	3.34373	0.53427	0.558352	0.595267	0.905199	0.924359	0.655099	0.664448	0.572536	0.487873	0.242918	0.578081	0.620358	0.480608
1841	3.822	394.711	395.718	2.78659	2.80748	3.04967	1.58092	4.73153	4.261	2.97847	1.38829	0.973409	0.4032	4.95253	3.14581	1.0236	1.83603	5.38977	0.498676	3.24751	4.38649
1842	4.409	395.17	396.177	3.71431	4.22344	4.65738	0.541996	21.0697	7.99963	0.695573	0.687848	0.612212	0.389543	0.952764	5.42551	1.38292	0.622804	10.7542	0.384451	2.08454	3.5437
1843	9.879	395.244	396.251	5.77996	5.00332	5.44884	5.3642	3.43806	13.449	5.07026	1.14158	2.03371	0.968707	10.1869	3.44434	12.5577	5.2035	5.47807	0.413523	5.12258	5.18687
1844	9.761	395.304	396.311	2.52653	2.82972	3.66926	1.60609	0.750479	0.906215	2.17571	0.818162	0.966123	0.426988	3.51248	2.36506	1.80793	0.871563	13.9935	0.801532	1.70033	8.09484
1845	12.489	395.304	396.311	7.60323	5.1621	8.22054	0.59533	1.7933	0.881962	42.3451	0.841024	0.73656	1.45251	1.79469	7.68111	0.622937	1.96287	16.2568	1.59071	2.37682	5.42385
1846	9.677	396.194	397.201	3.98804	3.1747	3.6594	3.03026	2.06296	4.35949	3.57734	3.23023	3.46313	3.35356	4.15352	3.09692	2.53499	3.47046	4.55054	3.31115	2.46857	2.58172
1847	1.002	397.196	398.204	31.4118	39.0332	35.4492	7.36752	42.8865	68.6199	49.8333	36.2333	47.0095	9.00391	71.6137	8.65605	14.12	50.8463	25.4443	28.9267	30.1738	12.2406
1848	1.364	397.196	398.204	71.0057	87.3079	65.2162	10.8473	91.2368	136.358	133.121	87.3459	104.389	17.5152	134.384	25.7632	26.2895	95.2218	64.0646	64.0041	70.5939	25.0272
1849	5.265	397.233	398.241	10.2676	10.1143	9.59457	12.5563	16.7562	13.0548	8.14669	5.71285	4.60315	1.95564	5.26196	9.90676	8.42274	2.97393	16.5179	3.23959	24.1809	18.6009
1850	4.404	397.234	398.241	38.184	39.3121	45.5312	9.94244	113.298	53.0219	17.3684	6.04754	11.8762	0.528341	23.8971	24.1298	13.8172	11.3558	133.351	1.13357	35.2931	90.4683
1851	10.227	397.319	398.327	27.4427	27.377	30.2014	27.1887	7.64143	8.21717	21.8489	7.49544	16.9297	32.4177	36.2099	28.5484	16.3648	8.42929	117.059	24.5944	22.791	58.6369
1852	5.151	398.253	399.26	33.7708	35.2314	43.4943	5.80426	132.616	74.3722	3.8814	7.57532	6.00236	9.28611	8.94002	20.9234	14.4383	4.86367	66.0744	19.5178	18.7306	37.2235
1853	5.6	398.253	399.261	6.41199	7.96398	6.53258	6.61491	38.6856	13.4374	2.85956	7.63063	11.3363	7.01488	10.0635	9.71228	3.54072	4.92915	15.4401	6.83914	5.22521	9.1862
1854	5.767	398.254	399.261	12.3801	10.8073	11.8932	2.88813	47.9659	36.7591	1.84653	2.90894	1.70004	1.01413	3.58087	13.8515	3.99817	2.19088	21.2109	1.09539	5.63398	11.4563
1855	9.317	398.351	399.358	2.2654	2.03846	2.61596	16.465	7.56455	0.45209	0.437959	0.444098	0.556014	0.455473	0.365796	0.368001	0.407552	0.347792	0.415281	0.410772	0.325085	0.296259
1856	1.435	399.126	400.133	7.14882	5.13305	4.10259	6.85424	1.39772	3.29662	5.66901	1.41007	5.37861	9.8106	11.675	8.17369	4.16932	7.28452	8.01305	10.4859	7.19106	11.2256
1857	10.754	399.335	400.342	365.094	373.376	396.836	404.012	152.2	125.42	154.436	172.206	375.094	208.119	658.511	355.438	438.834	216.935	751.165	196.477	512.829	813.861
1858	10.543	399.371	400.378	42.4906	36.0644	40.4932	114.282	63.5905	16.387	14.4805	24.284	20.2582	21.5444	18.5403	12.9522	16.2796	16.0984	20.8901	22.1771	14.1811	15.6223
1859	1.162	400.054	401.061	12.6731	12.1901	18.1353	4.5547	2.90126	16.7529	35.5951	7.05018	18.6682	3.06307	27.3333	13.1957	28.9122	34.8602	16.3461	3.53747	29.0715	36.4562
1860	3.154	400.171	401.179	35.1771	30.1086	36.17	10.7942	115.126	115.191	4.67495	10.8922	3.19292	5.06951	6.91143	38.6032	27.942	4.71365	58.1677	3.45764	12.2997	25.2082
1861	1.517	400.207	401.215	60.8417	55.2442	58.3208	90.2432	33.9922	84.1866	76.3471	55.9185	80.4238	45.0811	66.5836	63.7888	57.5743	71.1712	71.5387	50.8387	64.4948	72.5833
1862	5.873	400.269	401.276	6.37587	6.13672	5.3079	1.44706	23.3947	12.3334	1.06156	1.04603	1.2911	1.03691	0.929748	5.85625	1.64848	0.76988	15.4587	1.17796	5.37725	8.49392
1863	5.711	400.269	401.277	11.6552	11.628	12.7955	1.26254	67.6914	28.3311	0.857673	1.13376	1.08767	0.953141	0.797022	9.29893	1.62197	0.804431	38.0049	1.13999	4.35813	13.555
1864	4.63	400.281	401.288	17.6681	12.5338	13.9356	1.24207	41.4988	39.5413	0.788457	1.06426	1.02144	0.727759	0.77544	11.1235	1.92273	1.09756	72.5459	0.816546	3.01523	18.4899
1865	6.286	401.199	424.188	4.98176	5.65047	5.23486	4.61708	9.94418	10.2978	3.84818	6.48383	11.055	6.1879	3.41259	5.23988	5.49032	4.39058	2.57526	9.07781	5.98083	7.89213
1866	4.858	401.228	402.236	7.55205	4.62878	4.58021	4.52232	19.2998	10.2053	2.6798	4.64986	4.4846	3.8405	2.40315	4.6243	5.8988	3.30118	30.7584	3.82347	3.82869	23.98
1867	5.04	402.212	403.219	19.121	22.0069	23.8656	10.9413	38.7983	43.0491	11.9334	3.64904	4.79792	1.7083	16.2231	21.2408	13.2384	7.12177	39.8472	1.90757	35.7208	39.8025
1868	1.517	402.223	403.231	68.4303	63.4124	64.9759	10.6665	129.163	108.792	17.6519	12.0912	9.98218	4.14618	12.9694	51.0455	19.6609	7.54039	121.311	3.83066	44.2044	44.301
1869	12.229	402.277	403.284	11.3197	12.6009	13.3979	1.50828	3.24335	3.07266	81.7219	1.09161	1.07229	7.54457	5.55911	12.5792	1.02465	12.9841	26.1056	0.809301	4.55908	9.79272
1870	4.51	403.136	404.144	11.0234	12.2124	11.3973	10.3926	6.03492	9.18923	8.45565	9.84311	16.8761	5.40529	23.144	9.05282	9.97633	12.9383	9.23009	10.5578	18.699	19.3791
1871	4.699	403.142	426.131	13.9945	12.0809	13.366	35.7534	10.1194	9.76948	14.2628	18.0366	11.5607	16.4699	11.2965	12.3129	24.3497	10.6901	13.9405	18.2515	13.5839	9.13752
1872	9	403.199	404.207	2.37349	2.89133	2.86332	4.64473	2.96225	2.53943	1.56881	3.26345	7.23447	1.55513	3.75735	2.05884	3.17019	3.67482	0.866969	4.3998	0.887446	2.16823
1873	1.234	404.002	405.01	120.461	131.529	134.865	91.0099	81.038	125.981	162.822	148.309	173.767	215.919	159.455	148.66	123.522	176.485	102.311	117.715	98.2605	82.7479
1874	1.555	404.155	427.144	4.74498	4.34208	5.31372	10.9365	2.06047	5.23229	6.37474	1.96048	5.32805	4.14433	5.44231	5.54722	5.52768	7.0118	7.18223	3.62121	4.03998	3.20374
1875	5.851	404.207	405.214	4.94582	4.37801	5.53497	0.864746	27.1182	8.83142	0.636927	0.627607	0.774649	0.589389	0.544815	2.22544	0.841821	0.46192	15.9219	0.637396	0.763586	7.44689
1876	3.96	404.228	405.235	7.11931	7.2932	8.66792	3.10722	28.4755	18.5869	0.690224	0.928551	0.682662	0.937718	3.04449	9.70147	2.66523	0.471515	23.6594	0.506657	5.17593	8.67542
1877	4.198	404.228	405.236	10.0539	12.1319	11.7435	0.726497	54.3049	27.0157	0.712808	0.833643	0.646103	0.843011	0.454203	8.81279	0.824001	0.645949	49.505	0.381402	1.18438	0.981071
1878	3.748	404.231	427.22	28.6837	27.0129	33.2084	18.0896	68.5386	67.7976	4.37138	5.43306	3.9606	1.45634	8.16859	71.2289	24.4911	4.00448	76.444	0.860959	24.7353	44.3414
1879	12.515	404.293	405.3	21.0917	23.3946	23.1847	2.97015	7.4139	4.56772	116.873	1.07194	1.38286	12.8618	12.5003	25.4007	1.38748	21.7021	69.2745	4.30275	8.87491	14.9482
1880	4.002	405.158	406.165	2.07858	1.92639	2.37437	1.58369	1.24799	3.7799	0.630341	2.77046	4.94924	4.68692	2.16474	1.83173	3.32076	0.382384	1.03772	1.65999	3.42931	0.588345
1881	8.782	405.345	406.353	249.57	248.463	260.842	942.236	556.771	80.5307	94.6322	123.052	120.443	149.176	101.403	132.044	88.5859	110.186	106.549	113.857	105.665	90.3569
1882	9.554	405.346	406.353	3.75183	4.21883	3.73531	25.178	19.3742	0.626022	0.746197	0.748462	0.720935	0.411594	0.627401	0.85428	0.647114	0.678276	0.496504	0.406681	0.528211	0.538226
1883	3.845	406.15	407.157	4.51387	4.14676	5.13283	1.28031	1.7678	7.57533	7.28328	0.631531	2.76432	0.555604	12.2362	3.06778	3.72858	4.37679	5.94373	0.541537	6.69474	10.4995
1884	4.9	406.186	407.193	20.3997	11.1685	15.1838	4.05284	71.7282	37.9176	2.86758	5.90712	4.53843	4.62847	2.94732	14.6476	6.97034	3.80701	43.0686	4.48393	5.87702	19.2666
1885	5.775	406.222	407.23	9.16162	9.29685	9.30097	1.12257	48.288	24.2944	1.34637	2.16021	0.827744	0.666773	1.89325	7.09565	2.02218	0.799617	24.5677	0.961235	3.64427	9.87245
1886	5.63	406.223	407.23	8.13324	6.85148	8.30871	3.86473	38.5041	22.5188	1.98562	5.06617	6.05122	4.41123	2.81171	7.37365	5.55561	2.69767	18.9358	3.28147	3.69498	4.84021
1887	5.531	407.206	408.213	17.3508	13.4544	13.8367	7.5484	75.4345	24.2592	2.19557	9.98542	10.4024	7.95634	3.12945	9.18629	10.2591	6.63321	33.3604	8.60876	5.63644	11.0932
1888	5.714	407.206	408.214	12.5663	13.2619	16.9606	1.48491	38.2026	40.0918	1.02113	1.33345	1.27924	1.12102	0.937401	2.12975	1.90764	0.946115	31.5099	1.34077	3.62928	0.99748
1889	0.92	408.265	409.272	32.7537	38.9054	49.6659	52.433	32.8878	47.8803	42.0726	45.8465	40.2509	60.0595	46.3565	35.5868	52.9284	52.9969	34.5638	51.0983	46.2302	29.0992
1890	11.296	408.299	409.306	2.20266	2.73437	2.21447	2.49953	2.12217	3.03341	1.63472	6.49373	2.21264	5.56349	2.2968	1.83823	3.31531	4.09695	0.366234	3.20401	2.01378	2.46577
1891	9.749	408.335	409.342	13.3074	15.8533	18.2035	8.64056	15.8617	23.8416	21.5791	5.37168	9.4554	10.4682	21.1333	20.1987	11.8683	15.102	18.2656	3.50371	16.2829	21.6605
1892	4.356	409.15	410.157	3.06319	3.30686	3.51175	0.807579	14.2086	9.77284	1.61297	2.80549	1.22582	0.340393	1.98869	5.71757	3.20748	1.57972	6.36163	0.628499	2.10102	7.56297
1893	5.023	409.186	410.193	3.90107	4.14578	5.71413	2.79933	16.2085	9.60682	1.17209	2.34066	2.16614	1.78149	1.16277	3.65709	2.91209	1.79529	11.0791	1.98929	2.46457	6.30326
1894	10.417	409.259	410.267	390.581	393.63	401.76	352.232	400.239	778.301	416.724	179.916	326.248	96.7977	624.453	341.657	638.336	405.684	426.547	86.2839	383.45	453.071
1895	9.576	410.326	411.333	4.40728	4.67461	4.5768	3.93307	8.56473	7.24827	4.26771	0.436207	2.27945	0.931459	2.10373	7.55713	1.65747	3.91603	15.2696	0.953966	4.02914	5.51151
1896	10.223	410.351	411.358	12.3848	12.7902	12.724	4.98163	14.6547	13.2363	15.8991	1.48778	4.86817	9.80047	11.8371	27.3885	4.83497	17.8714	24.4068	3.29876	12.8027	19.6947
1897	1.01	411.249	412.256	10.5983	11.2318	11.2448	4.33465	51.7548	21.3847	2.94747	4.39343	3.93984	4.53614	4.46966	3.81383	4.06251	3.91143	51.7623	4.18396	3.70111	7.57698
1898	10.395	411.277	434.266	49.2251	40.7243	49.3959	22.17	118.005	61.1992	20.5055	42.1183	68.2537	88.4927	39.859	60.2689	41.6973	38.0167	26.2002	44.8394	44.3022	33.8413
1899	8.104	411.277	412.285	31.5141	34.4455	32.578	26.371	158.097	84.7653	17.8975	3.21167	0.892418	0.963066	0.707429	22.0262	6.63067	0.819109	52.3207	0.832981	5.70088	39.1067
1900	7.594	411.277	412.285	124.17	105.877	116.936	127.149	775.916	216.34	45.9136	17.0567	1.48251	2.88504	1.96482	182.003	17.1699	1.22508	109.28	6.44279	18.2205	49.2547
1901	12.735	411.281	412.288	0.722623	0.721136	0.688763	0.650708	0.682311	0.463492	0.142495	0.679933	0.302069	0.413068	0.814054	0.518391	0.592686	1.6957	0.332689	0.583996	1.4756	1.61251
1902	0.947	412.039	413.047	16.0765	17.1325	14.9388	10.1654	9.49513	15.347	20.7335	31.1787	14.1153	23.8507	20.8447	18.3726	16.9052	18.2285	12.3451	14.592	15.2139	6.67624
1903	4.074	412.135	413.143	7.88228	6.63195	8.34835	6.23307	6.84916	5.87906	7.54115	15.9557	8.32376	9.40876	9.17823	9.34334	5.9852	7.58022	5.51833	12.9465	7.37418	7.80366
1904	1.008	412.196	413.203	20.4371	32.6034	25.6007	10.1566	92.9013	52.7283	2.39854	6.9747	3.20609	3.69134	3.63723	18.9244	3.30592	3.18297	75.4774	3.40474	14.1654	32.3095
1905	1.507	412.196	413.203	110.411	99.3941	102.226	56.9447	261.96	200.462	15.2377	29.4396	10.5473	1.31139	32.9165	106.36	24.7856	8.46054	367.262	2.24466	62.6715	160.269
1906	5.714	412.269	413.276	3.98522	6.26177	5.18247	1.11953	24.1432	18.8781	0.760524	1.00534	0.964465	0.845177	1.51985	6.3776	1.81911	0.713312	10.8149	1.01086	2.84532	4.7527
1907	6.038	412.27	413.277	1.22887	1.2587	1.12041	1.12165	8.95558	4.01852	0.533524	0.710741	0.732037	0.731454	0.689951	0.658264	0.902708	0.57272	3.87269	0.814639	0.840951	1.20077
1908	10.112	412.341	413.349	6.7467	8.44229	8.21125	4.6058	12.1724	17.1948	4.82611	2.97819	5.95933	1.60585	6.2625	15.5773	4.97589	6.97101	15.5216	1.91651	13.1809	12.0962
1909	4.466	413.124	414.131	7.82423	8.60517	9.03467	5.97791	10.9715	10.917	5.55112	5.89289	5.71444	3.76225	9.35233	6.4725	9.16004	4.50015	8.52121	3.85656	6.98206	6.79176
1910	8.835	413.293	414.3	1047.57	993.198	1081.18	896.124	6939.74	1683.13	741.288	143.082	6.1637	51.5199	46.5528	898.64	171.574	13.4392	953.555	113.897	256.429	1170.96
1911	7.955	413.293	414.3	1090.33	1024.56	986.203	693.345	4356.1	2531.96	1085.19	132.308	5.71403	23.0447	53.902	717.794	211.046	12.4834	1713.56	29.8698	276.448	2030.69
1912	7.653	413.293	414.3	74.5694	69.1813	70.347	48.3246	230.23	230.106	50.2631	9.29155	1.27851	1.35323	2.70382	41.8385	17.622	1.20742	137.576	1.15788	15.4652	139.708
1913	9.466	413.314	414.321	4.13678	3.47306	4.39298	4.36066	1.30391	1.56145	2.60817	1.87295	3.96188	1.54899	7.23304	3.06715	4.71082	3.18522	13.1669	2.61476	4.30245	8.52073
1914	10.927	413.35	414.357	8.2165	9.04097	9.39276	2.35772	1.7127	2.71173	10.2532	5.28777	3.98052	23.7173	18.8419	6.62	4.80243	3.29249	11.9812	2.63265	12.7665	16.0734
1915	11.094	413.35	414.358	21.081	19.7487	23.5915	22.4133	11.5531	13.4948	9.24841	14.7346	30.4213	23.7173	40.0798	23.2868	33.1751	15.32	24.4502	21.0375	25.3996	35.5481
1916	9.33	414.204	437.193	2.62112	2.38481	2.55525	3.17323	1.53843	3.26716	2.6375	2.19085	2.45623	2.27162	2.58024	2.10585	1.52241	3.31206	3.17586	3.00115	1.83625	2.36122
1917	10.024	414.204	437.193	18.4588	17.0754	18.2454	16.214	12.3211	23.1292	15.2292	15.1053	20.332	21.1419	22.6101	15.5097	15.5859	21.2178	23.301	22.736	10.9197	12.2264
1918	9.673	414.204	437.193	432.922	433.193	440.511	385.287	295.357	536.453	502.847	433.92	457.246	508.116	439.864	401.602	371.442	458.233	527.986	414.411	290.849	331.432
1919	5.027	414.248	415.256	17.28	14.4329	17.7736	8.60254	8.89841	28.4236	3.71727	4.25876	2.63544	3.8189	5.28761	15.3303	5.70579	4.59525	62.4704	5.20478	7.49973	26.5015
1920	4.569	414.249	415.256	4.36662	4.99351	5.52419	1.11288	3.4903	12.1836	1.00974	1.42836	0.489537	0.935908	1.90931	3.65519	1.79362	0.634279	11.6833	0.430608	3.46255	11.2981
1921	4.218	414.249	415.256	4.41278	6.18557	6.62543	4.10002	16.1705	5.28419	1.74314	3.34865	0.868142	0.602823	3.76319	4.53542	2.74521	0.701519	14.95	0.559294	3.41091	11.4526
1922	6.078	414.285	415.292	13.834	12.5685	12.4334	6.3501	41.5788	51.3652	5.89838	3.81135	3.56472	2.56958	8.08643	11.1634	18.2772	3.13119	16.7883	0.849757	8.4205	9.34785
1923	6.248	414.285	415.292	7.66962	6.33609	6.6833	1.55738	30.1379	22.2102	0.97583	1.59103	1.31354	2.56958	1.14876	5.74649	1.491	0.830361	15.448	1.26241	2.06172	5.04971
1924	1.452	415.103	416.111	7.00711	9.07976	6.37172	33.064	1.71201	2.32032	1.8664	41.3242	22.8655	7.17138	1.35421	1.35872	1.279	26.8148	1.98738	1.54073	1.45957	15.3599
1925	6.505	415.104	416.111	1.036	0.973577	1.6688	6.29647	0.797469	0.865127	0.661466	4.32503	2.65884	1.23153	0.642623	0.712048	0.899021	3.79135	0.726374	0.774992	0.741893	2.90593
1926	5.393	415.244	416.251	54.9793	44.5837	55.1651	6.93135	40.4181	180.641	128.961	41.1074	42.0225	10.8389	88.9062	23.3514	26.4102	46.3462	39.5372	28.7299	49.7605	24.3449
1927	4.673	415.244	416.251	6.65146	6.07837	5.28852	4.72549	49.6086	32.8155	1.12288	4.56182	4.95504	3.87779	3.05023	3.65519	5.66013	2.78374	15.1719	2.59227	5.8142	11.2981
1928	10.242	415.309	416.316	8.82387	6.26832	7.52373	2.71664	37.1858	7.33619	9.67247	0.625851	0.620992	0.505198	0.524625	4.28005	1.79208	0.689106	8.86474	1.19624	4.08451	34.0115
1929	9.948	415.33	416.337	21.8363	21.9148	23.6658	21.3773	10.6513	8.23083	12.9718	10.2238	21.5951	10.4203	34.7385	21.272	27.6039	29.3205	42.1325	16.201	22.7426	45.8249
1930	10.629	415.366	454.329	139.585	150.956	152.805	104.585	196.351	207.94	71.6033	95.3475	143.529	50.6912	164.439	112.548	165.545	191.805	124.513	45.6075	170.081	319.737
1931	4.272	416.228	417.235	11.0272	8.3847	11.4788	5.98076	22.4819	6.87122	1.46237	13.0744	5.41668	28.169	5.1196	2.82701	1.29724	2.58488	12.3431	51.9173	3.1144	6.69663
1932	1.906	416.239	417.246	56.7445	62.5359	57.6676	6.79362	178.676	122.62	3.85387	3.89495	3.62256	3.17397	14.6919	48.4707	12.4726	3.23146	156.927	3.70463	28.5142	89.4807
1933	2.995	416.239	417.246	37.1014	37.7123	28.0332	32.2251	53.0399	55.4436	9.97442	44.537	27.2936	34.1932	28.3143	25.1791	21.7994	36.4944	37.296	66.1234	38.2043	52.8156
1934	8.075	416.271	417.278	50.7839	61.889	65.1749	391.868	315.766	24.4087	3.87283	39.1036	26.792	29.0544	14.7344	12.1915	30.2907	16.1737	7.50499	42.2322	20.2805	14.8327
1935	7.956	416.271	417.278	25.8586	30.3567	37.4657	165.216	190.577	10.8285	3.87283	18.7862	11.1033	12.3584	8.29993	5.99664	11.8734	8.03393	4.99728	21.2799	8.86591	8.22382
1936	8.271	416.271	417.278	25.9233	35.4964	40.5359	187.536	176.124	12.9763	4.27151	21.4423	12.1949	16.7404	7.68062	7.98957	17.0432	8.49106	3.93461	24.2002	9.23462	8.02
1937	1.489	417.205	418.212	17.3726	16.538	14.932	13.7963	46.0022	46.485	11.8421	5.11185	0.821193	0.783886	6.14199	23.0183	11.4771	1.33188	39.1599	0.781768	21.5911	29.0091
1938	3.817	417.223	418.23	4.05847	5.58262	7.06967	4.75046	20.1529	3.84096	0.628893	3.9041	1.61863	2.1497	3.26366	4.9353	1.1862	3.73992	2.84171	6.58567	5.7717	12.0343
1939	10.381	417.382	418.389	30.0845	29.0516	28.6478	65.8589	42.645	17.0686	15.8424	22.2914	23.4385	22.2388	18.7493	22.2841	16.6729	16.3794	16.7105	19.8696	16.3239	13.6927
1940	11.954	417.752	418.759	10.062	7.45155	6.39526	2.09276	5.26907	5.08266	7.12433	0.234538	1.67363	3.36275	1.61396	6.16146	1.26116	5.39634	9.75258	1.68318	1.42529	8.84117
1941	5.375	418.189	441.178	4.52301	5.80746	4.44449	1.80409	9.70386	14.1767	3.89436	1.18019	1.49974	1.02165	7.6513	6.29979	6.78187	1.67079	7.0662	1.51495	3.3328	4.48754
1942	4.823	418.244	419.251	20.1603	19.877	18.9055	1.83964	73.0403	59.4869	1.18228	1.53958	1.66712	1.43718	1.22502	12.8797	2.2986	1.2483	71.613	1.63432	3.12982	21.8921
1943	3.894	419.129	420.136	2.28542	2.02622	2.20732	0.769408	0.949072	2.41647	2.48997	1.11443	1.46859	0.380419	3.02157	2.26478	2.04155	2.8326	2.00455	1.03591	1.89886	2.32208
1944	6.127	419.173	442.162	2.84084	3.26704	2.79081	2.40751	5.58594	6.32047	1.52599	2.72896	1.98837	1.1489	2.93875	2.75849	2.0366	1.32236	6.0877	1.81614	3.18945	3.44872
1945	1.477	419.202	420.209	18.6845	16.538	14.5778	13.7963	47.7746	46.9736	12.0174	5.11185	1.35122	1.61678	6.32686	23.0183	11.4771	1.29069	44.7001	1.65173	19.1094	32.1554
1946	10.021	421.319	422.326	3.48309	3.66734	4.19671	6.28191	1.54669	2.16049	3.22621	4.01798	3.59849	4.82018	1.95265	5.89791	2.52775	1.85611	7.85471	6.806	2.15222	2.91265
1947	8.75	421.34	422.347	36.2324	38.9965	37.2388	262.943	230.812	4.50913	3.14843	5.09425	5.71012	4.32593	4.46836	5.36045	5.12206	3.1381	3.32083	3.29714	3.56743	2.97349
1948	4.215	422.181	423.189	4.10005	4.17078	4.97509	0.542155	29.2065	9.47236	0.408664	0.543404	0.511557	0.389845	0.506978	7.67678	0.633885	0.400524	16.2319	0.499596	0.508327	2.85011
1949	12.06	422.301	423.308	1.9438	2.2301	1.50125	0.231528	0.834653	0.175525	20.3148	0.131573	0.17968	2.13096	0.184795	1.68259	0.164615	2.77091	11.7764	0.43062	0.734675	3.16886
1950	10.981	423.275	424.282	225.444	232.804	266.338	194.602	282.416	374.532	260.315	95.5169	196.652	64.0801	379.148	283.115	346.647	250.697	246.443	61.3275	255.043	281.913
1951	10.441	423.335	424.342	139.14	139.913	149.126	161.043	53.4105	73.8014	137.979	101.692	96.3547	140.053	148.21	121.106	112.056	55.2007	263.617	172.102	89.6983	287.464
1952	4.683	425.124	426.131	13.9945	12.0809	13.366	35.7534	10.1194	9.76948	14.2628	18.0366	11.5607	16.4699	11.2965	12.3129	24.3497	10.6901	13.9405	18.2515	13.5839	9.13752
1953	4.216	425.174	426.182	4.04599	4.65733	5.07871	4.83916	4.08949	6.32162	2.75504	5.82616	6.4628	4.21733	7.19834	4.19641	4.38113	5.07192	3.41207	5.70412	4.98226	4.8308
1954	10.106	425.254	426.261	34.7346	39.3335	43.1062	19.6664	156.578	46.9526	13.3505	22.4568	39.7073	23.1606	30.9133	62.9996	22.2844	45.4147	15.6175	13.9868	62.3805	25.6025
1955	10.905	425.35	426.358	224.545	233.838	263.734	163.231	55.3286	94.4667	150.617	75.1286	136.19	138.953	386.219	181.934	171.359	109.229	830.109	108.444	279.303	574.48
1956	3.727	426.212	427.219	30.1355	27.0129	33.2084	18.0896	68.5386	67.7976	4.37138	5.43306	3.9606	1.45634	8.16859	71.2289	24.4911	4.00448	76.444	1.00244	24.7353	44.3414
1957	9.42	426.255	427.263	1.51437	1.63142	1.32797	0.527933	7.09423	3.68724	0.371877	0.342714	0.308612	0.356134	0.284863	0.506941	0.349479	0.283017	5.43755	0.370197	0.270296	2.01627
1958	12.72	426.296	427.303	4.58142	4.20503	3.74365	5.60433	2.61575	3.79808	5.95238	6.73088	6.03769	7.80515	3.9887	3.50478	4.30843	3.6753	2.06706	4.96186	2.13341	1.58901
1959	9.124	426.382	427.39	3.73966	3.42887	3.5524	11.7887	4.41405	0.788025	0.387215	0.848355	0.30568	0.361066	0.756961	1.29765	0.331033	0.285427	1.25247	0.367854	0.904637	0.59599
1960	11.42	427.366	428.373	282.613	275.582	308.478	305.107	122.472	116.985	111.616	164.164	265.725	215.833	503.633	294.281	404.736	177.08	335.559	220.035	396.293	635.382
1961	9.893	427.381	428.389	3.00575	2.34784	2.48631	5.02316	2.09106	2.66409	1.81905	3.37947	2.79386	4.37729	3.68654	3.41551	4.05637	2.73889	1.45546	2.40312	3.53116	4.13576
1962	0.945	428.013	429.02	18.935	15.7137	16.1906	14.3658	8.76612	17.6772	18.3026	38.9566	12.09	33.0403	20.2463	21.2136	19.4978	22.9462	2.68715	22.7513	12.5458	9.00265
1963	4.772	428.191	429.199	46.8782	48.8497	52.2325	13.5391	171.372	168.472	10.6025	6.19604	16.5019	2.33153	35.0033	59.8359	31.7575	20.135	48.5573	3.32156	34.3142	64.2789
1964	5.662	428.264	429.272	6.72924	6.25539	6.37306	1.21064	14.3837	13.5684	1.24703	1.58094	1.77309	1.10672	1.67508	7.2899	2.2047	0.838846	22.8866	1.1741	1.89575	9.47648
1965	1.437	429.105	430.112	27.4187	25.8063	19.0962	29.4306	2.25729	18.3338	23.2506	49.115	53.7439	32.766	18.7246	8.43575	9.31648	42.0834	18.894	31.7785	32.1526	34.7917
1966	3.829	429.12	430.127	7.3154	7.46133	11.6536	25.0871	5.99332	2.97559	1.47236	22.3065	13.1427	11.8145	0.531864	1.07565	0.550984	16.2713	2.5195	0.510853	0.506041	16.3437
1967	8.104	429.288	430.295	297.153	311.766	319.438	248.515	1583.41	814.202	183.671	31.0022	0.900276	2.03463	9.52018	200.729	64.2806	1.86188	478.094	3.88969	59.7693	362.142
1968	7.594	429.288	430.295	474.095	413.645	457.406	474.64	2946.81	839.5	181.352	73.0326	2.10188	11.471	7.25502	667.495	68.6785	5.75157	380.971	24.14	74.5915	179.853
1969	8.33	429.288	430.295	6.49116	6.20692	5.94885	7.57973	42.6667	13.5557	7.19963	1.59825	0.787296	0.91879	0.728957	4.11456	1.98756	0.777653	15.1443	0.854527	1.20015	12.0345
1970	7.144	429.288	430.295	3.97052	3.41112	4.31165	9.86888	11.2266	3.35024	2.60544	0.662194	0.694028	0.756624	0.575227	2.90511	0.709275	0.52695	3.42483	0.788017	0.793696	4.97109
1971	9.978	429.397	430.405	6.20846	4.70416	7.63915	11.4342	3.20405	4.42294	3.66916	6.36611	4.19385	4.59859	7.12666	5.14735	6.63914	5.73454	4.699	5.79075	7.29074	5.67917
1972	5.791	429.741	430.749	1.31001	1.6864	1.52338	0.876519	7.90276	6.18004	0.518081	0.590619	0.503091	0.520625	0.499204	1.02802	0.793524	0.403205	4.17341	0.614525	0.639792	1.46998
1973	5.797	430.28	431.287	5.60017	4.70901	6.00447	1.29233	21.0482	12.6653	0.763852	0.870801	0.933557	0.767602	0.73602	5.03762	1.16996	0.59448	16.3661	0.906047	1.02127	4.15809
1974	0.966	431.215	432.222	19.8645	19.2436	14.8779	7.01204	44.4817	27.1961	19.9856	3.51073	6.56309	4.03333	13.4713	10.078	11.4964	4.91253	77.5474	3.37715	12.1788	59.3861
1975	8.998	431.231	432.238	13.6737	15.5145	12.9636	16.9908	12.4104	13.0871	8.56695	19.4668	29.8637	9.50863	19.9374	12.0337	17.7884	20.1993	6.80599	19.886	4.90002	12.3873
1976	7.979	431.235	432.242	11.8813	9.32799	10.0511	1.49192	3.61049	3.12726	64.4122	1.1761	1.12522	1.2289	2.6624	5.05299	1.26699	1.19994	22.8592	1.22111	1.45849	13.4188
1977	8.834	431.304	432.311	178.42	168.553	180.216	150.287	1223.99	295.055	125.498	24.6234	0.471781	8.50861	7.69787	149.727	27.7892	1.89589	160.835	19.1801	41.3207	192.193
1978	7.956	431.304	432.311	386.045	357.28	338.687	237.557	1511.87	874.651	379.113	41.6172	2.33784	6.71516	19.359	248.566	70.539	3.27827	581.601	9.82821	93.6338	690.915
1979	0.812	431.748	432.755	6.09638	3.83318	6.93022	11.3182	1.66156	9.83299	2.80674	6.24692	6.77529	5.0094	3.20477	6.87133	11.5384	5.37931	1.26153	9.35921	8.16884	0.945841
1980	5.762	432.184	433.192	3.64668	3.90732	4.65638	0.961531	31.6765	8.08982	0.529814	0.647902	0.660129	0.532574	0.485038	1.99766	0.989781	0.437999	5.54621	0.674126	0.783286	2.40799
1981	6.057	432.202	433.209	3.29397	2.94996	3.21345	4.44646	13.8359	6.8143	2.11589	3.33057	3.06535	2.73125	2.57628	3.52165	3.59315	2.13853	7.65361	3.04186	3.25813	12.7057
1982	11.188	432.225	433.233	18.7199	10.9192	20.0809	12.5605	33.59	27.3606	15.5918	17.0587	15.0437	15.4697	26.8623	25.1552	16.9751	15.4129	16.3501	8.47744	22.5794	20.15
1983	6.082	432.238	433.246	3.55151	3.86678	3.21752	1.12677	11.7252	3.70481	0.536185	0.843995	0.691659	0.692121	0.640394	3.74057	0.860717	0.48016	5.7486	0.769194	0.811664	3.08189
1984	4.806	432.241	433.249	24.4224	15.7379	16.7238	18.8369	15.2258	17.8315	13.7778	21.6795	21.4806	25.0378	20.8704	11.4963	17.1148	16.7615	10.5274	28.9289	16.7883	14.8613
1985	9.38	432.324	433.331	8.94658	7.34691	7.73005	11.2093	10.6727	9.81637	4.08673	14.8048	15.5423	10.8675	5.58767	7.78161	5.47468	6.23891	3.37601	19.6725	4.98409	3.59227
1986	9.795	432.335	433.343	2.56674	2.06757	2.88419	4.00552	2.85878	4.55652	1.17321	0.841666	1.63137	1.47496	2.68975	2.25708	2.0104	1.60564	2.85377	0.471709	2.93159	4.91272
1987	6.258	433.189	456.178	8.9277	8.84385	8.25356	6.62092	17.2015	15.5444	3.18788	9.43386	6.35868	5.62867	7.08016	6.33798	6.68746	3.23446	10.7945	6.61295	7.50744	5.38818
1988	3.837	433.198	434.205	15.1227	14.734	18.8583	4.07422	69.9897	42.4644	2.8078	3.84641	2.21893	0.551016	5.11946	21.0583	5.87168	2.08557	36.906	3.09341	10.2334	17.836
1989	4.414	433.198	434.205	6.18643	8.97848	6.05692	3.56909	7.9791	9.53763	4.20917	1.23405	0.56756	0.36575	3.3213	5.33943	4.61855	0.867018	10.8224	0.369202	5.82584	9.1753
1990	10.189	433.259	434.266	10.6012	10.5963	11.6293	2.85857	11.0152	9.55307	12.1242	5.13717	19.6406	16.1287	9.64143	20.6258	10.9368	15.4101	8.31737	5.92379	11.6333	6.30444
1991	9.615	433.377	434.384	14.6619	13.395	13.9609	44.4931	25.8819	5.33523	5.35522	7.0338	7.52979	8.38604	5.63673	6.46963	6.44836	5.6195	6.75253	7.71493	5.20377	5.59648
1992	3.872	434.203	435.21	15.9722	14.734	19.8498	5.1909	70.1511	42.4241	2.8078	2.86939	0.850469	0.534354	4.12868	21.1743	5.9917	1.01196	36.9598	1.66625	8.80313	17.8621
1993	8.46	434.228	435.236	1.27204	1.68627	1.84797	7.73813	6.39591	0.878077	0.894336	0.693928	1.01838	0.756082	0.930893	0.649268	0.667244	0.631936	0.738802	1.2388	0.635605	0.805152
1994	5.822	434.254	435.261	8.60306	5.94098	5.44492	3.69385	9.54813	19.7925	3.83884	1.23483	1.53808	1.10235	3.19414	3.2988	13.7819	4.15899	9.71679	0.642005	5.31399	7.01379
1995	10.87	435.275	436.282	182.867	175.492	160.589	114.682	167.818	288.385	137.062	77.7282	148.897	57.6049	237.529	194.173	298.508	201.983	179.334	47.6407	176.315	238.743
1996	11.188	435.275	436.282	303.828	339.001	316.301	153.045	620.624	491.446	208.293	198.529	298.459	153.083	471.513	393.273	278.653	281.053	193.865	104.921	413.413	384.31
1997	10.679	435.275	436.282	85.5702	103.214	122.711	203.94	283.567	143.605	105.688	132.547	121.791	53.686	135.389	99.0085	132.984	87.0622	118.17	36.8187	321.072	117.124
1998	5.709	436.232	437.24	8.87593	8.03016	7.12778	0.896254	5.92272	19.6181	0.608845	0.702674	0.772113	0.57572	0.722117	7.9835	1.1514	0.55729	15.1037	0.809255	3.91871	8.92394
1999	9.841	436.341	437.349	27.1563	24.9397	24.9771	8.9875	46.347	57.4138	21.2391	6.1768	10.728	4.7623	17.9943	38.7819	13.6709	17.6787	50.7543	2.35658	26.0012	45.9285
[truncated: 559 more rows]

## Sheet: Table S2b
No	RT [min]	Molecular_Weight	m/z	HMDB_ID	Compound_name	Formula	Monoisotopic_Mass	Delta(ppm)	Adduct	Score (QI)	Fragmentation Score (QI)	Isotope Similarity (QI)	mzCloud Best Match (Thermo)	mzVault Best Match (Thermo)	T1	T2	T3	T4	T5	T6	T7	T8	T9	T10	AVE(Control)	AVE(PET_low dose)	FC(PET_low dose/Control)	Log2(FC)	T-Test	Log10(P_value)	VIP
3	1.007	/	72.0809	HMDB0302194	Methylajoene	C4H6	54.047	3	[M+NH4]+	49.6	55.4	96			3768.5	4462.14	4216.07	3512.83	4132.89	3327.39	3689.15	3293.37	3508.65	3463.78	4018.49	3456.47	0.860142	-0.217354	0.0151908	1.81842	1.83893
105	1.109	111.043	112.051	HMDB0000630	Cytosine	C4H5N3O	111.043	1	[M+H]+	48.4	48.5	95	83.8	80.3	973.821	706.035	869.098	856.213	1041.62	1287.92	1632.26	1032.72	1305.8	1072.75	889.357	1266.29	1.42383	0.509773	0.0144011	1.8416	1.72115
130	1.008	118.042	119.049	HMDB0040549	xi-2,3-Octadiene-5,7-diyn-1-ol	C8H6O	118.042	1	[M+H]+	41.3	9.84	98.04			272.962	356.629	309.763	190.074	210.132	202.487	152.959	167.097	186.632	169.116	267.912	175.658	0.655657	-0.608986	0.0379821	1.42042	1.90667
131	1.352	118.042	119.049	HMDB0032929	Benzofuran	C8H6O	118.042	1	[M+H]+	41.6	11.6	97.94			879.831	1292.37	1063.85	586.729	782.514	713.628	482.407	682.717	684.707	530.83	921.06	618.858	0.671897	-0.573687	0.0477072	1.32142	1.62612
205	1.352	/	136.076	HMDB0038998	3,5,7-Octatriyn-1-ol	C8H6O	118.042	1	[M+NH4]+	41.5	11.4	97.94			3255.43	4584.75	4000.25	2150.7	2905.8	2576.64	1744.43	2476.88	2343.53	1875.53	3379.39	2203.4	0.652011	-0.617031	0.0323698	1.48986	1.69548
322	5.559	/	158.118	HMDB0031325	n-Butyl acetate	C6H12O2	116.084	2	[M+ACN+H]+	39.5	3.87	95.92			92.3099	77.2453	81.9838	86.4568	105.53	84.7825	75.4636	73.3881	63.4086	59.4122	88.7051	71.291	0.803686	-0.315297	0.0307308	1.51243	1.59546
350	1.352	164.048	165.055	HMDB0001713	m-Coumaric acid	C9H8O3	164.047	1	[M+H]+	46.2	33.4	99.05			2906.99	4009.82	3560.52	1949.55	2627.76	2380.87	1592.59	2242.18	2071.32	1674.85	3010.93	1992.36	0.661711	-0.595728	0.0315086	1.50157	1.68722
423	1.564	/	181.064	HMDB0253211	Tramiprosate	C3H9NO3S	139.03	2	[M+ACN+H]+	44.8	29	97.52			56.0436	30.9847	66.5071	69.596	114.987	245.491	116.611	139.911	105.007	173.634	67.6236	156.131	2.30882	1.20715	0.0149886	1.82424	2.10316
428	1.352	181.074	182.081	HMDB0000158	Tyrosine	C9H11NO3	181.074	1	[M+H]+				84.3	85.8	4973.79	6766.16	5994.37	3333.37	4383.83	4047.86	2640.45	3700.37	3486.71	2807.46	5090.3	3336.57	0.655475	-0.609387	0.0285133	1.54495	1.71754
487	5.812	/	192.102	HMDB0037715	1-Phenylethyl formate	C9H10O2	150.068	2	[M+ACN+H]+	44.9	27.7	99.06			46.8608	49.1847	42.505	40.248	61.2425	41.8957	35.0151	31.2626	27.4425	33.858	48.0082	33.8948	0.706021	-0.502217	0.0120828	1.91783	1.85918
547	5.558	203.116	204.123	HMDB0062176	N-Lactoylleucine	C9H17NO4	203.116	1	[M+H]+	40	6.72	94.13			69.3323	59.6647	66.5908	66.3039	82.8044	65.2125	55.5963	56.0431	44.6475	47.6811	68.9392	53.8361	0.780921	-0.356752	0.0205576	1.68703	1.59093
589	7.48	/	213.087	HMDB0032064	3-Butyl-1(3H)-isobenzofuranone	C12H14O2	190.099	9	[M+Na]+	38.9	15.4	89.18			47.6571	6.23269	24.9857	18.2846	27.8983	58.8267	30.7322	38.1033	48.0895	60.506	25.0117	47.2515	1.88918	0.91776	0.0370894	1.43075	1.53662
607	1.499	/	217.118	HMDB0038594	Calystegine B2	C7H13NO4	175.084	1	[M+ACN+H]+	43.6	20.8	98.97			15.4782	33.0029	33.7406	36.6975	17.37	47.7586	67.1045	85.4438	64.3351	37.9769	27.2578	60.5238	2.22042	1.15083	0.00744998	2.12785	1.97419
625	1.002	218.127	219.134	HMDB0033675	Lysopine	C9H18N2O4	218.127	1	[M+H]+	49	50.4	95.45			206.218	360.919	236.327	152.99	192.037	106.688	183.993	140.537	131.235	116.86	229.698	135.863	0.591483	-0.757591	0.0382558	1.4173	1.96108
656	12.45	/	224.201	HMDB0035631	alpha-Irone	C14H22O	206.167	1	[M+NH4]+	48	44.4	96.04			40.9111	28.395	38.872	37.6194	52.5712	51.9075	59.6098	45.3797	44.7797	51.2926	39.6737	50.5939	1.27525	0.350778	0.0491868	1.30815	1.61985
843	1.861	/	250.094	HMDB0251415	Dinaline	C13H13N3O	227.106	6	[M+Na]+	43.6	38.7	86.22			460.989	323.753	505.574	359.797	814.423	583.925	1003.94	692.255	722.999	775.735	492.907	755.77	1.53329	0.616632	0.0457486	1.33962	1.68673
977	1.392	268.081	269.088	HMDB0003040	Arabinosylhypoxanthine	C10H12N4O5	268.081	0	[M+H]+	43.3	18	98.86			387.296	349.116	410.457	452.622	629.502	594.389	627.237	559.874	555.442	509.391	445.799	569.267	1.27696	0.352712	0.0473971	1.32425	1.7921
1183	1.047	/	296.066	HMDB0000086	Glycerophosphocholine	C8H20NO6P	257.103	1	[M+K]+	53.4	72.8	95.12			458.918	177.703	360.177	186.306	309.2	603.317	251.305	998.47	605.39	838.42	298.461	659.38	2.20927	1.14357	0.0301457	1.52077	1.69656
1304	14.136	/	310.311	HMDB0013645	N,N-Dimethylsphingosine	C20H41NO2	327.314	0	[M+H]+	51.2	59.3	97.3			126.395	94.8242	113.968	105.891	152.041	150.328	182.371	135.596	130.185	162.264	118.624	152.149	1.28262	0.359089	0.0390799	1.40805	1.58155
1307	1.57	/	333.109	HMDB0002354	Hawkinsin	C11H17NO6S	291.078	8	[M+ACN+H]+	41.5	21.4	94.45			94.1823	19.8604	62.8591	141.1	139.328	325.907	205.966	161.727	136.151	159.523	91.4659	197.855	2.16315	1.11314	0.0321253	1.49315	1.71273
1357	1.338	/	318.12	HMDB0303022	4-Hydroxybenzoyl glucose	C13H16O8	300.085	5	[M+NH4]+	36.9	0.33	89.86			78.7675	63.3262	80.1907	43.4372	51.283	56.1134	44.9926	38.6726	42.6593	32.8523	63.4009	43.0581	0.679139	-0.558221	0.0389596	1.40939	1.75579
1540	12.815	/	340.285	HMDB0010736	3-Oxooctadecanoic acid	C18H34O3	298.251	0	[M+ACN+H]+	42	13.1	97.4			12.7028	11.3532	12.4207	15.1726	20.4982	26.3526	44.0695	22.4807	20.1863	22.003	14.4295	27.0184	1.87245	0.904923	0.0274232	1.56188	1.84306
1712	9.532	/	370.295	HMDB0240588	Myristoleoylcarnitine	C21H40NO4	370.295	0	[M+H]+	50.8	65.8	88.84			2.78894	0.312142	1.34691	1.01061	0.589016	1.96755	5.29701	4.73575	2.75536	2.30349	1.20952	3.41183	2.82081	1.49611	0.0249278	1.60332	1.59589
1798	10.777	386.282	387.289	HMDB0251084	Dexanabinol	C25H38O3	386.282	0	[M+H]+	41.8	19.6	89.56			33.3578	34.569	27.3115	33.4003	26.1345	46.2617	37.2066	34.8708	58.0932	50.4023	30.9546	45.3669	1.46559	0.551485	0.0141845	1.84819	1.65467
1915	11.094	413.35	414.358	HMDB0006210	Heptadecanoyl carnitine	C24H47NO4	413.351	0	[M+H]+	48.6	48.3	94.99			22.4133	11.5531	13.4948	9.24841	14.7346	30.4213	23.7173	40.0798	23.2868	33.1751	14.2888	30.136	2.10906	1.0766	0.00334866	2.47513	1.87083
1960	11.42	/	428.373	HMDB0000848	Stearoylcarnitine	C25H50NO4	428.373	0	[M+H]+	55.8	84.2	94.75			305.107	122.472	116.985	111.616	164.164	265.725	215.833	503.633	294.281	404.736	164.069	336.842	2.05305	1.03777	0.0261371	1.58274	1.59177
1990	10.189	/	434.266	HMDB0007007	CPA(18:2)	C21H37O6P	416.233	1	[M+NH4]+	45	31.9	94.09			2.85857	11.0152	9.55307	12.1242	5.13717	19.6406	16.1287	9.64143	20.6258	10.9368	8.13764	15.3947	1.89178	0.919748	0.0341618	1.46646	1.68934
2188	9.759	491.301	492.309	HMDB0242024	N-Docosahexaenoyl Tyrosine	C31H41NO4	491.304	5	[M+H]+	40.7	20.1	88.45			71.2331	144.028	97.6429	132.162	109.12	207.893	157.234	167.355	225.065	162.012	110.837	183.912	1.6593	0.730574	0.0045704	2.34005	1.99437
2194	7.957	/	494.285	HMDB0241538	Octadec-11-enedioylcarnitine	C25H45NO6	455.325	6	[M+K]+	49.6	56.2	98.22			64.4511	198.316	160.072	94.8992	15.1189	1.11957	1.96224	6.416	72.5026	21.1619	106.572	20.6325	0.193602	-2.36883	0.0417046	1.37982	1.62006
2270	10.729	519.332	520.34	HMDB0010386	LysoPC(18:2)	C26H50NO7P	519.332	0	[M+H]+	54.3	73	98.44			23085.9	30070.5	36762.9	52410.1	32896.1	45514.1	36337	65600.2	58618.7	54884.9	35045.1	52191	1.48925	0.574587	0.0416321	1.38057	1.97133
2331	11.322	545.348	546.356	HMDB0010393	LysoPC(20:3)	C28H52NO7P	545.348	0	[M+H]+	56.7	85.5	98.03			310.535	334.293	370.104	352.979	322.674	477.479	429.576	339.344	733.568	486.799	338.117	493.353	1.45912	0.545098	0.0474373	1.32388	1.69561
2362	10.959	569.348	570.355	HMDB0010402	LysoPC(22:5)	C30H52NO7P	569.348	1	[M+H]+	55.2	80.2	96.7			310.284	161.411	194.566	239.213	136.095	381.102	229.635	261.567	443.114	416.259	208.314	346.335	1.66256	0.73341	0.0303389	1.518	1.51535
2551	10.921	1026.66	1027.67	HMDB0288732	PC(24:1/LTE4)	C55H99N2O11PS	1026.67	6	[M+H]+	35.8	4.12	81.79			6.66293	14.1231	14.7784	14.2585	8.54803	29.3336	18.7426	13.8781	44.3542	22.4207	11.6742	25.7458	2.20536	1.14101	0.0350975	1.45472	1.86429

## Sheet: Table S2c
pathway name	p value
Glycerophospholipid metabolism	0.0042657
Arachidonic acid metabolism	0.01798
Linoleic acid metabolism	0.01798
alpha-Linolenic acid metabolism	0.01798
Ubiquinone and other terpenoid-quinone biosynthesis	0.025448
Tyrosine metabolism	0.025448
Phenylalanine metabolism	0.025448
Phenylalanine, tyrosine and tryptophan biosynthesis	0.025448
Ether lipid metabolism	0.035218
Glycerolipid metabolism	0.050727
