# Supplementary material for: Ingested PET microplastics alter the metabolomic profile of the porcine pancreas
Source: Sci Rep. 2025 Nov 10;15:39227. doi: 10.1038/s41598-025-21915-5 (PMC12603213; doi:10.1038/s41598-025-21915-5)
Supplement: Supplementary file 4 — Supplementary Material 4 [file 41598_2025_21915_MOESM4_ESM.xlsx]

## Sheet: TableS1a
No	RT [min]	Molecular Weight	m/z	QC_1	QC_2	QC_3	T1	T2	T3	T4	T5	T6	T7	T8	T9	T10	T11	T12	T13	T14	T15
1	1.003	72.0212	71.014	965.549	937.86	1103.82	1173.29	759.18	815.427	909.783	1368.82	1052.21	1186.56	938.221	873.001	1045.35	1015.14	445.848	1070.57	1081.88	750.113
2	0.931	75.0322	74.0249	346.474	357.916	312.191	336.671	269.606	339.258	289.112	367.202	332.178	376.355	349.728	283.309	334.496	281.121	557.562	284.035	354.253	393.767
3	5.084	75.0322	74.0249	42.9296	49.3776	52.3727	43.1555	21.7017	49.8808	40.2603	50.6642	39.0354	70.9975	58.7556	63.3263	73.9731	30.3576	17.9922	42.4144	46.2874	49.4166
4	1.074	79.9664	78.9591	103750	95823.4	94173.2	112333	77705.2	90316.6	102814	120894	101468	106987	105837	98742.9	105587	92349.4	141612	102784	94224	99350.2
5	1.35	83.0737	82.0664	74.5831	69.802	96.8967	123.038	52.3048	71.9515	69.4617	110.414	92.0751	102.232	65.4548	73.2492	71.1254	59.2004	43.2937	73.4675	61.4853	58.7501
6	0.999	88.0162	87.0089	793.896	905.367	869.421	958.298	710.239	808.874	852.717	981.478	1108.18	863.097	1003.07	935.542	853.281	1000.33	887.828	876.148	1082.97	742.897
7	0.976	89.0479	88.0406	3093.23	3061.99	2889.75	3192.8	3162.18	1408.43	3012.79	3539.65	2008.13	5582.29	2676.64	2660.01	1897.51	1434.46	3664.5	4818.86	2372.39	1276.96
8	1.463	89.0479	88.0406	491.768	513.142	511.409	435.395	576.012	466.999	452.145	629.212	457.213	575.389	546.611	420.834	530.961	449.653	470.748	564.485	420.552	558.566
9	1.341	90.0319	89.0246	13915.9	14275.4	18709.1	14691.8	14499.5	12728.6	15496.5	25062.8	11808.4	13482.9	18552.5	16184	16097.3	14185.3	16860.8	19301.1	11564.7	18128.9
10	1.071	90.0319	89.0246	3777.38	4228.52	3844.5	4690.72	3129.84	3267.88	3483.17	7016.9	3293.73	4981.06	3533.12	3256.5	4576.02	4052.35	968.998	4474.24	3181.79	3948.84
11	1.327	93.0329	92.0256	448.215	455.294	542.738	624.341	403.894	437.222	489.294	654.966	462.126	83.3195	604.532	561.956	470.51	490.624	759.984	577.95	371.456	549.377
12	1.026	93.9355	92.9282	116.993	118.933	111.663	190.627	78.5817	71.5915	123.203	103.06	141.697	100.157	114.473	96.7014	104.256	99.6422	585.375	87.2452	103.883	147.907
13	0.938	93.9355	92.9282	986.571	913.898	827.996	1560.38	653.976	528.964	964.442	999.525	1315.35	810.72	969.773	760.782	920.645	738.041	1686.21	637.821	692.852	945.843
14	4.286	94.042	93.0347	66.9006	53.0944	67.6133	30.318	147.576	88.844	44.5109	33.6612	55.067	46.4814	28.242	26.3961	109.993	115.436	111.555	86.0105	33.4609	59.861
15	1.191	97.9677	96.9604	15895.4	21555.9	25069.7	19501	12805.5	20002.8	19130.4	26676.5	23287.4	26593.8	22174.9	24725.9	26998	20848.1	800.319	24274.4	20881.6	21836.7
16	1.074	97.977	96.9697	43259.2	39969.7	39309.7	46504.2	32591.3	38458.1	43497.3	51429.6	43989.4	32142.8	35974.2	42518.9	42254.3	38001.7	57164.3	44484.4	39729.7	33684.4
17	1.005	100.016	99.0089	541.633	453.594	414.218	543.863	357.276	461.592	505.389	460.211	526.452	332.615	456.304	430.818	395.537	400.763	474.022	371.904	485.409	384.092
18	0.806	101.922	100.914	11.7448	11.6922	11.2368	15.6115	10.1012	10.799	12.504	8.85354	13.8065	15.0341	12.7493	12.0418	13.2093	9.1359	27.4175	12.4744	9.07444	9.19805
19	0.978	103.063	102.056	5787.04	5693.24	3200.75	3795.68	3216.56	3098.41	5037.18	4030.94	5544.83	8274.94	4474.47	5709.24	5916.72	3632.88	7720.72	4873.18	4652.24	3995.74
20	0.917	103.964	102.957	309.768	250.835	208.728	441.854	168.661	196.383	323.183	315.844	304.04	279.187	317.139	244.413	271.314	234.092	230.984	194.069	247.526	239.796
21	1.714	104.048	103.04	202.698	232.325	227.967	151.045	166.618	196.993	130.912	382.118	216.097	364.822	310.437	132.963	216.856	244.955	136.61	302.034	183.083	277.296
22	0.92	105.043	104.036	876.417	872.158	811.761	898.975	1159.45	1011.76	853.355	883.73	903.277	1048.91	997.893	750.762	752.634	725.623	1719.35	911.406	983.04	1111.91
23	0.806	105.917	104.91	4.68365	4.66429	4.19228	12.9022	4.04642	5.08601	5.0912	7.17518	5.22861	5.11618	4.38717	4.59095	6.83159	4.60099	10.8437	5.07862	4.50115	3.02702
24	5.46	108.058	107.05	20.3202	20.5966	26.9921	17.8777	5.01928	16.9526	26.0507	22.2215	16.7839	27.9129	27.7962	28.9237	25.4726	13.3106	1.46874	20.1078	19.4477	14.1848
25	0.939	109.909	108.902	375.949	315.483	264.803	362.939	238.096	291.646	302.4	317.64	377.612	304.756	327.769	323.392	321.333	321.033	199.666	288.598	247.213	267.871
26	1.356	111.032	110.025	363.669	360.411	426.313	383.512	389.663	365.491	323.066	502.496	387.34	396.898	375.203	477.212	313.935	317.245	508.888	473.158	365.488	446.866
27	0.811	111.95	110.943	432.547	423.367	403.643	611.5	286.434	614.081	329.985	480.449	563.026	468.882	304.26	409.806	698.831	367.705	476.695	543.573	461.416	223.209
28	1.015	112.016	111.009	293.989	233.1	236.665	281.21	119.517	236.162	348.697	151.061	118.942	147.955	233.791	243.967	239.108	217.332	313.064	259.68	239.855	199.523
29	1.021	112.027	111.02	1323.42	1353.8	1677.82	2213.22	1008.48	1515.91	1393.6	1604.26	1223.87	1576.56	1146.93	1142.64	1206.09	1198.14	6104.89	1438.52	1228.11	1389.47
30	4.287	114.032	113.025	93.1871	93.041	90.2049	21.0758	185.103	130.279	70.6888	56.1574	96.5054	45.4392	33.7477	33.262	146.408	165.665	74.1091	89.9699	27.4499	29.2343
31	0.948	114.043	113.036	195.79	153.341	136.039	162.035	209.766	174.696	126.97	171.589	138.401	168.393	136.607	132.735	169.784	126.699	399.286	207.23	138.38	168.019
32	0.956	115.027	114.02	395.858	254.846	264.386	389.019	411.727	206.906	340.272	431.95	404.831	616.708	238.635	300.675	201.25	271.598	505.449	538.479	171.684	289.654
33	0.81	115.946	114.939	178	173.134	174.966	258.69	119.896	260.513	136.788	195.212	234.928	192.605	122.644	166.547	283.196	150.393	199.233	226.856	192.124	94.3353
34	0.83	115.996	114.989	286.711	298.801	272.358	279.247	233.671	225.518	338.507	300.499	272.253	301.673	330.694	284.236	284.534	322.954	474.327	267.393	274.489	351.673
35	1.006	116.011	115.004	6385.63	6444.07	6463.84	8129.97	4612.37	4763.64	5423.93	8442	6363.71	7443.7	5813.45	5424.67	7064.75	6465.94	2609.34	7733.23	6761.55	5042.48
36	3.486	117.058	116.051	381.492	365.521	348.717	489.367	464.463	407.499	405.229	362.061	348.976	329.315	404.414	365.117	297.354	356.602	1.76925	279.432	398.083	517.495
37	13.81	117.936	116.929	7449.19	8424.32	7453.29	6404.85	5948.73	7273.21	10352.6	7568.68	8738.61	10333.4	9260.99	10712.9	6233.13	8715.93	17781.7	6847.83	7567.69	7017.97
38	1.463	118.027	117.02	128.352	119.985	123.664	52.5752	92.9689	76.4668	265.991	131.033	127.194	133.092	123.056	60.1302	119.684	69.4528	105.799	392.971	70.6634	77.8524
39	2.032	118.063	117.056	46.7434	49.2279	52.3596	65.9013	60.8696	47.9108	36.1602	82.1991	76.8049	53.1481	44.3694	50.2865	58.2073	49.1307	39.2456	77.1589	35.4408	30.0421
40	0.935	119.059	118.051	427.422	469.995	399.054	480.281	614.969	625.951	336.04	358.131	385.662	305.667	455.609	378.682	348.451	376.878	824.627	347.233	487.199	613.138
41	0.918	119.938	118.931	100.378	79.4898	72.4991	116.427	54.4855	88.4693	100.163	86.3043	97.2108	116.411	93.3016	102.979	97.8653	105.507	15.7538	102.061	91.5338	60.5555
42	0.953	120.042	119.035	248.987	233.067	168.179	219.949	236.195	192.16	124.46	261.203	193.812	316.797	218.593	210.328	173.634	138.184	244.498	254.454	147.638	238.105
43	4.435	120.061	119.054	4.40258	4.91679	5.16024	2.18314	4.30332	5.16934	3.71216	7.64891	5.50695	7.6115	3.04756	4.58547	2.49103	3.57386	0.615868	9.77841	1.41785	0.823126
44	7.758	121.02	120.013	22.7198	19.2716	22.0894	13.1298	19.0885	3.19395	100.513	1.99749	1.87814	4.34853	8.11927	9.30025	11.1346	3.64613	2.08384	1.50817	0.832108	28.2357
45	4.598	122.037	121.03	129.276	74.9074	203.301	83.8308	64.0587	62.5935	80.6755	81.3706	495.928	88.9157	71.6767	63.0255	88.8626	79.321	163.75	76.1288	81.9041	69.2824
46	6.504	122.073	121.066	5.36675	5.36585	4.72595	7.99778	2.74487	2.04589	9.59613	8.43292	5.93785	5.28758	0.730092	4.38081	3.21884	11.5871	0.888034	11.5305	2.10634	2.70264
47	3.448	124.053	123.045	65.568	62.8947	62.958	158.179	15.2558	27.6583	34.4461	75.5376	74.3334	64.4079	56.5457	44.9277	109.07	190.586	35.325	39.1504	149.733	68.4416
48	0.969	125.015	124.008	7441.37	7290.56	7043.59	9952.45	4761.57	6648.64	10076.7	8288.58	5544.91	9312.67	5695.62	6552.91	7346.28	6793.23	15343.3	7127.35	6439.17	9458.25
49	1.685	126.043	125.036	186.461	228.618	204.425	202.248	107.224	125.19	109.992	191.773	209.338	139.106	219.497	160.907	171.431	158.851	76.7475	200.054	214.019	277.433
50	5.277	126.105	125.098	19.7263	23.9239	17.2477	85.569	21.4216	11.053	8.19264	10.3177	8.88371	23.0595	8.8132	6.1789	15.6521	7.29651	21.2815	18.8825	13.4019	15.0789
51	1.35	127.064	126.056	102.602	88.0787	101.901	133.575	64.15	100.593	80.7308	139.622	103.72	114.988	79.7042	103.646	81.5151	63.8981	68.7256	95.0985	74.3793	77.375
52	0.811	127.945	126.938	6.77876	5.7962	6.90169	9.80396	4.66142	10.8101	3.43446	5.96391	9.39119	6.3765	3.84149	5.62807	11.0406	5.13529	3.37923	7.7109	6.4277	2.22753
53	0.945	128.059	127.052	297.06	359.517	264.957	468.907	450.537	450.638	294.122	322.074	296.488	311.664	196.821	280.421	321.786	349.366	684.602	360.163	233.93	280.412
54	0.801	128.941	127.933	11.6327	11.1873	11.9608	13.4027	10.2848	13.0156	9.82153	14.6636	14.5093	12.2778	9.51709	12.1056	15.6734	9.40227	20.8675	13.2823	9.43934	9.78793
55	1.355	129.043	128.036	4460.06	4413.51	5474.58	5836.22	4466.96	4369.63	4952.07	6873.59	5261.42	4952.97	4179.31	4871.37	5600.49	3712.7	5277.06	5520.01	3676.22	4409.67
56	0.978	129.043	128.036	9121.16	8962.91	8430.97	10626.6	8095.53	8475.75	3899.14	11246.9	9624.37	12644.7	7213.8	8649.89	10261.8	8494.24	9202.89	11570.2	7397.44	6741.38
57	0.896	129.967	128.96	241.254	259.964	250.557	256.591	153.253	248.782	360.329	272.41	242.852	424.077	264.728	323.181	314.423	377.095	418.382	355.037	274.925	180.775
58	1.349	130.027	129.02	298.549	288.548	372.421	196.127	341.945	234.959	330.214	485.159	320.442	401.619	379.64	396.998	322.355	256.867	326.185	541.088	156.905	266.835
59	1.023	130.027	129.02	561.402	522.623	475.45	493.339	395.166	426.278	571.123	597.978	562.649	588.204	510.58	518.887	483.072	501.125	522.325	562.751	414.863	411.802
60	4.359	130.063	129.056	210.061	233.2	246.595	163.301	327.992	241.9	256.818	418.661	247.939	302.274	343.631	246.474	243.868	169.007	85.7419	178.741	153.727	186.334
61	0.928	131.059	130.051	276.015	275.287	383.79	288.519	253.785	402.117	319.92	495.155	313.434	297.839	550.819	356.773	345.671	356.651	357.435	387.863	299.381	340.316
62	1.464	131.059	130.051	232.875	241.097	287.459	229.891	263.72	236.607	211.305	283.902	245.32	143.847	315.23	225.206	210.425	250.829	324.955	194.015	265.775	366.709
63	3.49	131.074	130.067	30.0018	31.872	27.7408	40.1934	35.5641	33.3938	30.8205	27.7797	25.7242	23.4265	30.9292	28.004	22.4425	28.9059	1.55004	20.8131	31.4272	42.2629
64	1.51	131.095	130.088	3410.37	3838.27	3957.92	3093.81	5856.22	4680.69	2912.96	3152.18	2849.38	2241.27	3133.06	3026.51	2991.35	2820.38	4658.26	3061.01	3895.51	5479.89
65	0.827	131.991	130.984	268.291	272.776	244.093	258.874	219.303	197.163	327.161	275.152	249.263	279.889	311.245	255.171	244.102	293.623	572.066	244.657	242.168	337.498
66	1.771	132.043	131.035	52.365	52.8377	64.5039	64.5492	38.286	240.805	44.5005	59.1707	66.8475	84.3692	113.796	97.6446	54.1214	51.16	98.7943	73.2149	67.662	31.9336
67	6.039	132.045	131.038	2.35121	2.49521	2.02803	3.41019	1.86135	1.10608	3.56887	3.36402	2.37324	4.94289	0.730167	2.07022	1.22119	5.65738	1.0358	5.11104	1.53222	1.28947
68	0.937	132.054	131.047	626.477	621.447	516.245	499.428	820.749	579.84	417.373	739.086	459.763	586.033	463.655	418.692	416.454	453.499	1169.7	723.716	486.138	551.701
69	0.896	132.09	131.083	504.251	469.633	458.234	444.325	835.822	598.918	443.59	518.033	400.288	422.013	459.726	413.52	318.992	356.356	1529.27	427.415	470.774	667.298
70	0.827	132.986	131.979	35.027	35.7609	30.1538	34.7084	26.4219	24.5528	42.5555	37.2884	10.6656	37.5057	40.2075	32.7058	34.3942	39.204	70.2632	31.7286	32.0207	43.5611
71	0.823	132.992	131.985	29.8675	31.1041	28.3952	28.7675	24.9805	21.7448	40.9089	29.7933	28.4935	33.6899	37.1197	29.5553	28.1809	34.0401	69.9436	28.5637	29.1434	39.7303
72	0.985	133.038	132.031	9993.49	9720.03	8892.45	10287.5	9787.49	7789.74	9594.18	10208.9	10929.6	17969.6	8294.71	8565.39	9837.92	7307.71	11650	15122.5	7288.54	4217.45
73	1.01	134.022	133.015	15518.5	15147.7	15064.1	20326.4	11878.3	11344.1	13943.7	25919.2	14634.5	20023	14884.2	13721.9	18544	16888.3	6150.59	17760.7	14028.5	12506.8
74	1.409	135.055	134.047	252.539	338.409	415.439	419.171	212.719	267.233	289.169	368.183	339.934	343.783	413.362	276.274	434.88	369.553	745.489	335.456	364.978	406.797
75	4.558	135.069	134.062	55.0328	49.5462	52.4852	76.6052	58.326	53.1417	49.5005	125.334	49.2198	60.4076	42.9747	46.8672	59.6962	38.416	0.945382	44.5995	22.7483	32.2929
76	0.925	135.883	134.876	37.5556	26.1131	40.6803	62.0966	24.0926	54.2952	22.5929	32.951	57.9175	21.7955	26.7871	23.3154	46.6284	21.393	14.9779	25.4787	34.6633	13.5551
77	0.761	135.883	134.876	4.75327	2.82923	3.15306	62.0966	2.63079	1.63475	4.44255	3.44368	3.24245	3.60081	4.36336	3.75494	2.31791	2.06507	14.9779	3.48672	2.68058	3.46835
78	1.087	135.902	134.895	79.4043	102.058	112.493	74.7834	37.62	53.705	130.083	96.3102	119.702	80.3278	114.203	98.4833	98.3625	58.0381	882.392	64.2957	89.5773	117.942
79	1.324	136.039	135.032	6626.84	6396.06	7549.76	7107.11	6609	6140.54	7038.38	8620.49	6718.28	5839.67	8876.7	7917.15	6623.72	7977.44	16911.2	8644.12	6253.07	8219.38
80	1.005	136.039	135.032	2209.5	2268.13	2446.95	2856.23	2084.2	2171.01	1940.84	2952.49	3416.79	2506.97	2428.01	2216.56	2514.85	2938.5	905.072	2527.3	2572.88	2682.59
81	0.919	137.88	136.872	37.5556	26.1131	23.41	62.0966	24.0926	41.3642	11.3949	3.0827	37.9232	20.6119	15.3048	23.3154	55.3753	21.393	14.9779	26.5021	26.0696	13.5551
82	0.797	139.945	138.938	6.12403	6.90104	5.2625	10.2342	4.93956	6.98683	5.83043	7.42352	8.63496	7.97236	6.00792	6.25434	9.1693	5.04452	9.05625	7.91992	5.93186	4.13539
83	0.972	141.019	140.012	5236.45	3654.07	4452.15	6739.21	2911.26	4397.16	5549.84	5856.71	3807.01	973.166	5607.74	4298.13	4925.5	4707.3	7607.24	2369.98	4243.68	5080.7
84	3.484	143.074	142.067	149.81	146.08	137.528	188.964	189.507	165.892	156.942	135.189	130.093	118.042	159.275	142.979	112.444	133.762	25.2939	96.371	159.163	214.787
85	0.801	145.912	144.904	31.4371	25.843	23.1181	33.6105	22.4154	29.3321	28.6758	28.6278	32.6289	32.5664	24.634	26.5459	31.2059	22.0901	53.593	30.1176	23.0736	24.5882
86	0.911	145.912	144.904	18.2463	12.1947	8.16516	28.0381	9.98479	20.2836	8.37961	12.3965	16.4165	7.54888	6.51514	8.94136	22.0076	13.2075	2.39694	11.2807	13.0626	3.19957
87	0.949	146.069	145.062	2213.39	2116	2483.29	2587.88	3229.43	3161.45	1772.44	2668.23	2113.3	2412.08	1454.27	1667.92	1894.89	2135.87	5417.48	2146.99	1823.24	2510.42
88	0.872	146.106	145.099	627.303	701.656	673.14	637.742	1287.67	788.068	498.351	513.689	399.923	633.981	561.524	545.859	407.614	451.85	1551.04	571.352	614.509	889.191
89	0.977	147.053	146.046	28140.7	27341.7	24875.7	29205.7	25947.2	24612.8	24582.4	19078.4	27350.3	39217.3	21740	26889.5	17482.5	26552	36770.4	37144.8	22069.4	19539.4
90	1.324	147.053	146.046	1183.83	1046.43	1367.67	811.248	1240.47	1024.83	865.668	1797.86	1188.16	1151.75	1536.69	1712.23	1359.67	1087.19	1240.45	1620.99	785.357	1221.13
91	2.342	147.09	146.083	92.4755	99.7778	94.2439	91.7785	71.9547	82.5294	76.6579	147.238	120.23	119.559	95.1941	69.2555	88.4053	105.313	48.4399	129.483	76.2057	84.4117
92	4.258	147.09	146.083	15.2174	15.223	14.1939	26.7056	9.90799	16.1177	9.86779	17.0972	22.6597	21.8696	17.5468	12.0484	17.9774	13.2605	1.08038	23.598	21.6252	8.88934
93	1.031	148.037	147.03	307.093	290.716	271.342	203.195	202.021	225.299	286.76	389.551	290.616	447.394	267.896	310.135	281.039	278.039	128.75	444.922	158.682	241.914
94	1.342	148.037	147.03	378.463	361.422	453.538	183.74	464.378	277.48	386.887	689.018	419.772	574.058	487.56	518.09	410.284	319.246	316.169	753.031	127.98	322.228
95	1.995	148.053	147.045	654.189	692.269	652.569	685.166	1022.94	840.724	500.913	512.932	494.883	376.912	534.525	591.202	506.153	517.82	906.927	480.044	726.353	976.583
96	0.811	148.981	147.974	8.49621	8.26047	7.67566	7.70745	8.01954	5.95767	12.364	7.60999	7.54994	8.12894	10.5393	8.33136	6.67022	8.97216	29.1781	6.9598	6.84022	13.4845
97	1.017	149.051	148.044	79.8963	61.2661	91.14	119.406	107.667	71.6189	49.7107	73.661	119.064	64.5537	90.7259	28.51	60.0975	69.8359	27.7157	23.3843	81.3692	80.9113
98	0.81	149.908	148.9	10.1685	7.83369	13.5183	23.6003	11.189	8.65674	9.74649	11.2057	10.7528	12.9463	9.17718	8.71853	10.352	9.53562	19.4381	9.04578	13.0315	9.91207
99	0.81	149.957	148.95	14.1673	12.2218	12.6221	10.9716	12.1649	7.68279	19.1073	12.336	12.2524	15.0678	16.7662	11.5999	9.89109	15.6987	38.0787	17.3355	11.3285	18.9751
100	1.393	151.05	150.042	289.124	288.686	280.324	402.692	191.596	266.227	284.813	314.765	348.117	297.087	276.52	277.979	198.638	330.02	315.009	324.61	264.256	279.608
101	1.488	152.034	151.026	263.256	256.243	235.453	235.591	155.101	195.266	238.508	412.151	248.152	202.356	165.144	206.502	196.571	280.742	199.175	268.043	211.475	457.315
102	1.343	152.034	151.026	1742.01	1586.28	1977.25	608.005	2190.96	1533.93	1947.05	3572.03	1339.49	1621.31	1099.38	2006.8	1218.19	1931.94	3491.05	1966.35	1171.51	3179.63
103	1.011	152.034	151.026	903.557	805.354	769.991	322.412	663.21	815.773	944.505	1475.5	736.494	826.691	437.719	884.735	616.068	1011.13	1298.03	796.785	552.005	1307.97
104	5.434	152.048	151.04	38.5489	42.9894	42.6597	113.079	19.929	23.5778	25.7048	30.636	39.6421	38.9121	33.6858	16.355	33.5384	43.0113	50.0207	48.0151	50.6067	64.3766
105	1.781	152.059	151.052	38.5351	49.9855	40.961	71.8047	16.3106	32.3587	32.325	54.4904	57.8724	37.0651	59.3201	24.9512	20.6717	51.157	37.5446	41.1438	49.7489	55.6803
106	1.343	153.043	152.036	107.832	100.366	106.631	97.2824	116.153	109.711	91.8837	138.425	109.41	105.525	108.769	119.714	75.7611	84.3286	139.974	131.141	96.28	95.2366
107	0.797	153.925	152.917	16.7987	26.167	27.3509	23.4589	15.3638	23.8278	19.9969	25.0131	30.8741	30.4272	22.7746	24.9023	31.0362	22.4784	47.094	33.9528	23.8829	22.8467
108	0.796	153.961	152.954	0.939407	6.32795	6.50229	4.64623	4.19068	6.03532	5.43679	6.89703	7.9117	7.29936	4.49444	4.15354	7.83682	4.6553	9.90003	6.86613	5.25962	3.35673
109	7.569	154.038	153.03	56.3023	54.1347	59.9237	68.1416	49.7057	74.0474	39.5169	71.1307	63.2738	75.0161	31.5547	44.5163	30.8882	49.8126	10.9965	106.828	47.8646	17.7664
110	1.338	155.058	154.051	111.162	96.5601	129.275	205.97	79.7581	77.6768	96.4896	130.64	104.737	78.7813	133.485	97.0939	97.4142	103.077	165.729	115.66	126.427	181.336
111	1.026	155.059	154.051	104.874	110.756	116.121	195.646	52.2026	66.533	95.2057	96.6821	117.444	102.783	114.663	98.2346	97.2707	107.164	54.3767	55.9686	119.723	125.021
112	0.936	155.07	154.063	965.572	1019.69	883.653	1082.67	1537.47	1145.17	693.061	875.511	715.911	928.456	961.617	862.34	677.831	782.874	1666.18	907.204	923.959	1377.16
113	0.971	155.936	154.929	771.736	717.964	735.868	513.253	270.68	504.365	594.419	875.733	811.328	360.136	887.524	634.158	751.575	618.959	1983.66	594.459	645.817	826.705
114	0.823	155.94	154.933	524.805	513.663	497.507	756.183	342	751.137	406.643	571.819	694.922	572.253	374.926	482.018	858.631	442.636	582.014	638.026	564.2	268.483
115	2.758	158.142	157.135	9.37232	11.1391	10.1178	1.68579	21.249	23.8207	0.508889	0.521825	0.549583	0.584319	0.515986	2.71789	2.69395	0.538631	4.20721	0.534615	4.92025	8.89399
116	5.584	159.126	158.119	29.6253	30.9699	29.4579	45.48	28.2788	34.6035	35.3843	41.5172	35.9902	32.6879	32.8985	25.9267	32.8904	30.2139	0.732378	28.2549	26.1875	26.4238
117	0.819	159.936	158.929	207.498	201.962	195.314	290.837	132.986	293.401	154.908	228.362	274.62	223.006	148.549	190.823	337.255	172.004	214.953	255.71	216.128	103.355
118	0.841	159.986	158.979	1289.21	1313.59	1225.45	1308.71	1041.78	1005.54	1528.45	1329.8	1208.78	1351.69	1451.04	1248.03	1261.86	1413.78	2361.85	1194.66	1234.25	1555.04
119	1.642	160.038	159.03	57.1738	66.3713	62.8912	22.8774	61.093	44.3392	82.5519	75.8724	61.7896	57.2365	72.8587	65.9077	67.1217	75.7847	41.6125	49.8247	15.2442	38.0879
120	3.483	160.1	159.093	25.2052	25.6866	24.9823	31.9052	34.7077	27.774	27.5709	23.0246	22.7651	20.9721	26.8474	22.425	19.5217	22.6323	1.57826	18.1115	26.665	38.5819
121	0.836	160.987	159.98	144.65	154.487	145.393	154.778	123.756	113.709	175.62	151.133	137.489	156.287	174.362	145.783	155.42	166.848	275.752	141.19	142.218	181.045
122	1.593	161.069	160.062	735.691	856.573	824.806	555.083	735.648	617.042	598.768	1602.67	748.379	875.958	675.205	595.68	956.859	522.466	249.278	888.087	274.768	567.078
123	1.005	161.85	160.842	52.0317	34.4982	31.9797	63.5499	11.0625	22.4527	82.912	36.4807	30.9754	12.9591	63.5493	42.7393	41.1184	14.7559	1017.73	9.50814	44.5826	23.3939
124	0.792	161.906	160.899	10.3991	15.2309	12.5747	19.5227	12.093	17.049	14.1217	17.6843	21.0905	18.2778	17.7592	10.2737	20.4994	13.0435	22.9499	17.2856	12.4664	10.4014
125	0.898	161.906	160.899	5.73568	7.9147	9.79803	17.9329	6.13856	15.5271	3.87175	8.55791	9.74388	8.30042	3.60578	10.179	17.1183	9.55217	2.3654	10.3721	13.084	4.62625
126	0.839	161.984	160.976	179.791	178.77	172.19	181.287	144.342	135.506	220.317	184.016	171.481	187.281	202.111	174.819	172.28	205.466	335.438	169.562	174.969	219.728
127	0.908	162.053	161.046	178.582	165.785	140.716	164.943	86.3373	183.098	180.047	202.953	135.441	181.413	180.421	205.375	133.621	186.801	261.036	154.719	174.815	198.785
128	0.925	163.002	161.994	149.808	128.332	113.299	183.882	137.406	113.658	115.327	132.714	141.04	131.854	140.454	93.5613	105.694	84.2274	164.809	89.1428	143.46	138.147
129	3.641	163.064	162.056	108.04	108.641	103.186	157.218	81.2294	99.25	133.197	126.963	116.16	133.938	126.372	113.668	117.066	122.448	5.89825	108.589	113.776	122.578
130	5.543	164.069	163.062	11.0206	11.1807	11.0217	53.5015	7.22928	7.68112	2.68934	4.4712	5.8051	6.89043	20.6312	2.56455	15.9912	19.1192	1.8241	13.0809	3.4435	13.0374
131	5.704	164.069	163.062	8.82043	8.66122	8.29747	38.2221	8.50402	11.1089	2.13432	2.46662	3.69769	4.25653	15.5062	1.77619	4.93163	11.2346	0.618288	7.49857	1.58937	6.19295
132	1.998	165.079	164.072	7799.55	8222.02	7819.97	8320.54	11863	10044	5922.59	6037.57	6065.23	4480.98	6436.07	7026.99	6071.78	6201.28	10668.9	5692.82	8582.2	11665.7
133	0.803	165.942	164.935	2.23527	1.9944	2.05525	1.04997	1.56623	1.01859	3.70284	1.90124	2.35798	2.38299	2.80546	1.31691	1.1063	2.5946	7.00262	1.9183	2.0563	3.6662
134	0.902	165.952	164.945	4.77624	5.06537	7.97699	12.0174	4.17639	4.97717	5.93779	7.07369	7.76382	8.5087	17.9471	6.23336	8.76349	10.2725	2.3935	5.99599	9.811	8.66786
135	0.975	166.048	165.041	427.818	403.609	373.701	683.598	130.416	307.975	654.47	270.588	518.482	375.827	458.354	442.623	364.564	352.686	1054.68	342.93	324.062	503.558
136	7.291	166.987	165.979	19.6713	20.1237	16.6691	8.53677	184.166	9.99009	6.77968	8.56368	91.6182	7.77731	7.59665	7.97196	9.02143	6.61453	0.796262	7.69843	6.25078	5.52957
137	1	167.025	166.018	69.0246	74.8951	75.7901	95.2109	53.4121	81.4486	160.157	105.015	62.3288	127.019	50.454	80.6172	70.3781	51.8088	183.021	61.4951	41.2551	98.1267
138	1.124	167.026	166.018	77.9224	83.5864	71.1112	76.4847	59.1781	89.4655	159.787	184.102	59.3547	110.541	57.2023	76.9772	89.8517	51.8088	183.021	61.4951	47.1975	86.8913
139	0.934	169.035	168.028	650.833	609.015	578.871	750.524	519.788	485.878	589.012	735.842	622.568	809.024	499.307	573.51	602.35	546.622	1205.82	767.08	454.846	375.45
140	0.962	169.051	168.043	1829.69	1783.27	1653.57	1683.31	1178.62	1764.24	2339.78	2458.2	1311.73	1453.54	2605.45	1775.48	2031.68	2125.44	3931.79	1332.34	1610.65	1771.11
141	1.598	169.051	168.043	621.644	549.822	451.978	503.425	377.219	564.921	608.286	754.846	408.853	496.492	688.44	487.412	595.835	562.954	495.3	469.134	380.383	417.565
142	0.956	171.841	170.834	953.403	932.759	737.976	1642.73	606.651	1125.41	547.794	885.635	1440.74	756.542	556.352	721.357	1240.36	652.875	341.152	761.728	997.68	442.472
143	0.953	171.91	170.903	254.433	252.851	157.118	171.273	198.849	238.924	149.735	257.877	252.035	296.534	266.337	297.486	288.288	286.925	174.652	259.718	179.405	221.752
144	0.811	171.935	170.928	6.38621	6.28956	6.68323	11.6843	4.89069	12.7135	5.28632	7.81714	9.49754	7.3781	3.87117	6.48896	12.4896	4.50318	5.0697	7.87819	9.21991	2.10968
145	1.074	172.014	171.007	9825.77	9195.1	9082.3	7082.15	7103.92	6814.18	6108.37	12517.7	7677	8128.06	12313.9	10719	7930.6	11378.5	8967.51	10309.4	13095.8	14354.4
146	0.8	172.931	171.923	71.2846	73.1537	69.1728	88.0043	60.3178	86.7326	55.025	81.1864	98.5898	73.5921	54.499	65.6912	100.338	60.7143	91.2148	85.0894	71.1587	50.908
147	0.903	173.03	172.023	237.893	212.697	230.521	245.421	233.918	200.524	248.136	258.591	248.832	262.259	255.299	191.668	182.518	179.76	681.782	210.404	261.378	239.15
148	5.361	173.106	172.098	50.8715	56.8281	60.1363	67.5515	32.8122	51.1399	62.2273	66.1237	58.2209	115.418	84.3521	35.9845	68.9497	32.4297	64.3802	114.292	37.4379	59.0087
149	5.162	173.106	172.098	65.6537	64.46	66.0711	37.3092	45.4879	61.3254	50.0953	91.3431	67.6248	166.528	51.9508	63.718	44.9106	34.923	24.1675	125.488	38.0571	72.1866
150	1.011	174.017	173.009	914.08	748.388	684.623	923.436	640.265	772.149	790.201	392.61	828.761	543.12	764.039	717.171	692.568	719.018	649.216	682.517	754.315	539.584
151	1.004	174.064	173.057	608.97	551.041	547.027	271.92	760.714	413.523	147.924	1060.86	423.695	1570.49	467.064	312.12	260.371	147.647	587.521	1653.31	95.37	411.246
152	0.97	174.101	173.093	199.336	173.063	158.887	148.373	237.367	231.616	191.15	91.6377	198.334	188.673	248.601	246.889	239.718	158.991	242.237	141.778	105.104	110.315
153	1.474	174.101	173.094	95.2026	102.157	87.0881	21.1686	328.075	184.661	50.592	26.6821	31.2952	9.78599	89.5491	68.5565	57.9416	28.8194	222.86	19.4554	43.5676	128.108
154	0.882	174.112	173.105	449.061	420.936	413.495	284.606	1219.14	623.402	241.258	228.389	165.756	94.6714	215.225	364.65	166.565	187.569	2009.57	139.128	358.983	655.616
155	1.329	175.048	174.041	159.317	142.996	160.116	87.9141	162.417	124.701	161.767	271.119	182.272	137.09	209.527	121.569	161.132	128.634	153.226	184.586	120.324	142.262
156	1.007	175.048	174.041	211.282	204.425	202.593	162.509	156.067	219.597	256.825	322.325	257.546	228.167	198.258	128.848	216.675	184.138	36.5506	230.091	175.393	146.572
157	1.447	175.085	174.077	171.853	178.18	170.296	202.717	151.452	170.818	216.794	280.131	180.265	179.018	117.181	190.626	221.702	169.41	69.1105	192.323	86.9077	123.928
158	2.921	175.085	174.077	14.3015	16.4578	15.2003	14.3921	9.58093	11.9987	13.5878	21.782	25.6988	30.3482	12.8468	7.8045	19.5571	12.2504	2.0514	33.9204	9.45268	5.76568
159	0.955	175.836	174.829	188.856	158.34	131.234	358.334	116.541	218.478	101.119	151.677	283.161	141.252	107.012	135.051	236.82	282.3	53.5074	139.954	188.873	70.8296
160	1.001	176.032	175.025	8475.62	10937.7	10881.7	11467.1	7916.41	10540.5	8042.41	9664.48	14861.1	7751.67	11646.9	11491.9	11303.6	11564.8	5343.99	11998.5	16288.6	7677.75
161	5.451	176.032	175.025	8.77971	9.62434	9.6223	8.37636	3.10545	10.2869	6.66228	8.64807	9.03755	11.5002	12.9248	11.8298	12.9588	8.23242	4.69268	7.10226	7.22528	8.63617
162	4.894	176.032	175.025	25.9459	28.5952	25.7719	39.6249	21.449	31.8571	12.2569	41.2615	33.6901	40.2417	14.7338	31.5898	26.6704	34.9883	37.7601	29.3558	27.5786	12.3555
163	4.296	176.032	175.025	37.1878	37.8384	40.6538	5.81619	103.072	56.4214	8.94543	20.5854	37.0437	7.81635	3.17838	9.98104	64.4988	79.7356	1.16845	29.015	3.82228	4.70189
164	0.815	176.976	175.969	186.056	202.523	172.573	155.367	194.696	123.135	242.951	185.15	168.536	194.065	232.266	180.759	155.918	200.469	550.817	154.627	151.809	306.831
165	0.936	177.017	176.01	51.0089	44.1358	37.2032	68.722	51.4371	49.0897	35.8915	36.8972	42.0872	26.3282	50.4766	36.9706	35.7461	29.5497	74.8658	26.2656	48.3119	64.6518
166	1.358	177.046	176.039	109.969	99.615	110.848	165.427	207.709	137.878	34.8053	305.299	114.251	121.984	40.7017	84.5275	38.3924	58.1105	26.4941	293.441	75.3543	36.494
167	1.098	177.944	176.936	5875.16	5020.29	5355.08	5613.1	3895.3	5261.44	5925.41	6428.53	5640.98	6358.74	5097.38	5545.19	5788	4775.05	6057.5	6049.24	5568.24	4772.32
168	0.815	177.977	176.97	20.8874	22.6507	19.8351	16.0423	20.3071	13.6914	27.6206	20.2738	17.481	22.6427	24.9175	20.3261	16.8618	21.8126	57.3024	16.9373	16.9787	32.9866
169	7.814	178.136	177.129	3.60705	4.29312	3.77895	25.084	0.320956	0.359995	0.341963	0.378162	15.5674	0.371735	0.30951	0.319758	0.301386	14.5951	0.692562	0.391784	0.3379	0.298834
170	0.925	178.976	177.968	35.4391	34.2126	30.3915	33.2346	39.5331	37.3602	24.1998	32.3343	31.339	44.1974	33.0781	30.4644	29.5808	28.7216	13.5338	38.0241	37.0948	27.2899
171	4.558	179.059	178.051	437.989	405.656	435.504	626.749	510.414	436.497	399.765	994.929	397.935	483.088	355.172	387.553	483.696	313.688	221.541	371.635	195.242	263.448
172	0.764	179.873	178.865	6.75888	4.61237	4.06722	5.89143	2.94261	3.69393	9.34026	5.57212	3.74172	6.64101	7.41607	5.6303	5.20178	4.64644	13.6312	6.27085	3.08963	4.50702
173	1.153	179.892	178.885	96.8915	99.4035	104.369	121.721	88.9715	107.794	136.473	169.23	102.216	123.892	143.916	162.49	162.458	44.71	237.05	180.485	98.9148	116.547
174	0.907	180.064	179.057	1427.44	1432.68	1416.19	1104.47	1052.81	1429.65	1415.77	1660.74	1403.83	1694.09	1527.09	1653.18	1542.25	1678.01	1743.34	1401.23	1470.22	1568.55
175	7.381	180.115	179.108	5.6921	5.68221	4.11061	2.89737	4.26846	3.57607	4.16448	1.91121	2.84801	0.527101	13.6272	8.0556	7.9142	11.5217	1.00152	1.4133	8.19111	6.61879
176	1.189	181.074	180.067	69.3403	52.9433	45.9498	75.825	200.236	90.2447	33.5319	57.1449	39.1081	43.7084	51.0142	73.5994	31.0434	51.4368	638.125	112.083	69.9767	168.481
177	1.017	181.074	180.067	186.062	202.128	155.672	204.609	347.882	259.768	133.186	160.607	134.109	104.45	147.666	146.439	118.792	134.325	15.4592	112.083	178.298	272.44
178	1.374	181.074	180.067	835.924	782.071	888.26	930.405	1630.32	1141.27	788.292	608.483	618.557	492.228	698.414	705.035	513.026	544.134	3330.53	487.777	993.319	1273.63
179	0.824	181.87	180.863	7.26567	4.61237	4.90477	36.4573	3.15172	11.2537	9.64129	5.92876	12.3414	7.37918	7.30165	7.38671	5.20178	4.64644	13.6312	4.80153	4.47634	5.31416
180	0.875	181.981	180.973	310.653	295.045	286.716	427.024	177.318	172.796	440.172	409.757	345.904	354.036	378.931	262.477	288.806	289.07	1521.1	255.367	269.431	300.29
181	3.639	182.014	181.007	151.272	144.481	140.136	221.844	107.277	145.556	188.558	175.877	165.141	186.403	168.184	162.357	160.525	169.882	56.0865	151.565	161.285	166.513
182	3.575	182.058	181.051	42.001	41.8188	40.4418	62.5955	49.6891	26.4423	33.4047	72.3396	51.8674	125.394	37.9069	29.0985	52.7866	68.4837	10.8068	67.7215	21.8534	34.9006
183	0.944	182.974	181.966	163.347	144.384	131.585	253.534	78.3614	95.4933	214.248	160.999	119.737	151.497	105.351	96.6145	138.466	95.9412	424.454	91.9109	118.348	172.561
184	7.569	183.126	182.119	667.311	665.272	680.115	863.991	657.675	1000.35	371.157	845.828	793.817	918.406	287.102	514.063	278.321	601.059	21.2428	1479.8	584.014	176.807
185	6.979	183.163	182.155	10.9821	10.3829	8.6814	128.555	22.8279	0.455683	0.25301	0.328187	0.231952	0.272413	0.266364	0.270164	0.347057	0.321881	0.601567	0.743244	0.404075	0.380875
186	0.796	183.935	182.928	4.02807	3.7517	3.2792	3.62039	2.49149	4.60748	2.3707	4.70441	4.96816	4.8133	3.19928	3.43778	4.69453	2.56188	5.77941	4.98208	3.56644	1.64814
187	3.439	184.158	183.151	9.74212	9.17905	8.79624	1.14083	32.5458	18.9765	7.54728	2.88751	2.08185	1.11214	10.4723	5.84005	4.271	2.43278	1.63408	1.01867	8.04762	15.8709
188	0.885	184.967	183.96	18.033	16.2294	19.4384	22.7436	8.54814	32.0097	11.2296	20.1026	20.5589	20.2129	12.2944	16.9674	34.3715	23.3396	4.30172	24.7279	23.0231	5.48476
189	1.1	185.009	184.002	509.554	522.506	405.641	390.6	403.017	387.128	1411.01	558.11	884.608	575.252	713.431	410.563	390.914	135.814	1286.48	323.846	491.754	1106.9
190	0.934	185.009	184.002	227.312	223.715	257.458	229.239	209.148	213.47	287.396	256.425	246.987	434.486	214.099	253.156	280.652	231.835	433.922	369.365	206.624	138.194
191	0.981	186.03	185.022	496.03	505.71	509.378	429.51	440.526	425.313	345.198	1048.94	658.678	464.312	410.617	565.077	622.451	406.439	484.16	609.345	449.701	296.373
192	0.98	186.064	185.057	273.372	266.142	228.896	112.926	239.342	287.143	241.293	306.89	237.536	166.118	251.474	195.353	277.309	160.285	525.071	286.475	168.433	217.287
193	3.524	186.174	185.166	9.38932	8.09741	8.41757	0.929921	31.2643	29.9612	2.07546	0.856853	0.813309	0.859101	1.33107	6.92995	6.91817	0.945847	5.51138	0.835438	1.48834	8.10513
194	4.112	186.174	185.166	9.84572	9.44326	8.80023	1.5337	32.8214	22.3785	1.02887	1.81839	0.879185	0.362271	1.28231	7.12571	4.16931	0.759195	9.25317	0.336439	3.4567	7.08995
195	0.907	187.008	186	32.9846	37.5921	38.4254	31.4483	41.4418	42.7548	40.496	37.3509	34.9005	62.1035	36.5821	43.9623	36.0544	43.0411	43.7706	55.6735	44.241	33.4628
196	1.063	187.048	186.041	60.3619	44.0919	38.478	78.9999	40.5423	44.6236	19.9568	70.9	31.9324	50.5752	30.4769	35.4488	44.2977	26.4592	16.6521	48.0947	21.2298	51.271
197	12.105	187.121	186.114	22.4932	24.0968	20.9823	92.1897	25.6322	10.6328	13.9647	14.0416	13.463	13.9755	13.2161	12.57	13.4341	12.857	32.5094	13.3824	12.8228	12.7825
198	5.276	187.121	186.114	269.599	318.086	280.167	1477.13	406.298	129.949	111.307	117.49	105.543	135.166	136.712	92.9827	125.579	110.285	111.12	210.53	149.592	169.264
199	4.835	188.015	187.007	137.13	141.105	126.942	445.64	90.7939	131.866	72.9139	196.18	159.424	199.016	55.3285	122.364	39.0936	105.836	17.6947	219.665	168.323	42.4614
200	5.514	188.015	187.008	94.3104	96.401	95.4	64.5422	16.3233	71.826	157.459	93.2902	47.7482	113.457	112.306	167.745	103.721	63.8824	1.01113	76.1844	57.9448	125.552
201	1.342	188.05	187.042	421.228	355.242	590.258	581.23	315.658	338.187	437.962	592.104	346.704	417.178	649.306	290.929	540.557	435.713	925.627	448.516	340.125	973.869
202	6.288	188.105	187.098	119.315	120.743	117.573	116.288	82.5763	84.7506	337.009	156.69	127.236	126.934	129.626	126.714	123.008	109.33	152.128	104.856	100.129	145.938
203	1.448	188.116	187.109	130.354	125.704	130.133	14.4911	574.615	318.563	27.7701	16.3366	11.1699	6.56206	43.3721	67.0244	36.924	6.48344	329.719	6.48377	40.893	124.467
204	2.777	188.117	187.109	198.424	228.599	202.102	40.2554	533.715	346.21	38.6127	31.2399	35.9819	24.0119	48.9407	95.4021	80.821	73.4546	229.83	52.3545	149.465	244.793
205	2.441	188.117	187.109	119.998	123.103	112.61	15.5812	376.233	247.335	43.9559	21.9209	35.6714	19.1372	73.4534	59.347	67.7762	28.224	27.858	12.6052	45.7623	105.481
206	7.658	188.142	187.134	12.7116	12.0409	13.6252	10.6336	10.2984	6.7224	47.1885	11.6236	9.72208	21.0952	9.21784	16.8062	19.3614	18.9497	11.8663	13.4875	8.72879	18.1101
207	0.8	188.925	187.918	6.02454	5.57187	4.27383	8.40381	3.35303	7.35683	3.87333	6.56737	8.08223	5.68538	3.75613	5.41378	8.37439	4.27486	2.13934	6.95699	5.97996	2.69101
208	1.382	189.053	188.046	22.8804	18.5977	23.792	23.7927	19.466	19.344	34.7612	17.2239	26.1713	10.9081	24.6582	20.9615	14.6528	17.5192	40.8165	13.5831	21.8624	15.3814
209	4.547	189.101	188.093	31.5344	28.4281	29.6686	58.2489	18.8612	21.7054	27.6096	32.9344	33.1907	27.9003	29.5148	24.8819	29.541	37.226	0.800752	37.6241	33.8121	43.4491
210	0.808	189.902	188.894	53.4289	60.3143	51.1958	82.3581	45.8148	51.743	59.4604	57.6133	71.1661	68.6327	47.3577	57.4613	59.7292	48.3905	80.0113	62.1001	53.7681	37.3405
211	0.798	189.921	188.914	21.1976	22.0687	18.3049	23.5182	18.6577	20.1716	20.6857	26.3092	29.7868	23.5351	20.3357	21.7248	27.9848	20.1074	28.281	27.2425	20.0099	22.4489
212	0.931	190.012	189.005	45.7987	50.3383	42.0514	62.4547	54.3446	45.925	45.1564	60.7524	50.4782	48.2263	39.9409	38.3343	39.1865	32.5813	66.5583	40.2758	42.8587	47.7763
213	6.327	190.025	189.017	16.2459	16.1992	14.9105	20.9119	13.1773	8.96291	12.9003	21.0697	17.1597	22.613	10.1692	12.7431	8.58914	21.1288	0.769705	26.4417	15.5652	9.71321
214	1.029	190.048	189.041	292.589	239.166	231.319	73.2642	195.804	216.856	352.381	226.375	337.536	200.187	271.284	356.264	231.012	264.943	6.68523	149.666	264.528	202.903
215	1.382	190.048	189.041	321.985	299.298	364.085	335.316	267.911	261.213	474.665	330.309	355.241	236.103	305.523	290.291	270.841	300.955	497.366	213.887	310.086	256.616
216	4.724	190.078	189.071	7.40572	8.41707	9.86549	20.7593	9.66862	8.45322	8.05404	7.11202	7.24748	8.68087	5.41188	6.70966	12.6363	4.74529	0.900271	9.10133	8.0657	5.63427
217	6.224	190.121	189.114	3.3636	3.90881	3.68886	6.76912	5.81858	2.18866	8.65337	11.3534	4.86872	7.63011	7.84856	4.64124	3.8437	3.94262	1.11494	5.83477	5.06174	4.98564
218	0.948	190.996	189.989	99.2074	91.4908	81.4257	124.733	64.8397	47.7593	106.979	76.4123	137.688	120.316	75.417	69.3206	78.6606	43.4618	163.158	110.576	64.7509	51.5974
219	3.903	191.062	190.055	219.663	217.11	234.891	289.291	291.547	461.588	355.092	238.248	298.39	127.749	367.938	250.459	416.079	98.317	1.42706	61.6741	95.9545	191.107
220	1.339	192.027	191.02	315.173	395.858	515.715	231.412	306.555	153.162	482.11	588.057	307.347	818.452	288.807	351.53	520.542	162.564	294.703	823.035	248.128	235.396
221	1.553	192.09	191.083	28.709	32.2078	31.017	16.8713	26.6243	30.6187	15.0576	20.1091	34.6877	12.2244	50.4231	31.2385	45.966	36.4064	16.2057	21.1075	28.1307	35.5208
222	0.895	192.972	191.965	16.9143	17.6053	18.7094	21.0605	13.0581	34.3492	9.86759	22.307	21.0663	20.477	9.27646	15.1959	26.588	15.2095	2.55669	27.9704	17.3439	5.38887
223	0.998	193.041	192.034	65.9782	47.7152	83.8897	112.828	53.1288	97.7509	67.4314	84.8001	97.5275	122.027	79.1302	43.235	106.553	79.8955	67.0084	109.187	51.629	131.577
224	2.005	193.041	192.034	202.711	224.135	212.646	252.966	228.13	242.154	214.556	262.27	262.21	168.67	192.172	159.922	324.551	173.19	101.269	196.018	115.673	198.818
225	5.084	193.074	192.067	138.207	147.768	146.874	129.948	67.7721	136.502	129.976	143.875	106.558	217.596	163.55	184.535	213.02	88.0674	12.8274	130.824	122.03	148.722
226	5.836	193.111	192.103	6.61554	6.78798	7.17424	10.0258	6.34293	7.66194	9.63266	9.92231	8.72097	7.57176	8.84155	6.41602	8.99962	5.40384	0.953625	5.31518	4.12607	4.98741
227	0.797	193.897	192.89	19.8945	17.9751	21.0291	22.6848	15.5507	18.9621	18.3384	26.5658	22.3116	22.1969	16.8523	21.6	22.5672	14.3256	30.6019	16.2491	14.6699	8.01933
228	0.801	193.966	192.959	35.6911	36.4721	30.4957	26.9516	39.2579	18.1458	56.3741	41.3881	33.6378	37.3497	53.8668	36.5101	25.1535	39.3278	94.0088	28.0023	25.696	71.5112
229	0.938	195.867	194.86	24.0719	32.6269	31.2803	41.6123	36.5706	35.7966	7.26358	43.3311	57.7332	25.8927	11.5195	25.7935	63.0291	18.9703	9.77258	52.4621	51.3588	6.62887
230	1.358	196.014	195.007	269.615	269.776	333.663	381.517	137.695	187.977	197.969	295.289	320.406	177.15	578.799	176.865	216.268	295.147	251.898	311.514	316.016	423.487
231	3.752	196.122	195.114	6.58468	6.98778	7.48745	10.9499	11.3965	5.79388	4.75556	10.4613	10.16	9.50106	3.38897	8.32901	4.7385	22.3554	1.26682	9.18119	4.05524	1.77434
232	6.321	196.122	195.114	6.42531	7.08192	6.51537	6.11735	6.04773	4.48583	4.01781	8.98698	12.6914	15.0807	3.98589	7.28435	4.95296	9.08636	0.711566	14.6193	2.53602	1.38634
233	5.475	197.142	196.135	22.7803	24.2511	25.6627	10.2624	16.4097	7.50272	78.8148	13.8891	12.8883	19.5993	14.1319	13.8558	7.82624	9.23673	0.645493	10.5941	6.75052	27.1899
234	0.796	197.915	196.907	8.78055	15.4542	15.058	16.8456	8.36705	14.5866	12.9221	15.1377	16.8236	18.1526	10.6985	14.261	19.0329	13.5767	24.1132	18.7155	15.9201	10.5677
235	4.36	198.051	197.044	20.4586	19.1998	19.5086	13.138	20.0991	17.6252	23.2128	43.5119	24.0084	29.8236	32.5888	20.741	23.9925	15.5079	5.15849	15.1908	7.3796	13.1312
236	4.066	198.137	197.13	16.3585	17.015	17.9236	21.462	29.1927	20.403	22.1487	24.5667	23.0152	12.4261	25.4351	14.9679	17.9653	14.7599	1.11954	16.2642	16.312	24.7184
237	5.086	198.137	197.13	10.5201	11.0288	11.0643	10.83	36.9643	11.4593	3.48495	4.06897	4.04567	2.37349	4.5099	6.23684	4.43312	5.17531	1.54733	3.79355	12.0679	22.1564
238	1.135	198.816	197.808	89.8037	83.1278	64.3039	115.612	23.1208	30.8586	112.287	104.465	125.117	43.3758	91.6916	64.9684	56.9308	63.1493	2198.1	41.1926	68.1219	90.7593
239	0.939	198.948	197.94	77.3237	72.456	48.3328	100.547	48.9853	63.0628	90.0802	64.8628	50.2409	115.441	36.5483	66.2668	56.5824	58.7992	71.2525	54.9931	74.7618	64.6802
240	0.948	198.978	197.971	195.778	180.732	165.171	294.917	89.5054	120.292	221.263	179.618	159.685	108.945	249.104	141.784	213.153	146.769	668.731	87.9575	160.542	239.164
241	0.89	198.983	197.976	7.20723	9.45489	6.83658	8.06958	5.05009	11.6011	3.98481	13.2557	9.48471	11.5621	3.46717	5.69056	14.7384	5.61549	3.15922	11.6313	4.55608	2.16405
242	3.639	199.04	198.033	2129.15	2084.21	2006.72	3094.9	1594.11	2074.05	2629.82	2499.6	2332.1	2635.63	2491.73	2279.22	2280.37	2395.02	932.819	2181.62	2315.75	2435.05
243	1.518	199.082	198.075	206.621	214.178	190.283	212.686	188.368	224.632	249.074	165.796	193.146	202.161	185.233	186.357	185.339	193.697	702.291	185.609	239.766	222.756
244	0.837	199.93	198.923	639.535	637.479	614.131	948.994	403.375	911.225	508.479	715.738	873.511	711.533	445.478	615.528	1067.65	545.646	668.227	783.88	696.311	315.257
245	6.202	200.015	199.007	3.44827	3.51234	3.37936	3.86186	3.7603	1.97272	5.37097	7.28986	5.10538	2.40759	0.322084	2.482	1.05513	9.94396	0.796868	5.0074	1.5545	3.08474
246	1.185	200.045	199.038	502.462	448.667	542.361	374.276	265.264	562.211	363.53	354.057	246.897	418.764	741.65	600.509	341.476	420.829	1269.29	364.415	605.005	778.588
247	1.005	200.045	199.038	401.738	487.642	413.127	308.496	499.709	509.535	692.869	288.041	444.966	765.042	691.468	538.735	490.857	666.618	843.748	723.158	465.303	624.341
248	0.881	200.078	199.07	97.0206	96.0032	97.6292	103.487	108.592	79.0014	103.972	155.123	99.48	114.233	108.137	71.972	84.8114	90.175	175.489	115.157	100.074	120.605
249	3.631	200.095	199.088	32.0538	31.867	29.4171	22.4164	13.3554	38.9452	73.5237	49.9068	49.1588	36.6026	35.5861	17.3096	38.2534	51.6338	1.85332	55.8938	23.6827	21.8311
250	7.768	200.153	199.146	16.8659	16.3249	16.784	24.1381	13.4188	25.707	7.68724	12.6035	15.186	10.9483	15.5015	10.4267	0.322344	13.488	0.69356	29.4426	14.3062	4.89578
251	11.735	200.178	199.171	19.5185	20.1352	21.33	4.63121	10.606	2.28285	70.3525	4.28663	6.73761	17.1183	11.8488	23.6353	2.39849	21.9129	10.842	8.82274	13.923	22.0709
252	4.805	200.189	199.182	6.17911	5.95846	4.94605	0.937334	17.6466	13.9219	1.11745	0.612949	0.55731	0.270331	1.0145	4.35363	2.37809	0.467903	4.50726	0.251731	2.08564	4.89461
253	4.472	200.189	199.182	4.08652	4.6867	4.5888	0.262706	14.5662	12.6833	2.20373	0.264637	1.15352	0.292449	2.95284	2.76483	3.63895	0.915699	0.587095	0.279075	0.962309	1.79557
254	5.017	200.189	199.182	6.59385	7.66471	6.35389	0.887437	22.9467	14.5412	0.352343	0.479494	0.30077	0.279175	0.576084	5.27175	1.81484	0.248795	2.42306	0.233987	2.11226	7.81775
255	1.361	201.064	200.057	462.134	336.417	508.355	473.953	499.048	386.326	452.58	640.746	372.165	526.05	421.055	532.732	296.01	417.025	481.28	588.305	360.018	413.313
256	1.012	201.064	200.057	225.444	183.237	190.746	228.975	182.622	235.402	171.663	272.136	199.342	292.34	163.146	233.175	181.223	188.756	158.195	226.988	183.596	161.773
257	7.28	201.137	200.13	7.99783	8.36738	7.58224	8.21327	4.64274	5.17733	6.20813	9.75012	9.89685	14.2987	25.2018	4.62679	3.61175	1.27698	1.44081	10.2311	7.16562	6.19355
258	6.681	201.137	200.13	15.8461	15.5045	12.3237	16.0163	19.6283	22.9069	11.5595	25.929	12.3015	9.20014	10.4524	9.50898	10.4174	3.43525	1.54592	4.82623	6.40079	7.36062
259	5.999	201.137	200.13	10.5699	11.0943	11.0863	42.1453	21.6944	3.97277	3.43295	6.72373	5.34464	4.01026	9.35634	4.247	6.95033	3.99391	0.905887	7.54273	8.28638	4.60248
260	6.516	202.03	201.023	81.8618	94.5089	64.4927	99.2909	59.9121	39.5541	149.302	125.729	79.5419	88.32	22.7826	78.0763	50.148	176.421	0.828165	160.325	24.8537	29.5838
261	3.643	202.041	201.034	65.6458	61.8481	60.8059	93.9715	47.7919	61.5605	79.6904	72.3917	68.1953	80.4057	73.4219	69.394	68.918	71.0792	1.0436	68.1	70.1761	71.1931
262	1.303	202.046	201.038	382.179	371.9	427.164	543.777	313.968	350.591	689.223	711.586	337.522	508.587	491.436	411.526	475.152	379.82	1613.3	455.863	302.466	381.281
263	1.513	202.096	201.088	42.1073	38.7094	37.7665	37.089	80.802	89.5188	57.7786	57.2774	24.9606	21.6208	43.578	45.1223	63.3637	19.1925	37.6802	7.73487	36.7152	44.1865
264	2.311	202.132	201.125	52.9458	57.0691	52.5602	7.50969	252.775	188.051	11.5642	5.84415	4.13381	1.81129	9.68348	35.3343	23.3723	3.81341	97.1095	2.34184	10.7958	32.091
265	1.54	202.132	201.125	67.2509	74.9776	67.5985	9.97063	230.466	165.816	10.6444	10.0761	6.95852	6.4071	15.6539	37.6931	25.0824	8.5514	128.427	5.13847	28.5103	89.0768
266	2.758	202.132	201.125	135.112	146.937	132.486	28.466	417.222	319.031	17.6092	17.7757	13.6084	11.3958	17.252	70.4712	58.8886	16.9408	129.739	11.721	62.8561	130.216
267	5.883	203.098	202.091	10.3281	10.5699	10.1755	12.9702	11.844	3.26196	39.2884	3.67364	2.95045	4.27892	3.99178	4.43367	2.78156	3.05336	0.749472	2.4936	1.79941	9.7888
268	5.584	203.116	202.109	1286.26	1339.91	1281.71	1905.48	1215.85	1532.06	1504.17	1804.64	1588.23	1386.71	1440.47	1071.18	1421.4	1333.49	4.85105	1220.25	1129.44	1205.02
269	0.838	203.926	202.919	245.699	239.58	226.234	359.505	151.814	351.216	192.007	271.468	328.35	268.365	167.591	228.703	403.275	204.407	248.104	289.598	264.443	121.015
270	0.933	204.028	203.021	159.382	118.459	107.462	226.123	136.781	117.327	112.076	166.665	141.427	119.399	81.2776	88.0034	107.643	101.104	242.754	92.556	96.1111	108.576
271	1.004	204.075	203.068	393.089	372.745	370.512	340.809	566.578	471.284	354.026	369.696	282.537	372.031	304.613	324.07	307.733	200.597	1014.44	332.715	280.289	378.715
272	3.485	204.09	203.083	1742.27	1697.1	1627.46	2201.72	2265.86	1918.56	1803.13	1556.58	1555.79	1436.75	1816.46	1644.49	1329.23	1593.55	1319.74	1196.54	1835.15	2520.82
273	4.61	204.09	203.083	14.7181	15.2844	13.4963	8.10487	32.1102	18.9387	7.53693	3.4743	8.85132	2.30081	16.7052	8.12054	8.0096	15.6047	15.9801	2.71942	15.8525	21.784
274	1.404	204.111	203.104	69.9462	70.9901	75.1	17.2655	320.799	213.113	48.4329	22.2126	17.0722	4.36342	32.2444	47.2624	40.2625	11.0807	164.43	5.94904	20.4034	52.2003
275	5.696	204.137	203.129	5.02479	4.13728	3.83372	0.2413	1.76353	0.605963	26.9366	1.02356	0.42461	3.26742	3.04499	3.89921	1.44136	0.368822	0.594832	3.57543	1.05435	7.62246
276	0.95	205.012	204.005	378.189	366.302	249.254	464.81	306.597	262.01	315.864	447.566	431.053	449.672	259.502	308.237	355.086	295.476	863.616	380.297	257.783	213.33
277	1.009	205.041	204.034	139.442	121.01	132.632	214.222	74.2479	135.476	118.956	180.565	156.421	213.242	115.21	141.272	141.572	133.306	16.877	143.879	103.399	111.104
278	1.359	205.041	204.034	390.506	342.699	378.178	536.21	268.728	392.562	296.074	530.038	408.05	452.128	336.534	397.443	307.436	321.613	154.545	415.17	309.522	321.128
279	1.357	205.059	204.052	207.915	209.952	239.949	262.879	200.911	171.189	364.868	243.451	267.059	245.85	184.238	251.744	195.119	148.83	174.032	242.674	105.831	168.326
280	1.012	205.059	204.052	80.5856	103.021	110.989	133.809	87.9695	96.0546	211.276	116.18	147.09	186.528	82.2087	133.329	141.352	49.5238	12.3632	156.847	39.8655	74.9092
281	5.91	205.074	204.067	18.9917	18.7965	17.3698	43.353	19.1395	7.96099	14.1096	32.1194	21.0713	36.1406	8.6266	11.6546	15.312	23.3069	1.34147	18.2187	7.51844	11.6954
282	6.17	205.074	204.067	11.92	9.4894	14.177	11.4754	11.896	10.5883	8.05457	16.097	7.7797	13.0955	11.3378	12.3327	8.13774	8.02369	14.0272	11.2241	1.86188	8.30825
283	0.793	205.896	204.889	11.6017	17.4186	17.5888	23.7039	14.6353	22.9285	16.6133	22.9912	26.4399	24.6682	15.8261	13.226	21.9069	14.0835	24.669	20.9967	15.4155	12.4335
284	0.9	205.896	204.889	6.65672	13.6058	10.591	12.0879	7.79378	16.7101	4.63472	10.4925	11.5546	11.6472	5.89739	13.5287	21.1461	12.189	2.50806	15.1585	18.0169	4.95407
285	1.506	206.073	205.066	18.7515	16.0444	17.471	2.84005	76.826	36.6567	1.98402	2.14171	2.36932	1.821	3.42471	6.3426	2.8214	1.93179	47.5179	2.58647	15.4	28.801
286	0.788	206.892	205.884	22.2979	20.9831	18.0683	23.4107	15.9017	18.9724	22.8411	30.3573	27.3902	26.0765	21.1623	21.7719	25.0261	18.6411	24.9659	26.1286	17.3474	17.9522
287	6.328	207.015	206.007	11.2195	9.85046	9.56551	15.727	7.04899	5.71355	8.29115	16.2614	12.1	16.8947	5.88687	9.38304	5.90891	16.1365	0.666108	18.8017	10.0308	6.72411
288	4.456	207.054	206.046	12.1158	13.008	13.2229	10.8872	15.9917	6.59283	7.59452	46.4702	12.0391	15.3417	2.55702	4.88265	22.8894	8.06997	0.772174	14.4901	3.35759	2.30962
289	5.685	207.09	206.083	57.9169	59.6913	56.0867	57.2487	57.5726	76.3216	73.8018	62.2848	66.0017	39.5528	51.4984	59.1246	46.4834	33.9317	2.50563	29.4522	42.7833	52.498
290	5.275	209.103	208.096	11.3083	12.0538	11.4669	75.482	12.914	3.24249	2.70156	3.53854	3.35144	5.97958	3.86383	2.62211	4.10748	3.33023	0.691831	7.64942	4.77889	4.05485
291	4.257	209.106	208.098	12.225	13.2278	12.9494	22.5511	12.7766	13.4823	17.8694	30.0906	12.0901	14.6288	15.2116	13.5028	11.7436	6.54227	0.982768	8.48665	7.50838	18.808
292	1.542	209.991	208.984	362.932	362.152	387.351	370.079	221.001	282.538	351.973	664.125	365.19	414.62	414.385	390.239	434.429	302.438	420.313	447.062	249.196	274.44
293	0.853	210.035	209.028	74.6123	82.8771	83.5871	88.3178	104.288	117.779	48.2444	58.9748	51.8313	66.9129	53.1182	60.8849	52.8127	43.5967	112.472	69.1945	71.9975	60.4082
294	5.327	210.053	209.046	303.845	320.059	309.227	372.294	291.714	267.072	489.371	409.172	365.349	457.559	487.739	317.892	465.978	349.726	642.14	366.878	299.33	296.302
295	6.289	210.087	209.08	27.6777	25.4833	23.5592	21.2952	16.5442	14.9732	100.374	39.2866	25.3169	27.0505	30.3587	28.7564	23.7976	16.0232	0.797996	19.6543	13.9666	34.6584
296	0.79	210.887	209.88	8.85618	8.28109	7.40005	10.9493	6.57089	7.3641	9.38192	10.5522	12.6966	10.4366	7.63567	8.02945	8.96315	7.68887	9.60218	11.3933	6.47325	6.28538
297	0.793	210.957	209.949	2.03951	2.52681	2.33707	1.36328	2.88327	0.91311	4.89385	2.86525	2.54418	4.07972	4.87085	1.97373	1.03057	3.52818	14.2473	2.29629	1.61677	7.29702
298	1.006	212.009	211.002	5145.57	5178.76	5044.09	5316.8	4476.63	4446.05	4849.35	6202.69	5955.84	6094.74	5462.54	5579.99	5864.84	5978.38	4679.37	6225.36	5372.38	4920.99
299	1.332	212.009	211.002	5133.95	4982.52	6360.28	5150.57	5637.86	4546.23	4797.91	6110.48	5555.35	4850.46	7075.08	6958.21	6102.81	5512.33	3770.1	6972.04	5382.69	6189.81
300	0.934	212.978	211.971	34.547	31.7063	26.8238	47.4348	25.0388	20.5268	36.5848	35.0168	43.9285	42.9298	26.6049	18.646	29.6264	15.714	51.5945	32.2975	15.5666	19.1858
301	4.643	213.01	212.003	125.833	125.33	122.972	55.0048	70.9354	74.869	157.114	178.748	61.7579	269.42	177.745	163.325	111.823	103.63	1.87529	155.556	56.2137	144.631
302	5.061	213.01	212.003	16.8216	16.3755	18.0463	6.31184	9.34895	8.69189	26.6844	22.2974	6.58348	38.5311	19.751	28.2863	14.5563	16.4906	83.6866	19.9152	11.2531	27.624
303	6.433	213.137	212.13	2.88498	2.7979	4.44671	17.9483	10.5424	0.725196	0.803996	0.642764	0.662155	0.788486	0.767784	0.816582	1.06431	0.328704	0.729163	1.16409	0.537166	0.856705
304	0.879	214.093	213.086	299.931	309.031	320.283	312.602	588.236	286.909	260.848	247.199	190.106	284.986	295.828	242.799	174.039	200.02	1060.35	230.508	267.319	461.375
305	1.493	214.096	213.088	67.7247	68.0878	66.2708	35.8529	159.719	127.16	38.4791	13.0018	24.0649	3.93857	43.5652	48.861	30.4753	35.9202	86.1553	7.00781	83.5238	164.542
306	1.535	214.132	213.125	82.9811	87.7248	80.215	11.0136	276.479	170.53	67.9899	18.0083	17.9855	9.52297	85.7614	53.1706	41.6121	14.6532	115.047	9.70236	53.1842	113.665
307	0.943	214.952	213.945	67.3397	71.2903	60.9664	90.1228	35.9853	52.2575	74.0158	70.7049	50.1829	38.3775	107.038	58.664	90.3646	78.8179	88.2144	26.6443	65.6483	65.0625
308	5.092	214.972	213.964	15.2803	16.3348	15.4681	0.981124	109.32	0.616245	0.784504	1.87907	109.257	0.930025	0.831065	0.716356	1.6161	0.830477	1.14819	0.576244	0.873351	1.04533
309	0.968	215.056	214.049	5611.68	5625.65	5426.62	4399.14	3829.82	4888.39	7347.76	3588.38	7359.65	3427.61	8912.18	7196.74	6099.05	7213.13	8672.64	3056.56	4800.39	8081.07
310	6.642	215.153	214.145	17.4686	15.6655	16.6352	74.0938	35.5572	12.1915	7.05001	15.1679	12.038	10.14	16.5867	11.7228	10.9711	6.37847	3.1484	15.865	15.2023	12.3355
311	1.06	216.04	215.033	484.664	500.244	459.453	462.254	329.734	384.723	490.52	573.864	505.694	498.176	505.302	486.994	415.436	405.2	1146.67	399.53	413.775	607.842
312	0.953	216.04	215.033	1651.1	2088.89	1946.13	1978.1	1124.55	1254.27	2509.77	2155.62	1747.82	1723.96	1753.7	1656.23	1988.16	2043.93	4999.48	1835.34	1734.27	1846.04
313	1.533	216.073	215.065	10.6333	8.3664	7.53908	13.1198	3.32244	9.65101	18.3611	8.7714	11.2507	16.4838	8.99221	8.97233	8.72246	11.3053	89.2429	9.86513	11.5531	7.68153
314	1.499	216.111	215.104	102.347	101.648	91.1544	38.2282	108.364	104.218	121.675	43.4102	110.114	144.201	256.934	146.018	93.3528	41.5638	29.6169	127.939	42.869	64.5066
315	4.021	216.148	215.141	3.65883	4.0987	3.68922	5.68222	2.16165	4.90628	5.15795	5.40817	5.35701	3.28329	4.45011	3.76656	4.77161	4.0538	1.2197	4.64352	3.95944	4.26041
316	1.755	216.148	215.141	77.6539	78.6703	73.8879	13.6586	324.453	240.51	21.2732	11.403	10.9713	4.75155	18.9469	52.034	42.3044	8.33005	105.827	3.73046	26.4067	68.6886
317	9.087	216.173	215.166	23.549	21.9985	21.8653	13.6751	28.5369	14.7425	60.9663	12.3773	0.66725	1.80175	4.82722	19.6106	3.56708	23.2294	18.6351	17.7711	11.0009	26.6599
318	8.39	216.173	215.166	9.42424	12.3048	13.6124	6.15758	12.4267	5.11857	35.2504	5.11586	5.33834	0.595834	2.03393	21.7118	0.831535	4.52237	1.46496	6.60341	5.89932	25.9147
319	8.673	216.173	215.166	12.3356	11.6266	13.13	6.22265	13.2971	4.1324	14.6816	4.19067	5.20148	8.86156	5.28523	11.3622	4.15764	21.1288	1.87569	18.6269	4.66528	13.7874
320	9.954	216.173	215.166	10.6598	11.0854	11.4259	14.8116	11.2719	8.9773	8.31848	12.401	8.2758	14.2754	17.1435	8.25998	11.0415	11.3457	8.83154	12.7761	10.2727	11.4288
321	0.8	216.92	215.913	168.438	169.361	158.664	223.508	133.264	212.989	124.812	208.736	241.504	179.608	122.328	167.356	259.902	147.56	134.131	216.491	173.902	93.6113
322	6.282	217.132	216.124	2.21053	2.57873	2.39941	1.65586	5.32138	4.79866	1.74039	4.68259	3.6221	4.57125	3.29405	1.23588	1.74954	1.50809	0.777991	1.42772	0.976659	1.72384
323	4.262	217.132	216.125	5.73698	5.87606	5.14713	2.02682	2.43347	2.51333	6.30572	13.0025	9.95135	10.8406	24.5661	6.30162	2.52889	2.5097	0.977019	9.35367	6.05668	11.5455
324	5.249	217.132	216.125	4.04858	4.45566	4.10257	7.72836	2.64361	4.72974	3.04021	1.91239	5.37163	2.36176	5.65457	6.43352	3.01137	8.22572	2.11911	1.5201	5.75844	3.53811
325	4.857	217.132	216.125	11.7051	12.3601	9.57494	68.6989	40.9988	3.18009	3.86867	3.96679	4.37381	4.8781	2.36562	2.63976	4.68772	2.45753	1.9347	6.00117	3.72173	3.34063
326	1.168	217.927	216.92	242.917	179.764	133.947	323.9	125.141	180.959	247.066	284.605	245.77	306.904	181.268	179.336	93.0505	108.145	55.22	160.793	134.781	123.421
327	0.817	217.977	216.969	5.36378	6.98743	5.57101	5.17307	5.63817	3.8478	8.27229	7.01291	4.46242	5.76655	7.86053	6.22181	5.22022	8.40414	14.6714	4.7539	4.46154	10.5402
328	1.007	218.09	217.083	334.367	333.793	320.606	463.632	368.572	395.391	392.393	526.63	340.277	400.399	185.959	281.041	298.129	237.616	499.011	323.268	191.708	257.394
329	1.328	218.09	217.083	198.787	170.592	217.748	274.057	239.882	223.522	253.559	326.553	191.43	178.924	132.35	206.685	176.519	157.49	212.824	216.337	114.319	179.383
330	2.132	218.127	217.12	53.8299	60.8551	65.1998	8.96811	283.695	187.902	24.3126	8.48122	9.99688	6.57034	25.1924	35.371	35.0898	5.48373	90.6294	4.54518	13.0217	17.7169
331	4.255	218.127	217.12	11.5317	11.6994	12.0824	23.1748	8.05008	14.6583	7.17188	13.0083	16.9373	15.46	15.0326	9.39381	12.7755	8.70165	1.22168	18.7087	17.7056	5.71192
332	1.465	218.127	217.12	44.1374	42.6403	35.3425	5.38798	291.365	112.781	29.7415	11.2051	17.1495	6.87565	12.9997	42.8623	25.6867	4.3662	78.4752	10.4924	23.7278	33.8368
333	2.465	218.127	217.12	91.3905	95.1806	81.0062	19.8682	276.169	213.082	12.7142	13.6682	10.0545	8.8807	12.608	54.8946	42.3591	9.68968	199.001	8.91991	40.9319	82.0944
334	0.857	218.999	217.992	19.727	19.6782	21.2403	24.8929	23.0993	29.914	12.3254	19.2395	16.0023	19.9782	12.6124	19.0376	20.1456	15.3218	23.6238	21.8208	20.4409	14.7884
335	0.97	219.043	218.036	149.901	124.925	133.231	72.9919	75.0328	133.515	172.218	184.647	101.784	105.987	150.692	143.912	162.377	165.509	345.365	84.715	130.942	111.67
336	1.447	219.075	218.067	3186.22	3081.17	3089.09	3861.23	2859.93	3144.57	3914.67	4696.7	3172.71	3261.02	2064.95	3277.18	3810.72	3076.16	1110.58	3472.92	1592.39	2204.15
337	1.042	219.075	218.067	1056.1	1058.64	1004.84	1286.96	919.062	1097.88	1180.69	1540.07	1106.9	1420.95	765.053	1259.99	1349.76	980.871	9.35043	1357.88	579.323	764.989
338	2.327	219.111	218.104	2136.99	2089.24	2036.02	2017.34	1662.55	1765.94	1596.79	3301.47	2586.38	2637.82	2095.63	1537.02	1855.84	2311.82	970.09	2780.85	1658.2	1704.19
339	0.806	219.918	218.911	13.0304	12.9294	11.1032	16.6611	9.40295	17.649	8.71081	16.6322	18.8122	14.02	9.41586	12.7465	19.2987	11.7322	9.94784	16.3236	13.5638	7.35058
340	0.931	220.002	218.995	40.2706	33.8951	31.5445	48.8921	40.5001	45.6355	31.6313	39.4664	32.4386	48.4723	20.5969	33.5967	34.6164	42.4474	15.9182	32.4755	32.0767	31.2722
341	0.8	220.916	219.909	64.0999	62.6012	56.4337	84.3764	49.4856	78.318	46.3486	73.4967	87.0477	68.0942	44.5282	61.859	93.943	53.2239	48.6751	78.3984	67.1869	35.6229
342	0.855	221.015	220.007	9.15448	10.4176	10.7579	7.19841	18.6708	19.4472	4.00815	4.19997	3.7627	1.5517	2.96532	6.81744	4.43058	3.25366	18.7337	4.78349	8.27445	7.72226
343	4.324	221.073	220.065	201.049	208.821	197.415	293.313	206.935	204.854	329.8	389.16	282.968	206.772	356.613	338.356	176.574	125.269	1.19169	152.767	224.909	277.921
344	6.316	221.106	220.098	9.59223	9.34577	8.88049	7.70982	12.8295	10.3865	12.0867	38.1701	11.984	6.99758	8.02552	5.08956	7.38376	3.75425	0.713249	4.60318	2.55897	3.48444
345	8.319	222.09	221.082	27.4081	32.3164	22.7077	39.9351	46.0743	23.9464	46.0617	50.4587	0.465428	1.80479	2.43293	67.0528	0.453592	2.4685	14.0991	47.8643	22.9696	27.0095
346	8.55	222.09	221.082	0.611802	0.773384	0.886101	0.511835	0.739544	0.504814	5.47864	48.6102	51.0979	24.8395	72.6118	16.7772	29.3835	23.2503	20.3037	50.3037	0.59376	0.507237
347	3.587	222.101	221.094	196.968	194.32	179.261	117.065	558.779	475.662	76.918	46.2945	36.2724	37.5827	116.062	241.956	282.436	88.0993	8.08804	20.9802	110.924	319.552
348	0.898	223.007	222	33.0774	41.9913	42.9261	54.8781	35.4848	23.8227	57.6058	56.4471	50.496	75.7048	42.143	36.778	43.8284	29.3342	115.944	52.2207	32.2043	36.2076
349	0.886	223.057	222.05	58.9387	57.4873	53.0337	60.6597	79.3974	48.611	50.0703	60.2755	41.0707	57.9069	60.753	49.85	33.668	47.8922	212.074	53.3207	52.8296	91.855
350	3.796	223.085	222.078	25.6815	25.151	26.8035	34.1113	35.1957	36.857	39.7996	33.2185	31.4498	24.7176	40.3629	35.2662	20.0305	22.4142	1.50877	14.4153	24.0294	35.9043
351	0.785	223.882	222.875	3.76241	3.48067	3.21086	4.26299	3.14288	2.98197	6.25858	4.14202	4.8023	4.37134	4.3782	3.40756	3.63155	3.51702	5.60795	4.51832	3.03494	5.12584
352	0.858	223.928	222.921	10.6402	10.3707	11.1063	16.2785	4.6211	9.63557	11.5421	12.6515	13.754	12.3836	8.9899	12.0901	16.1838	8.43322	15.3321	10.9321	11.2514	5.19612
353	4.07	224.117	223.109	9.32572	9.84092	9.91024	13.0088	11.1277	10.6013	11.2035	12.8331	11.0723	8.90756	11.4812	9.69659	11.8686	8.82123	1.4078	9.25218	9.17531	10.9081
354	0.907	226.069	225.062	632.991	730.277	714.373	554.014	516.83	607.957	552.214	854.632	719.626	728.586	742.827	910.878	793.434	733.108	865.939	835.128	750.843	783.639
355	3.482	226.072	225.065	272.126	267.812	255.322	349.768	291.328	282.614	294.379	254.815	255.417	230.582	284.041	255.841	214.666	259.344	1.72755	197.112	283.521	346.735
356	6.236	226.103	225.096	3.38261	3.41453	2.78324	10.8213	0.236599	0.243889	0.238006	0.242193	31.6893	0.257078	0.24882	0.231924	0.263041	16.2571	0.6347	0.221807	0.26668	0.303041
357	0.939	226.107	225.1	124.866	130.135	119.359	184.005	154.97	126.837	78.2609	142.927	148.332	135.82	109.156	97.0383	115.652	94.3704	166.883	134.449	46.3164	115.319
358	7.569	226.132	225.125	38184.5	37180.5	38158.7	47639.4	38466.2	54741.2	21025.2	48057.2	42649	51910.8	16194.3	29658.7	15850.3	34106.9	1125.74	81163.6	33028.5	10435.7
359	7.822	226.157	225.149	12.265	12.7288	13.5064	32.6853	21.7921	1.42748	3.65199	12.0724	9.66236	4.19524	9.99735	7.22875	0.303958	5.64097	3.43724	0.395129	14.0635	6.42318
360	11.993	226.194	225.186	22.3984	20.0615	18.9045	3.13686	8.54625	3.69656	240.865	4.99729	3.92779	14.2076	7.50822	16.0074	1.10216	21.1055	25.5671	5.1138	6.50367	18.269
361	12.137	226.194	225.186	27.8621	30.263	26.7179	4.52248	11.1574	5.31023	199.288	4.99729	5.44638	21.1195	17.0247	20.9897	2.44251	26.0328	43.7796	5.77024	18.3189	30.8528
362	12.008	226.23	225.223	10.8852	9.67689	9.32851	0.86496	6.6179	2.29098	45.5289	0.351774	0.507403	6.75297	1.30803	12.2392	0.37457	13.0648	19.2831	1.72915	4.33453	8.80857
363	0.955	226.933	225.926	108.097	93.2473	73.7848	123.362	99.2659	161.411	40.4638	108.834	110.982	103.742	31.6492	79.7402	151.216	62.8416	7.53074	160.861	97.1982	21.464
364	0.941	226.994	225.987	161.767	141.907	124.004	216.205	113.235	88.7851	151.416	190.191	190.766	158.918	127.469	110.423	124.847	94.7359	376.639	120.585	87.982	94.0406
365	1.363	227.023	226.016	142.025	123.646	118.98	259.415	64.1133	136.032	171.734	193.739	155.248	228.053	98.3662	129.426	119.526	119.739	179.764	115.617	112.161	94.8258
366	6.669	227.026	226.018	28.7042	29.5358	25.2004	46.7391	22.3379	15.7888	41.575	27.8222	30.8078	40.2663	5.74193	20.6761	15.1223	53.1108	31.5493	24.2884	14.4066	12.1637
367	6.049	227.026	226.018	146.503	143.347	143.845	188.98	112.933	78.3301	202.842	215.665	154.807	294.008	47.8768	141.932	96.882	362.463	1.25846	283.461	95.4356	63.2678
368	6.25	227.035	226.028	4.57967	4.53236	3.59637	6.11561	2.15521	4.25347	5.00841	4.83359	5.22056	5.32271	4.21238	4.55131	5.12015	5.76141	0.715944	5.28595	4.42435	3.99142
369	6.978	227.152	226.145	14.8379	13.7468	11.8636	163.6	31.6484	0.814002	0.552266	0.434777	1.06097	0.911901	0.34877	0.707832	0.755913	0.515833	0.619877	1.15465	1.18833	0.766023
370	0.857	227.974	226.966	381.506	382.141	364.2	429.199	241.815	249.321	540.182	436.801	386.101	426.905	484.727	349.5	351.241	451.662	722.327	328.858	359.258	424.819
371	1.002	228.004	226.997	1050.92	781.221	716.198	966.518	699.916	822.343	902.655	789.601	942.981	611.74	850.483	762.079	695.326	745.13	895.942	663.724	810.656	622.167
372	1.423	228.075	227.068	302.513	290.171	250.809	502.245	85.6607	190.92	211.768	305.487	439.014	238.299	379.769	85.7784	127.109	358.021	544.948	211.152	235.049	319.057
373	2.965	228.111	227.104	98.6995	107.554	97.1225	44.2203	226.835	158.629	25.1274	21.6586	16.8342	6.68893	24.9103	56.8854	38.7431	21.4584	50.0511	12.8375	110.641	183.807
374	3.538	228.111	227.104	26.7748	25.3929	24.8944	22.7378	69.7923	35.078	22.2672	15.031	16.1317	8.36158	17.1528	19.9666	17.191	18.5888	212.098	7.74662	28.4135	53.9892
375	2.541	228.111	227.104	28.9334	29.0674	23.8942	12.3543	50.201	49.5844	11.5791	4.33819	13.4871	0.998985	16.7423	14.1952	5.4596	22.7269	1.97166	2.86954	19.7728	34.1719
376	3.636	228.111	227.104	28.5395	25.3929	24.8944	21.4756	69.7923	35.078	22.2647	15.031	16.1317	8.36158	16.9638	19.4214	16.7411	17.9577	130.938	7.74662	28.4135	52.1785
377	3.435	228.148	227.141	309.081	295.445	278.233	116.333	995.771	582.779	246.595	104.162	82.5854	57.1989	329.441	221.638	154.261	111.044	41.2179	37.3172	267.232	501.039
378	2.78	228.148	227.141	29.3309	33.5686	31.7346	1.83239	97.4884	57.6922	19.129	4.37612	9.57104	2.79182	14.8913	13.7956	20.9992	3.01646	1.92079	4.70507	15.0087	29.2824
379	3.857	228.148	227.141	122.314	124.575	128.819	100.913	457.209	191.093	180.321	115.995	46.4185	41.714	144.087	114.333	69.213	66.8746	339.848	33.4073	121.033	207.805
380	10.262	228.209	227.202	25.826	23.7604	27.2338	15.9382	106.182	29.6348	6.04061	29.3906	24.9242	21.2894	20.9873	27.9943	19.7004	23.4289	54.9967	12.6941	31.2161	24.278
381	10.059	228.209	227.202	13.7854	15.7522	14.6031	24.7887	23.2852	9.02235	12.1832	10.9041	28.983	12.5621	13.8847	21.3214	12.9153	28.6025	54.9967	9.45463	24.311	11.4408
382	12.79	228.209	227.202	96.9981	88.0236	91.6683	55.693	83.1808	49.6121	219.289	44.5453	70.0501	113.357	69.7799	111.883	36.4477	134.048	111.785	62.2676	102.671	74.3524
383	0.935	228.952	227.945	47.4692	42.7276	38.1603	53.745	39.8143	26.5552	40.7618	43.975	55.5348	82.9178	35.625	28.5774	41.6543	28.6617	25.4076	51.2929	26.3522	25.1828
384	1.591	229.057	228.049	29.1452	38.5754	29.4534	25.9461	21.6853	24.8316	32.1762	58.0483	33.9401	49.8559	24.6446	23.7495	41.9957	26.0044	18.609	36.7832	14.7628	18.4081
385	5.655	229.132	228.125	5.17085	5.33179	5.22043	27.1164	18.5081	0.680397	1.30205	1.37384	1.36936	1.48032	0.944101	0.698096	1.43106	1.09949	0.704099	1.53458	1.05626	1.20642
386	7.226	229.168	228.161	38.5479	34.9535	40.1748	121.036	102.997	25.7934	14.0115	49.74	33.5432	25.1471	47.7749	23.2779	24.0425	19.8876	16.495	31.6031	50.1035	23.4991
387	0.853	229.894	228.886	3.00866	6.46784	3.89784	1.98874	2.00323	3.79487	4.43267	2.81375	7.3117	3.58034	2.77073	3.93569	4.54789	2.8545	4.89562	2.0497	4.06615	1.633
388	0.861	229.971	228.964	50.9104	54.226	45.1979	57.1886	31.4952	30.9694	72.0026	65.5054	53.107	58.6385	62.7894	45.2151	49.4252	65.0776	100.901	41.3459	45.4426	62.5233
389	0.945	229.972	228.965	91.6415	77.4617	76.5446	78.1865	58.8477	47.3682	41.174	95.2506	58.2354	39.4078	81.8928	94.2896	40.3296	58.9141	170.483	54.9944	113.39	139.033
390	1.079	230.019	229.012	1064.27	974.234	846.66	1272.51	690.009	1047.24	910.162	1142.49	1130.98	1082.07	1102.97	960.698	956.853	830.967	2410.83	897.422	904.205	1081.54
391	0.993	230.056	229.048	740.449	797.569	733.834	1085.51	689.14	1236.16	454.333	831.806	861.694	1100.69	504.993	854.29	356.969	917.944	1758.14	1637.1	1387.98	473.573
392	1.107	230.056	229.048	904.011	896.172	894.357	891.314	802.245	1364.88	610.538	1126.54	912.054	918.036	418.375	933.93	477.352	758.929	1087.8	1978.07	1442.91	466.269
393	0.913	230.067	229.06	27.1915	27.1266	28.5445	35.8684	67.2309	36.0131	21.6431	34.3924	36.087	32.86	34.4753	17.7039	20.1154	22.2005	96.2074	36.2308	46.6132	42.5336
394	4.68	230.127	229.12	10.824	14.167	10.7146	10.4258	33.7273	31.0443	2.93144	10.1415	6.60374	3.75638	5.33556	10.5896	6.35387	4.71439	0.769611	4.33167	5.63317	10.9833
395	3.525	230.163	229.156	134.085	130.617	124.791	23.1949	456.708	429.256	32.8422	16.1571	14.2525	9.25386	34.8015	119.853	96.8024	15.9838	101.403	4.99501	29.0211	128.713
396	2.92	230.163	229.156	63.3917	83.2738	73.4725	7.24925	232.791	175.558	28.8898	4.70117	16.4661	2.94156	20.211	31.9039	31.4682	4.58792	2.21969	10.2857	22.9173	38.5965
397	4.111	230.163	229.156	167.748	168.778	149.903	31.6299	545.22	378.904	22.6705	32.4145	12.3595	5.61199	25.7009	127.62	66.2473	14.376	130.303	6.31241	66.1639	145.462
398	0.956	230.928	229.921	73.1337	62.8364	47.7031	91.5243	73.3254	106.193	31.8973	60.8131	63.8406	78.9382	24.2474	42.809	94.4192	40.9718	5.06161	105.609	50.9125	15.1399
399	1.424	231.122	230.115	63.3405	58.6516	35.1397	4.84997	201.483	112.255	18.2804	6.20252	5.73067	9.01943	24.9652	33.1822	18.5904	4.41443	183.873	6.25073	25.0506	123.011
400	5.434	232.005	230.997	94.0207	97.7668	98.6896	322.924	34.4081	28.2348	48.6878	61.4664	69.4453	64.0288	83.0897	22.2023	73.6972	103.024	0.934544	115.334	123.822	186.287
401	5.507	232.085	231.078	24.6263	24.8541	23.9706	28.2098	33.059	13.3458	20.6871	44.0215	23.9851	76.7542	7.27248	15.7988	28.7198	16.9429	0.748806	56.4981	2.48803	5.59074
402	1.489	232.106	231.099	89.4588	93.6088	87.2409	55.1209	231.839	176.601	50.1839	31.5902	35.5474	7.11625	56.4338	68.7714	55.7845	45.5097	107.845	15.0996	97.0828	206.195
403	1.395	232.143	231.135	45.4569	39.7484	38.3281	5.14935	206.421	103.88	9.49565	6.17615	5.45045	5.08854	16.6419	18.7215	11.0353	4.68692	105.55	6.93766	8.66408	29.1002
404	2.754	232.143	231.135	78.4502	85.9663	77.3692	10.5261	300.912	218.611	7.06854	6.50476	5.40781	1.95942	6.66165	53.455	30.6408	7.20163	38.4355	2.23101	23.1612	27.1739
405	2.358	232.143	231.135	25.9689	27.5167	23.2448	1.29445	111.651	83.6414	5.39342	1.12662	1.79394	1.30038	4.57319	16.0233	13.291	1.21973	4.12584	1.27261	3.51331	11.3179
406	2.001	233.067	232.059	1377.37	1461.05	1375.47	1645.26	1680.87	1582.4	1281.48	1194.78	1187.39	1005.48	1272.27	1382.09	1199.13	1254.47	2755.96	1130	1585.82	1957.57
407	4.106	233.127	232.119	7.81443	7.53364	7.2908	8.00792	6.01595	4.8123	9.04352	16.8754	15.3432	18.7507	8.59607	3.81575	8.87168	9.7873	1.18178	14.554	4.04708	4.84102
408	1.049	233.91	232.903	746.066	745.888	745.631	732.605	541.075	734.843	699.949	809.021	745.989	1001.58	642.9	891.972	831.542	738.563	339.843	1079.47	717.858	547.176
409	0.797	233.911	232.903	43.2047	40.6435	36.3603	66.734	27.3646	47.463	52.953	81.5785	72.6934	47.4916	27.8141	44.2944	66.4645	39.3682	13.3566	64.7263	44.6399	19.1214
410	6.931	235.121	234.114	6.06581	5.62789	4.64756	3.95682	6.33141	8.59166	6.41887	12.457	6.39166	4.28494	5.1533	6.96227	3.34307	2.13679	0.725152	1.95669	5.0764	4.34296
411	0.789	235.878	234.871	3.037	3.12682	2.15321	4.20031	2.39305	3.54347	2.43734	3.30629	3.79278	2.9158	2.19097	2.47179	2.69467	2.33666	3.75767	4.33259	2.37604	1.86052
412	2.527	236.116	235.109	14.6495	16.6856	13.4667	1.52077	38.8874	30.5764	2.25731	1.25688	1.19335	1.50432	2.18628	7.14712	3.92166	1.63962	9.31291	1.19556	5.94227	20.1098
413	3.749	236.116	235.109	36.8814	37.8899	39.4967	5.64989	300.936	109.568	5.93872	6.38388	2.85144	2.93275	7.20613	32.488	11.1861	3.59323	1.44872	2.29009	11.1742	45.9682
414	0.905	237.023	236.016	91.226	82.2121	88.3713	93.6844	65.5965	55.667	92.5075	127.211	95.9563	109.51	70.0436	77.4601	90.1929	75.9547	331.175	103.347	62.7975	65.2648
415	5.837	237.1	236.093	735.702	730.41	757.765	1086.55	710.399	767.048	977.055	1007.23	892.201	729.143	791.997	622.719	799.607	602.069	0.806593	620.458	457.526	636.393
416	4.587	237.1	236.093	2.78479	2.72289	2.93802	2.81405	2.97625	3.23729	4.39359	10.0398	3.60059	1.7185	3.40204	1.88647	2.08481	1.37987	0.758415	1.37007	1.36755	1.60242
417	1.56	238.095	237.088	42.2116	60.1087	42.5389	2.22121	180.408	93.1991	1.61637	3.87351	2.07363	1.08719	3.88528	21.066	14.1676	1.13532	125.621	1.57655	10.3383	55.8418
418	9.616	238.124	237.117	22.9854	24.4782	28.4325	18.5328	88.899	3.93979	25.3982	9.05767	29.2376	3.92237	13.5067	4.48474	29.3486	24.0436	1.90579	9.00523	0.573152	9.47946
419	6.321	238.132	237.125	35.496	36.505	35.0957	32.246	30.7794	23.4701	23.3023	48.8703	68.4655	80.6934	23.2683	40.0594	28.5107	49.0707	0.71266	80.5882	14.5066	7.40145
420	0.81	239.877	238.87	15.343	14.25	13.4028	18.3735	10.6847	26.2604	6.68964	13.6408	21.0946	14.3216	7.8476	12.2745	27.9999	9.2912	7.59231	16.9635	15.8989	5.86437
421	9.675	240.173	239.166	16.764	18.305	20.4066	2.12805	9.37882	4.29168	14.7946	3.01723	1.43944	11.2396	1.29072	21.1805	0.537752	19.3238	4.67633	1.40833	12.4052	12.4655
422	12.512	240.209	239.202	3.48	3.21017	2.82196	1.16817	1.71955	0.847084	38.0614	0.734393	3.15393	4.62524	1.05199	2.83192	0.353804	3.09233	3.07609	1.98738	1.99687	1.32107
423	0.903	241.018	240.011	34.5207	32.0766	24.7475	22.7937	29.6653	33.7444	19.9495	29.073	27.3638	41.806	28.7596	25.8164	40.828	31.2113	45.1182	38.2388	28.1595	25.3722
424	6.378	241.051	240.044	9.36196	9.14899	10.4061	10.9187	5.47118	8.36654	11.9463	10.519	8.39942	9.57149	9.92447	9.87567	12.23	8.48745	0.674295	10.3057	10.3989	12.2202
425	1.366	241.059	240.052	230.906	291.54	297.057	271.239	159.373	164.291	144.597	256.434	200.404	171.343	220.571	212.456	178.283	145.801	403.39	311.387	219.246	384.748
426	2.358	241.093	240.086	38.1104	38.7218	36.9893	39.2662	28.2261	29.4731	33.569	61.3224	47.6283	52.1079	38.6033	11.9727	34.5106	44.2173	20.0454	50.2211	32.0629	18.4114
427	5.161	241.093	240.086	7.07705	5.81136	6.1842	3.33061	3.55774	4.78315	5.20753	10.1677	7.11865	19.0779	5.56479	5.93636	3.95872	3.36804	0.782035	14.071	3.19232	6.25104
428	5.356	241.093	240.086	4.6023	4.6799	4.11756	5.45328	2.06252	3.82939	5.2956	6.81164	5.14823	12.3395	8.35435	3.61454	4.99039	2.53353	0.679735	11.1962	2.33698	5.79811
429	4.641	241.132	240.125	2.64165	3.19087	2.58031	18.7067	10.9117	0.651837	0.284168	0.773417	0.53322	0.310424	0.48191	0.347491	0.708406	0.639414	0.671657	0.309037	0.635051	0.716739
430	5.479	241.132	240.125	7.93636	7.81073	8.6008	5.39572	5.69618	2.37332	27.1109	4.57644	4.61004	6.47486	5.04311	4.74831	3.2566	2.68781	0.62956	3.39572	2.16791	8.32572
431	0.814	241.926	240.919	107.539	108.947	102.041	120.083	94.0538	116.319	93.2715	102.641	112.408	105.642	91.5581	101.672	133.162	101.809	119.976	103.497	107.891	95.6588
432	1.052	242.02	241.012	255.238	239.099	213.543	261.648	141.883	211.36	272.453	181.592	226.709	205.114	196.325	234.564	224.577	277.637	489.913	230.514	233.456	216.502
433	0.892	242.02	241.012	34.5207	32.0766	24.7475	27.513	29.6653	64.8749	19.9495	29.073	27.3638	41.806	28.7596	25.8164	40.828	31.2113	54.5508	38.2388	28.1595	25.3722
434	0.851	242.025	241.018	22.5432	22.2527	27.9633	29.4916	16.2634	30.7249	17.1948	31.4076	22.2429	26.2483	18.9933	17.7333	20.0785	18.8475	16.526	33.1935	25.1247	15.2428
435	1.103	242.067	241.06	1221.77	1020.29	947.298	1263.04	1268.93	1347.92	1072.63	1121.35	983.03	1175.67	1155.29	923.069	1411.32	1380.82	1510.06	893.644	878.557	1168.41
436	1.428	242.067	241.06	768.447	608.147	505.433	628.246	561.495	741.291	568.005	634.071	541.327	562.52	633.938	619.921	833.514	509.729	531.905	452.209	442.991	442.975
437	1.77	242.091	241.083	5223.28	5524.48	5163.38	7808.38	1863.23	3947.72	3861.47	6655.49	7712.6	4999.96	7743.04	3233.21	2417.23	6481.45	4334.25	5621.5	5361.64	7650.95
438	0.884	242.1	241.092	109.38	110.677	119.166	72.8094	278.384	130.868	76.9749	61.0472	51.5334	30.973	62.077	93.4172	37.8101	54.3929	835.056	36.2586	94.3163	176.777
439	2.969	242.127	241.12	32.0199	34.198	35.2185	7.29707	96.2675	66.7085	7.40164	7.30365	5.64449	2.8375	6.67911	18.9657	13.5035	3.92315	9.33222	3.09434	22.4217	44.3124
440	4.853	242.127	241.12	20.8669	23.3272	20.6584	10.1771	45.9074	33.832	15.7133	90.1052	9.57709	29.4657	5.19046	7.97166	5.60816	6.09412	0.828629	3.88873	8.63416	18.6486
441	4.048	242.127	241.12	87.1527	91.1453	75.8154	91.0545	131.124	107.68	76.937	93.7568	93.1458	56.8443	88.5289	87.3847	89.325	85.8415	1.94397	69.9682	88.6843	111.635
442	5.093	242.127	241.12	109.012	112.255	116.022	79.4313	236.374	137.999	58.109	409.165	31.8162	87.0587	31.1143	47.7146	28.1396	40.6758	12.3729	26.8982	71.8683	153.445
443	9.707	242.188	241.181	11.926	12.5467	14.0963	5.75404	9.99555	8.75553	27.733	11.6744	7.61574	10.1522	7.93035	12.7591	4.76233	11.5762	28.0328	4.63189	9.32576	9.43878
444	9.421	242.189	241.181	32.3873	37.2623	39.2887	11.7465	31.5764	13.6983	79.4753	15.6342	9.69958	30.9535	13.295	45.5207	7.83009	28.9148	17.2698	11.014	23.1627	30.5984
445	13.289	242.225	241.217	5.40877	5.46462	5.5765	6.27155	4.20187	4.1577	3.12701	9.45098	8.28026	3.35823	6.10106	6.96708	7.1294	7.79554	1.19517	7.11276	8.68891	2.52133
446	0.941	242.968	241.961	323.314	260.274	247.204	388.206	193.905	176.086	270.611	331.735	247.678	353.948	253.355	245.361	297.004	233.532	328.154	288.718	171.638	202.488
447	0.961	243.087	242.08	4754.18	4646.9	4539.78	3214.68	2036.7	3659.47	6564.66	1690.79	3859.55	1213.62	10251.7	4154.66	6281.6	5398.17	16664.2	977.388	4667.18	11446.6
448	1.514	243.109	242.101	16.2244	16.4706	20.4791	18.5185	13.1512	14.6427	23.752	24.5836	15.0266	19.3691	16.365	18.8954	20.5601	14.7445	57.7056	20.4913	12.6417	17.8122
449	5.425	243.147	242.14	10.2467	10.7982	10.3845	46.7638	24.2907	2.90235	6.67284	4.89944	6.7443	6.23719	7.43022	4.87159	5.71546	4.90899	0.707239	6.08113	4.89696	4.19822
450	7.818	243.184	242.176	329.177	346.541	380.432	825.205	585.662	161.248	111.103	350.768	337.229	238.157	271.692	239.853	27.4487	162.426	81.2966	303.014	383.46	149.43
451	0.808	243.873	242.865	5.24011	5.06008	4.50019	8.22424	3.70297	9.35557	2.83521	4.50759	6.35123	5.24858	2.39392	4.52761	9.50255	3.47664	3.40156	6.72294	6.93619	2.39084
452	1.072	244.035	243.028	515.66	430.718	437.043	656.429	375.113	132.318	397.021	692.735	723.984	571.123	386.098	502.074	529.934	414.305	577.272	462.014	342.143	356.987
453	1.351	244.07	243.062	4427.91	4233.92	5195.7	4125.56	5074.15	4655.35	3821.96	6297.4	4921.43	5129.52	4820.66	5666.9	3685.8	4016.99	5401.92	5901.12	4529.52	4498.89
454	1.003	244.07	243.062	3073.46	2707.4	2955.84	3036.61	2887.45	3145.39	2370.17	3649.18	2981.05	3743.93	2357.83	2815.15	2293.74	2825.97	1960.09	2920.63	2232.38	2469.99
455	6.059	244.085	243.078	2.06733	1.99727	1.66185	5.53805	2.88906	1.25301	2.03503	3.26122	2.87424	2.23671	1.05631	3.07439	3.55385	1.59306	0.765201	1.21818	0.322476	0.372936
456	6.283	244.131	243.124	5.9107	8.06143	5.81698	1.41704	2.26923	0.92881	31.2026	3.97555	1.72829	6.92896	5.74801	9.22503	2.11706	1.99023	1.81937	1.68739	1.75699	9.01831
457	5.085	244.143	243.135	9.89019	10.7459	10.9463	6.74159	37.0463	31.2333	6.15432	2.78461	2.20959	1.44214	4.10332	11.2914	7.1536	2.41192	0.752149	1.01435	8.21574	11.1948
458	4.807	244.179	243.172	134.128	135.442	121.989	20.8874	400.607	319.475	30.2009	19.0936	14.0458	3.84121	18.9666	93.2863	50.1757	9.02233	80.1682	3.42847	54.9839	103.612
459	5.018	244.179	243.172	146.481	153.644	146.224	19.8566	478.756	343.334	16.17	15.5216	8.06591	3.64483	15.4841	125.123	39.9871	9.6958	37.1609	4.60279	54.6501	177.09
460	4.699	244.179	243.172	22.746	28.5196	26.5388	2.31839	112.787	79.4369	3.59041	1.63501	1.64893	0.662846	2.85025	16.0849	7.96419	1.63389	0.858562	0.829879	3.71267	15.32
461	4.47	244.179	243.172	76.1725	85.2319	84.8145	7.92629	284.278	249.315	40.8668	5.86358	25.4887	2.49198	57.2306	48.8032	71.6595	21.228	0.696442	1.57539	18.7546	36.9918
462	10.347	244.204	243.197	20.3345	19.5985	19.6036	13.5439	18.906	11.2722	54.6618	13.6446	7.73462	19.2624	10.3263	20.1934	8.96362	25.2758	30.1069	16.8242	11.248	24.0052
463	10.118	244.204	243.197	9.19265	11.0918	10.5206	3.13418	10.2315	3.12399	39.1212	2.92859	2.77231	7.18873	6.09225	9.62995	4.29249	10.5563	13.4292	3.60238	4.5231	10.3803
464	9.693	244.204	243.197	103.66	98.8863	114.181	19.0711	154.548	30.094	149.336	10.3	23.7816	116.318	13.0267	143.503	7.13595	131.02	7.28723	30.4101	31.9337	199.099
465	9.932	244.204	243.197	30.0329	32.2843	27.8218	15.3449	30.9778	10.5746	82.2977	6.33092	18.5656	41.7897	10.8996	41.292	5.96143	44.1082	110.608	21.5667	13.5677	56.0214
466	0.815	244.924	243.916	14.6535	15.1921	14.5366	18.234	13.0613	15.1661	14.5095	13.7131	16.6019	16.4552	13.1533	14.5164	19.3132	14.3324	17.9912	14.7661	15.2561	13.8932
467	0.956	244.944	243.936	51.0452	54.1926	41.3526	66.7072	43.2922	82.6795	20.2562	49.7401	60.187	52.3812	15.9968	37.4431	74.8459	31.861	4.35387	76.3105	43.3198	17.3739
468	0.833	244.964	243.956	27.6472	21.6507	19.9603	25.2054	5.37114	10.7838	40.8841	30.2288	23.6595	35.3117	28.7832	26.5363	15.6102	30.1429	92.3867	16.0446	21.422	35.1833
469	1.425	245.138	244.131	92.4511	63.2283	58.8795	11.7168	322.404	277.487	31.9591	13.8512	7.27511	5.21823	24.8268	65.49	27.4994	13.6364	228.137	6.55346	21.762	127.934
470	2.239	245.138	244.131	52.5668	52.9652	54.6898	6.65739	177.562	101.209	11.2517	3.34884	3.32114	1.60201	11.1122	28.9636	13.3566	9.07254	192	2.62659	13.7877	76.8016
471	2.52	245.138	244.131	43.8463	48.1525	37.9397	6.36838	107.287	118.209	4.18495	4.01998	3.01265	1.64172	1.58744	27.1263	14.3756	3.70998	143.938	1.4775	14.6098	50.3531
472	8.158	245.145	244.138	90.2767	114.673	125.189	245.947	193.573	40.7051	32.7654	53.607	42.5081	50.93	25.6078	31.9143	11.8312	41.884	1.09321	73.2753	37.0935	46.4223
473	0.814	245.921	244.914	44.9623	46.2266	43.9153	48.4661	39.4824	44.6044	38.6814	43.8018	46.637	44.0571	39.3954	45.3175	53.6096	43.9038	51.0615	40.7023	46.2215	40.5847
474	0.819	245.972	244.964	76.1612	79.3663	70.3069	61.8987	69.2237	44.8422	96.9213	71.6258	58.676	71.144	99.2555	76.1973	67.0829	95.9229	133.855	57.7402	72.358	129.342
475	1.591	246.047	245.039	24.0332	31.0025	21.571	24.2833	14.9816	19.5386	31.0589	48.6198	26.2863	46.8786	19.6262	19.0193	32.7225	22.749	20.3849	27.3169	10.9737	14.2723
476	0.999	246.051	245.043	2803.94	2851.44	2878.93	4205.36	1847	2798.93	3521.42	3571.21	1967.13	2496.8	2618.09	3231.67	4189.13	3844.69	4221.25	2324.16	2070.04	2712.74
477	1.547	246.068	245.06	25.0043	26.9183	26.2521	6.29548	78.4295	44.5012	3.33972	5.3227	4.379	1.60046	7.82292	14.5673	10.2591	6.64808	43.7749	2.47243	23.6913	63.8236
478	5.886	246.101	245.093	17.4075	17.3043	15.4334	16.2772	6.22574	37.1719	23.5689	10.8231	15.1673	5.3029	22.6981	13.1828	13.5876	4.26775	0.708954	6.03714	13.7972	30.8688
479	1.666	246.104	245.097	19.3013	19.9605	18.8141	1.85136	81.6238	47.1065	7.03553	3.23751	3.0346	1.86547	16.5461	10.0168	8.31504	1.66828	26.573	2.18364	9.97036	25.2085
480	1.852	246.122	245.115	64.6658	68.5055	64.4066	50.1892	63.4677	87.802	71.0428	65.1003	61.5765	41.2317	86.1391	72.2515	71.7288	41.5464	34.8878	43.9322	54.4768	108.653
481	1.483	246.122	245.115	226.914	208.317	206.319	74.0571	816.951	448.165	105.667	43.4638	83.0244	35.4923	104.966	105.47	132.12	81.7453	296.398	39.6774	116.142	261.975
482	2.964	246.122	245.115	56.3545	69.549	63.2038	22.5987	140.137	88.7449	13.1072	11.2935	9.98346	3.5429	12.7987	32.0995	20.9605	11.5805	57.7334	5.07741	63.0503	120.552
483	2.538	246.122	245.115	33.1146	35.8303	29.1523	15.8289	58.9912	63.5434	16.2115	5.23519	17.4519	1.3318	23.3209	17.1567	18.8927	31.6222	7.19347	2.6834	25.808	44.6872
484	0.95	246.94	245.933	46.822	43.2288	34.378	66.7072	46.6952	71.4851	13.7593	45.639	41.9598	52.3812	16.0736	27.5001	65.0466	33.5174	4.99438	64.7629	40.8276	8.84948
485	4.557	247.046	246.039	53.5602	46.8501	50.2675	80.4262	42.0128	42.0172	53.2893	129.97	46.789	63.7302	44.9476	48.9168	60.6533	38.6506	0.969462	47.9108	22.7794	29.1465
486	1.09	247.054	246.047	181.828	191.892	113	154.147	59.4545	181.05	115.727	93.4978	107.61	87.1829	169.189	194.14	115.904	135.79	273.164	65.5943	127.729	92.5698
487	4.427	249.104	248.097	14.5233	14.5458	16.155	6.39919	16.1521	14.1004	10.8795	21.3283	17.0888	22.6594	10.679	13.4331	7.81448	11.4698	0.772642	28.8799	5.10265	3.76326
488	6.979	249.134	248.127	1.32932	1.35443	1.09457	16.8955	2.83052	0.24284	0.266115	0.261579	0.243966	0.286522	0.28016	0.241886	0.274884	0.256968	0.632725	0.242954	0.258425	0.276905
489	2.009	250.057	249.05	331.123	361.89	323.287	394.224	357.192	376.403	324.998	295.405	299.862	256.762	326.239	346.702	296.971	310.099	727.24	289.948	391.946	455.594
490	1.329	250.062	249.055	81.958	79.8747	107.098	128.865	125.123	138.348	71.8184	96.1835	91.7781	89.7675	54.2882	53.5712	73.5068	23.4634	67.6667	124.954	165.76	52.5616
491	2.014	250.07	249.063	49.1456	51.3776	46.8731	55.9906	42.9146	42.0041	39.2364	78.8473	39.731	66.172	43.5502	37.3902	61.9879	44.0967	11.0515	72.3999	48.614	49.23
492	5.324	250.096	249.088	8.16224	9.4237	8.47681	5.37506	5.76154	8.44013	14.7668	18.3606	19.3413	12.6978	26.1569	10.8031	5.76588	4.95962	0.905679	11.917	3.31275	9.11413
493	1.539	250.099	249.092	9.24364	9.40069	9.36725	3.11751	48.6123	30.5529	6.64192	5.12033	5.37441	1.42932	13.6116	25.8465	16.2882	5.62445	91.5771	1.98371	13.6335	8.62096
494	9.059	250.121	249.113	3.03926	1.4856	1.60583	2.90543	0.729767	2.26823	3.16518	0.767991	18.3308	19.8639	17.2942	2.0598	16.0639	26.8081	1.4187	17.0011	2.55562	2.15385
495	6.698	250.143	249.136	2.78769	3.22196	2.54541	5.83836	2.93358	6.1248	0.948948	3.3286	3.30283	2.82373	1.76769	1.54952	1.88324	2.0642	0.673922	4.46423	2.9034	0.446585
496	11.95	250.193	249.186	36.0457	34.5548	31.6201	29.7168	28.2755	13.8206	124.889	13.1029	17.6433	24.4902	24.4145	31.8116	12.837	35.0344	33.0503	14.8463	32.149	32.8516
497	0.793	250.901	249.893	3.89916	3.79457	4.21428	4.93836	3.40266	3.68333	5.60723	5.92405	5.90611	4.58876	4.72936	4.04517	4.81083	3.74343	4.40572	4.99089	3.24693	4.21817
498	1.476	251.017	250.01	9.81309	6.441	9.17234	8.82338	7.23029	7.19882	7.59957	10.036	8.06411	3.46463	11.5014	9.97192	6.09952	8.66659	15.4546	6.50174	5.95433	12.187
499	5.083	251.033	250.026	1.51163	1.4577	1.38583	1.54794	0.436007	0.869472	1.57198	1.68622	0.940753	3.10352	1.86579	1.85996	2.28071	0.762259	0.621476	1.29938	1.19819	1.17645
500	1.033	251.047	250.039	185.458	205.189	201.479	346.635	102.531	140.511	184.114	176.246	228.709	192.092	196.459	153.227	200.658	168.562	20.8374	162.201	248.39	226.537
501	1.337	251.047	250.039	170.061	156.645	200.359	313.635	117.239	116.497	129.185	185.728	165.036	122.648	208.393	176.463	126.308	162.493	209.401	176.919	190.958	264.272
502	7.241	251.15	250.143	1.89469	1.5119	1.28197	6.527	5.6296	0.853499	0.290444	2.09758	1.40947	0.296133	2.61972	0.72088	0.816919	0.380584	0.665701	0.872637	2.24049	1.20089
503	1.004	252.086	251.079	135.044	152.446	150.073	218.17	47.0412	81.0945	68.9123	148.749	224.285	87.0546	310.465	54.9372	51.4334	164.358	7.42568	102.102	147.262	255.124
504	1.466	252.086	251.079	1475.99	1482.13	1356.13	2251.43	415.812	934.891	972.022	1597.56	2274.56	796.57	2614.33	593.897	600.276	1869.73	2535.38	1151.52	1504.09	2295.98
505	3.351	252.111	251.104	53.2368	51.1659	46.6018	10.8406	340.023	146.333	10.0382	9.17593	4.05178	3.81089	11.1875	41.637	15.2872	7.75022	1.74227	2.52618	18.2371	52.0361
506	1.584	252.111	251.104	49.6406	52.9206	43.9796	5.48722	182.509	107.79	6.64192	5.12033	5.37441	1.83891	13.6116	25.8465	16.2882	5.62445	91.2995	2.66661	13.6335	53.2594
507	6.778	252.148	251.14	1.86303	3.08703	2.42209	2.12452	2.06509	1.11401	1.25094	3.52666	3.84795	4.64941	0.907378	1.68991	1.34477	3.7069	0.57328	6.34313	0.569246	0.264828
508	12.602	252.209	251.202	26.2845	25.9645	26.1854	24.2851	24.1908	16.6898	58.452	19.0414	23.6317	34.9127	21.2065	26.631	18.1396	27.677	29.466	19.9311	25.214	23.2758
509	11.994	252.209	251.202	38.6051	34.0113	31.6768	3.41345	21.3993	9.62325	168.654	0.48335	3.8319	21.6278	6.66118	44.9794	0.937343	46.8071	75.6635	7.13034	14.4128	29.5643
510	12.31	252.209	251.202	63.3564	53.1409	58.7172	24.5434	38.7174	26.5965	342.975	29.8769	32.7166	53.3472	55.5914	49.7602	23.8825	62.804	48.0466	28.8089	57.371	44.1761
511	3.636	252.96	251.952	3.03226	2.34058	1.99446	4.2552	1.86053	2.16057	3.00344	2.19124	2.70169	3.04544	2.16324	2.23268	2.97986	2.27996	0.77767	1.06889	2.62383	1.17833
512	4.256	253.095	252.088	237.916	238.835	239.872	409.751	261.605	260.446	334.954	515.221	249.946	257.757	294.449	235.774	226.198	125.798	1.0632	157.007	127.215	357.981
513	0.854	254.025	253.018	18.441	19.1217	20.8776	22.4044	24.7369	26.0568	11.5505	11.7875	10.9902	14.9501	11.7706	12.6288	11.5607	11.3545	24.0662	17.0654	19.8923	12.4341
514	5.52	254.025	253.018	10.6294	10.5688	11.5677	18.8322	14.4828	8.35358	8.40767	32.5445	19.6206	18.0891	2.04293	8.55818	4.16872	16.7015	1.01112	12.6616	3.85739	3.59551
515	6.669	254.058	253.051	11.1614	10.7007	8.4864	13.2283	35.609	10.8828	3.58857	10.571	2.20391	2.33581	5.39713	8.82116	5.34654	1.29293	0.66929	6.26905	6.35102	24.5721
516	5.505	254.067	253.06	4.18378	3.70897	3.81268	4.87729	4.25981	2.04996	3.9026	7.76739	4.91553	15.3853	1.2701	2.88777	5.17579	3.31932	0.636309	10.7894	0.376586	0.47071
517	1.496	254.088	253.081	25.6181	24.4329	25.7154	11.6235	53.4382	48.6262	19.4511	4.62234	5.60946	1.7321	12.985	22.2641	15.5079	14.2665	74.2935	2.4602	37.6412	60.5409
518	10.378	254.225	253.217	339.085	369.864	342.501	229.546	370.607	299.739	343.873	297.705	484.125	391.344	259.594	498.242	360.404	441.468	428.998	300.978	390.567	326.741
519	10.209	254.225	253.217	94.9418	107.423	126.286	45.4538	113.909	67.6748	118.207	65.7059	185.748	173.127	98.1206	192.782	99.1807	128.761	78.2464	76.9739	135.751	103.009
520	12.965	254.225	253.217	671.227	664.754	619.386	329.543	614.76	376.975	1484.5	286.162	612.205	907.549	516.339	667.132	341.242	776.299	1147.74	482.778	529.647	513.483
521	13.264	254.225	253.218	105.947	127.798	119.364	60.9457	105.248	68.7144	213.26	59.5486	106.481	161.55	101.61	120.775	78.7834	145.479	157.018	84.8079	109.473	104.261
522	0.907	254.955	253.948	15.3467	16.9124	17.7813	14.343	14.1512	16.7608	20.7516	15.0179	14.0338	41.287	14.7785	14.9728	19.3008	18.0498	9.01341	34.4291	16.6941	7.22865
523	5.996	255.109	254.101	2.89913	2.72254	3.44775	2.45227	1.75505	4.16141	4.25373	5.74025	5.49419	0.513221	5.77519	2.49464	3.42974	1.75784	0.84748	1.16026	1.75563	2.32911
524	5.274	255.109	254.101	15.8043	16.9001	15.4915	100.909	18.8633	5.38679	4.02472	6.32375	5.25174	6.9147	5.71621	3.90991	6.42024	5.51195	0.798845	10.7586	7.49323	6.75036
525	0.91	255.913	254.906	27.439	18.0776	17.7734	33.3796	11.7205	13.6025	35.0759	25.5111	23.3412	23.9588	27.7135	19.2559	19.6113	18.0248	26.9228	13.8873	21.8595	19.2197
526	0.854	256.04	255.033	80.0937	81.0677	90.6985	85.0199	113.458	110.14	50.246	56.8515	46.7783	68.0922	55.7328	57.9819	51.5177	45.788	110.603	69.8864	72.7935	59.673
527	4.806	256.096	255.089	104.629	104.099	92.9721	133.058	59.7564	88.9908	115.208	168.812	143.614	166.211	113.646	96.9043	133.388	118.264	0.740661	159.982	134.713	101.253
528	2.775	256.104	255.097	28.6382	35.7324	31.9876	6.30107	68.683	44.8551	5.79209	4.89733	5.67975	3.17387	7.86209	12.8797	11.6884	10.9738	35.1646	8.99715	25.9818	39.8844
529	11.22	256.24	255.233	218.726	277.047	246.21	145.642	392.359	287.236	199.445	243.141	232.654	138.812	359.97	285.651	254.071	294.09	317.649	164.243	331.44	314.082
530	13.724	256.24	255.233	278.853	292.408	317.402	294.518	230.332	285.004	282.085	313.633	363.279	351.402	353.169	347.062	354.664	361.504	335.103	316.194	390.451	263.104
531	3.641	256.999	255.992	26.4406	24.3867	22.7003	37.3274	13.3624	23.6198	33.1894	32.2438	28.7623	33.1098	29.2546	25.2365	28.2717	28.6895	1.11066	26.0216	26.3451	24.4649
532	0.964	257.067	256.06	1831.2	1717.66	1495.94	1679.49	1685.11	1822.77	1090.26	2396.65	1334.72	2361.33	1476.32	2069.69	1462.47	908.346	2160.88	1911.96	1319.81	1808.42
533	4.61	257.117	256.109	3.04072	3.21866	3.46214	0.990292	5.84405	4.23109	1.71373	0.36615	1.74239	0.358433	4.15037	1.95435	1.69301	4.37378	0.740759	0.334837	3.93202	6.97096
534	6.964	257.163	256.156	1.11565	1.17829	0.83056	6.05169	4.05577	0.288527	0.306241	0.632265	0.253877	0.287765	0.270154	0.338429	0.504461	0.254318	0.668932	0.40295	0.301897	0.285574
535	5.361	258.083	257.076	8.21634	7.95081	7.69673	10.4434	3.06554	5.48065	7.80327	11.8405	10.6655	17.7753	14.7435	5.78089	10.2197	4.75651	0.706264	21.1898	5.33163	7.30108
536	5.16	258.083	257.076	15.0553	11.7797	12.774	7.34761	3.09156	6.12144	10.4998	21.1213	15.2906	37.3747	12.1455	13.5536	7.2954	6.69071	0.766741	29.107	6.33873	12.6796
537	1.026	258.085	257.078	88.8772	95.4284	85.4413	187.567	132.952	173.218	150.826	171.965	132.207	207.715	83.7608	89.5821	103.886	77.6511	121.899	84.3398	146.366	59.8852
538	1.389	258.085	257.078	53.4326	50.5684	51.121	44.1482	62.9545	66.9046	51.165	49.7265	44.7972	31.6401	42.0959	47.977	42.2593	37.8539	45.272	37.1687	44.2276	49.5878
539	1.537	258.086	257.078	39.3097	43.5481	38.067	55.0863	36.1439	29.4907	25.1865	61.5006	42.89	30.2316	32.8054	35.7144	32.3434	37.127	42.7283	37.725	35.8633	38.6841
540	12.467	258.235	257.228	31.0837	26.5598	24.6242	20.1373	20.193	33.3559	34.0867	24.1056	23.7447	16.6542	30.5376	21.3424	32.3875	23.7368	14.1537	11.5403	35.0812	46.0866
541	0.809	258.916	257.909	18.9014	19.9473	17.6938	14.8845	21.0302	14.152	21.9802	19.8095	18.6266	18.9172	22.184	18.8181	17.9843	19.2007	36.1948	15.6615	18.0502	30.2486
542	0.94	258.942	257.935	128.423	84.7214	95.9053	113.356	113.121	129.416	92.0456	134.996	132.736	191.554	93.5711	115.354	136.784	139.222	42.6271	178.489	87.8787	53.3374
543	4.238	259.046	258.039	4.67521	5.93561	6.47045	2.0915	0.839233	4.58927	13.5575	8.23212	8.57411	9.252	7.60401	4.15423	5.88867	7.1021	1.02417	8.59375	3.72232	6.13407
544	3.903	259.049	258.042	27.1677	24.5789	26.4183	35.3174	22.2633	52.4091	45.1727	29.1001	35.6081	15.2072	44.5514	30.4945	53.2779	11.9575	1.37068	7.75388	10.8967	18.29
545	1.293	259.067	258.06	27.8893	23.7117	29.1617	36.106	26.1989	18.8502	53.6423	32.9356	26.4107	42.3722	26.1077	25.2908	24.4093	28.258	63.4976	19.5246	12.5579	26.0583
546	4.971	259.142	258.135	1.40728	1.64595	1.12032	9.15075	7.75764	0.327883	0.284026	0.269952	0.245442	0.381058	0.330278	0.253605	0.330063	0.287882	0.720578	0.38611	0.311872	0.394991
547	1.387	259.153	258.146	53.266	46.15	67.8917	9.87416	321.234	182.794	12.949	5.67763	5.01051	4.67781	10.8395	19.7013	9.99656	4.30861	193.215	6.37767	22.9061	42.0088
548	3.474	259.153	258.146	15.0548	14.4768	14.9723	1.07165	55.107	25.7778	0.943779	0.962257	0.940841	1.07405	1.20422	11.0963	1.47611	1.09382	1.85575	0.956903	2.31385	27.0116
549	2.582	259.153	258.146	96.2254	102.728	81.4331	16.5541	287.516	278.26	13.7586	7.31527	7.38169	7.03035	18.685	62.5086	30.9332	13.5481	209.282	3.21159	33.6147	88.1666
550	3.823	259.154	258.146	7.79335	7.03978	8.47935	1.05379	49.1067	17.4378	0.889358	0.810981	0.812989	0.931192	1.14428	7.32794	1.08825	0.823392	1.50938	0.810038	2.34492	21.5098
551	6.045	259.179	258.171	1.36411	1.20435	1.58765	5.72017	3.5385	0.814385	0.903617	1.45789	1.02408	0.791177	1.96082	0.578511	0.934803	0.723071	0.744865	0.713954	0.820105	0.746636
552	1.47	259.19	258.183	66.4719	59.6579	54.9235	4.48913	241.24	157.938	4.16221	3.59748	4.01164	4.50175	3.25896	33.5218	8.42815	3.63781	245.511	4.46672	11.0915	81.1793
553	1.054	260.03	259.023	2007.04	1943.29	1835.57	2003.42	168.076	1566.61	3006.09	1319.66	1943.5	1627.32	1965.13	1703.24	2213.12	1695.1	6196.47	1129.07	1587.36	1775.74
554	1.931	260.083	259.076	22.888	23.9176	22.8294	28.3226	33.6176	38.935	16.3375	15.7637	17.374	18.3653	13.5193	12.3304	13.6374	8.05884	15.6777	26.2366	45.4296	19.8187
555	3.792	260.083	259.076	10.3021	10.5423	10.7731	8.30561	51.2049	14.3763	6.11905	5.55775	4.63482	2.61074	6.26019	9.81214	4.82018	9.69409	1.65821	2.33507	12.1225	29.6997
556	0.848	260.086	259.079	113.449	124.513	117.622	94.5891	239.2	95.1371	109.463	86.7139	59.5251	103.375	132.214	95.3714	62.9975	90.8131	238.393	87.8959	104.464	239.138
557	1.473	260.101	259.094	19.4038	22.4539	19.6278	11.5553	57.524	44.3181	17.2115	6.97012	9.38799	3.76177	14.0495	13.4663	16.897	3.43112	21.6034	3.61702	11.9098	22.3781
558	4.83	260.137	259.13	4.44813	4.54699	4.35912	4.51879	12.7469	9.33151	2.80958	4.05799	2.41005	2.47368	3.00859	19.4864	4.31593	3.06609	1.1371	3.41683	4.88724	6.24272
559	1.502	260.137	259.13	70.8754	73.8781	64.9565	18.8513	319.098	178.44	15.9152	12.7755	9.40584	9.42885	17.5658	37.9924	20.1983	11.2746	112.399	9.99206	33.815	89.3706
560	2.984	260.137	259.13	151.137	160.093	151.657	35.7499	457.491	317.636	32.3753	34.5947	19.7659	13.4567	29.9975	89.4405	59.3565	19.0904	100.167	14.2561	105.218	203.789
561	2.519	260.137	259.13	58.3496	61.5359	47.6326	7.52392	199.544	134.054	15.76	5.62559	8.55591	2.15106	16.5801	24.8528	23.7416	9.60749	24.5007	2.60125	19.8078	45.0628
562	3.773	260.137	259.13	42.2854	44.0768	48.3935	41.5486	75.5588	66.1265	54.8976	50.2244	33.2466	21.0334	75.1662	63.4937	44.1503	32.3591	41.0884	20.229	38.9601	116.734
563	4.067	260.137	259.13	281.232	285.757	285.528	407.704	259.332	329.221	349.416	382.094	376.407	257.43	360.589	259.991	331.973	276.154	1.63978	313.714	285.13	306.883
564	4.678	260.138	259.13	25.193	29.964	24.5697	23.8867	77.6681	67.1191	6.07526	21.8865	14.675	7.90827	11.6125	23.2898	13.5517	10.2204	8.84861	9.44935	12.1391	25.8597
565	13.02	260.25	259.243	42.3791	48.964	40.6057	47.7526	36.3362	40.7072	58.3599	31.9925	31.8017	36.351	42.65	40.1109	38.6088	44.5692	40.1453	20.9863	49.2188	54.7322
566	1.377	261.031	260.024	65.5562	74.0979	84.0548	56.6084	123.91	75.6787	35.8316	38.1454	22.0027	5.4692	32.8306	81.1483	45.4154	28.0204	187.284	8.12416	49.5138	183.01
567	5.084	261.062	260.054	30.9283	29.5369	30.5426	28.1747	9.57129	24.1942	30.23	33.269	23.5383	52.1414	36.6478	40.6994	43.8204	19.8124	0.795243	29.0771	24.0593	28.7125
568	5.584	261.075	260.067	7.30759	6.80839	6.3687	11.801	4.3333	5.92966	9.88892	10.8256	9.36696	9.05596	8.96378	5.96976	7.90147	8.40376	0.741305	7.54422	5.90028	6.14365
569	4.855	261.104	260.097	3.49146	2.9313	2.38554	1.59348	2.12346	1.61363	12.6662	6.96799	1.75964	3.5367	1.01366	1.92115	2.07991	1.4913	0.610571	2.09869	1.4097	3.69749
570	4.46	261.112	260.104	38.1167	42.5788	44.4853	6.25425	240.479	76.3621	5.51105	5.26248	4.21391	3.14241	9.33329	19.6596	12.9953	6.22229	14.2481	2.5095	12.4697	32.5894
571	1.553	261.133	260.125	16.5948	15.8814	14.553	1.00784	59.1409	34.0673	2.58654	1.15185	1.54881	0.892195	3.14864	9.1812	5.01165	0.850045	35.8107	1.29378	4.29498	26.183
572	0.807	261.914	260.906	6.65529	8.60402	7.42777	6.45132	3.05556	6.23347	9.16499	7.95613	6.64353	8.19001	8.86553	7.1772	6.90406	7.72913	17.4006	7.16989	6.78122	3.89551
573	3.485	262.049	261.042	25.1623	23.9689	22.5636	33.049	23.115	25.076	27.0191	23.701	22.6864	20.1348	25.0073	23.094	19.281	23.8006	1.55609	16.9256	25.0762	29.6431
574	1.78	262.062	261.055	19.3754	22.0451	20.696	30.8275	11.3418	25.3801	20.4596	14.1741	17.4329	26.2252	10.0156	10.7455	12.3895	9.31257	21.0904	15.2273	36.2044	18.6088
575	1.013	262.08	261.073	80.3805	96.2861	91.2447	43.455	72.2715	58.1581	62.1443	40.183	71.0972	52.2538	51.8857	52.4247	106.1	72.6093	254.446	73.4413	53.5572	75.8089
576	3.886	262.096	261.088	42.8067	41.2657	47.8106	19.9022	153.512	63.6959	15.7523	16.4171	11.7931	5.51746	31.869	44.0498	20.5625	34.7099	1.30655	7.60577	51.1999	116.1
577	4.363	262.096	261.088	2.92022	3.04708	2.74682	1.07066	4.22866	4.89662	2.22783	2.02292	1.65666	1.69338	3.92251	3.16338	1.60216	1.18819	71.9625	2.39627	1.25645	2.36971
578	4.746	262.096	261.088	13.312	12.2713	12.534	9.32187	10.362	5.66664	21.2454	7.71037	8.55083	20.0519	20.4156	11.9203	8.27247	12.3166	1.78033	5.95907	3.55549	9.60098
579	4.208	262.132	261.125	45.1182	47.7413	51.9932	8.24243	280.105	118.51	18.468	11.2914	9.1164	4.60006	26.9583	28.0255	24.4556	5.71178	0.919398	2.84381	16.2171	73.3242
580	3.838	262.135	261.128	20.0448	21.0336	22.5727	2.84318	146.809	81.6251	6.5763	2.6258	1.96279	0.890305	7.55887	20.0124	7.68624	2.71741	1.47573	0.790307	7.68034	32.671
581	4.589	262.136	261.128	12.9953	12.8359	12.6725	1.25086	70.8853	45.7089	0.315362	0.392415	0.40323	0.35687	0.392883	9.43798	1.85903	0.313333	29.8238	0.316745	3.94004	18.7904
582	4.127	262.136	261.129	19.0275	19.5315	16.0302	1.94118	58.0272	44.3019	1.24895	1.99668	0.437858	0.316364	1.38701	9.906	3.7383	0.889846	30.2621	0.269619	5.22478	13.4712
583	5.845	262.142	261.135	4.37278	4.8156	4.34341	0.385085	1.31423	0.397845	38.3248	0.471365	0.797252	3.4298	3.83244	4.02189	0.87853	0.298957	1.845	0.771002	0.753661	8.50423
584	0.813	262.911	261.904	6.65529	8.60402	7.42777	6.45132	10.1379	6.23347	9.16499	7.95613	6.64353	8.19001	8.86553	7.1772	6.90406	7.72913	17.4006	7.16989	6.78122	13.4053
585	0.813	262.962	261.954	20.5127	22.2844	17.3697	14.9603	21.3591	10.1667	27.9029	20.0346	12.807	18.3503	27.9447	20.6747	16.2772	24.472	56.4528	13.1633	16.7139	44.8662
586	0.858	262.989	261.981	11.927	14.2386	14.8458	18.5406	15.0176	23.0233	8.17802	14.6177	13.9613	13.3202	10.9049	11.6866	12.2808	10.9917	15.6702	17.5968	15.7255	10.7995
587	4.561	264.036	263.029	84.8718	79.8572	82.9189	114.226	54.7638	71.2945	65.5184	184.289	74.2915	75.2448	70.6204	75.7061	94.9476	54.1067	0.992261	64.5923	36.9708	49.1669
588	1.624	264.049	263.042	344.122	293.904	251.89	343.328	215.875	318.67	298.769	280.584	261.642	317.253	314.077	284.732	390.599	258.344	357.523	234.947	161.981	193.316
589	0.996	264.049	263.042	31.699	22.6776	24.2954	41.7017	37.0515	459.566	103.56	203.645	18.1696	52.307	74.2818	42.481	46.7371	24.5937	236.218	21.5565	28.7006	21.5532
590	5.084	264.111	263.104	5.63535	6.15131	6.34274	6.15722	5.37115	4.30735	2.05715	6.69098	3.25024	4.96198	6.20371	6.2333	6.00126	7.17931	0.628972	12.756	5.98336	6.25509
591	4.649	264.148	263.14	34.8315	36.246	27.383	3.3482	124.187	113.387	4.99324	3.77497	1.71614	0.841929	3.45792	31.6049	11.773	1.60793	38.7062	0.697306	6.80826	27.0174
592	4.334	264.148	263.141	18.214	19.5748	17.6702	2.1251	45.9127	32.1154	5.83635	1.81639	1.97815	0.899605	9.43412	28.0204	5.19177	0.706203	1.07778	0.603104	11.3574	37.5029
593	5.644	265.095	264.088	1.96905	1.66884	2.04451	1.9089	2.15359	1.27588	1.6202	2.01956	1.44571	0.9266	1.67894	0.373862	1.53565	4.3258	0.799501	0.964472	4.05094	1.91967
594	5.958	265.132	264.124	4.86729	5.1768	3.69797	2.67935	5.38185	6.13009	5.1977	6.97559	4.78442	6.12637	4.47833	5.08993	2.58982	1.75723	0.907106	2.90114	4.05535	2.59968
595	7.817	265.166	264.158	18.8936	18.9509	20.3758	46.6422	32.4121	8.77236	4.65599	17.7878	18.1015	12.8506	14.7823	12.7208	0.31273	7.94911	0.718629	16.808	21.6431	8.22392
596	0.882	265.942	264.935	229.301	222.22	214.787	282.325	136.117	135.923	355.842	292.956	247.213	318.511	273.331	236.111	213.157	268.498	1101.07	240.996	210.952	206.115
597	5.447	266.079	265.072	2.23392	2.32242	2.06763	1.50661	0.511246	1.75759	1.85691	1.8848	2.11897	2.49996	3.72268	3.43613	2.74984	1.59574	0.632017	1.4207	1.49146	2.47483
598	3.757	266.127	265.12	14.9955	15.4847	16.8186	1.46695	129.261	39.7564	2.36053	0.955879	0.976128	1.15214	1.71865	17.5015	3.61045	1.00009	1.51533	1.08682	3.82445	21.8277
599	1.749	266.127	265.12	27.5841	28.6404	24.3278	4.64298	98.8823	53.2166	10.1218	4.89106	6.44631	1.42754	15.6632	16.9034	13.5874	5.45792	46.976	1.89485	13.8333	41.2947
600	11.635	266.155	265.148	2461.34	2550.33	2639.26	2951.08	7889.9	563.495	3924.1	1608.75	4021.05	991.082	2338.34	660.363	4851.93	3844.35	688.315	1575.4	114.273	782.944
601	12.479	266.155	265.148	137.551	148.507	140.701	111.682	441.527	17.1321	295.062	75.916	184.636	40.7153	114.119	47.8906	222.581	209.708	26.8025	64.0574	7.09224	53.0899
602	12.763	266.225	265.217	11.4216	9.48	8.82674	4.68462	7.42513	7.16352	21.2553	5.20984	6.17503	9.07233	9.36346	13.1605	6.36406	10.556	7.87229	4.67855	10.6378	7.81486
603	0.976	267.012	266.005	248.654	258.263	270.33	309.837	226.947	183.336	235.506	313.053	286.821	746.059	396.864	496.139	510.959	226.876	999.102	652.376	200.521	188.892
604	3.64	267.028	266.02	728.559	692.531	668.366	1012.82	428.093	652.883	894.657	839.412	808.211	888.359	831.921	748.805	791.416	817.144	345.953	766.044	756.927	739.379
605	0.86	267.918	266.91	185.461	168.697	162.559	285.856	88.1955	187.729	179.802	206.321	241.268	196.831	142.706	148.046	255.328	166.546	231.307	200.74	188.576	86.3642
606	1.403	268.081	267.074	24055	23704.5	23362.3	27286.8	17453.6	21294.9	22822.2	21962.4	24674.6	27162.9	22812.4	23317	23747.1	23503	23833.1	27672.5	22694.2	17452.9
607	1.005	268.081	267.074	5696.06	5795.94	5869.46	5533.95	4255.38	5149.39	5289.56	6259.19	6372.24	6077.91	6821.25	7060.71	6024.5	5505.93	267.602	2463.1	6433.05	4902.91
608	2.952	268.104	267.096	76.3421	83.3666	81.1917	32.3028	170.156	120.592	18.0528	14.0089	11.432	4.79049	18.7723	45.371	28.8573	15.6768	60.7708	8.68272	89.6854	139.304
609	2.545	268.104	267.096	30.6653	32.3526	25.7251	11.5313	52.9734	55.9473	14.0842	4.76514	14.348	1.03385	20.1131	16.2889	15.3288	25.5289	1.63998	1.92774	23.2535	40.218
610	1.853	268.104	267.096	23.17	24.0602	21.2149	17.571	16.9346	29.9729	31.0384	25.5299	23.4838	16.0554	31.2699	26.3779	24.8802	14.5417	15.186	16.9392	19.4965	39.4046
611	1.531	268.106	267.099	38.2964	37.9198	39.412	4.74108	185.335	83.4121	5.36028	5.56527	2.59018	2.72747	8.62394	21.0182	17.2866	2.66432	75.5203	1.51927	12.0218	32.6157
612	3.721	268.106	267.099	15.4538	16.5281	17.3854	5.83382	111.618	33.2961	6.16492	3.5612	4.87019	2.71931	9.94076	12.1507	5.4307	6.41855	2.82193	0.946255	14.0152	39.9792
613	9.173	268.121	267.114	5.57702	6.06088	7.05617	5.57091	5.15125	5.20311	22.5819	21.6196	2.68003	10.68	2.25173	4.04853	1.62136	2.94363	1.05631	3.65004	2.63604	6.02538
614	5.158	268.143	267.135	2.75778	2.36137	2.82645	1.49886	3.25893	1.26816	2.89623	4.91046	4.92348	6.92117	1.23701	3.1814	1.67297	2.9697	0.676102	7.90437	0.318526	0.369274
615	1.383	268.154	267.146	47.8467	38.702	36.8198	4.83815	177.989	93.5151	4.29366	5.8029	5.12106	5.04544	6.34865	21.6622	6.07422	4.40367	178.661	6.51839	9.18974	68.0404
616	10.559	268.204	267.197	63.2457	67.2754	52.4169	8.22713	35.2761	10.4276	323.426	2.78898	7.07869	44.8726	7.27919	75.604	2.53098	50.2984	171.283	8.47152	30.6934	53.8965
617	10.863	268.204	267.197	24.4019	19.71	23.3237	8.72032	14.4936	7.22666	112.116	6.82225	6.85065	9.98846	10.851	23.7394	6.58941	24.0207	40.6145	7.75979	5.85645	26.5391
618	10.23	268.204	267.197	28.1099	25.8819	20.6603	6.60268	21.271	5.67332	94.0514	1.3673	4.14103	26.0007	6.52929	24.5347	8.01609	24.9325	55.8375	11.1737	12.1774	44.7029
619	9.992	268.204	267.197	40.3529	52.3023	49.8535	5.98796	34.1196	7.82953	280.887	2.11564	5.52301	25.4913	36.7088	78.5351	5.63414	25.3956	41.0261	8.29904	21.2426	59.6808
620	13.436	268.24	267.233	39.8406	40.1958	39.2471	27.889	33.0009	24.6961	57.3291	24.1361	48.3809	60.3322	37.1556	60.5812	37.3124	50.4485	46.1856	33.973	40.9959	30.5855
621	0.92	268.971	267.963	51.0274	50.4179	47.6453	40.8488	44.6086	50.2949	58.885	55.7172	50.44	128.825	26.1304	54.7825	70.1934	53.0298	32.1095	99.2468	36.1044	23.4257
622	1.499	269.138	268.13	68.4416	69.3989	47.8093	68.8261	49.9989	75.1049	86.1425	99.3166	96.7841	80.2134	38.5885	30.8951	65.3839	64.6527	34.0445	111.569	67.7441	26.8696
623	6.393	269.163	268.156	3.8211	2.9986	3.57887	5.36198	5.66278	2.79378	2.84268	4.69817	2.96262	4.23778	1.63095	4.33666	3.58578	2.09051	0.681882	3.43386	1.22172	2.00256
624	3.642	270.028	269.021	23.6033	23.5431	21.8174	33.221	14.3719	21.2882	30.5787	28.3213	25.2225	31.085	28.3057	25.1522	26.5133	27.2262	1.12479	25.7475	25.4378	22.2478
625	7.414	270.053	269.046	10.8507	11.3619	9.35783	12.1666	44.1961	9.86907	2.69289	19.7443	2.58508	1.02286	4.3562	12.9785	4.58139	1.5026	0.893729	4.67466	10.3586	23.8233
626	4.305	270.074	269.067	601.286	616.055	595.52	75.9708	1758.11	963.939	139.853	122.159	510.892	49.0126	29.9739	7.61132	1076.03	1403.35	141.163	442.226	61.7768	19.2228
627	2.738	270.119	269.112	20.0602	23.2155	20.5016	4.20829	60.4332	46.1434	2.70728	2.14446	1.75893	0.894383	1.83618	10.3265	8.63891	0.916706	3.50541	1.15328	10.1358	18.999
628	11.291	270.22	269.212	18.5529	19.7083	15.2019	6.97523	13.5093	8.16622	41.1045	7.82059	8.27646	14.3263	11.0886	19.9455	18.4223	21.0482	37.0348	8.57122	17.1217	17.9747
629	10.258	270.22	269.212	184.722	172.252	180.666	91.9557	104.087	48.6381	776.522	209.473	53.5142	247.113	104.027	210.107	42.5362	191.392	259.086	94.5655	108.918	202.778
630	10.126	270.22	269.212	49.3862	57.6279	53.2577	14.0926	65.6553	29.1233	119.751	11.9499	39.885	61.3044	36.0907	47.0478	25.8524	72.088	129.731	34.2096	28.5436	134.917
631	10.007	270.22	269.212	35.4791	33.9258	34.6294	12.07	27.5023	29.1233	77.4036	11.9897	38.8302	53.8929	36.0907	33.1721	25.8524	40.6756	41.6927	37.6044	17.8176	71.8732
632	5.883	271.086	270.079	19.2422	19.2397	17.8574	22.3634	17.4623	5.48149	69.3417	7.75487	6.14321	8.37703	8.01244	8.58284	5.0327	6.05109	0.712641	5.3239	3.5583	15.2808
633	5.584	271.103	270.096	123.522	122.567	116.412	179.689	84.8863	115.169	153.865	177.406	154.878	143.152	141.185	103.505	136.193	135.623	0.760118	124.45	105.481	106.606
634	8.954	271.215	270.208	13.8555	11.3544	13.996	35.4563	12.7751	7.65053	6.25453	8.66152	0.387324	0.420027	0.366796	10.6363	0.38229	7.28289	1.00317	10.49	12.2231	10.9513
635	0.912	271.887	270.88	18.5663	10.889	13.0307	17.286	9.1877	13.5598	24.5979	17.8796	15.8908	18.4257	14.6401	18.5572	15.9238	17.4956	9.35338	12.4055	11.5714	10.299
636	0.904	271.908	270.901	54.3394	81.0618	84.3671	82.6521	53.3777	49.5405	80.6419	96.345	77.5319	103.616	85.0214	73.7063	77.0528	79.9857	36.2952	71.8529	88.7814	80.8687
637	0.856	271.913	270.906	55.3825	47.9637	49.9533	113.653	17.8507	57.1698	51.0016	60.1999	82.4037	64.3668	44.5523	52.5225	84.2657	40.4112	101.902	61.9053	59.426	18.3631
638	0.944	272.011	271.004	104.329	89.5311	95.5968	56.0568	60.2873	63.7223	141.238	62.7847	139.392	39.0978	152.545	92.8457	84.573	82.7072	238.916	40.8084	76.9278	129.111
639	6.977	272.072	271.065	12.7259	12.4434	10.7663	40.198	0.276007	0.28089	0.307812	0.302565	76.5345	0.331417	0.324058	0.284353	0.317955	66.4619	0.731866	0.286427	0.298918	0.320292
640	3.481	272.078	271.07	637.027	626.982	605.516	807.17	677.516	664.843	674.023	597.271	593.625	558.23	670.415	609.237	500.088	595.861	484.493	467.211	671.881	826.235
641	5.997	272.099	271.091	3.93332	4.55619	4.9666	3.54896	3.20173	7.82087	4.72825	8.0995	7.77066	2.12949	8.32854	3.97119	5.7028	2.01088	0.886497	1.56017	3.06373	3.58406
642	11.526	272.235	271.228	36.3558	44.7106	41.6825	21.2259	23.7233	17.8928	120.543	12.393	15.953	55.8909	13.8026	54.7123	9.99846	52.1317	91.3752	27.4486	24.2276	43.3728
643	10.869	272.235	271.228	148.05	123.884	135.927	28.6535	138.793	45.0947	427.498	15.8945	39.2654	135.244	26.8322	208.438	20.2483	166.869	266.713	68.4844	63.1569	319.065
644	10.64	272.235	271.228	413.403	453.198	404.152	46.343	490.734	53.3634	1176.12	62.9929	50.7776	504.122	78.6255	542.377	48.9516	443.111	751.293	246.075	52.003	788.537
645	10.996	272.235	271.228	61.242	71.8612	67.3565	12.2299	48.6842	19.1116	279.218	15.8945	16.0249	64.9011	24.1312	76.0816	18.5348	48.5044	75.7576	22.5912	27.745	95.3846
646	11.13	272.235	271.228	220.312	205.094	208.725	74.5905	200.509	73.0209	468.115	48.973	84.6083	212.229	85.0883	257.858	66.3435	279.065	279.018	95.398	149.66	339.669
647	1.108	273.007	272	753.606	814.104	848.309	1177.7	587.998	1079.65	630.601	989.381	952.47	563.435	981.38	659.083	1335.11	794.196	724.642	733.54	668.606	889.796
648	0.941	273.015	272.007	104.329	80.941	69.9182	89.386	50.0626	63.7223	141.238	62.7847	139.392	37.5524	152.545	99.8894	81.8198	95.9049	238.916	26.6164	62.7174	129.111
649	1.59	273.083	272.075	12.476	13.3869	11.9143	10.7136	8.24645	8.80981	13.4602	37.3456	11.4516	18.8962	11.5897	10.147	18.8492	10.6321	3.69166	18.3376	3.25597	8.24928
650	2.779	273.094	272.087	17.0226	22.3917	19.6162	3.38191	52.0384	34.6161	3.19444	2.27687	2.1965	1.62198	3.74662	7.83193	6.7774	6.00957	20.6222	4.33919	15.8171	25.4517
651	1.004	273.096	272.089	107.809	150.981	130	162.616	103.488	448.137	52.579	52.9406	116.215	341.928	13.5551	7.30225	11.904	7.43089	219.678	168.963	468.716	27.9284
652	1.321	273.096	272.089	104.326	98.0597	116.574	143.814	129.248	280.819	69.0196	76.9818	86.2441	207.605	37.4401	16.9995	34.8683	16.55	129.012	130.615	254.444	27.9626
653	1.632	273.133	272.125	55.625	61.6423	59.9089	12.7877	156.822	127.239	35.9401	30.4054	25.6942	4.83642	53.9707	59.317	69.9731	20.0579	30.3552	16.2586	38.5809	63.3663
654	3.92	273.169	272.162	20.3025	18.659	20.889	2.29608	100.908	31.3779	2.59979	2.25571	0.573351	0.586391	3.06399	21.5712	3.95526	0.979495	17.0364	0.529045	5.70322	35.9807
655	0.796	273.838	272.831	20.7998	20.0628	17.2205	22.3865	15.4227	22.1961	19.238	20.8646	22.9553	21.7799	16.3941	20.7551	24.4842	14.36	27.5741	19.7964	17.1538	14.3674
656	0.903	273.884	272.877	12.3652	14.1967	9.16453	15.6489	10.5847	12.2998	23.6835	11.215	13.8296	14.1874	8.76578	12.6043	15.6119	10.5455	4.65895	11.5856	17.839	9.84315
657	0.811	273.916	272.909	6.34552	6.68295	6.87111	7.62769	6.83329	7.03723	6.54122	6.41774	9.11558	6.30128	5.62893	6.67405	9.81279	6.6522	10.8318	7.78893	7.18382	7.10756
658	0.822	273.966	272.959	167.222	181.821	157.405	131.419	169.725	104.11	233.715	154.395	131.04	161.192	222.164	173.476	139.245	213.471	323.946	130.085	157.745	303.509
659	4.558	274.078	273.071	4.89388	4.52403	4.90111	7.84179	1.41685	2.98902	2.93855	4.39809	4.69919	2.96959	4.65757	3.647	5.16166	5.65265	0.876398	5.1441	5.85154	8.0295
660	1.42	274.08	273.073	33.9909	31.2103	22.8244	57.993	11.3713	20.7095	21.7917	31.6212	49.7605	22.9296	45.2974	9.74184	12.9371	39.3104	60.8274	22.4399	27.1122	31.5412
661	6.757	274.088	273.08	14.5543	15.6738	16.9943	92.8335	0.325685	0.327434	0.33562	0.337999	79.1522	0.34787	0.333788	0.304745	0.349884	77.6955	0.818095	0.324841	0.355184	0.355817
662	4.969	274.099	273.092	2.97066	2.88091	2.44536	2.79254	3.12708	1.68095	2.2111	3.77391	3.78329	3.17563	3.02661	3.05824	2.81571	3.59432	0.874903	4.3627	2.64555	2.69579
663	2.698	274.117	273.109	32.2737	33.3131	31.3056	61.1287	22.0465	44.7045	27.72	17.6998	40.0281	9.66483	42.0884	19.718	31.215	37.3796	2.29472	3.45928	50.2056	41.5745
664	4.639	274.135	273.128	216.671	254.107	237.319	780.957	410.837	76.6935	57.5291	102.335	77.8356	76.1757	74.054	60.0387	96.2696	104.202	0.663052	138.921	95.8518	92.2687
665	0.853	274.164	273.157	12.3487	11.5868	10.847	4.28994	66.4014	15.3441	3.34805	3.67634	3.46714	4.0887	3.43846	4.57448	3.96116	4.35535	75.4298	2.79034	4.11384	17.0788
666	5.686	275.077	274.07	6.19001	6.30513	5.90103	6.73526	5.44337	7.21983	8.79571	7.43381	8.07443	4.98368	6.33007	6.91583	5.39695	4.17994	0.63858	3.47135	4.62132	5.53121
667	1.007	275.112	274.105	182.607	110.523	173.666	216.12	291.122	267.309	111.042	183.954	109.582	151.532	71.6791	85.2709	85.4984	42.6558	561.43	221.595	181.006	164.097
668	5.477	275.12	274.112	27.2704	27.1073	29.7359	9.28226	19.9758	8.36282	92.3004	15.9066	13.5667	20.7832	15.6982	15.4777	8.28427	9.71308	0.644023	11.7379	8.04992	31.9537
669	4.503	275.127	274.12	15.4645	16.852	16.3573	0.979977	71.8715	44.2742	1.84275	0.835461	1.14206	0.42989	1.40368	8.10253	3.71222	1.14559	10.1374	0.350708	2.74087	4.84404
670	3.908	275.127	274.12	4.57296	4.33711	4.99322	0.68641	17.6628	9.01931	1.1514	0.724605	0.759871	0.7786	2.13314	3.70088	0.821888	0.780421	1.44406	0.759382	3.00685	15.8287
671	3.373	275.148	274.141	18.9398	16.5136	16.6124	2.70395	97.3168	39.4221	2.43903	1.06957	1.01408	1.16121	1.52974	13.9008	1.7963	1.15116	9.13839	1.06362	6.57255	34.1708
672	0.808	275.887	274.88	11.9274	11.4561	10.2109	8.68069	9.56825	10.6057	11.8452	12.2256	11.0452	10.8055	10.6934	11.2022	12.7701	10.0838	26.2827	9.85772	9.15425	12.8069
673	1.114	276.025	275.017	1588.33	2633.06	2693.46	2463.5	707.44	2440.77	985.783	1110.29	2000.45	272.358	5329.93	2397.63	1993.91	2824.43	3857.94	429.076	4408.3	5128.64
674	3.911	276.04	275.032	40.4678	43.5457	48.8178	47.7651	53.263	119.822	53.007	40.1834	42.1528	17.2821	79.9606	55.6425	66.3572	16.5851	1.43746	8.30956	21.1177	52.7281
675	4.143	276.085	275.078	12.4135	12.6681	12.5345	13.9518	19.5378	25.6723	5.13786	31.4453	12.7425	7.47309	3.07434	22.1976	21.1496	7.94531	1.48461	9.82552	9.00778	2.49749
676	1.345	276.096	275.089	155.999	114.992	138.573	161.45	127.685	130.225	144.838	147.501	137.101	114.01	101.261	140.357	141.589	84.6902	96.1558	157.69	98.4695	111.774
677	1.003	276.096	275.089	1675.98	1024.9	1570.81	2225.71	1525.21	1145.33	1828.49	2093.73	1730.79	2514.76	1065.53	1874.72	2046.02	1191.49	1719.31	1460.85	1666.83	943.575
678	5.966	276.111	275.104	17.6662	17.5353	16.0075	23.9863	13.5002	18.8364	24.7577	12.927	14.9588	6.18054	16.98	17.3852	16.2633	12.1062	12.1799	6.2834	17.4833	20.0665
679	5.384	276.111	275.104	15.8129	16.1551	17.9053	14.7146	59.4018	22.0586	9.33853	11.1055	11.5501	6.06749	6.85858	12.7289	11.339	8.39348	0.728919	7.33802	10.7062	20.2739
680	4.377	276.111	275.104	10.483	12.1658	11.5242	16.5993	16.3688	15.5578	6.8964	10.1101	8.3958	7.1273	8.13984	7.98705	9.24612	6.25458	7.98779	7.96116	8.71828	8.50802
681	3.942	276.111	275.104	5.70893	5.61407	5.82762	1.46152	21.6594	9.55491	1.43923	1.87516	0.420872	0.434253	2.00967	6.66368	2.26558	1.37993	0.806901	0.424322	3.05565	8.59313
682	12.076	276.209	275.202	36.8234	35.066	23.4496	19.8093	33.6219	24.8243	116.696	20.7089	22.5815	14.2171	21.6698	44.4564	17.8369	44.0119	27.6243	12.9628	44.7143	34.9278
683	0.999	276.952	275.945	193.331	180.504	185.033	129.445	104.386	110.238	213.701	83.4756	66.8189	81.0364	222.013	160.027	97.7648	187.145	132.183	151.704	88.082	172.82
684	2.318	277.07	276.062	18.0722	18.4876	15.9952	16.7217	13.1712	13.1375	14.9057	28.2953	21.1426	23.6634	18.6596	13.89	15.6155	18.1331	4.09232	22.2321	12.6958	13.8958
685	1.955	277.093	276.086	107.838	108.873	102.389	98.7583	152.596	173.539	76.6563	120.281	82.1396	91.9466	97.2249	100.683	98.2943	81.8625	94.8984	130.546	83.3658	138.649
686	1.54	277.11	276.103	16.6985	22.5326	19.0188	2.98144	54.4182	37.7293	5.835	2.29774	4.21273	1.29377	11.4156	11.4381	10.8488	4.78257	29.2809	1.79559	14.0609	33.4234
687	0.795	277.834	276.826	9.88301	9.60017	7.61981	12.618	6.89525	10.033	7.91046	10.266	13.2624	12.3523	8.20943	8.48941	10.6835	8.46603	11.6274	9.88176	7.8263	6.06346
688	2.053	278.019	277.012	41.4254	54.1974	48.6281	45.4342	53.1158	64.33	39.8094	47.3954	54.9835	31.8426	23.2991	17.7205	67.9353	35.7429	18.3988	40.0082	25.1963	43.9657
689	5.085	278.052	277.045	44.884	46.5282	45.668	46.4271	9.10206	24.3499	40.1561	51.373	37.1246	71.3552	56.6304	60.1313	62.5863	30.0056	0.793614	44.7958	35.3646	38.464
690	1.753	278.067	277.06	112.851	104.003	96.6524	101.917	40.4714	73.8146	72.953	128.719	143.349	86.5726	143.684	64.0193	48.1946	115.807	62.2766	104.78	92.8595	140.264
691	6.288	278.075	277.067	3.46038	2.99316	3.09512	2.70589	2.008	2.10608	13.0761	4.71195	3.09148	3.10715	3.34995	3.45419	3.21241	1.85465	0.698235	2.62969	1.66703	4.36008
692	1.668	278.09	277.083	19.645	21.5349	18.1669	7.56124	50.2157	25.1768	5.73687	5.12797	5.9985	1.55329	10.0912	15.8192	8.18318	13.5027	44.3464	5.14565	23.9434	30.8572
693	1.562	278.094	277.087	26.3405	31.2927	29.7189	2.05209	116.271	70.8887	5.92143	3.77874	2.32728	1.32525	5.1779	13.6127	10.5628	2.26853	44.6042	1.92176	12.737	49.2199
694	2.434	278.127	277.12	24.0755	23.7235	23.132	20.1241	22.6026	27.6165	19.8814	14.9668	7.37864	9.45645	24.3333	8.28828	15.4565	6.20117	21.8453	9.80865	24.7727	31.7641
695	1.759	278.127	277.12	24.9403	28.0797	24.1003	1.93571	99.7141	56.5426	9.50045	3.32927	1.7291	1.48255	11.9991	15.6138	11.8305	1.5256	48.8009	1.96786	10.6804	33.7478
696	4.26	278.13	277.123	249.003	239.28	238.551	474.552	178.976	299.906	168.944	269.816	368.395	332.416	283.955	193.406	277.464	198.491	1.9961	381.786	351.204	119.252
697	5.031	278.13	277.123	6.60693	6.14948	5.75902	9.05898	3.72626	5.14595	2.2652	3.22104	5.92404	10.3752	8.08883	3.5942	9.77704	8.54933	0.960529	21.6149	15.4692	2.06002
698	5.24	278.13	277.123	2.51819	2.82161	2.89188	4.6892	0.841915	3.41215	1.26044	1.57069	6.11041	3.60794	2.51008	2.11914	3.86118	2.12747	0.651781	5.73852	1.67119	2.06002
699	5.432	278.163	277.156	120.522	121.614	121.361	19.2684	463.905	251.431	9.65551	11.9352	5.87921	2.99869	7.29398	104.023	25.3232	5.20514	36.9996	3.69517	31.7735	130.742
700	5.085	278.163	277.156	9.21783	9.80406	10.1499	0.824209	37.0875	24.5714	1.39739	0.447553	0.288195	0.672561	1.11888	6.64123	2.27509	1.85823	0.690119	0.586741	2.1781	11.0567
701	5.244	278.164	277.156	37.4695	39.9259	39.2534	2.53443	173.141	96.9716	8.43461	3.09679	3.23327	0.672561	5.03129	27.5327	12.9257	1.85823	0.604131	0.586741	8.00066	22.1395
702	12.605	278.225	277.217	1459.59	1464.08	1426.29	628.409	1239.96	1158.21	4184.75	761.651	1075.41	1142.52	1351.06	1912.76	1022.09	1783.62	1339.45	632.435	1509.88	1547.53
703	1.345	279.042	278.034	162.451	127.684	196.594	157.129	194.218	146.532	131.524	238.119	171.349	146.46	191.826	215.313	117.662	125.991	262.828	182.754	146.084	193.064
704	1.708	279.07	278.063	11.7238	10.9767	9.78254	3.07319	3.49025	8.33583	3.67995	6.59746	12.8418	5.96577	9.91329	6.66722	1.76406	7.44049	6.1783	3.93979	8.47514	7.50197
705	3.462	279.122	278.115	25.0792	30.6191	29.5371	4.36022	130.562	63.5851	5.69524	2.28441	1.54825	1.1826	4.27675	30.5552	7.25299	2.43571	1.69012	1.05361	10.7374	47.8613
706	3.946	279.122	278.115	7.55822	8.52367	8.41127	0.806891	37.782	10.8093	1.38096	0.492865	0.512991	0.539331	0.841774	6.1042	0.808122	0.667265	57.5006	0.517197	3.42866	14.4872
707	1.559	279.122	278.115	16.6985	22.5326	19.0188	2.98144	54.1388	36.8831	5.835	2.29774	4.21273	1.20791	11.4156	11.4381	10.8488	4.78257	29.2809	1.7516	14.0609	33.4234
708	0.807	279.952	278.945	3.13012	3.31834	2.75719	0.912964	2.98663	1.03989	5.89482	2.88328	2.44094	2.80874	5.73458	2.30518	2.20591	3.56095	11.4001	2.02327	2.62086	8.89579
709	0.915	280.023	279.016	15.8331	28.5023	21.9826	25.4162	18.4501	41.9477	21.5338	22.2531	15.4775	8.63149	33.8027	31.0055	35.6143	35.1472	62.9584	5.94938	25.6607	48.9286
710	1.001	280.046	279.039	3826.6	3705.44	3761.32	3550.92	3498.15	3791.87	2928.68	4751.37	4093.65	4226.88	3538.59	4116.3	3089.69	3207.95	1323.12	3952.27	2922.28	3729.91
711	1.345	280.046	279.039	162.451	128.264	195.379	157.129	194.218	146.532	131.524	238.119	171.349	146.46	191.826	216.588	117.662	125.165	262.828	182.754	146.084	193.064
712	1.798	280.106	279.099	112.63	119.927	114.964	32.6654	473.391	253.008	28.0325	48.0077	22.9759	12.1854	51.1992	115.164	98.2553	25.4507	130.278	13.9704	99.8306	123.749
713	3.886	280.106	279.099	31.6089	31.1054	34.3601	12.5886	117.433	46.827	11.7858	9.2476	9.2978	0.881355	23.3483	31.5116	14.4471	25.9359	1.18459	4.88988	37.6007	88.0774
714	2.249	280.143	279.135	38.8088	27.9534	34.7763	4.25606	132.089	65.2066	11.5891	2.15028	3.52104	1.35505	5.75017	21.4954	21.2192	4.00337	47.4259	1.40881	14.6989	22.2332
715	10.078	280.204	279.197	13.5005	17.2943	13.5824	49.721	3.38496	6.48375	5.30311	0.911761	2.47172	2.23555	13.8544	11.045	8.76225	12.0622	28.2116	1.02507	9.28973	28.2722
716	13.187	280.24	279.233	5284.94	5514.68	4927.24	4330.38	4815.73	4849.54	7337.46	4585.05	4603.7	5123.02	7054.24	5244.85	5292.27	5431.85	4864.45	3200.75	5212.35	5904.02
717	10.56	280.24	279.233	1008.47	1180.33	1004.36	597.899	780.944	882.089	1330.44	729.714	1200.46	982.144	1203.01	1124.59	1134.69	1359.23	1164.93	792.16	1136.45	1186.53
718	15.635	280.241	279.233	1338.08	2029.34	2007.73	719.65	1350.98	1554.31	3445.88	1102.02	1282.29	1296.09	2268.67	1674.24	1291.73	2169.4	2047.97	993.728	2118.92	2649.98
719	1.596	281.028	280.021	33.4933	35.2552	30.1538	26.8111	26.0649	23.2569	30.6299	76.6907	34.6728	45.1715	30.0539	28.7105	41.4899	22.3138	9.71994	40.9958	11.4276	19.3333
720	0.81	281.87	280.863	182.677	157.928	169.745	229.293	128.917	89.0607	81.7241	156.05	223.861	156.544	84.5087	143.221	313.195	113.057	105.786	197.643	178.298	64.8881
721	5.518	282.001	280.994	2.19899	2.35905	2.15921	3.21906	1.28605	1.90194	2.43965	3.48153	2.31787	1.79364	2.8028	1.21711	1.7225	2.38933	0.664046	2.23433	2.15154	2.99217
722	0.86	282.031	281.024	15.0269	14.8973	14.0286	11.8333	28.4609	34.5218	7.94741	8.80984	7.23774	3.51462	6.74656	13.2922	11.1561	7.34901	30.6299	5.41396	13.1551	13.5489
723	1.646	282.097	281.089	23.7774	26.1475	25.1564	23.5176	15.5004	19.524	18.2752	31.5977	25.0476	23.3225	16.7005	23.1417	27.8513	30.3897	13.8249	29.6759	25.3905	30.156
724	1.534	282.119	281.112	6.21883	5.07736	5.22355	1.01778	4.7643	8.80266	5.43786	1.20845	1.10807	0.825564	7.42292	1.01858	2.59329	0.82154	16.7444	1.14578	3.88284	4.5587
725	2.515	282.12	281.112	16.9786	18.2464	15.3453	2.0124	56.8914	39.1398	4.29668	1.38969	1.93965	1.13323	4.69711	8.00673	6.66031	1.69648	1.64264	0.900634	4.89276	13.1324
726	2.976	282.12	281.112	54.4906	54.9293	55.7577	12.6123	153.621	107.821	11.6286	11.7178	7.00185	4.32228	10.4376	32.1515	23.4094	7.01749	34.7273	4.30077	37.0044	69.5175
727	3.772	282.12	281.112	16.6425	17.0931	17.4892	15.2404	13.1699	25.6511	20.8633	18.5842	13.2755	8.41396	27.8652	24.2146	15.9532	12.574	1.0528	8.63272	14.8433	41.4136
728	4.069	282.12	281.112	111.503	111.901	109.025	162.764	74.2965	114.223	145.691	156.328	156.745	108.039	140.929	101.205	131.011	114.275	31.765	130.051	105.8	107.447
729	3.789	282.12	281.113	5.55299	4.624	7.82278	1.05642	23.0969	26.9763	0.775696	0.78346	0.777274	0.899592	0.929903	3.14081	1.93969	1.35695	1.41704	0.893574	1.6842	41.4136
730	8.452	282.15	281.143	4.36095	3.71728	4.15745	3.19989	16.2645	0.579807	10.3593	1.31386	7.71788	0.880511	3.53676	0.409619	8.13504	9.38655	0.950273	2.82858	0.361117	1.81234
731	13.848	282.256	281.249	1430.07	1383.42	1412.68	825.494	1447.91	1312.95	2094.38	528.469	1192.62	1637.81	1539.54	1904.62	806.846	1720.77	2318.2	849.913	1479.08	1791.65
732	15.628	282.256	281.249	1847.42	2637.49	2691.19	863.049	1941.53	1497.49	4462.05	834.921	1290.69	2562.76	2099.33	3199.79	1245.17	3132.35	2996.15	1169.15	2620.76	2893.63
733	0.892	283.044	282.037	77.8765	76.7179	70.2773	57.0585	46.2465	51.4429	96.769	56.8262	111.455	50.6584	116.036	86.0845	74.2939	94.9679	118.801	40.361	68.3332	100.207
734	1.004	283.046	282.039	342.714	367.886	367.638	387.661	335.41	350.241	351.83	421.605	481.934	493.017	395.524	375.647	213.611	234.543	344.983	433.955	329.154	299.539
735	1.396	283.092	282.085	4071.84	3926.98	3860.37	4945.95	2715	3717.46	3968.22	4485.19	4620.71	4155.31	3376.37	3912.58	2188.77	4539.77	4668.94	4331.92	3482.91	3573.66
736	1.005	283.092	282.085	732.395	734.606	758.154	869.241	506.121	742.335	640.74	951.149	922.165	733.643	802.347	917.867	437.737	837.41	368.986	1030.29	732.454	770.25
737	0.809	283.867	282.86	182.677	184.119	169.745	266.286	128.917	343.05	94.3072	182.458	255.318	181.292	93.1162	166.487	351.687	128.115	105.786	223.459	206.805	71.2834
738	3.639	284.018	283.011	267.021	274.809	274.844	407.669	172.35	296.459	332.351	333.639	288.42	327.336	356.337	322.461	284.119	316.585	109.356	273.807	320.915	370.837
739	1.006	284.076	283.069	331.04	332.982	339.746	365.526	243.341	237.481	306.592	620.039	350.541	293.77	268.401	340.64	257.094	348.256	7.01678	406.169	226.186	676.469
740	1.49	284.076	283.069	1865.84	1858.87	1635.49	1779.03	1291.64	1369.85	1713.57	2905.46	1805.43	1451.22	1317.78	1588.97	1431.96	2011.74	1317.12	2003.02	1504.48	3224.11
741	4.869	284.09	283.083	124.828	138.618	121.206	217.269	125.092	296.732	48.5796	167.948	129.005	137.992	23.4149	154.609	88.9148	83.6566	0.737389	158.434	131.263	24.4268
742	5.449	284.09	283.083	187.934	192.415	191.279	144.84	51.4986	180.396	153.199	186.513	181.983	262.721	324.07	243.815	275.097	105.884	39.8311	129.173	116.748	188.455
743	7.572	284.09	283.083	57.3463	45.1796	47.0879	58.0186	36.3188	46.2295	45.6054	56.8292	50.7513	61.929	42.3376	43.1911	42.723	41.7048	1.24348	64.9004	44.9624	33.9106
744	9.134	284.118	283.111	15.1815	14.5777	12.4186	8.50904	13.0535	8.86137	15.6762	9.91422	5.30899	8.95696	4.97409	7.31101	3.81398	6.49399	2.12797	5.79157	8.09582	10.1663
745	5.4	284.126	283.119	11.1325	8.69862	9.18619	51.6465	9.07602	7.0331	4.193	6.58842	6.31613	8.59068	15.7617	2.25567	9.90534	19.2591	8.68829	15.3629	4.02626	10.9798
746	5.704	284.126	283.119	29.9294	27.1836	25.4046	127.976	29.6301	33.6428	6.06285	10.508	9.67479	13.0389	51.8332	6.74043	20.2323	36.5633	1.07068	23.3835	4.38896	19.867
747	5.543	284.126	283.119	103.196	99.253	104.285	516.16	64.0905	67.3527	22.0981	40.4829	49.9462	58.6447	169.071	17.4365	159.339	205.817	1.07068	131.316	25.4923	144.038
748	1.529	284.171	283.164	10.1949	10.0395	7.89636	11.802	13.3657	11.5086	15.2924	5.7471	8.72426	8.98656	7.93897	8.12203	7.83263	9.01737	35.9958	8.0103	12.6328	10.5925
749	12.826	284.251	283.243	29.3562	27.1042	26.0893	24.8245	22.6275	25.9374	50.1238	14.1929	13.5489	19.2085	28.5597	21.7475	21.2767	28.9006	23.0282	9.64076	28.0317	36.3464
750	14.604	284.272	283.264	100.283	110.748	87.087	111.075	78.9767	34.9901	92.9913	85.9669	109.042	132.059	97.3616	139.289	82.6543	111.543	130.01	91.7081	100.823	87.7063
751	0.835	284.908	283.901	9.14261	13.9576	12.227	14.8962	8.313	6.0252	14.1568	10.8091	17.5911	11.464	11.6183	13.8952	12.8241	8.02349	31.333	10.0066	13.5057	7.19821
752	1.98	285.038	284.031	252.824	227.296	206.813	242.918	298.951	261.041	175.151	206.155	190.187	138.359	202.403	223.965	185.974	160.244	242.173	184.299	219.044	295.809
753	1.358	285.049	284.042	48.9741	46.6419	54.9931	66.8989	31.4667	36.5954	36.2269	57.5435	43.1162	44.771	43.7521	52.7245	39.7284	35.3887	62.7724	65.362	44.9136	63.5484
754	3.717	285.133	284.126	30.2723	33.5351	36.2767	12.4974	185.771	57.6759	13.0332	8.07958	11.9064	5.32964	19.1364	24.5198	12.8269	16.4528	2.49915	4.14272	28.7998	69.4768
755	2.061	285.169	284.162	25.8058	26.5848	25.3921	6.39806	108.193	76.34	6.8719	2.37639	2.43339	2.19359	2.49053	23.7938	9.8517	2.27191	45.4188	2.37497	16.5095	34.7649
756	4.356	285.169	284.162	46.9576	49.173	45.1662	26.7086	151.436	87.5378	20.1418	19.2489	11.6336	7.30457	35.9227	48.2619	20.2611	12.8228	5.19274	12.4901	55.6948	121.785
757	4.624	285.169	284.162	11.7279	11.5444	12.8176	0.775942	10.31	15.1843	1.45018	0.767318	1.23859	0.697814	1.49915	2.40457	2.87178	0.836068	69.5304	0.619354	4.71669	14.6913
758	0.814	285.916	284.908	160.097	165.672	153.449	177.589	124.377	170.733	144.01	159.506	181.491	166.048	134.946	148.971	199.996	154.673	179.631	160.689	171.818	130.504
759	0.854	286.015	285.007	33.3784	35.1273	37.4427	41.4762	25.0537	45.2011	28.8706	46.7327	36.3604	39.6543	26.9338	25.2388	37.9014	31.0797	24.6605	48.8262	41.6549	21.1429
760	1.386	286.08	285.073	162.846	158.976	148.94	115.754	97.7055	157.111	199.064	259.836	229.69	120.86	194.039	104.606	193.433	129.917	145.92	157.626	134.046	169.081
761	2.498	286.114	285.107	15.1622	16.0775	13.142	3.11332	42.9683	33.976	1.99685	2.10599	1.08243	0.984479	2.0407	9.32941	7.16445	1.34478	38.6855	0.849959	7.13001	13.6043
762	6.303	286.121	285.114	1.74424	1.61869	1.53527	0.602418	0.702165	2.8145	0.453469	6.27538	4.58966	0.528179	5.32795	0.774416	0.427127	0.260575	0.753185	0.68194	0.527461	0.97067
763	11.153	286.251	285.244	9.46888	10.1553	8.58024	1.69911	6.3444	1.92708	26.392	0.912156	1.2947	8.05681	1.08638	14.515	1.01774	13.4711	13.6464	2.85174	3.73992	23.4783
764	0.809	286.864	285.857	12.1151	12.5725	11.7464	17.1138	10.274	24.6627	7.23478	12.5443	17.0559	11.1213	6.65176	11.1787	26.0586	8.95483	10.8178	15.8084	15.1201	5.97541
765	3.64	287.018	286.011	7.5347	7.64914	7.52104	12.7291	5.21117	9.27187	9.72992	9.07031	8.56247	8.80049	10.0045	9.25847	8.08302	7.76119	0.988249	8.07469	9.22755	10.1048
766	2.35	287.098	286.091	249.289	251.911	238.76	257.529	181.07	198.538	207.347	402.391	321.588	343.838	260.978	194.946	226.203	284.288	137.474	329.722	209.4	208.243
767	2.743	287.11	286.102	11.4947	14.1838	13.0947	2.08193	45.0066	32.1527	0.905808	0.842222	0.881335	0.859024	0.869862	6.24911	5.24214	0.791856	1.64759	0.803007	6.43951	12.1597
768	4.256	287.149	286.141	2.95471	2.70173	3.13564	0.618852	13.6949	8.61036	0.726343	0.400181	0.592153	0.376765	2.40767	2.2431	1.56132	0.683844	0.713898	0.385652	1.31239	4.48844
769	4.816	287.185	286.178	64.4505	68.6111	66.4253	4.17183	245.787	109.222	8.9677	1.66994	1.6999	0.892982	4.94796	40.1978	8.80385	1.34514	0.827574	0.735724	16.9904	74.7441
770	4.614	287.185	286.178	39.4601	37.7849	35.0378	3.02317	163.489	99.8651	5.40934	1.68009	2.40591	0.978873	8.31036	25.5565	7.71302	2.74869	19.9728	3.35142	15.2806	57.2586
771	3.741	287.185	286.178	28.6037	28.7767	30.2683	2.40541	247.388	69.3614	3.95424	1.28469	0.878823	1.03729	3.61137	26.905	4.26025	0.900397	5.60667	0.978481	10.0684	57.9152
772	4.988	287.185	286.178	6.20855	5.49659	5.06107	0.456314	25.1502	17.4981	0.447929	0.825439	1.6999	0.892982	4.94796	3.72131	0.609686	1.34514	77.581	0.735724	0.772983	10.2767
773	4.019	287.185	286.178	9.8112	10.1027	11.2773	2.2027	51.6097	26.6374	2.0917	0.788113	0.554575	0.592204	2.83365	9.79738	3.29854	0.56115	1.14033	0.549144	4.18251	20.5604
774	1.5	287.196	286.189	37.8663	33.9694	30.435	2.75597	145.291	95.0339	2.09038	2.25652	2.49632	1.91862	2.19292	19.7811	6.03024	1.92922	113.266	2.72512	9.59675	44.8934
775	0.808	287.862	286.855	73.7403	63.9326	62.6248	100.883	47.3003	130.644	37.5199	67.563	94.715	64.9243	33.8384	61.9107	139.247	48.9576	40.8573	83.4944	80.1763	28.0592
776	5.91	288.067	287.06	0.947884	0.584847	0.746141	5.59274	0.250197	0.260928	0.249956	0.253385	4.46972	0.275124	0.272355	0.253963	0.271898	6.1822	0.672557	0.243045	0.271126	0.316103
777	5.884	288.076	287.069	13.3329	15.9621	15.5746	18.1811	13.8068	4.75373	46.1328	5.71034	4.58254	5.32131	5.30564	6.0442	4.74212	4.54876	0.717913	4.40172	3.1868	13.4618
778	4.727	288.078	287.071	11.2574	12.8401	14.5096	31.2904	15.4366	12.1057	11.5899	10.564	10.3121	12.3818	7.65594	10.2356	18.0863	6.12661	0.887251	14.255	11.0488	7.81957
779	5.585	288.094	287.086	195.182	226.717	217.824	310.553	132.15	229.958	191.608	271.517	255.492	174.516	217.544	180.645	276.494	198.6	0.759247	195.065	217.898	202.853
780	1.771	288.096	287.089	800.738	839.346	793.97	1207.76	279.515	600.158	592.595	1021.83	1168.43	766.719	1197.91	493.345	351.452	1004.57	667.057	865.664	833.235	1170.33
781	4.104	288.122	287.115	1.37258	1.06476	0.884742	0.212759	2.75011	2.85744	0.21537	0.226438	0.235433	0.247072	0.273106	0.892686	0.514328	0.225931	0.544773	0.229454	0.247365	0.640919
782	5.258	288.151	287.144	5.15386	6.89823	6.93519	16.508	11.8777	1.83363	1.18636	2.35159	2.86483	2.77083	2.42189	2.00585	2.66426	2.61949	0.544532	3.19714	2.1676	2.31511
783	0.814	288.914	287.906	26.0457	24.5461	22.5896	74.7729	18.6202	25.688	21.6663	21.2307	25.7995	22.9687	19.5092	26.8365	30.4885	4.57341	27.3266	26.3449	26.2481	19.351
784	4.327	289.06	288.053	17.2349	17.7219	16.0579	25.6694	9.7962	13.1525	30.638	34.9806	26.9619	19.0896	32.2333	28.984	15.5982	10.9149	1.16798	13.6886	19.8141	22.1608
785	3.482	289.068	288.061	99.4205	104.468	104.146	136.286	125.655	113.36	108.587	96.1642	95.1745	94.3094	120.004	104.707	83.7475	101.609	1.6929	75.3706	118.772	163.089
786	1.35	289.073	288.066	73.6366	82.1773	101.548	87.526	90.6497	89.1171	65.0178	93.3116	80.9628	82.6377	89.8957	85.9936	57.5547	66.2802	107.886	101.757	78.5763	85.2625
787	1.033	289.128	288.12	49.1089	37.4532	42.7919	17.8061	162.554	93.774	13.4382	8.12843	9.0211	9.64094	21.6574	33.4358	15.1261	10.2034	216.532	9.80727	35.2406	67.0849
788	6.519	289.135	288.128	9.70614	9.83472	10.7472	0.488482	3.59558	2.02224	45.4445	0.890288	1.30324	3.32132	3.92521	5.59427	1.0139	2.17194	0.661817	0.388419	0.715178	13.0451
789	1.416	289.164	288.157	36.0653	34.9092	46.4167	5.11871	169.546	58.4198	4.54264	6.1394	4.82701	5.05827	6.7168	16.1953	5.42366	4.65904	151.335	6.89638	5.34331	45.2351
790	3.516	289.164	288.157	44.7311	44.297	40.3476	5.29502	180.548	91.8073	5.51387	5.11168	1.31337	0.883595	2.75027	33.0235	8.2428	0.972815	3.07672	0.859257	7.14812	69.1361
791	4.052	289.164	288.157	9.96082	10.7443	9.88699	1.75972	63.7017	19.5749	1.53762	0.690563	0.6598	0.704569	0.734266	8.4282	1.63931	0.660909	77.0491	0.653339	2.85381	14.9252
792	0.816	289.911	288.904	65.9817	69.855	66.0658	74.7729	53.3132	72.0989	61.3051	67.526	76.6064	67.0691	55.4556	64.3148	91.5978	60.1869	82.4883	69.1307	67.0518	55.4343
793	0.812	289.944	288.937	39.8586	52.2826	30.4479	27.6991	34.5642	48.7839	36.3078	31.9192	36.7595	36.1944	49.0738	52.6574	26.4653	54.2156	60.398	29.5087	48.3132	50.7601
794	1.05	290.041	289.033	485.068	451.847	393.113	276.41	358.929	407	469.972	45.7904	576.357	257.733	967.478	434.87	512.21	378.008	1114.67	404.52	220.697	416.968
795	1.344	290.075	289.068	75.1618	82.1773	101.548	86.6652	84.7277	78.7868	65.0178	93.3116	73.719	82.6377	89.8957	85.9936	57.5547	66.8416	107.886	98.4379	77.6385	85.2625
796	8.326	290.077	289.07	4.84494	4.55716	3.55792	3.95306	8.4607	4.15356	8.46617	10.224	2.80601	0.427886	0.388077	14.3955	0.418805	0.401097	1.77092	1.97076	3.84607	3.93467
797	6.63	290.083	289.076	9.058	7.32952	6.88795	34.231	0.239179	0.234933	0.25239	0.255368	39.4266	0.277783	0.260824	0.235656	0.256992	45.9457	0.683309	0.243383	0.251494	0.26178
798	3.585	290.088	289.081	32.22	30.262	28.8886	17.8439	69.2576	71.2148	12.6421	7.53596	6.1727	5.93512	18.1068	39.5132	47.9695	14.4595	1.32937	3.2455	18.1396	47.5846
799	12.599	290.225	289.218	2.7888	2.64099	2.65112	2.85587	1.95585	3.76511	1.29964	3.89151	2.47265	1.86968	3.42016	2.31092	4.07835	2.1894	1.19005	2.55079	4.10713	4.53496
800	0.816	290.957	289.949	40.808	43.6584	38.3938	24.7215	58.5495	20.6925	60.7055	33.8818	27.4944	38.722	57.9181	40.0523	28.7281	46.2695	149.233	27.5228	32.1323	108.131
801	4.341	291.122	290.115	18.1524	19.8078	17.1239	3.2149	99.463	40.1735	4.21418	3.44202	3.20343	1.78688	6.64244	13.2981	7.37113	1.55567	0.662982	1.08883	5.16158	5.54382
802	1.058	291.973	290.965	396.464	389.628	385.956	312.973	249.476	249.233	271.962	548.922	330.723	316.263	466.657	457.732	291.53	421.641	420.215	467.079	536.176	556.681
803	5.686	292.068	291.06	11.4448	13.4662	12.6826	13.0058	11.786	16.7976	12.217	12.5864	13.8113	6.53474	9.99931	12.8518	11.937	6.55231	0.622005	5.93775	10.9758	12.117
804	3.739	292.106	291.099	21.3178	21.3998	19.7729	10.2005	106.334	33.6792	10.2674	7.33643	4.77299	3.5441	8.61317	13.7642	9.2596	6.17866	1.65144	1.32483	17.4737	47.0297
805	4.749	292.146	291.139	24.3472	18.7635	21.6516	67.0738	15.2149	16.1235	7.34621	17.6746	23.4701	26.0586	30.7248	12.2875	25.2677	23.9289	0.846805	55.3145	27.9806	3.36385
806	13.21	292.241	291.233	7.64264	8.30078	7.87953	10.4068	8.68686	7.54782	6.68859	6.30821	9.40201	8.10962	7.03613	8.8616	11.6314	7.30224	3.60303	6.97778	10.4233	6.79221
807	0.965	293.08	292.072	533.119	518.527	499.539	372.635	216.648	385.908	735.196	172.764	451.429	126.118	1185.75	461.039	703.7	571.27	2081.95	80.6038	494.188	1314.67
808	1.354	293.088	292.081	26.8047	24.8279	25.2605	30.4936	37.4575	32.3644	42.2587	20.4556	20.4417	32.7616	22.8615	13.7811	10.407	14.9341	253.309	11.2613	30.3354	45.3939
809	3.53	293.138	292.131	16.9886	16.5456	15.644	2.30437	60.6821	37.5378	2.50238	2.04672	0.932947	1.98231	1.56762	22.0954	7.15335	1.03503	1.34356	0.914209	4.19993	24.9043
810	1.669	293.138	292.131	37.4993	41.0938	38.8777	3.46436	164.939	81.2577	4.75126	2.33599	1.88167	1.39783	7.65972	21.426	11.6165	2.69491	80.3635	1.75892	15.0675	62.8867
811	4.243	293.138	292.131	8.75705	9.36239	9.73114	0.488801	39.1215	20.8452	0.326081	0.385528	0.3709	0.389064	0.398278	6.62151	2.13091	0.430194	20.5349	0.398241	0.929658	10.067
812	1.669	293.174	292.167	10.3873	12.6374	12.3984	0.992022	50.3248	26.9663	0.811955	1.23599	1.14489	0.909199	1.27049	8.24911	1.02062	0.905251	28.3316	1.19145	1.41298	11.185
813	12.101	293.272	292.265	2.70425	2.18379	1.88528	0.966514	1.36604	1.29209	1.68129	3.37825	3.36636	3.21113	3.58359	1.67721	2.70661	2.8701	0.418574	1.91882	3.05131	2.19838
814	0.961	294.05	293.043	53.2682	73.6826	41.6444	103.747	41.8288	40.9843	76.9658	73.4032	61.4278	100.335	27.3995	41.5328	58.3108	47.6747	241.418	80.3603	41.0162	68.9478
815	3.48	294.06	293.052	65.4692	66.1726	63.418	81.1936	58.7594	66.6111	72.2495	64.7267	63.7387	60.3135	68.6791	65.3552	55.2001	63.7737	1.76589	50.797	70.7278	79.8966
816	7.569	294.119	293.112	2623.91	2371.58	2500.31	3030.34	2067.7	2710.96	2076.53	2902.2	2601.92	3215.66	1729.45	2123.03	1673.38	2206.81	4.52787	3692.75	2161.61	1308.96
817	4.376	294.122	293.115	59.3224	62.6751	63.0022	85.2955	80.7121	82.2824	39.5808	57.359	49.0118	38.6147	43.3345	41.968	48.199	33.8902	56.5887	46.2966	49.7163	48.3963
818	3.939	294.122	293.115	39.177	39.657	42.2777	11.8524	149.154	67.2626	11.3376	14.6416	7.9771	5.10312	12.1579	46.2484	18.3296	10.7396	1.03538	4.45492	24.2781	52.7148
819	5.085	294.122	293.115	16.7789	19.2852	19.6631	17.1258	23.4498	14.0492	5.52891	19.9085	10.4318	15.3592	17.5388	18.5051	18.3947	21.8049	0.707823	37.1311	17.4844	13.1928
820	3.6	294.158	293.151	43.4838	41.6534	40.8078	3.13516	234.357	141.768	4.37141	3.16264	1.64889	1.50653	3.68339	38.9808	13.4951	1.32262	1.5818	1.18989	7.71786	29.505
821	4.538	294.158	293.151	96.8405	88.5366	101.244	13.3174	329.215	213.854	8.11701	6.92392	5.33247	1.44132	10.366	69.0124	31.5763	5.47439	26.9125	2.47332	37.0819	107.793
822	3.937	294.158	293.151	24.2347	24.3552	24.585	2.71893	99.4304	43.8499	3.66597	5.11832	1.94425	3.41187	2.20526	24.8567	7.0181	1.74685	1.0213	2.63396	7.37455	20.7024
823	4.192	294.159	293.151	13.2847	14.7495	17.1253	1.32189	75.4816	41.7221	1.81182	0.80481	0.477448	0.45549	1.88012	7.46362	4.74032	0.431454	35.8305	0.438135	2.77186	26.86
824	11.993	294.181	293.174	3.7163	3.00763	2.61378	0.442444	0.765446	0.366635	22.472	0.188471	0.618256	3.83558	0.74178	2.78722	0.200684	3.32709	6.81903	1.02222	0.784816	1.56168
825	14.546	294.187	293.179	15.7131	14.6645	15.4722	15.1684	9.40949	13.53	25.9354	15.2153	27.0759	9.41873	18.0396	10.71	13.7136	11.3832	6.45183	10.76	8.03111	6.65789
826	11.251	294.22	293.212	134.835	125.695	119.516	8.71301	72.5307	23.8904	792.224	15.2751	20.0883	44.7245	68.299	124.187	12.2982	138.418	221.665	11.2195	51.5975	185.965
827	10.397	294.22	293.212	49.4079	86.6876	77.6487	29.978	57.853	39.2049	277.833	14.8332	32.1507	49.4476	168.428	43.2008	37.8254	47.7883	106.95	22.0403	34.9149	78.3364
828	11.112	294.22	293.213	140.133	130.542	135.399	37.4788	93.2261	32.3886	645.325	42.5892	32.4533	51.9686	95.836	155.097	35.386	93.2638	141.834	16.5726	54.2669	189.769
829	9.482	294.22	293.213	21.1273	30.5694	31.818	1.81293	2.87979	4.55911	104.59	13.6073	3.86633	6.468	7.37369	20.0919	4.24396	4.03081	30.8397	3.73766	4.56941	38.5822
830	0.795	294.874	293.867	3.81061	3.69443	3.21543	3.27805	3.76682	2.4191	6.65486	3.69896	3.95367	3.91485	6.06235	2.80071	2.13242	3.9339	12.5449	3.17956	2.57569	7.10875
831	1.005	295.036	294.029	308.893	263.313	323.225	462.544	164.733	247.796	375.636	278.246	367.715	273.073	291.186	264.392	259.559	605.729	773.352	257.062	484.135	472.558
832	1.345	295.036	294.029	192.459	195.773	239.355	336.908	131.122	131.943	189.227	269.935	216.423	155.369	213.753	205.504	191.911	177.89	176.227	197.057	100.78	196.648
833	1.11	295.036	294.029	234.443	265.901	208.62	395.029	207.509	251.685	309.939	392.852	288.514	232.402	244.948	301.795	267.294	301.903	773.352	230.378	212.8	243.805
834	5.838	295.059	294.052	3.96504	3.9263	3.64958	6.48706	2.71301	3.22317	5.78494	5.56491	5.00742	3.9871	4.86098	3.38275	4.35268	3.33601	0.738434	3.70109	2.47929	2.88442
835	1.556	295.117	294.11	20.2559	23.5478	20.571	2.1914	81.3152	47.7784	2.00563	3.10317	2.39519	2.02514	2.75262	15.3825	5.01539	2.01527	54.6572	2.81063	6.45349	23.2481
836	6.978	295.14	294.133	2.54073	2.2623	1.95397	28.831	5.12935	0.240123	0.263138	0.258652	0.241237	0.283317	0.277026	0.239179	0.271809	0.254093	0.625646	0.240236	0.255534	0.273807
837	0.858	295.961	294.954	135.837	136.596	129.366	173.937	81.5672	74.0775	209.796	181.968	146.776	153.34	183.71	125.618	120.986	165.971	278.25	112.573	131.255	159.224
838	1.642	296.101	295.094	24.3558	27.4893	23.5259	6.66519	74.057	39.5671	5.40537	5.96287	6.79126	1.91485	11.8549	18.7944	11.4979	12.8123	40.7505	4.51352	49.8393	42.3203
839	4.638	296.118	295.11	11.4253	10.5602	11.1454	41.4062	14.2759	2.94933	3.43287	5.47483	3.54134	4.4837	4.63717	3.38483	4.49358	5.54346	0.581533	8.14894	4.25644	4.37469
840	4.766	296.12	295.113	7.9195	7.20315	8.35947	0.942076	26.7236	14.3787	1.05774	0.997122	0.529149	0.283113	0.897608	6.90656	2.20837	0.677999	0.667372	0.261744	2.68716	10.357
841	5.089	296.12	295.113	6.22055	7.21595	7.03185	0.379994	36.8535	16.0182	0.316357	0.357533	0.341143	0.362034	0.367341	3.69975	0.584255	0.333371	16.9534	0.306731	0.942589	5.71587
842	3.431	296.135	295.128	47.7703	46.6795	44.6472	19.3847	136.939	86.3218	39.0356	17.4926	14.001	8.68762	52.9627	35.2572	24.9985	17.2768	6.3661	5.60602	42.2164	75.1496
843	3.847	296.136	295.128	28.1753	27.5044	30.2821	24.0658	88.7593	41.32	39.662	25.6112	9.78025	9.30957	31.7418	26.1745	14.9881	14.7709	58.2254	7.39634	26.2574	47.7349
844	11.468	296.235	295.228	236.238	246.903	208.091	24.6292	163.334	45.3364	1114.94	18.8722	43.5156	212.146	57.1071	353.361	16.179	406.854	702.163	68.6329	168.175	303.754
845	11.262	296.235	295.228	436.232	427.567	405.292	35.6251	374.535	73.8439	1085.05	14.0461	66.0297	340.607	80.2369	371.743	27.5013	604.835	921.429	165.837	201.479	755.651
846	10.881	296.235	295.228	813.603	758.556	776.426	266.684	496.239	296.866	3072.66	140.126	307.238	520.513	1618.43	861.532	337.211	339.748	1182.81	161.313	276.069	1168.47
847	11.644	296.235	295.228	252.716	209.596	272.913	20.683	89.3251	29.6183	1268.41	14.0138	26.429	186.531	71.2525	317.949	20.167	413.291	452.072	27.8982	127.15	205.597
848	10.474	296.235	295.228	96.1678	102.975	92.7803	45.1825	80.8159	42.3862	360.044	25.1388	59.5717	89.2596	70.0839	141.474	61.9071	165.372	80.847	35.4163	72.5184	130.799
849	3.644	297.038	296.031	7.25461	6.1544	6.47479	9.25075	3.40685	6.22335	8.83935	8.70439	7.21332	9.21183	7.854	6.9215	7.19168	7.80397	1.09574	7.27277	7.11986	6.73466
850	5.477	297.102	296.094	9.27525	8.98904	10.3243	3.61104	5.90509	2.83024	38.5106	6.1886	5.54533	8.18004	5.61633	5.69561	3.27648	3.48857	0.637006	4.63884	2.62019	10.1174
851	1.589	297.108	296.101	51.8852	61.1624	54.9709	50.4837	43.8166	41.7593	41.3465	105.287	50.4473	44.2825	38.9022	53.8726	48.0978	55.2436	32.4764	51.2907	49.8393	50.6224
852	4.899	298.069	297.062	33.9943	32.754	33.2596	49.6212	29.6192	37.4094	12.7756	59.4763	43.553	53.6404	11.5208	39.9274	24.2734	46.4314	0.791865	37.9854	35.0601	19.5258
853	6.281	298.106	297.098	25.9949	25.6698	23.4152	43.5092	27.4549	12.8463	35.6764	42.6971	43.5723	35.6902	8.05415	38.4663	39.2634	44.6732	0.819901	46.2219	8.95923	4.10804
854	4.111	298.151	297.144	24.5003	24.9164	21.7647	4.37217	59.5341	49.6339	3.00727	5.13544	1.74995	0.687702	3.65897	18.9881	10.0043	2.0785	20.5609	0.364215	8.66592	20.1417
855	11.188	298.251	297.244	1074.29	1016.03	955.781	176.223	636.282	224.602	5829.1	192.301	245.058	1422.33	421.015	1199.26	184.477	809.511	1982.65	459.103	318.031	1291.74
856	11.913	298.251	297.244	231.033	217.195	215.434	51.5075	181.549	59.7491	364.244	31.4058	62.3995	158.698	53.6789	306.872	21.5575	487.615	364.773	102.012	166.637	383.667
857	11.066	298.251	297.244	447.413	453.605	442.893	45.6559	524.189	76.9114	876.156	24.0513	106.289	655.794	72.7732	489.262	47.7064	586.032	663.076	284.013	184.045	987.669
858	12.201	298.251	297.244	122.75	126.303	122.58	37.1684	89.4501	40.603	319.877	33.8289	48.7497	95.5254	45.113	131.868	73.0251	284.097	230.992	50.1433	102.804	187.848
859	12.095	298.251	297.244	60.2949	63.3437	57.5777	27.5484	36.6869	16.1663	231.805	60.354	16.1856	42.3534	23.6312	97.4013	73.0177	107.229	113.196	50.1433	43.023	57.202
860	4.549	299.018	298.01	5.15935	4.74409	4.6029	9.26937	4.79713	4.49896	5.82364	15.1926	5.8039	7.37289	4.5081	4.47741	6.06826	4.01217	0.870091	5.36265	2.2337	2.02357
861	1.009	299.077	298.07	343.79	333.241	355.662	379.088	369.733	233.66	207.347	631.241	294.738	781.357	330.655	272.118	234.413	276.961	7.17428	841.23	380.376	210.97
862	1.44	299.077	298.07	1394.14	1607.71	1760.05	1485.46	1544.72	963.038	1003.13	2958.71	1304.8	3013.87	1437.59	1117.52	1170.87	1383.77	390.483	3601.98	1539.98	996.859
863	5.585	299.098	298.091	3.22871	4.01577	3.21999	5.2038	2.31955	3.38534	3.80511	4.31547	4.75583	3.27788	4.39834	3.36534	4.20703	3.44623	0.741805	2.85685	3.30353	3.31229
864	3.456	299.185	298.178	25.3297	25.5512	16.1637	19.3254	75.4182	63.9298	17.6046	9.15782	3.89065	1.99724	15.3142	36.6737	13.0303	6.00042	2.3528	1.15774	23.998	40.1544
865	4.263	299.185	298.178	23.9933	14.2272	24.9152	6.70564	48.4837	29.651	6.44391	5.48194	2.48211	0.743106	5.74532	16.1154	7.3254	0.959556	4.19365	0.760635	7.2533	27.2751
866	4.461	299.185	298.178	8.61029	9.7926	9.55817	1.90928	29.2922	16.0846	2.02257	0.850386	1.00778	0.526323	1.19051	4.77814	3.07524	0.959556	4.19365	0.715558	2.88463	9.25319
867	0.853	300.03	299.023	139.804	139.492	156.787	161.909	191.476	200.239	84.9998	103.685	87.359	114.866	90.8045	104.466	99.1268	85.0588	191.434	128.257	131.525	101.869
868	1.929	300.076	299.069	32.7059	34.2051	29.3869	45.4067	43.6354	52.5362	25.2277	25.5714	27.1784	30.9298	18.4262	17.6375	20.4869	11.742	27.5855	42.0674	66.1521	28.3359
869	2.732	300.13	299.123	19.5976	22.1761	20.9016	2.37785	70.2616	51.167	1.91184	1.51934	0.862859	0.946892	1.81313	13.8867	8.50104	0.828844	14.2148	0.876299	6.94166	14.8801
870	5.874	300.169	299.162	22.2299	19.9483	17.4807	34.1643	21.8014	25.8805	25.9629	29.7561	10.1263	18.2474	18.2444	10.922	17.8187	15.1092	0.859226	19.2335	16.2935	20.9476
871	11.869	300.209	299.202	6.91796	7.11344	6.11943	1.23637	21.0531	1.10515	6.21502	2.20326	29.5022	2.31123	1.82909	1.93698	1.24399	1.85372	1.22871	2.04992	1.75935	1.39849
872	12.2	300.267	299.259	36.7926	38.0305	38.6101	9.47715	39.1937	12.7424	123.091	7.81373	13.4586	40.1316	12.4348	46.9985	8.98549	41.1283	63.1586	19.5521	24.5614	77.3854
873	11.966	300.267	299.259	307.35	302.289	268.867	42.6508	299.384	85.7918	1269.84	20.5027	66.839	293.532	74.7237	436.488	35.3115	276.377	479.207	121.578	110.745	594.326
874	11.705	300.267	299.259	476.529	483.69	542.527	83.0165	534.275	82.2027	1651.74	23.5703	102.869	586.061	91.0657	726.815	38.4421	620.993	881.221	310.261	156.147	959.023
875	11.868	300.267	299.259	127.767	125.787	110.927	18.7213	356.04	46.6148	657.369	50.8173	40.1618	116.531	39.4985	230.445	18.5547	353.923	204.152	160.7	40.2831	723.525
876	12.585	300.267	299.259	11.7626	14.6627	13.1514	8.25264	9.83044	6.39569	39.553	7.30579	9.36035	14.397	8.70302	14.5408	8.12977	16.8921	28.3794	10.3528	10.7348	17.8917
877	0.798	300.857	299.85	51.8847	52.1307	47.5963	73.9229	36.2448	74.614	30.9946	61.2114	78.147	54.6029	33.3478	50.2477	88.466	43.8062	14.7771	69.684	56.6658	23.2091
878	0.941	300.927	299.919	38.2308	27.6124	30.489	55.6819	26.593	23.7878	33.568	38.0296	41.2117	34.1953	30.5505	19.748	31.7931	26.5688	49.168	23.4432	23.0407	22.6311
879	1.992	301.055	300.047	74.2504	74.7249	67.2984	91.5666	89.7488	81.5098	77.5767	61.2098	74.5604	84.7119	76.466	75.6251	70.1778	73.8582	236.661	69.9589	80.8317	94.1062
880	1.074	301.057	300.049	3419.08	3303.12	3208.66	4044.55	2534.78	3567.18	3275.06	3268.35	4488.94	4265.13	3765.22	2983.74	4058.75	2946.3	6486.44	3519.61	3124.91	2304.99
881	4.609	301.107	300.1	35.0383	35.5031	34.4212	11.7832	76.3391	50.635	23.3635	8.19049	21.6015	1.14892	50.2745	20.1587	21.4985	48.6014	0.764146	4.01153	45.0459	72.0404
882	1.541	301.128	300.121	26.8733	21.3682	20.8343	4.47645	58.8792	42.185	11.3218	5.25693	5.91492	1.47198	12.7692	13.6651	7.66256	3.42896	35.503	2.91656	15.9588	44.1901
883	5.114	301.143	300.136	15.6176	16.2961	15.7543	14.2402	21.0127	17.5776	32.2824	13.3752	8.90468	9.19113	21.7076	9.8398	12.1191	15.0981	21.973	9.80248	19.5118	21.8659
884	4.709	301.143	300.136	17.3788	21.164	19.9132	2.02486	103.931	27.5182	6.94807	2.74619	3.70376	2.15993	6.98619	9.30082	4.72156	2.18667	0.838719	1.17648	6.50347	16.6948
885	3.612	301.164	300.157	12.6601	13.0313	11.8882	12.0775	30.9117	23.0737	13.8757	8.5805	11.3019	5.20958	15.809	15.9791	21.7281	10.4451	1.55709	7.72846	14.4361	20.0799
886	5.194	301.164	300.157	2.28581	2.455	2.64857	1.78013	12.9274	6.17234	0.421898	0.973282	0.992033	0.909272	0.403038	2.96198	1.47335	2.02291	1.59307	1.67314	0.67206	2.2891
887	4.261	301.164	300.157	18.0228	16.9156	16.7177	10.9473	40.4664	36.9061	22.1024	14.2275	12.9698	5.10632	25.8242	21.9629	23.4005	6.56652	4.41621	4.82535	13.9434	25.8923
888	5.068	301.164	300.157	5.03713	6.23601	6.30648	1.65683	23.7924	10.672	1.08421	1.63106	0.992033	0.909272	3.39326	3.80873	2.50856	2.02291	0.753696	1.67314	5.63244	12.3886
889	5.537	301.201	300.193	28.8299	29.7984	30.0263	2.23504	150.641	85.5683	3.89097	1.58834	0.842429	0.407397	2.2028	23.7539	6.0913	0.542661	0.767674	0.391105	5.29547	31.7998
890	4.619	301.201	300.193	10.7008	10.0292	9.27098	1.06036	42.579	24.7406	3.20841	1.00576	0.847588	0.303423	3.24723	7.85387	2.63421	0.451835	2.54738	0.295794	8.70371	17.4252
891	4.816	301.201	300.193	84.5331	96.6849	81.1494	7.57389	300.22	197.27	6.42458	4.43165	1.3304	1.34997	3.11783	61.6097	14.9341	1.47418	1.23817	1.27601	15.8866	78.7938
892	5.395	301.201	300.193	51.986	54.996	57.9834	3.63791	230.006	96.2126	2.42306	0.720535	0.760718	0.443268	1.41434	29.684	4.12895	0.456953	33.433	0.442207	6.72772	70.7304
893	5.229	301.201	300.193	6.8017	6.98171	7.42128	3.63791	31.378	12.2403	1.88948	0.328854	0.760718	0.337047	2.1562	3.12077	1.56333	0.317025	165.166	0.391105	1.1938	5.2594
894	0.807	301.893	300.886	1.93582	3.2065	2.46767	1.81743	1.68133	3.31956	0.796354	2.26679	3.8428	1.97364	2.12435	3.50671	3.02989	2.49242	2.18154	3.06909	3.57925	1.40391
895	3.884	302.088	301.081	33.7926	31.635	38.033	13.1615	93.1771	45.7951	13.3971	11.2072	10.4065	0.734813	26.8282	34.6431	17.7317	29.0009	3.18776	6.10566	38.9927	79.5499
896	2.416	302.159	301.152	72.3453	92.1806	88.6183	42.4142	56.1941	109.847	99.7039	60.2045	35.5485	27.8951	126.006	33.7774	40.8013	199.663	79.474	75.9871	154.927	93.0062
897	3.26	302.159	301.152	21.8559	21.4363	17.9555	5.24389	70.4989	39.0317	9.34492	9.95851	2.68318	2.82094	10.4998	10.1947	4.25323	15.8424	2.31647	10.7965	27.6932	40.1763
898	2.158	302.16	301.152	91.0694	94.1099	92.5294	25.0313	66.1566	197.174	92.4985	81.1675	130.986	20.998	88.8672	35.6991	36.3021	259.382	85.1822	98.4963	111.551	52.7924
899	5.801	302.167	301.16	11.7147	14.9207	18.5541	37.3237	18.3232	5.61176	3.99214	7.21903	15.7956	11.7255	7.44167	5.80662	6.96146	11.0875	0.949884	16.8976	9.37421	6.31028
900	12.466	302.225	301.217	1673.06	1479.35	1357.32	1120.43	1143.83	1820.24	1813.17	1289.4	1301.97	937.404	1621.45	1211.56	1789.52	1289.85	822.193	643.268	1912.95	2479.06
901	11.244	302.225	301.218	12.1636	15.425	17.8501	5.63844	3.82417	7.18799	10.1341	9.1139	6.31342	4.97245	19.3404	6.87013	8.15945	8.27176	32.6701	4.19898	9.30869	20.8408
902	0.811	302.906	301.899	49.0216	54.7128	45.0355	41.5085	49.5833	38.1264	53.6735	49.231	48.4533	48.4842	52.6746	48.3226	46.4154	49.4169	89.3658	43.5606	41.4793	71.9986
903	0.849	303.029	302.022	14.4005	14.1054	15.3106	16.0866	19.3523	20.1752	10.2538	9.09174	8.17764	13.0016	8.92551	10.3574	9.88221	7.46563	19.9987	11.8703	14.0805	10.3835
904	1.365	303.059	302.052	388.411	413.212	538.753	523.463	262.296	301.265	308.89	499.5	390.321	357.215	363.253	395.543	338.122	284.357	554.569	527.267	357.271	593.183
905	8.148	303.104	302.096	2.25979	3.23055	3.14021	6.9181	4.82142	1.23838	0.611805	1.16772	0.447013	0.471179	0.447674	0.568354	0.413721	0.416162	1.06678	0.479951	0.486499	0.843207
906	0.913	303.109	302.102	410.068	373.344	363.164	246.724	187.224	344.048	501.45	132.968	293.925	65.5092	816.245	345.216	543.627	471.757	838.021	80.8006	396.715	889.458
907	1.52	303.143	302.136	56.4272	70.3262	70.3255	18.1513	184.495	113.434	21.7207	13.5847	20.5775	2.46469	43.8304	65.2203	50.3133	32.0356	85.9084	9.61557	50.9895	109.801
908	3.718	303.144	302.136	30.3614	32.4196	32.6973	11.3348	190.448	60.571	12.726	8.08123	10.6603	5.16096	21.1206	23.5816	11.5834	14.2109	6.15471	4.04057	30.6546	71.6415
909	4.958	303.159	302.152	15.1435	15.1923	14.1102	0.94808	80.7424	43.3971	1.73471	1.05916	1.06102	0.31077	1.54249	9.24916	3.16765	0.705133	0.790221	0.259273	2.88268	15.0806
910	3.53	303.18	302.173	22.0712	22.6918	21.4041	4.30021	93.5884	46.7867	6.16636	1.69445	0.850847	0.898752	5.41695	18.0247	7.84826	0.989502	1.28447	0.873997	5.68647	41.1547
911	4	303.18	302.173	6.85462	10.3813	10.9255	0.54442	58.6957	22.244	0.512278	0.916946	0.590737	0.630819	0.693915	10.3902	1.59319	0.597741	29.4552	0.584952	1.70417	13.1952
912	0.808	303.882	302.875	7.78748	6.67387	6.09872	6.43763	5.63221	4.29468	8.4526	6.96637	7.34143	8.81113	8.28759	6.80462	6.71966	7.24299	16.0416	7.09267	5.62741	6.89924
913	1.002	304.057	303.05	98.5862	85.855	113.933	99.5432	67.5531	77.6613	93.3737	84.1976	107.406	92.6559	111.924	119.715	98.9305	94.9204	8.77727	115.267	98.9098	100.733
914	2.338	304.089	303.081	142.56	165.548	159.267	140.981	133.845	145.854	111.877	227.474	189.98	127.798	146.963	107.09	132.4	181.788	67.0724	205.382	131.812	132.308
915	1.389	304.091	303.084	88.1243	85.3607	97.7184	72.718	51.1464	76.7598	96.7366	128.322	122.05	71.3792	91.1248	55.7995	94.5954	69.0896	71.4706	89.2859	78.5819	76.0715
916	3.741	304.104	303.097	5.54194	5.7592	6.89324	0.910415	36.7741	16.8062	0.825548	0.99729	0.883905	1.04329	1.04782	5.41618	1.1927	0.905603	1.35503	0.984139	1.62364	6.43467
917	6.168	304.146	303.139	10.733	12.8416	14.6955	6.66992	40.1749	17.9881	3.83411	8.89083	4.71403	7.17171	4.89488	15.458	11.8448	7.46161	0.784711	9.07805	6.37388	8.49992
918	13.021	304.24	303.233	8159.64	7195.47	5746.79	8088.38	6080.47	6681.33	9645.86	5483.51	4529.07	5440.5	6135.97	6217.1	5067.28	7347.24	6625.22	3576.35	8451.68	9191.98
919	13.22	304.24	303.233	934.266	1036.5	820.831	1331.39	708.118	1023.55	534.927	775.328	893.316	556.081	1274.92	714.596	1621.78	690.844	521.287	448.406	1134.62	1247.23
920	0.799	304.853	303.845	17.9749	19.9396	17.5525	25.0665	12.949	26.8918	11.8653	22.1463	26.8832	20.182	12.5163	18.7861	31.1437	16.5557	7.17421	27.2586	21.5452	8.55202
921	0.949	304.968	303.961	173.014	179.94	159.912	287.851	157.48	213.97	147.871	212.993	193.228	378.057	139.783	176.757	182.061	165.595	228.497	268.418	137.483	109.323
922	1.765	305.086	304.079	36.3743	39.6087	35.9621	48.12	20.0137	32.444	27.344	39.3807	44.8514	31.9819	48.4372	25.9207	22.5626	17.1356	25.7369	14.7109	36.7455	48.3386
923	5.838	305.088	304.081	72.2874	69.902	70.8662	109.325	54.3531	65.8092	100.717	101.732	91.8525	73.266	79.6466	62.2802	78.4188	60.9835	0.800437	62.7084	43.4451	57.8337
924	1.027	305.122	304.115	47.8953	47.0018	60.2024	26.0311	177.297	112.679	24.3227	15.2155	18.506	11.8527	33.0807	35.2844	13.8149	15.509	414.882	10.6381	48.3777	110.167
925	4.511	305.138	304.131	5.99697	6.7291	6.94036	0.36396	27.8013	13.9515	0.72626	0.457998	0.471567	0.363818	0.977641	4.49108	2.11843	0.757451	0.764891	0.365531	1.05718	2.19148
926	4.372	305.142	304.134	2.16015	2.12946	2.13455	0.476107	12.1851	5.62327	0.449923	0.541076	0.509954	0.53729	0.57745	0.835734	0.659746	0.62585	1.37295	0.559415	0.54359	1.80326
927	1.569	305.159	304.152	21.8332	25.636	33.4752	2.23487	97.35	54.699	4.56497	3.02317	2.4427	2.06531	6.61018	17.2059	7.58863	2.05524	43.6003	2.86638	3.30577	36.0583
928	0.814	305.879	304.872	7.3543	6.67387	5.55445	6.43763	5.09815	4.29468	7.27406	6.55694	7.34143	8.81113	7.1479	6.80462	6.26387	5.8716	14.1672	7.09267	5.62741	8.43074
929	0.806	305.904	304.897	7.86616	8.22987	6.3903	6.37171	8.15407	16.8571	9.01672	7.22709	6.93208	7.60676	7.02707	7.57731	21.361	19.8119	38.5935	6.45026	6.43113	10.4026
930	1.327	306.026	305.018	69.1028	71.7099	106.942	66.7619	79.7344	77.966	52.6383	87.0174	83.8095	94.5047	106.547	100.414	109.937	67.017	22.5777	164.643	80.6257	104.025
931	4.317	306.05	305.043	26.665	31.4322	28.5004	31.6957	17.5636	27.4985	31.3614	37.4776	29.8921	18.0604	45.5874	44.5059	21.1497	12.3519	0.988755	13.9985	35.8769	44.8384
932	1.495	306.058	305.051	12.4198	15.1881	10.973	15.5723	5.28178	8.7326	19.7753	20.7688	16.6298	18.7917	9.40137	12.2809	11.4986	20.2684	23.8251	17.2984	11.4355	21.7762
933	6.321	306.12	305.112	3.98196	3.82569	3.63595	3.26477	2.98555	2.35545	2.6001	5.37473	7.30774	8.7578	2.74973	4.33061	2.8711	5.06683	0.682842	8.90537	1.54978	0.723447
934	10.968	306.256	305.249	24.7308	29.8205	26.8373	16.6949	16.7729	20.5372	43.0152	13.9858	27.3273	17.7997	24.5281	33.2587	31.7378	43.9404	139.663	12.1172	43.6897	42.3992
935	13.472	306.256	305.249	296.104	302.466	163.793	358.904	162.671	348.042	283.166	214.72	303.095	127.028	322.628	345.07	354.432	318.232	96.1705	178.478	591.943	196.127
936	13.628	306.256	305.249	140.628	82.534	125.416	128.173	110.065	161.623	127.683	64.6279	95.1841	121.644	127.974	144.667	144.556	87.0492	93.8681	85.7463	171.211	155.484
937	0.809	306.901	305.894	21.2908	23.9362	17.3508	18.5467	20.6098	16.8571	24.296	19.0004	18.8401	20.5583	23.2374	20.2528	21.361	19.8119	38.5935	18.6208	18.5644	30.1432
938	0.802	306.934	305.927	7.89096	8.50467	5.35607	4.4264	5.8951	3.92658	5.5156	5.50322	6.6337	6.2642	9.24854	7.90521	4.05382	8.8206	13.396	5.09006	7.13312	9.7262
939	3.646	306.973	305.966	11.513	9.52592	8.82189	14.2465	6.61099	9.91497	12.8778	12.294	11.7257	13.3033	11.9389	11.3225	10.7627	9.68584	1.10066	9.63971	10.2093	10.0729
940	3.58	307.078	306.071	26.6589	27.0819	27.4337	17.6809	128.744	80.4341	10.6393	6.79332	3.05216	2.30428	19.5527	41.4534	38.0671	12.7194	1.27029	1.71535	15.6931	76.382
941	1.005	307.084	306.077	1601.22	1668.58	1610.42	2053.92	1462.26	4860.14	783.847	592.691	1525.77	4030.87	141.485	106.357	219.492	24.8005	1834.91	2036.53	5011.41	143.036
942	1.323	307.084	306.077	1222.06	1069.88	1334.93	1436.62	1418.63	3169.4	555.461	487.528	1019.37	2330.47	167.032	110.721	154.141	31.8539	1414.18	1548.63	3019.39	132.917
943	0.77	307.799	306.792	1.93646	1.60934	1.44928	2.60613	0.788883	1.46884	2.4165	1.73719	1.85064	2.72543	1.84217	1.68642	0.756004	0.830265	2.73737	1.7611	1.38315	1.3867
944	0.805	307.877	306.869	4.49324	3.93162	3.65244	3.52289	3.46498	2.52992	5.04525	3.95526	3.37551	4.06225	3.65697	4.38304	3.76154	3.69173	9.4755	3.46394	1.74631	4.68055
945	1.037	307.947	306.94	112.093	123.932	134.129	79.0041	87.886	63.2788	49.6231	134.982	93.7893	130.579	101.419	166.8	113.488	157.047	43.1509	169.425	184.032	137.117
946	0.816	307.947	306.94	9.55193	13.6085	7.98257	4.92822	10.068	21.0639	17.0831	8.0152	6.16292	10.903	44.0284	9.83933	5.75774	15.3483	56.9129	5.11369	8.70127	52.205
947	1.01	308.041	307.034	2057.63	1997.03	2014.79	3991.61	1149.09	1769.77	1593.47	3359.44	2943.88	2424.26	2728.61	1495.06	1014.48	2363.47	2820.32	2944.72	2075.53	1696.18
948	1.315	308.041	307.034	1446.7	1491.62	1956.63	2876.03	996.714	1242.41	1090.86	2329.15	2015.2	1512.29	2413.91	1322.31	729.5	1721.77	554.071	2631.7	1615.42	1513.95
949	14	308.272	307.265	40.2148	43.9087	38.9131	37.9613	33.8901	31.5208	88.6311	22.4574	31.3114	60.0622	44.4076	57.0586	23.4588	54.2168	41.5592	26.4634	41.8661	44.5177
950	2.376	309.08	308.073	34.5641	34.5383	35.5836	34.7338	6.40713	29.538	30.1966	55.4362	43.7909	50.4066	38.41	28.0733	32.6374	42.2257	21.6922	47.1944	30.0076	28.6512
951	1.03	309.106	308.099	245.431	342.947	307.161	157.648	233.51	340.671	409.641	125.469	148.193	108.581	685.365	129.453	316.969	238.748	860.394	208.298	160.193	487.3
952	4.773	309.167	308.16	4.65385	4.01001	4.79427	0.344995	12.7797	7.17183	0.3515	0.289928	0.330305	0.330842	0.372768	3.58209	0.466094	0.325192	0.965801	0.305871	0.440868	4.24287
953	0.809	309.865	308.858	3.09629	2.91717	2.65673	4.17242	2.4579	5.956	1.78591	3.63859	3.74091	4.56335	1.99661	2.37396	5.36785	1.54172	2.52564	3.759	3.63245	1.45624
954	5.098	310.115	309.108	7.19128	7.14104	7.04623	4.19049	9.30905	7.52881	4.48885	39.1306	1.23964	7.57354	1.43182	2.44134	0.794163	2.33325	0.681114	0.962383	2.83563	9.39375
955	1.016	310.12	309.113	274.957	258.168	246.994	142.486	164.339	204.468	194.611	258.433	412.092	291.66	351.871	262.102	350.159	205.273	7.12702	342.047	263.368	290.296
956	1.544	310.12	309.113	1088.22	1231.08	1253	562.613	649.534	924.21	775.68	1068.51	1765.84	980.247	1705.55	1166.71	1784.61	930.175	408.127	1461.8	1188.15	1351.65
957	4.892	310.153	309.146	7.52254	9.17934	7.20013	2.97189	27.3133	17.9531	2.35543	2.77246	2.21896	0.284737	4.46498	6.51814	3.53534	3.04179	0.908634	1.277	5.74516	13.1176
958	14.711	310.287	309.28	25.8517	21.1128	19.5407	15.1487	20.039	17.63	33.9075	9.51657	15.0165	38.4182	19.8511	25.3031	9.86182	29.7361	26.5693	19.0126	22.4803	22.3464
959	3.641	311.018	310.01	4.88656	5.62412	6.24126	7.98816	3.41732	4.74927	7.39984	7.07971	6.81099	7.95602	6.20375	5.37379	6.71277	6.87557	1.05044	6.44731	6.19806	6.49652
960	3.641	311.054	310.047	12.3674	20.6024	20.5967	24.6932	9.34351	18.7987	22.5499	26.5216	21.7522	24.1636	22.0875	18.3274	22.272	23.6671	1.10713	19.2799	19.8656	22.7077
961	7.574	311.11	310.102	1578.36	1309.96	1371.83	1700.81	1162.2	1515.12	1471.39	1767.55	1483.23	1915.09	1219.2	1441.46	1177.71	1166.4	1.19324	1979.52	1133.87	935.866
962	7.818	311.171	310.164	14.4368	14.9488	15.7614	38.8767	25.6002	6.60549	3.9141	14.5859	15.2388	9.12621	11.0624	10.41	0.305407	5.82377	0.701803	12.7783	17.7958	6.47964
963	11.786	311.246	310.239	104.926	97.0033	91.9176	66.0405	77.4233	55.0398	61.0812	135.899	209.342	343.659	87.5571	105.373	93.4397	104.358	34.631	175.171	98.8835	37.9067
964	0.812	311.862	310.855	3.09629	2.57091	2.69521	4.17242	2.4579	5.956	1.78591	3.63859	3.34043	4.56335	1.99661	2.27939	5.36785	1.54172	2.52564	3.759	3.63245	1.45624
965	0.867	311.935	310.928	35.0117	33.7951	31.6226	40.6708	21.4155	26.2235	56.1089	37.7832	33.9944	49.6718	39.0382	36.6923	34.5158	57.2758	36.5011	43.1282	37.0761	31.7384
966	6.981	312.13	311.123	0.670477	0.768415	0.721247	10.9422	2.19064	0.192305	0.208307	0.207144	0.192678	0.226897	0.221858	0.191208	0.21768	0.203492	0.501054	0.192395	0.204647	0.21928
967	5.627	312.148	311.141	15.0971	14.8891	16.1493	1.60594	64.9306	35.3875	0.866254	1.53534	1.10638	0.484768	1.00699	9.86099	3.03883	0.942365	0.656437	0.50772	3.27354	12.9891
968	4.795	312.167	311.159	21.987	17.9732	24.845	2.3249	39.2609	33.8752	4.19836	2.12115	1.58915	0.312962	2.97443	16.0043	6.4847	1.00869	12.1625	0.539297	6.79383	13.7238
969	4.468	312.167	311.159	11.6873	13.8486	12.1428	1.04024	31.3598	32.0823	6.8567	0.845756	3.92215	0.340779	9.40552	7.53216	11.886	3.36117	0.684117	0.325194	2.89332	5.07868
970	5.016	312.167	311.159	19.0126	18.9184	17.0457	2.28634	46.1795	37.1374	2.0499	2.07096	0.966118	0.389513	2.18745	15.7478	4.90348	1.35157	13.6793	0.457668	6.29098	22.9787
971	9.699	312.192	311.184	8.91501	10.6353	10.7755	1.07782	14.4903	1.69312	14.9974	0.726255	1.5783	10.3743	0.432316	12.0866	0.438805	13.1269	1.77517	2.35084	2.51212	17.9689
972	10.328	312.23	311.223	31.2198	34.4771	31.2599	7.91193	28.857	8.11567	155.847	11.3255	11.6911	30.5868	17.5128	44.358	10.0688	35.0358	51.1508	12.4861	20.439	33.8039
973	9.531	312.23	311.223	45.6825	48.6821	40.7041	12.6451	40.0998	15.4814	173.669	9.03655	26.2867	68.9642	48.6439	36.8129	12.9489	34.923	31.521	31.0169	9.30227	152.25
974	9.973	312.231	311.223	206.969	211.499	194.636	13.1761	164.83	50.6909	1410.92	60.5191	32.3303	60.1923	225.301	174.848	17.9933	41.2774	401.158	18.9469	30.2226	386.221
975	9.826	312.231	311.223	187.262	236.667	133.776	18.445	199.847	52.1893	1054.85	13.1633	21.5174	53.6166	141.868	126.746	24.1679	30.5853	40.2079	11.7592	49.2195	267.102
976	9.708	312.231	311.223	58.0153	61.9713	82.2799	41.4353	27.1502	10.1455	197.066	4.35428	6.25196	16.2086	20.6283	49.6064	5.2739	10.0415	45.6868	11.7592	9.30227	109.97
977	5.084	313.033	312.026	2.41006	2.5654	2.57993	2.5509	0.447008	1.78407	2.41816	3.10596	2.0365	5.02805	3.30635	3.22114	3.81662	1.16625	0.637156	2.63305	1.45636	2.02001
978	1.017	313.033	312.026	53.4707	56.4658	55.6108	22.0565	25.7576	41.9878	36.2236	43.6612	46.4166	13.6187	37.8681	22.6457	50.0182	41.8837	50.7636	21.7446	50.0014	84.4384
979	3.445	313.126	312.118	21.0228	21.7477	20.737	9.97686	101.329	43.9375	17.6722	7.26243	5.36647	1.91527	26.7784	17.1974	11.4362	7.69817	2.37675	2.05512	21.5256	46.009
980	3.844	313.126	312.118	12.5927	13.7734	15.8049	9.97016	55.9583	25.911	17.5133	11.0605	3.70555	2.38869	15.6088	13.5329	5.75414	5.63048	24.6222	2.28798	13.8915	35.6985
981	8.161	313.133	312.125	100.154	126.442	138.269	260.527	185.944	42.5114	42.114	62.2866	47.8094	60.0214	30.6939	37.4907	33.0679	47.4763	1.11022	80.6202	42.639	47.8893
982	3.882	313.164	312.157	10.2595	10.6129	11.7926	1.81177	59.8711	16.31	1.46837	0.717734	0.752665	0.843039	5.4125	8.09828	2.15504	1.91204	1.41325	0.74835	6.35564	33.0395
983	4.08	313.164	312.157	7.60723	8.39176	6.83133	1.6942	34.8053	12.0621	1.03722	0.934849	0.586718	0.596289	1.06878	6.41437	2.38071	0.394952	0.951459	0.424415	3.93164	11.4357
984	4.01	313.201	312.193	4.09367	4.41372	4.39086	0.848598	26.4913	12.6547	0.490991	0.543751	0.566189	0.604606	0.997081	4.78028	0.928837	0.572903	1.15687	0.560645	1.18011	7.21834
985	4.195	313.201	312.194	4.28598	4.4884	5.73035	0.597268	21.2241	7.99118	2.75571	0.5265	1.19757	0.433149	3.08372	2.49298	1.03681	1.00026	4.6973	0.416646	1.88925	8.4531
986	12.619	313.262	312.255	32.5032	29.6142	31.1968	26.5765	24.4114	21.6573	17.8225	68.848	41.8466	52.0556	38.1895	29.5381	40.6052	40.0483	13.0812	50.1056	34.8423	19.6352
987	0.816	313.911	312.903	82.85	82.1223	78.6822	89.8131	69.7916	89.0925	75.6115	80.6479	92.2971	82.8429	68.7986	79.6576	106.879	80.4439	99.9946	84.7288	87.4383	66.8771
988	4.258	314.107	313.1	7.99536	7.82947	7.74183	14.6467	6.42582	10.6429	5.35003	8.31121	10.294	9.95927	9.01502	5.36285	8.26664	5.75184	1.02976	11.1118	11.256	3.4545
989	7.528	314.127	313.119	2.901	4.47949	7.41147	4.21396	4.09176	5.36362	4.84144	11.3144	3.40316	17.3827	3.23624	2.5393	2.86018	4.00215	0.703299	7.06714	2.61349	7.41182
990	7.73	314.127	313.12	11.8364	13.768	11.6559	9.01497	14.1261	11.3831	19.1185	32.5287	10.2135	39.0803	7.91097	6.64337	9.11111	15.1745	1.07165	14.1366	4.83405	15.1527
991	6.833	314.127	313.12	3.32124	3.70951	4.51771	0.836464	1.70183	0.993367	3.44707	5.42684	1.62976	8.04071	1.86347	1.53436	1.44914	2.01087	0.630519	1.42206	0.768615	2.81896
992	6.597	314.127	313.12	1.33467	1.44045	1.11097	0.303945	0.518228	0.625408	1.37256	2.58472	0.652173	3.06428	0.467809	0.645292	0.565077	1.44553	0.542039	0.463355	0.312197	1.23799
993	6.187	314.131	313.123	5.10781	5.8137	6.384	2.91418	3.6624	0.689463	34.701	1.40286	0.698115	1.91895	1.97446	3.15944	0.755476	1.27793	0.717341	0.876148	0.458259	7.65522
994	9.545	314.246	313.239	15.0276	15.0069	13.6055	3.89471	8.7017	6.02019	28.5044	2.94089	3.51567	21.9932	8.03761	14.8271	6.43458	8.01082	27.7069	8.32878	9.52921	16.79
995	4.553	315.034	314.026	2.95299	2.55218	2.82314	4.94948	1.76558	2.25468	3.50231	8.64596	2.80422	4.68427	2.63935	2.72289	3.58262	2.38392	0.802309	2.89556	1.11402	1.40436
996	5.565	315.122	314.115	3.08664	3.06429	3.49394	1.18838	13.7032	3.48214	0.832249	1.68079	1.42054	1.43612	1.04839	1.75331	1.21332	1.80108	0.789022	1.65403	3.07227	3.061
997	3.526	315.141	314.134	16.1551	14.7437	15.7357	2.5857	82.417	65.8029	2.72629	1.10554	0.85365	0.901714	4.45801	16.0531	10.692	1.6211	8.26605	0.876876	3.50201	22.6993
998	4.111	315.141	314.134	21.7299	22.5836	21.9936	3.49331	52.344	61.9107	2.41059	3.53804	1.36785	0.418307	2.98235	16.4837	8.2253	1.37378	12.7123	0.801044	8.96139	23.0241
999	4.236	315.18	314.173	40.9884	42.0751	44.3249	25.142	122.7	95.1269	17.5907	14.7256	7.6878	2.24284	17.4663	43.8026	30.1391	7.04334	3.57942	2.08316	23.4851	62.8383
1000	3.943	315.18	314.173	3.64223	3.20332	1.98418	1.7006	11.5861	6.03468	2.0384	0.91216	0.392038	0.3684	1.19195	4.32	2.07357	0.410872	0.970724	0.332372	1.7747	4.94885
1001	5.538	315.216	314.209	33.8755	35.8114	38.5914	3.53256	186.39	103.514	2.01357	2.12433	0.662323	0.397719	1.55704	26.7046	6.88694	0.620245	0.749439	0.540385	5.63993	35.1991
1002	5.365	315.216	314.209	40.7533	35.3932	39.7826	4.11258	189.823	95.3525	3.46867	2.28326	0.954235	0.355031	1.39887	30.1131	7.20189	0.620245	0.710696	0.540385	7.6608	46.4813
1003	4.487	315.216	314.209	9.35523	10.4899	11.2868	1.18258	42.0398	24.6391	1.13692	0.503549	0.541092	0.317099	1.42278	5.70007	1.89124	0.862106	4.11822	0.305599	3.40847	11.9307
1004	0.955	316.089	315.081	116.75	128.268	109.42	159.693	128.828	107.774	86.3549	183.399	132.201	213.019	67.7476	107.104	112.993	94.4137	252.568	193.838	80.3977	55.2202
1005	3.94	316.104	315.097	11.4288	10.2579	11.3566	2.83389	30.0414	16.6159	3.31647	3.56599	1.83467	1.78932	2.85634	13.1652	5.27394	2.79457	5.2578	0.481	6.10037	14.1719
1006	4.377	316.104	315.097	19.1647	21.2887	20.9313	33.4489	21.6728	24.1445	13.9853	21.2808	20.051	15.8615	17.0243	14.2434	16.6175	12.1406	16.7298	19.2538	17.8916	13.7621
1007	4.196	316.14	315.133	2.82772	3.07468	3.89967	0.49043	12.3173	8.30578	0.445455	0.488676	0.471764	0.54684	0.553443	1.45291	0.941124	0.492421	1.14881	0.498553	0.500255	5.19536
1008	4.538	316.141	315.133	22.2776	21.1287	23.4483	2.90557	56.75	44.6254	2.01029	1.28158	1.42381	0.363005	2.52638	16.0912	7.19945	1.15076	6.01486	0.343113	8.97346	23.4122
1009	3.481	316.175	315.168	38.4594	36.5377	35.4116	9.21955	141.518	59.4137	4.67096	5.8451	1.56978	1.73816	6.5026	27.8319	6.94935	4.12631	7.05676	1.6197	13.4998	91.3062
1010	3.987	316.175	315.168	18.8947	20.7235	23.2728	3.84296	53.441	18.1107	0.445967	2.07986	0.502222	0.549164	1.96448	18.0763	3.49342	0.520367	81.9942	0.529245	7.93586	75.3151
1011	6.309	316.183	315.175	24.4993	31.5637	40.8496	65.0694	42.7418	18.0548	11.2236	23.3067	36.3985	36.9278	11.0441	11.8968	24.6608	28.3345	0.752031	32.1306	18.9005	22.999
1012	8.081	316.204	315.197	8.00382	8.93438	8.09423	23.8144	2.21191	9.61618	3.41484	0.51384	1.76456	0.692712	0.427445	5.41465	0.395026	1.04847	0.947064	1.43717	18.5844	13.7222
1013	10.42	316.262	315.254	25.4089	21.5965	23.4059	13.0032	19.5146	5.54378	58.2613	9.47384	10.5941	39.3922	20.4174	18.8535	8.29446	18.8987	24.604	15.9952	11.234	32.1141
1014	0.816	316.909	315.902	13.0093	14.3219	12.6848	15.2622	26.8815	14.4042	11.9641	12.6191	37.3916	14.7282	11.4122	12.8315	16.5764	13.1388	13.4342	15.1395	14.0619	11.0338
1015	1.991	317.022	316.015	3.38769	3.66476	3.3128	5.30418	1.40344	4.18914	4.96527	1.57721	2.93138	2.28226	2.37023	2.35592	2.95434	2.47481	6.94603	2.22356	3.23601	4.07478
1016	1.983	317.038	316.031	5.60262	7.3104	5.98322	7.76712	5.84056	5.7849	8.61306	5.92087	5.81242	6.36814	5.68079	5.04211	5.63905	7.29076	22.3268	5.81622	7.63612	8.25732
1017	2.317	317.088	316.081	49.24	41.9066	42.6261	37.4796	35.7775	36.1654	28.2188	70.833	53.4201	47.0226	44.4648	16.4181	36.1554	39.0457	5.42532	60.5951	30.3001	29.8103
1018	4.441	317.092	316.084	2.86682	3.33589	3.77799	1.31006	1.49031	2.24517	2.32012	4.57476	3.3904	5.37064	2.17664	2.68029	1.82694	2.53368	0.540266	6.46044	1.05871	0.625385
1019	1.51	317.159	316.152	50.8383	45.0437	45.3262	3.09864	221.733	81.0071	7.03001	4.17933	3.61672	2.15718	13.1033	21.8442	7.98243	5.42805	116.466	6.02501	32.1338	72.3368
1020	1.87	317.159	316.152	59.3575	62.3194	55.4046	3.91545	237.162	110.524	7.22005	5.36386	5.38118	2.17918	14.8344	32.4483	14.314	3.34611	124.021	2.49872	24.4208	98.4587
1021	2.906	317.159	316.152	48.2634	56.9117	48.5357	23.2083	106.665	78.4659	26.8004	19.011	27.0191	7.79161	24.8649	28.5645	36.1499	12.8614	43.1921	16.7203	56.1363	58.7925
1022	4.683	317.159	316.152	2.60443	4.19104	2.71503	1.8171	14.1851	6.03625	1.20617	0.290777	0.259251	0.283732	0.367812	1.93421	2.05278	0.321265	1.6575	0.28979	4.55827	6.21134
1023	4.008	317.159	316.152	30.2633	34.8956	32.5947	4.99793	196.702	65.7737	6.62647	4.82156	3.88685	0.906223	11.7369	23.9771	7.13335	3.49819	57.5362	2.00608	18.7354	56.9396
1024	3.818	317.159	316.152	67.2714	55.3947	89.9905	18.8925	347.987	104.35	18.0997	15.7377	18.3542	8.08909	55.9549	65.9364	31.6555	21.9486	12.3835	7.02858	38.1817	139.81
1025	5.57	317.174	316.167	16.2086	17.093	16.8683	0.452003	78.7056	41.0661	1.03687	0.653375	0.492574	0.358011	0.818531	12.5372	2.87899	0.367992	0.674614	0.339329	2.88212	15.9799
1026	5.792	317.175	316.167	8.11804	9.61321	8.59764	1.01329	31.3831	16.4393	1.0279	0.857062	0.435176	0.320849	0.759085	6.94659	1.7965	0.32179	3.30965	0.306747	3.39958	11.2077
1027	5.396	317.175	316.167	7.20496	7.58116	7.72362	0.452003	47.2188	18.4188	1.11398	0.39004	0.492574	0.349006	0.530635	4.08046	1.57846	0.33856	0.792636	0.332048	1.01335	3.91283
1028	4.612	317.196	316.188	18.2102	17.7283	18.4643	0.683384	92.233	46.8359	1.368	0.62531	2.61249	0.568669	1.1803	10.0489	4.2314	0.499293	7.06037	0.504729	3.82873	23.1845
1029	4.174	317.196	316.188	2.73367	2.69991	3.45346	0.440721	25.076	6.5085	0.40713	0.4499	0.442961	0.491006	0.496981	1.03472	0.457929	0.465095	3.42195	0.472298	0.47391	4.02738
1030	4.768	317.196	316.188	89.7883	92.9919	116.031	8.18179	363.799	221.131	9.54326	8.54503	1.4452	1.48358	7.40977	112.664	21.3027	2.76391	4.59866	1.47066	19.4014	122.939
1031	0.797	317.828	316.821	31.4017	24.5825	23.9405	28.0121	19.2812	30.8958	23.8796	28.0423	32.5414	30.8647	20.7177	25.2423	32.8848	20.5946	34.2388	27.9003	22.8393	16.7771
1032	0.816	317.906	316.899	35.9652	35.1877	33.5038	43.2546	26.2271	37.3891	32.2791	31.7613	37.3916	37.9113	30.8632	33.6234	44.5664	34.9687	44.1087	36.6543	37.3906	28.563
1033	5.999	318.075	317.067	3.79385	3.10834	3.35177	3.97866	2.20754	3.18202	3.86648	3.58118	4.02841	4.28968	4.34799	3.15264	4.43542	3.54146	1.13966	3.86097	2.91547	3.29476
1034	5.326	318.083	317.076	2.50659	2.47488	2.10449	1.49589	1.14263	2.12635	4.48391	5.06824	6.0118	3.97431	7.76397	3.26377	1.49749	1.54095	1.01388	3.78731	0.624923	2.31039
1035	4.407	318.133	317.126	10.3657	11.4127	13.2102	1.17458	78.4846	30.1517	1.03311	0.863648	0.426033	0.42099	1.15693	6.19263	2.83968	0.669233	0.87196	0.419946	5.17492	9.43468
1036	3.637	318.999	317.992	63.7383	52.4163	48.1848	85.741	28.2087	52.8864	70.1727	66.531	66.6581	75.9598	59.0291	51.0775	59.5692	57.9399	1.13459	58.963	58.2761	45.5491
1037	2.01	319.018	318.01	44.3702	38.0421	31.811	53.2793	45.1688	42.9996	43.1344	35.7507	33.0742	30.3601	37.5378	38.5543	32.5153	34.979	89.092	28.9953	40.8072	44.6396
1038	1.006	319.068	318.061	198.03	213.283	193.927	214.488	96.4166	216.758	140.626	347.801	161.455	320.59	166.88	265.929	158.035	129.787	174.035	317.903	173.961	213.678
1039	4.609	319.117	318.11	39.0096	38.3228	35.86	13.1547	84.978	55.0236	23.5922	8.16799	22.5461	1.34799	55.1639	22.6386	24.7458	51.0588	3.18745	4.33035	51.1135	76.0334
1040	1.538	319.139	318.131	30.1171	32.5265	31.6873	7.18397	97.0041	63.9422	30.3658	16.0984	5.16564	1.34087	19.5853	16.3079	10.5914	6.93484	48.4355	1.86096	19.4706	64.6793
1041	4.86	319.154	318.147	32.4075	36.9605	32.2078	22.8404	83.028	55.6161	19.9152	12.3036	11.7825	4.8296	16.7022	24.9662	15.1171	12.2888	3.83273	8.01848	36.9176	60.6636
1042	5.026	319.157	318.15	4.30557	4.54894	4.65562	0.469217	16.4932	9.3122	0.401958	0.422524	0.415214	0.436506	0.465286	4.88004	1.15361	0.407315	5.25108	0.39846	0.447784	5.20418
1043	1.929	319.175	318.167	11.1848	11.0137	11.4705	1.79376	56.9973	26.3855	1.48405	1.77698	1.81961	1.71762	1.82312	5.47636	1.84493	1.74829	25.4198	1.77593	1.81026	17.7174
1044	0.801	319.877	318.869	2.76149	4.20225	2.86191	3.98894	3.01699	3.30223	3.58667	4.60307	4.1518	4.07228	3.40267	2.18576	4.61877	3.07205	4.39268	4.08055	3.76167	3.1516
1045	0.8	319.896	318.889	10.7451	11.2096	9.90002	7.34755	9.49511	5.9119	16.4185	11.3525	10.1133	10.1875	14.6863	11.0845	5.47497	11.1505	14.309	6.77152	8.17875	16.3194
1046	3.695	320.105	319.098	29.0063	28.1705	28.5015	29.4845	122.224	67.5126	21.8675	19.8037	15.5042	8.86314	23.8472	28.1823	23.7162	14.2295	1.50664	8.1971	17.3114	33.3101
1047	5.03	320.141	319.134	2.85237	2.57741	2.10029	3.38107	1.17086	1.5956	0.706876	1.15438	2.04035	4.57888	3.16636	1.54356	4.09946	3.2943	0.94471	9.14603	6.2689	0.658523
1048	12.301	320.197	319.189	9.83583	5.78053	7.44373	3.21201	1.9903	1.08185	47.5122	3.7017	2.83236	8.35521	4.48028	5.68539	2.00122	6.12092	8.56438	2.82469	4.47615	3.10287
1049	11.239	320.235	319.228	157.169	143.972	142.379	113.883	54.1364	74.2895	205.038	34.7797	84.7574	37.5685	355.82	95.7731	103.004	86.1587	589.947	13.991	92.4645	211.032
1050	11.003	320.235	319.228	38.5155	47.2817	65.6362	24.9403	35.0506	53.3846	79.237	10.7139	30.5276	16.1346	79.0402	26.1913	43.5888	12.2228	48.7034	7.53668	48.5074	102.47
1051	0.795	320.872	319.865	2.10818	1.70627	1.31955	1.17241	1.33402	1.01453	3.69807	1.66292	1.01029	1.07926	2.48122	1.88532	1.10188	2.15179	6.94422	0.902455	0.880727	4.1486
1052	1.36	321.07	320.063	260.706	277.176	325.216	336.314	177.525	162.332	194.723	308.708	279.792	218.93	227.292	239.569	208.541	155.617	410.39	310.356	293.125	381.121
1053	4.256	321.083	320.076	20.6079	19.9156	21.4026	38.7171	17.1155	19.7566	31.3031	50.1848	23.9839	26.0121	26.1592	20.9988	19.7258	11.1464	1.06628	13.5654	11.0769	28.5722
1054	5.188	321.17	320.162	6.63566	6.93915	6.72259	0.294499	34.7602	15.538	0.308334	0.341524	0.311478	0.354305	0.382469	4.34846	0.429785	0.329239	3.43889	0.30645	0.397531	6.76748
1055	0.796	321.824	320.816	13.3478	11.5448	11.968	14.5602	10.3271	14.1717	11.9485	12.9933	18.6735	15.5105	11.2436	13.079	15.7394	10.8906	18.0581	13.7912	10.1988	7.95341
1056	1.005	322.057	321.05	1850.47	1871.58	1957.02	2724.98	1506.28	1779.48	1313.79	1989.1	1714.37	2297.28	3064.13	1519.49	3248.1	1833.39	466.223	2169.16	2448.07	1031.97
1057	1.352	322.057	321.05	3830.46	3824.58	4904.5	5257.97	3560.25	3449.42	2718.15	4305.09	3506.44	3871.47	7326.24	3458.02	6004.24	3478.84	2655.12	4774.93	5030.59	2891.28
1058	5.837	322.078	321.071	87.6806	101.313	103.922	154.031	86.9876	114.786	99.8725	120.307	113.22	71.3827	94.4649	85.9532	124.59	71.4834	0.775436	76.8363	68.2152	88.8195
1059	2.76	322.091	321.084	5.36281	4.54644	4.24374	0.829167	13.6093	11.519	0.778148	0.795196	0.907466	0.884494	0.803271	0.964571	1.57045	0.848845	1.69644	0.826816	2.20963	3.70689
1060	5.429	322.103	321.095	18.4287	19.9601	20.1809	19.4165	49.2707	31.4151	11.436	14.0812	10.0592	5.79466	11.3902	23.2803	22.3989	7.41807	0.703247	6.5041	16.4496	16.835
1061	13.082	322.212	321.205	1.98227	1.44604	1.3547	0.794591	0.872395	0.481712	7.96979	1.02809	1.77198	6.09022	0.915153	2.25043	0.480138	2.67679	17.4351	2.85565	0.672162	0.399836
1062	1.301	323.052	322.045	5251	3727.77	3193.4	5167.65	3485.72	3635.33	3719.33	4281.73	4288.9	4667.04	2496.22	2947.49	3850.32	4738.59	1359.84	4607.51	4069.05	2039.1
1063	5.584	323.075	322.068	8.13826	7.90739	7.45291	14.8557	5.30776	7.95544	12.0342	13.9284	11.5525	11.2081	10.2778	6.62885	8.77515	9.0712	0.751139	8.32556	6.93001	6.96952
1064	6.317	323.11	322.103	5.8902	6.63817	5.84141	6.34401	5.06162	4.56044	4.06284	9.0234	13.8495	14.2339	4.1902	6.88968	5.32094	8.98001	0.659489	14.1819	3.1319	1.28516
1065	4.26	323.149	322.141	8.59894	10.2655	10.6573	0.455192	53.1003	23.2755	0.426404	0.506092	0.45074	0.472813	0.484011	8.64185	2.37752	0.58082	9.0159	0.483966	2.65921	12.9957
1066	5.485	323.182	322.175	3.56787	5.11048	3.10284	0.344431	9.12404	6.48025	0.381163	0.36523	0.333409	0.36783	0.389915	2.347	0.404919	0.333153	0.766368	0.332484	0.682853	2.61588
1067	8.793	323.21	322.203	12.8598	13.6626	12.6031	59.3867	44.1881	5.80984	4.17702	5.87078	0.532153	0.565495	0.524481	3.7237	0.520319	0.62273	1.30028	0.546216	4.16215	4.33068
1068	1.007	324.036	323.029	9633.91	9655.94	9605.1	8791.05	9306.55	8215.22	8813.06	9413.81	10691.5	13300.8	10027.1	10186.3	16853.5	10379.4	5530.24	12191.6	9813.86	7314.6
1069	1.327	324.036	323.029	9149.69	9077.73	12362.4	8146.54	10628	8370.64	8710.71	10479.1	10487.4	9357.32	13707.2	14005.5	11945.8	10499.7	6583.07	13486.8	9625.43	11161
1070	3.476	324.049	323.042	91.3781	79.1542	72.7396	110.605	86.9671	93.7772	84.735	73.2312	77.2775	64.712	80.4655	50.7325	58.0369	67.5952	1.76377	58.2957	82.1394	94.8635
1071	1.108	324.056	323.048	570.276	607.411	567.632	546.103	451.819	462.856	971.601	687.756	704.252	608.534	521.274	589.549	568.389	659.074	1256.79	724.785	543.781	529.785
1072	5.62	324.169	323.162	4.45898	4.72657	5.40801	0.620605	17.0604	8.30311	0.779621	0.480488	0.960721	0.34953	1.89555	3.18934	1.63617	1.27182	0.662245	0.30743	2.61185	7.10801
1073	5.479	324.169	323.162	3.82076	4.7121	3.83326	0.766206	12.3064	7.14114	1.03998	0.480488	0.960721	0.420693	2.17804	2.22251	1.20871	1.27182	0.876507	0.380267	2.8394	5.3839
1074	9.611	324.194	323.187	6.87704	8.28427	7.4786	0.555142	2.5258	0.572818	30.8778	0.804699	0.608963	1.42123	1.63208	7.76026	0.609311	0.68561	12.4646	0.588174	0.534903	13.2679
1075	12.32	324.267	323.26	22.5569	21.1568	21.7333	1.61247	12.5012	2.93574	89.6001	0.340202	2.3381	23.7389	5.77068	26.069	0.99395	29.2609	42.6693	6.2375	18.1408	34.653
1076	3.641	324.985	323.977	3.71012	2.68323	2.48206	4.81775	0.807774	2.55226	4.02004	3.26837	3.86741	4.05039	2.04287	3.2663	3.26854	3.10613	0.995615	3.32829	1.99927	1.0234
1077	1.021	325.101	324.094	282.828	458.97	438.925	685.002	134.99	505.655	420.852	383.092	483.999	221.4	503.842	208.701	292.067	438.923	1039.44	454.974	398.401	583.348
1078	3.715	325.126	324.118	13.7418	15.5518	13.2676	5.78317	69.5995	27.0134	6.63417	2.6937	4.42589	1.50498	11.0865	11.5749	4.55684	7.46555	3.34442	1.68652	13.3248	33.7693
1079	4.375	325.164	324.157	5.55686	5.67253	5.64665	1.59735	15.6408	8.01937	1.86586	1.20335	1.42561	0.646452	2.24282	2.96284	1.86459	1.59761	0.767532	0.741355	4.44645	5.63003
1080	4.525	325.201	324.194	10.9819	10.0901	10.7244	4.63192	21.4875	13.5455	5.07908	4.85074	5.43914	3.03182	9.24957	8.10753	6.12128	9.01949	1.34076	5.21493	11.485	17.3055
1081	12.043	325.262	324.255	6.46149	7.07199	5.85484	3.76973	7.88327	3.36176	5.14127	9.40473	7.55289	23.8344	3.42112	4.845	5.72596	5.61487	0.538698	12.3234	3.59918	2.70686
1082	0.809	325.86	324.853	184.477	180.267	176.009	262.339	141.467	338.518	100.263	184.354	256.176	184.374	107.698	166.563	393.03	125.091	125.957	233.209	200.675	71.3734
1083	0.952	326.028	325.021	15.5457	15.1013	14.464	14.1871	7.05669	35.6186	18.2208	23.4128	8.78641	19.3235	16.7212	17.1829	15.6275	18.6485	30.5222	15.8413	15.5323	17.2202
1084	1.524	326.115	325.108	42.3965	38.1395	39.3312	31.6176	20.6306	30.5801	32.1017	36.105	48.4283	52.8762	52.6441	30.5712	59.388	25.5194	16.9828	60.6552	42.4082	41.558
1085	12.389	326.225	325.218	3.339	3.68837	3.00209	2.38824	1.83395	5.23847	6.57827	2.87215	2.5177	2.81897	2.55687	1.65234	4.38169	4.87127	2.29543	1.91592	5.44273	5.95494
1086	12.094	326.283	325.275	17.4012	17.3522	9.38122	1.02965	12.5964	2.89403	79.0174	0.484432	1.40267	23.0067	2.91792	18.5631	0.48464	6.82606	32.6584	7.62236	5.92435	33.1976
1087	12.85	326.283	325.275	19.266	17.7114	16.6827	2.56339	13.096	4.12815	41.7621	0.265674	2.9109	16.7289	6.58489	16.6085	1.04611	39.4826	32.0964	6.14392	16.0102	28.219
1088	5.094	327.105	326.098	9.71304	9.04194	9.50928	7.64173	9.81944	6.7499	5.72983	37.5965	3.29957	9.18585	3.02078	4.20512	2.82285	4.00588	0.735253	2.88451	6.8981	11.4795
1089	2.597	327.141	326.134	8.88491	9.05303	7.32233	1.15159	25.2576	27.1216	1.02437	1.06535	1.09859	1.27959	1.00941	5.93553	2.02183	1.04584	12.0364	1.08078	3.30099	7.45201
1090	4.875	327.18	326.173	44.9557	33.5129	48.1403	13.2001	112.581	67.4961	9.72034	10.9046	19.1918	8.4749	28.9866	23.1849	21.1331	20.6905	0.907141	10.8055	39.2595	75.3548
1091	4.89	327.216	326.209	26.1717	26.2261	24.8602	9.50255	80.8426	54.5553	15.6117	5.99817	4.97499	3.8561	8.86182	18.2249	10.099	5.82997	6.83411	5.65678	11.9337	35.2706
1092	5.038	327.217	326.209	7.29964	8.17425	6.2477	0.366391	22.9178	13.5264	0.382673	0.395076	0.385383	0.405145	0.431858	3.62286	0.81935	0.403254	0.943141	0.369832	2.31818	12.6886
1093	0.809	327.857	326.85	209.322	206.423	196.593	298.583	141.455	378.275	112.966	211.306	295.426	211.17	107.698	192.198	393.03	151.519	125.957	255.77	229.578	84.8091
1094	4.309	328.033	327.026	6.25596	5.70636	3.50641	0.484885	9.04081	6.85794	0.983008	0.882086	5.12117	0.513021	0.533486	0.430482	10.3587	13.9771	0.998925	4.30019	0.502203	0.590219
1095	4.832	328.08	327.073	2.77713	3.62783	2.67524	7.27646	2.62055	2.0312	1.87483	2.61509	1.32409	4.63489	1.40552	0.476995	5.70871	2.11676	0.795185	3.97944	2.68871	6.54719
1096	2	328.08	327.073	19.9414	18.317	15.4104	21.4809	17.231	19.977	13.0433	16.2429	10.3792	7.07203	18.8992	14.9391	15.8839	13.6618	11.8535	9.74063	16.3229	12.2404
1097	4.914	328.143	327.136	9.55019	9.44541	8.64163	1.23094	31.4922	22.3212	0.956897	0.983108	0.449211	0.270491	0.700201	9.07853	2.57323	0.465618	23.7004	0.287278	2.31392	12.1239
1098	4.505	328.143	327.136	10.7395	10.8496	11.0864	0.610087	40.2488	22.202	0.514528	0.464987	0.448025	0.337403	0.358478	7.30303	2.03168	0.333195	0.709355	0.338991	1.36817	7.24847
1099	8.089	328.225	327.218	43.6482	44.6933	40.7072	43.4818	27.4777	15.3055	249.631	53.4063	73.5522	208.263	1316.04	50.3966	3.3859	120.011	32.5435	42.3389	15.2702	72.3556
1100	8.356	328.226	327.218	35.6409	50.7465	35.1258	12.987	48.6109	15.3055	292.557	12.0182	17.4584	44.5169	71.8017	41.2489	9.74052	25.012	347.634	22.0806	3.6138	65.096
1101	12.825	328.241	327.233	719.699	676.161	614.27	640.147	583.057	688.584	1260.77	375.583	373.345	513.461	721.406	556.619	551.635	728.202	587.192	256.969	727.855	845.789
1102	5.086	329.049	328.042	1.94949	2.10994	2.26982	1.85726	0.433453	1.63727	2.28117	2.55775	1.66939	4.19172	2.6907	2.69431	3.03595	1.24198	0.617835	2.28607	1.58978	1.66281
1103	1.295	329.066	328.059	102.037	69.7268	77.6681	124.144	87.4747	313.572	56.5933	31.6434	76.5349	213.088	8.60948	4.65494	7.51681	5.83237	429.439	100.583	219.452	5.01604
1104	4.463	329.099	328.092	6.87221	7.51564	7.87288	1.11657	33.0299	12.0762	1.03195	0.706646	0.77352	0.41816	1.75819	3.29506	2.13661	1.2602	0.792918	0.517347	2.20167	5.62132
1105	4.803	329.157	328.15	31.0134	23.003	20.4877	3.97481	43.7951	28.014	6.27396	3.60388	3.13124	0.718521	3.92847	16.1132	8.6117	1.52995	8.90833	0.565425	6.98184	13.4328
1106	4.471	329.157	328.15	12.7926	16.3679	15.2844	0.923071	28.2015	42.279	4.53727	0.920027	3.01565	0.32633	9.00583	7.53713	11.2063	2.93628	0.681036	0.311406	3.53294	7.09735
1107	5.021	329.157	328.15	25.989	23.3456	20.1227	3.52659	32.1454	26.4129	3.21903	2.6916	1.39935	0.415046	2.71026	19.8227	4.29435	1.66546	7.39969	0.680028	8.40274	25.8431
1108	4.213	329.159	328.152	22.1364	23.5511	25.3276	14.5888	70.3512	37.3829	2.72831	3.05073	2.53757	0.507846	2.68939	26.9561	9.18327	2.23446	15.6661	0.495039	9.44975	80.6619
1109	3.728	329.196	328.188	20.0975	19.8811	27.7443	10.0539	102.267	38.0525	11.0574	8.89393	4.20684	6.2748	15.4919	20.5983	9.93855	8.97967	1.43381	9.73895	18.6863	43.8572
1110	4.316	329.196	328.189	10.4939	11.0866	9.92625	5.4418	32.2062	18.8889	4.29634	4.74156	2.08062	1.56258	5.82043	14.5493	4.24516	1.85095	20.1884	1.05815	7.75912	18.1886
1111	4.876	329.232	328.225	7.36144	7.86239	6.8699	0.324998	31.4892	24.4444	0.28348	0.309244	0.309915	0.302484	0.359658	5.59329	1.38792	0.302263	0.681095	0.320426	1.41175	8.0389
1112	5.23	329.232	328.225	15.9988	15.8797	16.5896	0.769065	84.2956	34.984	0.422975	0.804131	0.312292	0.332381	0.345649	11.3304	2.39807	0.312636	18.115	0.300513	2.10645	14.9107
1113	0.806	329.888	328.881	20.9516	25.1982	20.05	21.6254	14.1307	27.6819	9.11585	18.4904	27.9349	18.9168	17.0506	24.2063	22.8944	19.4556	14.2178	18.4051	30.8203	10.026
1114	4.207	330.12	329.113	7.74303	7.51039	10.1148	1.49804	31.8632	19.2497	2.81332	1.88947	1.60527	0.55277	4.79167	4.57597	4.38079	0.787675	0.977348	0.468132	2.47183	12.4597
1115	8.162	330.123	329.116	39.8346	52.389	58.6581	109.676	75.3195	18.008	14.4861	25.1082	19.3684	23.0179	11.2987	15.3284	6.39075	19.9216	1.10638	33.0638	18.8295	20.3828
1116	5.391	330.132	329.125	2.43031	1.71124	2.09124	11.8753	1.73927	1.52011	0.443857	0.777396	1.10548	1.59583	3.82768	0.437823	2.18572	4.57107	0.98327	3.3912	0.528372	1.90173
1117	5.544	330.132	329.125	37.3208	38.3953	37.0721	189.664	22.9847	23.8859	8.74951	16.6477	19.4921	22.0091	60.0084	5.3879	59.4692	72.9858	0.776743	48.3312	8.94248	53.3437
1118	5.702	330.132	329.125	2.34874	2.22967	1.80373	10.2313	2.40805	3.01608	0.690228	0.850542	0.705151	0.930313	3.75687	0.380222	1.81974	2.89558	0.702605	2.04328	0.307585	1.26071
1119	7.087	330.184	329.176	8.35213	8.2929	8.60026	7.81293	7.81779	6.71005	11.6867	16.6498	4.07154	10.2377	10.4456	5.4567	6.24209	6.56936	0.770219	6.42694	9.425	18.723
1120	3.652	330.191	329.184	24.5968	24.5341	23.8056	7.33159	143.176	60.9364	4.59137	2.11874	1.95553	2.4333	4.40046	27.7145	6.75729	2.13625	9.1749	1.92188	10.3879	47.0895
1121	1.619	330.191	329.184	21.1951	21.8497	23.5994	1.52818	124.663	49.2879	1.76581	1.82942	1.51146	1.40964	2.40506	12.5609	4.31101	1.17888	38.19	1.65881	7.51812	31.4836
1122	6.769	330.198	329.191	209.106	218.733	264.873	595.931	318.545	151.437	88.4164	163.281	229.837	195.388	110.874	100.547	167.326	147.494	0.731553	216.749	125.688	185.876
1123	1.529	330.227	329.22	5.43143	4.74453	4.34192	2.72029	23.5394	17.3232	2.0011	2.36342	2.37788	1.8189	2.47015	4.43465	2.43233	2.02912	23.0673	2.75541	2.09626	6.6509
1124	7.89	330.241	329.234	499.912	514.624	463.302	44.8553	372.97	190.226	2250.81	66.5815	82.1257	232.009	1415.38	393.757	3.24521	126.057	17.4601	47.28	79.017	817.734
1125	8.254	330.241	329.234	57.8461	56.0745	46.0604	12.4792	21.4773	14.7137	227.389	5.6852	5.82358	30.0268	193.218	41.2489	21.545	11.5473	20.0301	7.30036	11.679	102.626
1126	13.133	330.256	329.249	423.901	483.325	349.123	432.032	515.8	407.466	780.924	282.093	313.826	315.116	554.68	498.471	513.148	504.179	252.267	191.932	601.99	582.978
1127	13.368	330.256	329.249	101.717	93.0751	99.0455	86.2771	98.6929	103.021	197.624	59.4245	62.4795	57.7846	97.6368	104.607	76.4466	110.492	59.9696	46.9852	112.012	110.527
1128	0.808	330.855	329.847	15.8882	16.3688	15.6998	25.472	12.5801	32.5171	8.88324	18.0745	24.0531	18.045	8.51088	14.9388	33.0024	11.8076	12.651	21.4705	17.8343	6.17139
1129	4.257	331.042	330.035	5.59054	4.34304	3.50641	12.3792	0.846662	3.38357	3.98928	6.73883	8.97671	10.8112	6.80396	3.35984	5.2998	3.56281	1.03113	9.59315	7.43316	1.51173
1130	1.011	331.069	330.061	743.376	810.442	868.324	1119.17	334.705	571.074	368.711	936.864	840.824	624.631	1166	556.431	573.559	940.798	1352.52	1088.63	995.519	1580.75
1131	1.326	331.069	330.061	1308.26	1159.05	1388.33	1866.4	611.593	857.994	584.461	1408.98	1199.39	867.924	1987.11	932.706	787.302	1337.64	1115.4	1751.63	1471.21	2627.26
1132	2.313	331.125	330.118	13.695	19.6345	20.7278	14.2164	13.171	14.164	11.6118	35.621	21.6034	21.2616	17.6813	11.6866	18.448	19.6756	2.31897	25.4852	12.0767	15.687
1133	5.106	331.157	330.15	2.35275	3.19234	4.04282	11.0591	8.32739	1.73203	0.681309	0.479091	4.08362	4.32389	0.329417	0.28367	0.409444	0.298954	0.684157	1.09862	2.52024	0.423181
1134	4.288	331.175	330.168	16.8344	18.05	19.1528	9.73169	43.4882	37.6217	12.6679	11.2013	7.4559	2.75761	21.5354	25.3252	16.1619	5.45403	245.923	2.57503	19.0608	37.1422
1135	3.97	331.175	330.168	191.986	199.06	205.798	39.6807	1019.2	339.392	30.0581	24.8878	8.78715	5.28276	38.2947	139.81	51.963	16.2388	1.44014	10.2258	109.311	383.071
1136	4.677	331.175	330.168	4.77058	4.56012	4.63134	1.64171	9.94627	8.96291	4.82088	1.62429	1.38505	2.03792	5.29989	3.86514	4.78868	1.56546	19.9944	3.4762	2.63562	6.26149
1137	5.076	331.175	330.168	6.5985	7.84293	7.55457	3.36402	24.2516	19.1935	3.51834	3.24777	1.78189	1.25984	4.87429	8.22349	6.39469	2.65749	2.4023	1.70055	6.10349	7.96825
1138	5.487	331.211	330.204	96.5102	103.411	104.023	13.8309	374.236	312.426	10.1601	7.63918	3.08405	1.02977	10.8605	79.1928	30.2715	2.10713	1.32276	1.03006	22.2676	92.4984
1139	5.189	331.211	330.204	6.22233	5.98685	6.59326	0.282159	35.2382	14.8213	0.295415	3.49382	1.59871	0.457571	1.34866	3.71957	0.35378	1.31174	94.4862	0.347961	0.487523	6.62633
1140	5.336	331.211	330.204	49.8933	53.4388	51.2104	5.49736	253.98	130.454	5.36952	3.49382	1.59871	0.457571	4.84953	32.3	10.1966	1.31174	23.8247	0.347961	10.2578	61.9513
1141	4.763	331.211	330.204	40.0834	45.7663	56.6886	4.78583	169.254	91.8391	6.05357	3.39385	1.26228	0.314142	5.20115	40.4199	11.1543	1.32263	4.37749	0.290431	13.6431	65.1284
1142	4.957	331.211	330.204	8.3502	8.17352	8.03966	0.805192	33.1484	22.5973	1.0637	1.15175	0.251301	0.282935	0.338163	5.00961	0.768148	0.294754	6.5572	0.23605	1.19157	14.7754
1143	4.516	331.211	330.204	2.92536	2.76199	2.61507	0.274809	11.025	4.3206	0.251582	0.298608	0.263624	0.291619	0.609692	0.878802	0.462806	0.287981	0.648967	0.292991	0.73339	2.75866
1144	0.809	331.852	330.845	79.7653	73.253	75.3266	113.194	54.5186	141.233	44.058	86.7763	106.99	77.0694	40.6539	70.0367	150.517	56.5631	51.3532	95.2984	109.509	30.0305
1145	1.061	331.887	330.88	197.845	197.541	201.952	190.524	147.446	198.249	191.75	233.168	200.97	252.141	162.931	247.833	228.534	167.017	68.9611	310.944	210.67	143.839
1146	4.637	332.094	331.087	2.55064	2.44699	2.15645	9.4823	2.99807	0.318593	0.688132	1.00269	0.651186	0.823757	0.846266	0.373055	0.855595	1.11853	0.513743	1.54782	0.538868	0.81742
1147	1.562	332.102	331.095	13.4174	15.9416	12.7376	8.55542	2.62614	9.94808	11.9614	11.1503	24.5522	17.0782	16.3705	12.5748	21.3868	17.1348	9.67882	16.6274	16.54	10.8904
1148	1.718	332.122	331.115	73.7039	84.7805	82.4095	94.8758	32.8625	60.6618	44.1462	127.069	90.5353	58.3341	108.929	56.7081	40.8161	80.9288	29.5854	85.2964	61.1124	117.787
1149	4.349	332.136	331.128	3.02315	2.96185	2.5915	0.418643	4.73965	4.25416	0.789526	0.47577	0.448405	0.472441	1.51393	5.30276	0.996173	0.584012	0.978528	0.491896	1.80416	4.99162
1150	4.243	332.149	331.142	2.30901	2.11174	2.64659	0.34255	7.00143	3.50664	1.47066	0.352577	0.334125	0.35581	0.364237	0.945326	2.2143	0.882357	0.674193	0.364204	0.342879	6.41337
1151	4.433	332.149	331.142	7.56938	8.45599	8.76066	0.577552	50.2975	20.9088	1.47066	0.998561	1.00097	0.43533	2.10256	4.35925	2.2143	0.882357	0.903706	0.423607	2.38352	6.85043
1152	5.068	332.159	331.152	4.46066	5.01239	5.59096	7.21639	6.69844	5.77206	5.23388	4.86746	4.05506	4.32389	4.44273	3.81829	5.14346	5.04342	0.84815	4.83869	5.59802	5.16932
1153	5.216	332.159	331.152	3.54997	3.52829	3.96202	3.73281	3.0596	4.76369	6.50173	4.01642	3.46926	1.39161	3.18474	4.84792	4.79615	2.63201	1.51044	1.82058	1.8272	3.82892
1154	1.49	332.17	331.163	110.498	109.078	91.9764	52.627	307.749	202.795	44.2062	18.0312	14.5089	4.37198	35.584	78.0248	45.5527	17.7515	189.063	11.123	92.0887	220.239
1155	7.038	332.199	331.192	2.35212	2.21589	2.26523	1.37023	3.73152	4.97514	3.27575	3.32856	0.226969	3.24813	1.31643	3.16598	1.37878	2.01555	0.591897	1.55995	1.7062	3.71551
1156	13.67	332.272	331.265	147.78	136.788	136.779	207.6	179.858	127.194	171.194	67.2603	43.5822	122.215	171.846	152.497	129.071	165.686	92.0824	73.0366	184.6	163.443
1157	5.835	333.083	332.076	1.38414	1.84592	1.62705	2.45356	1.3431	1.69138	2.05087	1.90163	1.73507	1.16584	1.51379	1.35497	2.08792	1.49276	0.692818	1.42422	1.03982	1.53374
1158	1.038	333.118	332.11	41.015	43.0256	57.3432	29.8193	160.083	79.0199	60.6185	43.0436	22.1814	30.0906	48.4962	21.9673	30.4321	27.9902	274.959	33.4898	85.2076	93.7467
1159	4.85	333.133	332.126	12.062	12.9934	12.6372	22.3732	13.4493	21.3286	15.8768	10.2115	15.4151	11.8077	8.36999	9.24895	9.34114	5.72129	0.928902	9.9691	15.0313	11.9392
1160	3.483	333.133	332.126	11.0448	11.4629	10.4066	3.12317	38.3674	15.3984	3.46922	3.29296	1.36479	2.00864	5.66075	5.67252	3.70724	4.49422	1.54505	1.26308	8.05792	24.2112
1161	4.598	333.133	332.126	23.9499	24.9266	22.3387	6.68438	113.099	50.4465	9.19466	5.73592	6.3547	2.07153	17.4934	14.7975	11.5677	13.9025	6.0275	2.38697	20.1606	25.8995
1162	1.417	333.154	332.147	33.1444	25.1628	27.26	7.37978	121.618	47.1976	11.5705	7.8968	9.43991	6.50619	11.8338	16.2824	8.14866	14.1141	60.2231	8.87046	24.4561	69.9353
1163	1.653	333.154	332.147	128.247	101.815	128.439	4.03087	360.23	210.532	21.7056	20.8582	9.43991	4.31934	45.5495	66.0886	32.4306	23.1393	172.422	6.04508	57.4022	164.662
1164	4.484	333.17	332.162	3.27982	2.08636	2.95801	0.799622	4.92976	3.7136	0.772179	0.960848	0.75787	0.891127	0.930274	2.72801	0.895909	0.827893	1.76254	0.842295	1.25627	6.65223
1165	5.204	333.171	332.164	4.8642	4.78009	4.31113	0.267804	24.8712	10.233	0.27271	0.302066	0.290879	0.302534	0.321949	1.17471	0.303425	0.2912	14.3832	0.263373	0.736051	2.9289
1166	4.833	333.172	332.165	7.0975	5.8068	6.26653	0.418266	29.8006	18.3715	0.392894	0.39958	0.397723	0.388186	0.463911	2.86942	0.713711	0.434947	1.07029	0.411212	0.470766	10.7911
1167	4.032	333.191	332.183	6.59531	7.59257	7.93876	0.520217	62.7634	19.7773	0.489504	0.542104	0.564474	0.602775	0.636556	6.89391	1.1568	0.571167	1.16069	0.558947	1.70959	9.29153
1168	0.88	333.93	332.922	138.834	138.577	132.645	204.26	73.3851	69.2291	231.25	195.676	171.645	184.456	188.344	134.655	126.828	153.44	906.569	130.361	123.492	143.693
1169	0.9	334.067	333.06	218.302	269.441	209.752	288.48	253.719	212.331	378.924	1285.02	269.78	1036.98	191.858	230.477	244.52	257.85	673.839	305.608	215.521	218.624
1170	1.344	334.102	333.094	1359.69	1199.9	1460.03	1253.57	1364.71	1264.66	1135.98	2027.72	1248.61	1433.12	1334.07	1535.11	1037.49	1195.72	1327.81	1786.79	1141.49	1299.12
1171	7.758	334.112	333.105	2.29899	2.37715	2.8257	3.9883	1.861	4.08089	0.891046	3.93076	2.37775	1.54709	2.27876	1.4065	0.333892	2.04135	0.736871	4.51743	1.89526	0.456124
1172	8.077	334.215	333.208	7.373	7.06838	6.92265	22.2882	1.78489	8.5157	4.05053	0.483212	1.75142	0.526732	0.968638	5.86171	0.37148	1.33762	0.890614	1.17005	16.2345	14.462
1173	0.788	334.818	333.811	15.7953	13.9638	11.3314	19.5587	9.9456	14.8537	15.1419	18.2839	21.5907	15.7571	12.4657	15.2453	18.9286	12.0892	9.00075	19.4433	12.7346	7.7568
1174	0.808	334.855	333.848	2.17316	2.20464	1.61651	2.90491	1.55653	3.38965	0.736563	2.19191	1.82402	1.7713	1.26792	1.79008	3.02656	1.65186	0.978313	1.80633	1.83922	1.08137
1175	3.641	335.015	334.008	50.9845	49.419	48.4478	71.5069	21.8446	44.7659	62.0795	59.7451	59.761	62.7152	58.8945	52.1307	59.8741	56.8854	1.18083	56.4442	55.2588	46.5834
1176	5.299	335.131	334.124	2.05374	2.21805	1.82201	0.449736	6.44191	5.90133	0.305071	0.294969	0.312205	0.333428	0.34607	2.10532	0.319238	0.311057	0.693757	0.28427	0.764006	1.95041
1177	5.188	335.131	334.124	2.23266	2.52342	2.42201	0.272113	9.94015	4.715	0.284897	0.315564	0.287801	0.310854	0.348473	1.11256	0.300087	0.304213	0.720376	0.283156	0.764006	4.92959
1178	4.074	335.152	334.145	2.01487	1.98413	2.3218	0.363578	16.4192	6.43163	0.352718	0.385986	0.401914	0.421431	0.447275	2.37379	0.480649	0.37035	4.28076	0.397979	0.494402	3.29025
1179	5.824	335.185	334.178	26.4812	27.2603	25.5905	0.887044	64.2499	27.7285	1.16601	0.55617	0.409788	0.421909	0.443407	11.2193	1.38657	0.367076	9.49525	0.355278	1.71748	23.3032
1180	5.19	335.185	334.178	4.8642	4.78009	4.31113	0.34849	25.2738	10.233	0.354875	0.393074	0.378518	0.407784	0.4402	3.3525	0.373797	0.378935	0.904292	0.352707	0.736051	2.9289
1181	5.045	335.185	334.178	2.16721	2.55397	2.74046	0.320728	9.82862	6.73548	0.33498	0.345838	0.337353	0.354652	0.378036	2.23569	0.608306	0.352997	0.825598	0.323741	0.736051	3.68665
1182	11.617	335.246	334.239	16.9605	16.8274	18.6367	11.5544	13.1481	14.4929	11.029	31.3709	29.4233	25.6255	20.8444	16.5177	19.066	27.0612	4.36733	19.6587	22.6223	7.03199
1183	11.468	335.246	334.239	22.2764	23.773	18.8451	9.6895	13.2651	18.3026	20.2732	29.6107	39.8023	27.4326	28.8205	21.7887	25.8464	31.6236	11.7115	20.3871	23.4356	13.5203
1184	1.052	335.858	334.851	243.225	251.27	254.281	186.304	181.222	168.493	214.691	332.13	288.907	251.94	152.85	273.147	244.04	207.801	116.846	265.32	247.087	197.826
1185	0.862	335.905	334.898	182.877	173.83	172.271	332.985	66.4728	174.566	183.611	235.014	258.992	203.179	148.66	154.916	260.809	163.488	268.875	191.349	203.921	85.1679
1186	0.763	335.905	334.898	17.6337	12.5871	12.3865	17.7449	12.3674	13.6032	13.5873	17.6409	20.4686	17.2422	14.8403	14.5616	20.8013	11.5466	55.8102	21.9198	14.6166	13.7822
1187	1.426	336.069	335.061	291.088	274.356	156.673	333.271	107.481	252.757	378.412	122.781	299.512	414.135	132.982	130.048	225.413	315.027	593.708	203.395	303.533	106.902
1188	1.564	336.073	335.066	367.393	443.622	443.699	816.166	161.303	308.309	246.495	572.774	458.86	223.295	423.119	297.073	328.649	342.162	468.695	235.244	250.872	492.202
1189	2.548	336.091	335.084	5.27345	4.22286	5.47893	2.12631	9.85071	10.4496	1.61435	0.604275	2.69485	0.725795	2.63979	2.61954	2.89525	4.57328	1.1907	0.61303	2.07562	8.25237
1190	2.956	336.092	335.084	16.4501	17.8337	17.6106	6.56228	35.5846	26.2445	3.81757	3.39429	2.42361	0.902518	4.02977	10.1676	6.13123	3.46769	15.7029	2.0492	19.9984	32.8929
1191	3.294	336.144	335.137	43.9191	44.2323	38.3434	8.51804	233.59	94.7957	1.78798	2.49253	1.28972	1.47683	1.53196	15.4721	2.37388	1.4091	2.18273	1.27899	11.7937	71.9815
1192	10.472	336.23	335.223	38.6252	34.2032	35.1114	9.35456	17.8605	14.677	10.351	1.79832	2.45995	3.40176	38.0859	17.607	5.92352	44.3111	173.709	2.28994	23.0975	40.9931
1193	9.762	336.231	335.223	26.7807	33.1967	27.1832	7.82311	18.5547	21.5887	22.7318	4.26811	13.9238	6.95713	48.2544	17.9875	26.4996	29.9585	44.6541	1.32225	33.8243	55.2982
1194	8.417	337.028	336.021	2.25296	2.60329	2.48598	2.87628	1.01675	2.19557	3.42824	1.57268	1.96652	0.337052	0.304619	2.07299	0.365838	2.17228	0.789204	2.61717	2.27269	2.79101
1195	1.33	337.068	336.061	176.502	166.497	195.86	220.443	195.34	169.817	169.867	163.612	308.455	225.703	176.873	250.846	183.392	216.885	48.6514	184.641	138.65	123.219
1196	1.006	337.068	336.061	220.104	155.477	219.589	248.366	136.413	208.165	11.9081	147.602	393.769	278.909	181.331	265.857	182.512	259.734	147.909	171.759	154.798	114.632
1197	4.524	337.08	336.073	10.5919	10.0901	11.3721	0.329872	2.01551	6.31387	0.314918	31.7953	13.5885	27.0462	7.96832	19.8556	1.02509	5.36774	0.727111	24.065	0.352059	3.32005
1198	4.216	337.128	336.121	6.30571	6.7161	6.76681	2.59216	23.3243	12.337	2.71709	2.55574	3.76249	1.68295	4.20939	4.50008	4.21148	4.88388	2.81408	2.23431	3.76118	13.9381
1199	12.104	337.262	336.255	684.815	665.237	568.472	368.887	436.709	504.116	473.34	967.934	928.014	825.055	973.346	575.613	825.184	845.192	234.794	570.16	832.907	640.328
1200	1.005	338.052	337.045	151.029	171.317	190.16	236.998	147.93	207.181	185.137	144.459	373.373	255.132	170.953	216.509	206.947	172.929	58.3969	109.312	112.169	84.5759
1201	1.36	338.052	337.045	423.248	422.409	551.822	510.775	379.282	475.033	447.055	501.203	846.113	514.803	448.628	603.541	550.27	388.591	403.623	369.36	275.192	270.791
1202	4.305	338.062	337.055	110.664	114.292	108.011	14.8968	225.703	152.706	28.0641	24.4722	102.99	9.42134	5.85116	1.34801	211.018	275.165	1.08507	91.5338	10.3537	2.72572
1203	4.258	338.073	337.066	9.97144	11.4453	11.961	19.0434	7.47792	12.7489	14.0187	23.3362	10.0673	10.11	15.1113	12.488	7.80265	1.61944	0.991824	4.30574	6.35111	21.2343
1204	2.472	338.086	337.079	4.61484	3.71987	3.40922	1.12331	13.3669	9.95022	1.00273	1.06932	1.02336	1.24985	1.01021	2.18847	1.32983	1.08964	1.79561	1.04293	1.66895	3.24812
1205	7.575	338.146	337.139	19.0047	29.1695	28.7781	31.7981	25.3722	31.6041	34.7612	45.9729	33.0348	38.4534	26.4134	26.3105	25.1749	31.2584	1.34236	37.7902	24.1297	23.4616
1206	0.858	338.904	337.896	18.1111	15.6973	16.2793	29.9538	6.45496	18.3593	18.7241	22.2127	25.4641	20.4033	15.6013	19.7323	29.3182	16.2229	23.9189	18.2867	20.6074	10.7832
1207	1.452	339.034	338.026	34.9309	21.1235	34.5305	44.3639	18.175	25.3416	48.4536	61.7234	32.6891	40.0641	18.5645	36.9128	36.3103	24.2736	23.1073	45.1484	8.53335	14.4095
1208	2.302	339.07	338.063	92.9983	77.42	77.8542	45.1886	30.4613	67.3788	54.76	138.913	102.151	94.0698	79.5715	58.9094	70.2755	73.6435	12.8287	110.88	56.9657	58.2521
1209	5.586	339.091	338.084	11.8634	12.2099	11.3886	18.755	6.63767	11.0712	17.4456	19.8167	15.9366	16.2135	15.128	10.7277	13.7422	14.5472	0.729429	13.6677	11.2037	10.5588
1210	4.384	339.096	338.089	6.37275	7.26189	6.70786	16.5868	9.11633	5.58907	6.08491	6.22831	5.89987	6.93317	2.31242	2.71994	5.55151	10.3288	0.870409	6.73775	4.75646	1.62342
1211	4.907	339.096	338.089	7.48957	6.53892	6.0192	0.603072	0.52216	13.0647	0.270988	10.8387	8.77234	17.6006	14.0088	12.6858	0.404077	1.28467	1.97804	3.77946	0.332437	4.07158
1212	5.498	339.18	338.173	17.886	18.5589	18.7752	6.25589	59.2518	33.0181	6.11129	3.85561	7.312	1.61026	9.34862	10.8224	6.54783	6.0632	2.84213	3.94356	5.84737	29.625
1213	12.838	339.278	338.27	93.6633	86.318	86.6739	68.8659	59.4714	55.0966	52.6216	129.577	111.695	168.31	108.186	72.3761	100.208	125.859	31.9697	92.114	122.571	62.6908
1214	0.854	339.901	338.894	56.8022	56.4386	55.6055	114.645	17.7756	56.4308	59.7832	80.1684	93.0355	64.7271	44.6392	53.4001	87.9585	56.0284	84.9499	63.7354	64.1879	23.7517
1215	3.487	340.065	339.058	62.5426	59.5771	58.9721	74.1283	55.0234	60.7561	68.2114	59.2169	60.1539	53.6991	64.5986	57.0289	49.7398	59.2519	1.71292	49.1769	64.7403	74.6379
1216	1.728	340.068	339.06	188.882	166.916	171.629	223.9	68.5281	120.823	98.2793	252.697	243.053	125.293	277.113	116.575	70.7554	164.084	68.2891	198.795	142.031	246.63
1217	3.94	340.128	339.121	5.13037	5.06167	5.57578	1.77017	12.1604	8.04057	4.18522	2.52669	3.59172	0.65987	6.9874	5.67757	4.37397	5.15041	0.866263	0.845056	6.04386	9.3628
1218	10.87	340.223	339.216	9.57186	6.18047	8.846	2.54878	9.4348	1.30501	18.8141	0.632671	1.94307	7.59481	0.80743	9.89573	0.533258	8.02268	24.0396	3.60857	1.52994	15.8267
1219	11.128	340.223	339.216	17.9895	12.3048	11.1025	5.51297	12.8497	3.6827	31.3895	1.37649	3.94881	16.8354	3.34692	17.0163	3.63991	14.6275	20.0689	6.73117	8.66426	17.2257
1220	1.343	341.091	340.083	18.7927	18.3139	18.6239	31.8398	18.2434	21.4885	22.9627	18.1533	16.4031	17.2226	13.208	14.9038	13.0583	16.8647	21.477	11.3354	20.0553	29.8608
1221	4.609	341.099	340.092	18.0334	16.6016	17.0112	5.99316	31.4914	20.7413	13.4666	3.88498	11.6046	0.51648	28.5476	10.665	11.9166	27.3586	0.770009	2.30263	23.5537	35.0984
1222	4.262	341.126	340.119	35.2186	35.6813	36.5586	60.0755	36.545	51.5957	22.8807	33.9474	48.8908	43.5563	41.0392	27.4044	37.3033	28.0873	1.1016	51.8257	54.9881	19.6547
1223	1.588	341.159	340.152	5.77456	6.91066	6.01273	1.24158	15.5546	4.32627	1.10352	1.54468	1.39262	1.17434	2.1431	1.93717	1.41284	1.10795	36.4233	1.51475	2.40194	11.7365
1224	5.152	341.159	340.152	6.1415	5.30929	5.53754	5.38414	7.80418	8.28898	5.17783	4.21623	4.9265	2.19883	5.95628	4.97456	6.82916	3.76938	0.67129	2.91349	6.78964	7.42158
1225	5.63	341.196	340.188	19.197	25.962	26.7843	3.99347	62.8467	45.9888	6.96845	2.84178	4.81462	1.32689	10.324	19.1089	7.54094	5.92709	0.753956	1.68816	13.6527	31.9758
1226	5.48	341.196	340.188	17.886	18.5589	18.7752	8.83851	59.2518	33.0181	6.11129	3.85561	7.312	1.61026	9.34862	10.8224	7.02679	6.0632	2.84213	3.94356	12.0551	29.625
1227	5.36	341.196	340.189	8.22101	7.98142	7.82663	2.72156	30.2287	15.3991	1.91719	1.69571	7.312	1.61026	4.01376	4.07302	2.92908	2.05387	2.84213	3.94356	3.95991	12.4051
1228	5.529	341.232	340.225	44.0611	44.8539	46.014	12.8808	178.671	110.779	11.6228	6.42625	3.48867	1.56418	10.901	38.075	13.9875	3.78295	1.24467	1.74132	20.418	56.5027
1229	5.288	341.232	340.225	5.6418	7.96703	5.87653	1.39847	29.5576	15.9098	0.839735	1.84807	1.17818	0.417011	0.847581	3.62365	0.889956	1.32573	2.64704	0.35553	1.65227	9.40468
1230	0.835	341.954	340.947	8.39042	8.50456	6.31158	6.5537	5.20196	3.37812	13.6662	8.21909	6.66999	9.18774	10.8365	7.44445	8.48328	10.2734	16.7616	5.93577	6.90111	12.7295
1231	1.339	342.047	341.04	1066.94	812.005	987.408	897.915	1081.67	875.854	710.365	1487.77	984.474	1017.18	1051.17	1274.9	719.862	724.869	615.394	1282.01	788.801	938.567
1232	1.013	342.047	341.04	938.824	930.854	973.373	941.623	781.851	1009.82	769.042	1409.19	1135.46	1350.89	894.027	1172.59	920.4	917.356	684.136	1379.75	909.933	762.752
1233	5.45	342.049	341.041	1.16229	1.013	1.10741	0.977067	0.687116	0.961848	0.918508	1.46433	1.29815	2.00854	2.43148	1.61807	1.88048	0.686397	0.85255	0.95853	0.577824	1.10809
1234	2.018	342.093	341.085	102.62	111.949	100.088	47.8301	40.5831	66.5516	95.3132	34.0548	82.9883	54.1568	109.864	86.7277	173.359	156.953	42.429	57.5978	86.9903	175.661
1235	1.775	342.093	341.085	101.305	73.0725	101.98	18.3622	62.576	41.1545	35.3515	21.9272	43.5925	19.1357	64.4762	52.2615	126.489	67.7637	22.1746	57.5978	38.2265	98.0391
1236	4.637	342.123	341.116	46.0371	47.5207	45.3497	166.922	61.4909	11.9194	13.7254	21.9128	15.0001	17.0697	17.0003	12.762	18.5106	22.4479	0.617934	29.6445	16.9815	18.2952
1237	4.483	342.191	341.184	8.43699	9.80189	9.85825	3.15155	23.8675	16.2285	2.48057	1.14455	2.67549	0.487989	4.14982	4.2034	4.18005	3.70726	9.70584	1.59539	6.1864	12.237
1238	0.8	342.85	341.843	110.191	122.223	118.166	150.536	81.8393	180.614	81.4209	129.295	188.159	128.111	71.0196	111.313	182.855	92.3994	45.5729	191.13	124.276	52.9945
1239	4.569	343.175	342.168	20.9572	21.149	21.8861	14.3715	52.9976	27.945	9.99988	7.79229	10.7029	5.10398	19.1873	11.2903	10.4035	13.2598	2.31918	8.03864	25.5316	39.0649
1240	4.376	343.175	342.168	18.6508	18.58	20.7266	8.8831	70.8591	33.2443	7.88958	7.36549	5.68933	3.88347	10.4074	10.8351	8.4931	7.1381	15.9044	4.38125	15.3538	15.5132
1241	5.676	343.248	342.24	29.1648	30.3586	34.4963	1.6937	152.616	98.8189	1.5157	1.90699	0.859417	1.0571	2.26881	24.9113	4.99736	0.563938	3.9282	0.509445	3.99627	33.1507
1242	5.528	343.248	342.24	16.4302	16.7229	18.0034	1.38865	81.3126	41.0051	0.617481	1.90699	0.859417	0.593133	2.26881	11.07	2.88667	0.609669	1.15162	0.562182	2.57725	19.9004
1243	12.2	343.273	342.265	2.78432	2.6485	2.56653	2.47979	2.63065	1.49103	1.449	2.99946	2.24952	2.77672	2.27353	1.80765	1.68197	1.74784	0.638515	2.40312	2.83148	1.87628
1244	4.147	344.073	343.065	6.35735	6.43307	6.30732	7.33868	7.02233	12.0108	2.70046	16.1966	6.79722	3.7855	1.43039	10.7036	11.4754	4.72967	1.53244	5.14472	4.61127	1.18291
1245	5.974	344.099	343.092	1.89153	1.81831	1.74916	2.71885	0.736882	1.90867	2.64149	1.35302	1.47451	0.574535	1.90947	1.91665	1.64126	1.45125	0.715512	0.525135	1.70672	2.10115
1246	2.578	344.131	343.124	4.14127	5.12318	3.42612	1.2036	13.6604	15.0852	1.17234	1.10277	1.1787	1.32453	1.1021	2.62525	1.17136	1.11683	2.17297	1.19141	1.17752	3.66447
1247	1.953	344.17	343.163	116.263	111.641	117.888	41.8505	470.552	415.98	42.176	29.5747	24.9594	3.50825	53.2341	122.049	104.837	7.83523	58.9449	10.4981	40.6695	90.3558
1248	4.791	344.207	343.199	60.0057	74.5075	72.0157	11.0648	250.462	112.387	3.90017	7.05568	4.91704	2.47808	6.84295	43.3822	18.7037	3.63485	18.9377	3.94367	23.3879	128.744
1249	4.132	344.207	343.199	11.3135	16.2217	17.8861	1.65364	122.34	41.9258	0.86047	1.26954	1.01667	0.479113	3.52126	10.2887	2.42787	1.49885	1.40054	0.46638	5.70398	22.6946
1250	5.005	344.207	343.199	5.08978	4.90558	5.44752	2.99208	17.0671	10.1465	1.67144	1.61474	1.26178	2.47808	2.7438	4.39762	2.83133	1.84891	39.223	0.827674	5.73573	9.88349
1251	4.595	344.207	343.2	23.474	23.6932	24.3858	0.797871	120.428	66.6262	1.05088	0.502573	0.516424	0.45705	0.921643	13.6767	3.63745	1.20865	29.2188	0.40566	9.52737	46.2782
1252	4.328	344.207	343.2	7.04424	7.2421	8.66839	4.23011	36.5124	8.46115	3.31656	2.68894	1.54276	0.669333	5.42406	8.63515	3.359	1.77042	7.78188	0.708227	8.95334	23.6762
1253	11.999	344.257	343.249	51.6061	45.1461	43.0087	3.98485	33.0175	12.1772	211.326	0.384245	3.97593	30.0506	7.12957	60.7749	0.615416	63.5177	96.2808	8.38732	19.5124	41.9914
1254	0.798	344.847	343.84	122.727	122.393	118.166	175.617	93.5146	180.614	81.4707	143.391	188.344	128.111	80.9358	123.095	201.349	106.499	45.1358	171.489	138.751	59.3238
1255	1.381	345.084	344.077	273.325	262.411	314.334	654.867	119.365	212.043	209.353	500.65	309.296	171.08	273.401	198.331	183.355	217.442	431.1	144.847	159.298	362.692
1256	4.066	345.116	344.108	6.2419	6.03128	6.15907	9.72284	4.08699	6.74085	8.42822	8.61599	9.02645	6.24319	8.11472	6.04368	8.00131	6.75589	1.04873	8.38519	6.58358	6.47179
1257	4.211	345.154	344.147	7.77728	7.24795	9.55416	14.0629	8.73943	15.5535	7.23165	5.51222	6.47444	0.425667	9.90272	4.82143	9.42371	4.72659	0.894252	0.933798	7.15722	14.6481
1258	4.907	345.191	344.183	142.15	156.603	144.275	32.1564	485.182	317.416	46.9343	21.712	52.6413	3.0197	87.7542	114.438	65.4733	69.4309	4.16255	8.70265	104.495	231.708
1259	5.187	345.191	344.183	7.33265	7.77558	7.7349	4.05246	53.39	17.7012	1.53102	2.25599	0.832361	0.635574	1.23039	6.83924	3.75118	0.886639	92.7631	0.664158	2.08808	6.08942
1260	3.623	345.191	344.183	13.3776	12.9041	11.0713	2.47033	73.5103	21.4442	2.95965	1.07947	1.35421	1.23974	4.42528	8.78413	3.2289	2.81431	1.27834	0.979175	9.71144	32.1759
1261	4.208	345.191	344.183	10.3918	10.9968	13.8202	1.3572	69.6314	24.0184	0.527492	0.623934	0.387213	0.448834	0.781131	4.71881	1.31902	0.404168	15.9044	0.406122	2.10097	17.9266
1262	4.719	345.191	344.184	49.0704	61.4764	61.0724	12.6226	207.785	90.3989	13.3278	6.64621	9.60613	2.74886	12.8031	30.3038	18.2962	11.2316	22.9327	2.86256	36.9746	101.821
1263	5.314	345.191	344.184	4.50429	5.35899	6.19051	3.43393	9.34994	14.7294	4.91744	1.73274	1.70896	0.416388	5.18593	5.64362	4.13848	2.96959	232.222	0.46131	5.14903	14.1616
1264	6.233	345.227	344.22	3.32279	2.7523	3.0016	0.637468	11.8116	10.4933	0.272892	0.277692	0.270815	0.294759	0.368174	2.8153	0.91377	0.270105	2.36027	0.254318	0.724593	4.11587
1265	5.441	345.227	344.22	21.526	23.2822	21.8397	1.43259	105.647	38.0994	0.637906	0.768453	0.275194	0.28643	0.381608	15.145	2.67274	0.286069	14.3637	0.276838	3.32341	25.7296
1266	5.267	345.227	344.22	11.3974	13.0577	12.8063	0.585347	55.9749	26.0742	0.396842	0.398658	0.397052	0.413218	0.998709	9.8892	1.72323	0.395592	0.927528	0.3736	2.73371	20.3455
1267	5.13	345.227	344.22	4.76272	4.93916	4.93192	1.18519	29.4437	13.3663	3.3805	0.32302	0.391317	0.328534	1.63232	3.84555	2.85214	0.295814	0.814379	0.278392	1.76524	8.50636
1268	0.799	345.823	344.816	8.71956	8.29303	8.37077	8.19968	6.84944	8.42965	9.34357	8.43526	9.27331	10.5048	7.30725	7.8234	8.89487	6.17487	13.189	8.05163	6.77369	6.6371
1269	0.798	345.849	344.841	20.3585	19.759	19.9045	28.4073	15.3287	28.6505	12.3699	22.669	28.7475	20.2851	12.6076	19.2135	30.8379	17.6119	8.16602	25.7775	21.0996	9.15495
1270	4.466	346.09	345.082	3.55609	3.16047	4.51187	0.414551	16.6699	7.6314	0.369647	0.403382	0.39365	0.445777	0.502253	1.62252	1.12016	0.420387	0.930317	0.425391	1.34326	3.8008
1271	7.57	346.091	345.084	27.6169	24.0252	26.0022	38.1294	20.7298	22.9673	26.2241	38.0206	27.877	41.4256	21.8987	21.309	17.6042	24.0394	0.942198	31.7485	24.6609	16.6404
1272	1.728	346.138	345.131	7.85132	8.6168	9.19999	3.26036	4.12975	7.52896	1.92498	17.1604	9.46917	7.10203	15.0024	3.75294	3.51941	9.19438	2.037	13.5048	4.99549	14.2356
1273	1.03	346.149	345.142	42.3111	56.813	54.7679	17.0028	204.029	106.247	10.2183	10.6504	11.3016	13.3301	11.2442	35.3881	12.7626	10.588	329.809	12.2865	32.8342	84.4971
1274	1.534	346.15	345.142	26.4128	24.7575	25.0523	11.1663	81.9338	56.1478	14.0363	3.74056	6.67631	1.8969	20.0341	16.9952	18.255	5.90955	26.582	4.83425	15.5131	35.2776
1275	5.43	346.151	345.144	18.4801	18.3352	21.4843	2.77927	52.1049	31.1655	1.43347	1.5828	0.355159	0.363942	0.92027	16.6411	3.69921	0.642231	5.7561	0.361551	4.90125	19.7076
1276	5.237	346.151	345.144	5.25853	6.41899	5.8352	0.243347	18.6975	11.8997	1.45685	0.471275	0.355159	0.220562	0.471152	4.22643	1.69434	0.642231	0.50663	0.204066	1.06155	3.41356
1277	3.947	346.186	345.179	5.8751	5.88403	6.05522	2.16753	34.1654	8.85714	1.35992	0.923532	0.492904	0.483827	1.65656	7.68148	1.18387	0.612629	2.50622	0.463971	4.06574	9.78318
1278	11.335	346.251	345.244	10.4002	9.46847	10.1765	4.04065	6.03866	2.42549	12.0889	0.959549	2.02806	4.75336	21.826	8.65454	3.77911	4.92287	25.1715	0.800922	3.46248	19.4039
1279	0.799	346.845	345.838	111.703	112.802	106.795	150.722	80.568	155.137	70.9957	131.24	167.992	114.827	73.4943	108.251	177.764	91.8068	37.6949	149.828	121.892	50.2682
1280	1.007	347.064	346.056	2205.34	2359.66	2409.94	2870.55	1655.97	1731.38	1811.11	2385.78	2009.85	3050.56	2766.51	1694.14	3953.73	2264.68	2225.61	3091.54	2723.35	2519.67
1281	1.343	347.064	346.056	4153.29	3946.69	4810.89	5560.86	3179.72	3425.6	3498.33	4254.21	3957.24	3686.3	6133.28	3678.35	4611.77	4056.34	3370.18	4744.96	4912.96	5948.28
1282	3.448	347.11	346.103	5.91856	8.08084	4.60871	1.7934	11.8238	10.66	4.25819	1.88212	0.84466	0.937899	5.41186	3.59067	2.00608	1.3697	1.37807	0.85908	4.60487	6.09619
1283	4.132	347.113	346.106	4.69195	4.85079	3.7559	1.47018	6.87331	26.1093	1.00809	2.06542	1.68839	1.68088	1.44031	5.78107	1.38041	2.44862	3.49245	2.38355	2.15307	4.50803
1284	1.032	347.133	346.126	95.0832	81.8224	86.1024	53.8224	204.261	136.996	47.3757	37.0794	56.5244	28.1061	99.9091	62.4243	78.8277	31.3875	269.086	24.7823	52.6981	194.647
1285	1.402	347.133	346.126	112.621	101.24	117.438	64.7645	176.166	137.694	74.7788	83.5727	77.5198	48.9433	106.735	73.8893	99.1263	94.3036	119.167	62.1886	80.8001	173.33
1286	1.983	347.17	346.163	65.0461	68.735	65.2471	9.46554	254.351	150.796	10.7501	4.80388	9.24494	2.34611	16.7101	44.9258	17.5636	2.32047	93.3322	2.42574	41.1064	113.395
1287	2.651	347.17	346.163	27.3226	27.4358	22.4187	13.467	60.1773	49.6657	8.6639	2.67371	7.51648	1.35692	16.1734	14.2813	9.98411	3.56113	5.73225	2.88978	22.6483	40.4275
1288	3.681	347.17	346.163	90.7038	93.7082	95.1179	16.9507	685.128	183.242	16.5394	13.4527	9.02899	2.85473	33.0785	71.5646	19.2491	12.7127	7.58507	3.94243	46.073	170.89
1289	4.848	347.188	346.181	5.49989	5.53552	5.67578	0.60584	27.4647	21.1127	0.469591	0.958873	0.589001	0.717664	0.488003	3.66081	0.84211	0.337628	5.81224	0.714064	0.628471	4.23004
1290	5.674	347.189	346.181	2.85184	2.9391	2.90611	0.641279	18.0896	7.63271	0.305455	0.326691	0.297825	0.328484	0.341759	1.8344	0.329259	0.310602	0.744618	0.289654	1.09309	3.24969
1291	4.434	347.189	346.181	2.25043	2.46009	2.60891	0.398627	19.4609	8.29617	0.386682	0.427822	0.423248	0.477751	0.487478	1.13908	0.453369	0.461455	0.991767	0.464886	0.492734	2.73797
1292	0.804	347.796	346.789	3.40552	2.81925	2.75139	7.66757	1.946	8.89149	1.04819	4.52656	7.13151	3.4568	1.29929	3.26267	10.2648	1.88823	0.638467	5.88186	4.89582	0.475514
1293	0.798	347.891	346.884	3.36959	2.84274	3.08519	2.92834	3.26228	1.63949	4.17035	4.09782	3.94733	3.40616	4.41755	3.25794	3.16205	3.77882	4.53901	2.83556	3.29124	5.5933
1294	1.465	348.117	347.11	48.5281	56.3272	53.1219	65.9657	33.3301	51.441	67.8785	71.1265	56.3283	35.9474	34.3178	67.1745	89.2256	44.159	14.2777	56.6003	26.0585	32.227
1295	11.988	348.252	347.244	8.1364	8.22214	7.10988	0.250186	3.17071	1.19579	36.4273	0.264916	0.321127	2.26781	1.98551	7.58755	0.294127	7.7797	14.1878	0.223721	2.43578	8.36769
1296	0.8	348.843	347.835	44.8022	46.329	45.2282	64.699	33.9193	67.5194	29.8573	55.8979	72.0998	50.3855	31.3869	46.7619	75.6684	40.3607	16.0349	62.6	50.6988	21.8234
1297	1.643	349.095	348.088	142.166	161.569	171.754	116.737	224.153	177.763	60.9947	177.277	193.836	201.977	157.125	147.395	167.362	72.3903	23.8843	295.881	85.4462	107.415
1298	4.649	349.126	348.118	7.3437	5.82456	4.77853	0.581846	12.1955	13.1374	1.18338	0.63622	0.352312	0.246995	0.744623	6.2879	2.07564	0.333598	2.66772	0.239027	0.837336	5.17487
1299	3.791	349.132	348.124	23.622	23.537	27.7034	2.89334	190.456	70.3835	1.55558	1.281	0.7783	0.900779	5.63707	20.671	4.88149	1.62501	1.41891	0.856756	20.8076	59.6071
1300	4.072	349.132	348.124	3.75193	4.55312	4.41287	0.665722	33.105	13.7337	0.633938	0.693731	0.722358	0.771372	0.891197	1.44687	0.901246	0.69809	1.60353	0.715285	0.775073	6.82716
1301	4.341	349.132	348.125	5.33171	5.35328	8.12375	0.47306	50.8845	21.6916	0.447044	0.537613	0.506691	0.533851	0.573755	1.99445	0.70723	0.677919	37.3087	0.555835	1.31483	5.05233
1302	5.151	349.157	348.149	8.81948	9.7919	11.1763	0.278138	3.54468	0.856521	67.5737	1.29214	0.313923	3.46551	1.97065	4.83932	0.304942	1.11478	0.733537	0.289426	0.345585	11.3364
1303	5.374	349.165	348.157	7.56149	8.27634	8.39817	2.43906	37.8873	19.4517	1.40204	1.39197	0.643374	0.345576	1.511	10.5244	3.26376	0.69955	23.0064	0.512159	6.52862	14.4119
1304	4.79	349.165	348.158	14.3654	15.7952	15.1787	7.052	35.2767	24.5629	4.83854	5.57573	2.69984	1.69536	5.19786	13.4993	7.99145	3.55985	0.729395	1.99382	12.8351	19.5078
1305	4.618	349.168	348.161	6.0648	6.70301	6.4796	0.402414	30.0778	16.8754	0.30561	0.338643	0.415662	0.334931	0.404995	4.42741	0.531117	0.321179	1.28805	0.32651	1.14963	9.66603
1306	5.003	349.168	348.161	4.49487	4.55371	5.57893	0.797495	20.5868	16.2525	0.505081	0.498275	0.249368	0.293461	0.328004	5.70058	2.55966	0.27016	16.1035	0.235993	0.688097	5.45652
1307	5.845	349.201	348.193	7.59734	7.96361	7.03613	0.641279	17.9135	13.2717	0.481404	0.390617	0.357515	0.368089	0.386845	4.9682	1.34435	0.320251	0.821986	0.309958	1.09309	7.90617
1308	5.778	349.201	348.194	6.79566	7.17121	6.63684	0.641279	41.6937	17.079	0.316474	0.388368	0.317375	0.314838	0.327917	4.13415	1.1241	0.315762	0.787044	0.301	1.09309	4.82254
1309	0.804	349.794	348.786	4.20949	3.51749	4.04354	7.15648	1.75197	8.89149	1.20685	4.40145	7.13151	3.4568	1.57613	3.62837	11.5424	2.44545	0.702316	5.88186	4.12288	0.523068
1310	0.884	349.904	348.896	88.6453	88.1403	84.6873	108.865	53.3766	55.6453	148.476	114.563	99.2787	139.25	114.36	98.8517	85.6197	121.126	419.856	106.839	86.4756	78.6758
1311	1.799	350.024	349.016	35.686	29.2675	25.5704	58.5649	8.93766	25.8225	31.8417	39.1105	46.5413	37.6738	44.0464	18.7666	14.2157	41.3267	37.6372	29.8049	33.3396	34.6821
1312	4.067	350.107	349.1	19.6243	20.3458	19.2858	29.9597	9.09986	19.2387	27.3835	29.6808	30.7086	20.4425	25.6209	18.0189	24.8664	22.7116	1.28384	23.7601	20.1792	19.7408
1313	2.97	350.107	349.1	10.8097	11.2151	11.3593	2.6458	30.5925	22.318	1.41472	1.63354	0.915507	0.990601	2.16023	7.13462	4.24103	1.25894	7.10124	0.895858	7.45671	15.3422
1314	4.104	350.16	349.153	9.95768	13.5882	9.75507	1.47962	59.6996	12.233	0.393806	0.598768	0.430493	0.470524	0.754362	4.79546	1.21171	0.55813	1.56573	0.533533	1.38398	9.3463
1315	3.643	350.963	349.956	3.00984	3.12115	2.80954	3.18708	1.72206	2.4878	3.40458	2.77114	3.688	4.17985	2.71833	2.8505	3.23305	3.33827	0.788883	2.98987	3.04849	2.65643
1316	8.718	351.043	350.036	6.44981	4.34132	5.44677	5.88824	3.93778	8.79252	3.40787	3.7151	0.356857	0.390055	0.35406	4.69366	0.343807	7.19365	1.04194	2.1965	4.31208	3.93396
1317	1.412	351.079	350.072	67.5011	57.367	38.302	98.514	19.1407	65.3442	84.6863	37.128	77.4635	94.5008	33.3418	31.1962	26.9365	90.9546	150.732	40.89	70.0617	23.6733
1318	4.235	351.144	350.136	8.91255	9.83694	11.5192	2.81898	89.6068	16.4225	1.73065	0.998593	1.63851	0.52868	1.68415	5.48133	2.33285	0.951383	3.54693	0.541151	2.99633	18.9721
1319	4.046	351.144	350.137	7.51402	8.80166	9.38183	3.03934	37.3518	13.7337	1.69395	1.7421	1.68575	0.885206	2.84791	5.40106	2.35374	1.3055	3.54693	0.806274	8.60139	17.3936
1320	5.799	351.159	350.152	6.22331	5.89198	6.65216	0.46282	18.1729	10.6842	0.689776	0.438254	0.373988	0.353975	0.82977	6.41746	1.36604	0.355013	0.88488	0.338417	2.36091	7.61442
1321	4.47	351.18	350.173	3.853	4.38253	4.32625	0.384943	24.4778	7.37221	0.370889	0.40448	0.393022	0.445066	0.457262	1.61112	0.444553	0.417429	5.91021	0.428925	0.456691	2.71056
1322	5.14	351.18	350.173	12.0892	11.7229	13.0902	0.491203	68.8789	40.4141	0.736734	0.352137	0.335994	0.358149	0.386619	13.2093	2.39252	0.322674	8.10255	0.309775	3.18124	13.0012
1323	12.335	351.278	350.271	28.7093	29.9545	31.3135	16.7751	23.0436	17.876	29.2061	68.6537	32.7443	56.7737	35.6455	17.9381	36.0274	28.3826	5.11579	37.8963	23.2897	26.4695
1324	0.806	351.842	350.835	15.3272	15.4642	22.3225	37.1853	10.0191	21.7939	7.86133	25.1	18.6712	14.7786	9.7297	15.2503	26.1328	11.8901	21.5306	17.5078	18.879	7.73001
1325	0.868	351.879	350.872	57.2668	57.7664	53.7668	96.521	26.0949	78.0089	58.6623	68.652	77.2361	82.753	40.8547	64.0251	99.5231	76.5905	47.4101	90.9179	75.4831	20.149
1326	3.64	352.006	350.999	7.34033	5.84289	7.04708	10.0917	2.51908	5.56187	9.16424	7.34296	7.77206	9.3196	7.61635	7.3874	7.47858	8.12452	1.09228	7.5586	7.19147	4.83575
1327	1.497	352.064	351.057	34.0508	32.3473	24.842	35.6113	21.5661	19.0534	39.4975	39.5174	33.901	33.6041	14.5097	24.883	15.9374	44.7445	54.8487	28.9602	31.7091	54.7466
1328	4.867	352.078	351.07	11.6916	12.2348	11.4554	19.2208	9.04884	22.9474	4.88724	16.7954	13.0261	13.4244	1.98476	13.1928	7.87848	7.28221	0.717305	15.9914	10.141	1.56012
1329	5.449	352.078	351.07	31.083	30.8691	30.9208	24.666	6.04945	23.4499	26.9461	32.8456	32.4241	47.441	56.5246	40.6119	45.2362	18.9377	4.55334	22.9888	19.9795	29.3263
1330	1.995	352.14	351.133	225.273	238.283	211.344	220.748	347.617	317.35	135.469	126.08	148.691	80.5438	151.766	189.69	143.056	159.087	226.949	136.949	279.629	378.015
1331	7.391	352.146	351.139	3.20502	2.72229	2.58282	1.28314	8.35744	10.1277	0.961446	0.829765	0.214876	0.298145	0.250555	4.32411	1.59158	0.247703	0.665449	0.247853	0.742412	3.42155
1332	6.769	352.18	351.173	7.70175	7.6855	9.67953	21.9115	11.2836	5.1597	2.94652	5.72578	8.35021	7.21379	3.70485	3.55719	5.91595	5.08376	0.69865	8.22011	4.1232	6.54523
1333	8.079	352.225	351.218	16.1117	12.9059	13.5404	31.85	6.83537	16.496	14.4428	2.15861	3.92239	0.63134	7.42977	14.5061	2.33718	6.84961	1.1159	2.62157	31.0488	19.4851
1334	9.326	352.226	351.218	21.8816	25.195	22.7756	9.02801	25.0815	24.1207	19.335	2.06345	4.47593	1.2279	11.3801	26.3777	5.70449	60.5145	17.9307	1.22327	39.2119	33.9575
1335	9.629	352.226	351.218	4.52519	4.45809	4.54505	0.796154	3.0128	1.06881	19.5625	1.11978	4.47593	1.20438	8.82515	1.08622	2.9382	1.60467	24.6312	0.818473	1.63859	5.8135
1336	3.639	352.979	351.971	20.9447	17.0393	14.7037	22.5842	9.39351	16.356	21.1503	19.5531	19.7514	21.102	18.8161	17.0864	19.3218	18.3254	1.14547	17.2948	17.0505	15.9722
1337	1.983	353.026	352.019	36.1321	34.5705	31.8239	40.337	42.8282	39.2012	30.3857	31.3091	29.6567	21.0872	35.2724	36.0622	30.2837	26.756	42.627	29.5728	34.9059	45.053
1338	1.419	353.059	352.052	109.296	100.616	65.9538	127.744	36.5108	90.5773	155.106	62.0118	108.839	155.933	56.1642	60.109	84.4966	110.556	281.322	89.143	103.124	39.6828
1339	13.037	353.293	352.286	7.8892	8.07945	6.29241	3.7468	7.2845	3.95519	2.77212	9.15562	5.77528	18.4977	7.12788	4.81544	5.15683	7.89531	0.589103	8.5431	6.28977	6.06557
1340	0.817	353.855	352.848	22.2806	24.0437	22.3225	37.1853	16.8722	36.1842	16.2824	25.1	34.519	27.0518	16.1306	24.1405	46.3815	18.599	21.5303	30.8414	27.7733	12.295
1341	1.054	353.869	352.862	295.43	299.168	306.583	338.045	176.965	230.229	289.311	374.541	359.389	305.184	192.411	347.645	307.402	232.506	126.647	436.609	297.217	214.298
1342	5.193	354.126	353.118	2.32378	2.36989	2.25031	2.40128	6.16299	2.95006	1.05205	2.10854	1.56217	2.09793	1.25739	2.42944	3.13292	1.09521	0.764859	1.98887	0.985646	1.15631
1343	7.814	354.168	353.161	70.5678	80.1247	72.798	464.17	11.7915	0.399924	0.366081	0.404833	278.929	0.727476	0.331339	0.34231	0.575388	258.575	0.741408	0.419417	0.361732	0.31991
1344	8.408	354.205	353.198	11.1111	10.7685	11.6115	11.6694	7.57051	8.16223	17.8848	30.6759	77.8627	91.2113	83.9044	8.23855	64.1533	67.1488	0.994153	30.7239	11.4125	8.62733
1345	7.909	354.241	353.234	28.1277	29.8178	20.9664	30.0455	17.3753	41.419	11.9025	16.8673	21.8371	23.3681	50.8265	25.4427	2.14889	22.3261	0.979258	12.5302	34.5541	43.0896
1346	8.352	354.241	353.234	9.24038	8.78985	8.32481	5.97789	10.1729	10.293	48.2977	1.05359	1.54427	0.93985	4.09831	6.93082	20.424	7.33834	3.84178	0.982273	10.7262	58.8468
1347	8.63	354.241	353.234	56.0696	55.9848	57.2946	6.92768	37.2441	19.9915	16.0772	3.43063	6.66266	12.277	22.3232	38.7305	4.02331	78.8878	14.7724	7.67287	37.7406	72.7695
1348	0.8	354.841	353.833	5.78199	6.72853	6.11781	8.01167	4.04796	7.87891	3.69748	5.33522	8.24981	6.40093	3.42684	5.13063	9.72355	5.8477	2.06258	7.9218	7.15887	2.26531
1349	4.307	355.052	354.045	53.2734	59.622	56.6475	6.75527	128.818	90.2152	11.9935	11.0829	45.465	3.69625	3.58914	0.531132	101.633	126.466	1.23248	40.0921	5.65153	2.5604
1350	1.019	355.08	354.073	1989.15	1987.29	1929.69	799.331	864.493	1624.96	2800.57	338.845	1617.99	607.075	4066.74	1938.37	2619.3	2189.16	4682.93	321.249	2120.75	4551.51
1351	4.596	355.115	354.108	4.57607	4.03095	4.49914	1.45577	16.3712	8.9961	2.03054	0.968842	1.39535	0.385854	3.71705	3.30555	2.4075	2.54622	0.729698	0.509937	3.89742	5.2761
1352	4.616	355.173	354.165	3.82272	3.26926	3.92993	0.562546	10.5645	6.50557	0.432928	0.521115	0.581067	0.502774	0.760474	2.74492	0.511278	0.451522	1.00978	0.456438	1.81068	5.76316
1353	0.819	355.852	354.844	26.3264	24.0437	22.3225	37.1853	17.808	44.1545	16.2824	25.1	34.9315	27.0518	16.1308	24.1405	46.3815	18.599	21.5306	30.8414	27.7733	12.295
1354	0.823	355.901	354.893	6.13676	5.75291	4.6056	6.01445	3.822	3.96711	4.39555	5.79777	5.63462	6.73037	5.14906	4.17036	5.75151	6.11272	8.65397	5.79486	4.89794	3.81589
1355	13.719	356.166	355.159	18.6906	14.0227	16.4625	13.9321	12.5474	15.4529	22.1996	16.4027	22.1392	24.4382	26.4906	21.5582	17.4875	26.8148	6.95663	14.5288	22.7491	13.5104
1356	3.43	356.17	355.163	17.7956	18.5994	11.5559	2.28031	48.5793	21.3715	3.47401	1.16497	1.73747	1.26477	3.70793	9.17242	1.77308	2.00111	6.5972	1.15848	8.12706	35.4188
1357	4.291	356.207	355.199	21.8471	22.3069	20.9702	2.02602	106.245	35.3485	7.74671	3.94602	1.67056	1.02052	17.0255	16.5214	5.47686	0.823763	2.76169	1.33778	23.1713	65.8578
1358	13.407	356.272	355.265	2.78729	2.71164	2.95757	2.19982	1.66564	1.29007	12.5158	1.06602	1.25153	2.71532	1.79296	2.44304	1.07482	2.8002	2.18389	1.17182	2.06734	3.32649
1359	3.491	357.055	356.048	12.4663	13.6109	12.0299	18.0392	10.349	12.4351	15.2417	12.277	14.0558	11.2417	15.0343	13.3943	10.9996	12.8422	1.46349	12.0906	13.0104	15.0125
1360	5.837	357.06	356.052	4.0663	3.74322	3.91584	6.7875	2.39765	3.20854	5.88923	6.30352	5.98631	4.67673	4.24155	2.94037	4.24429	3.33104	0.757963	3.66646	1.76413	2.89121
1361	6.521	357.123	356.116	7.14896	7.46867	6.75804	0.240149	2.52683	1.13254	35.1618	0.512262	0.818516	2.10562	2.72786	3.69201	0.664584	1.61444	0.648471	0.383997	0.451015	9.88019
1362	3.935	357.154	356.147	140.226	142.73	144.404	51.7676	331.137	187.166	103.633	66.4039	74.2071	17.8938	154.627	143.851	103.323	140.784	19.5884	29.0395	139.926	214.584
1363	4.547	357.191	356.183	12.7343	12.0222	12.9251	4.20836	33.112	14.5757	5.18205	3.10206	4.165	0.836894	11.6863	13.7573	4.69286	5.9246	6.43066	1.94613	26.1029	26.019
1364	4.723	357.191	356.184	18.6415	22.8082	24.2938	14.2488	18.2621	28.6267	27.3058	18.2637	21.9123	18.1982	31.9278	19.5233	26.9105	24.4046	5.70316	15.538	25.5542	27.8307
1365	6.543	357.227	356.22	1.48302	2.30533	1.21704	0.462182	5.95007	4.69793	0.27595	0.276861	0.248809	0.288912	0.344596	2.39251	0.978446	0.258263	0.697202	0.250881	0.455162	1.1182
1366	8.97	357.252	356.245	4.53725	5.60645	3.60251	19.133	8.6076	1.39431	1.30664	0.715572	0.413453	0.474953	0.408846	1.86121	0.426789	0.467486	1.09652	0.430756	0.950019	1.52138
1367	5.86	357.263	356.256	8.57714	8.00996	7.38211	0.910848	27.9624	19.3207	1.11791	0.773431	0.528514	0.329553	0.992592	6.46871	2.73004	0.567228	0.703018	0.277508	4.08404	7.86287
1368	6.177	357.263	356.256	3.11155	3.53251	3.6113	0.582716	17.2908	6.28588	0.269917	0.270917	0.264645	0.284744	0.285617	2.21084	0.435489	0.260996	15.1251	0.252136	1.27126	3.86649
1369	5.994	357.263	356.256	9.68846	10.4286	11.3792	1.85346	44.7373	21.689	1.11791	0.773431	0.383455	0.426434	0.992592	6.68716	0.690876	0.414506	1.0596	0.371319	1.27126	14.8164
1370	3.487	358.029	357.021	21.03	17.5101	16.7	23.9053	21.4412	19.7426	18.3313	17.0276	16.252	14.7762	17.808	16.6039	13.0269	14.8451	1.54245	13.112	16.985	21.3404
1371	2.116	358.097	357.09	1054.78	1192.3	1189.92	831.937	882.053	1762.01	866.447	483.613	1869.99	1119.22	1269.15	950.781	1745.76	1226.13	530.122	1337.75	1204.15	777.769
1372	5.012	358.165	357.158	3.36644	3.43678	3.10846	1.69904	10.4965	6.12548	2.17281	1.23918	1.28721	0.653009	3.36534	2.90232	1.69254	2.80262	0.785834	1.01457	4.757	7.15801
1373	4.613	358.186	357.178	3.67916	4.04039	4.1679	1.73175	12.092	8.62192	2.41958	1.74098	2.18757	0.922797	8.497	1.65458	3.13609	2.70732	2.6595	1.30653	3.75018	5.89699
1374	4.354	358.186	357.179	11.9122	12.9834	12.8557	5.28269	43.2906	41.7453	9.34916	2.03139	3.22677	0.68099	16.4044	7.89843	9.85948	1.86136	0.636556	0.404368	5.71002	9.23063
1375	4.097	358.186	357.179	6.09317	6.05851	5.83303	6.51185	11.3075	10.6344	4.07195	5.46144	3.65835	4.48689	4.10531	6.99508	10.6489	3.99266	1.13908	3.9596	4.54294	6.87924
1376	5.471	358.222	357.215	43.2633	43.4667	46.8813	12.5451	187.528	99.9581	9.11798	5.38416	3.88976	2.92189	11.569	30.5534	15.6625	6.06846	4.22881	4.81559	20.6035	48.2805
1377	4.918	358.222	357.215	52.8104	67.5344	57.1881	12.4324	234.313	160.546	8.91395	6.06069	2.52329	0.806489	9.00912	56.8969	20.0703	4.41573	92.6937	0.490305	31.1739	94.5817
1378	5.323	358.222	357.215	26.4629	30.4507	28.6693	4.96687	111.068	85.5683	4.00651	3.92635	2.03739	0.57207	5.47566	23.3963	8.04932	1.69572	70.7499	1.12902	11.2977	44.7821
1379	4.303	358.222	357.215	6.78569	8.432	8.0242	2.02602	29.6326	16.3508	2.72759	2.43221	0.960782	0.449508	4.11059	12.377	3.46039	0.585786	0.954323	0.697188	9.93351	31.1959
1380	4.646	358.222	357.215	44.4744	52.6628	43.996	4.6233	212.476	152.805	5.82219	3.56611	0.737456	0.548943	3.90354	36.867	14.405	2.00488	10.4779	0.471466	11.8808	58.1494
1381	5.165	358.222	357.215	10.4835	12.1432	10.7561	3.18741	49.8185	35.017	6.57281	1.90865	1.47436	0.501588	4.44584	8.57663	6.52366	2.35168	20.6013	0.800908	8.50601	18.4945
1382	4.507	358.222	357.215	18.0066	12.2731	12.505	2.30795	43.2313	41.6275	3.1766	1.21607	0.419056	0.548943	4.68012	10.6615	8.20712	0.89518	1.76741	0.471466	5.17192	8.84967
1383	7.735	358.23	357.222	7.93125	10.0665	9.94521	22.2646	13.256	6.26508	1.16064	4.81986	11.594	9.22899	3.41134	4.03161	14.7697	6.89909	0.910544	10.7114	4.76274	7.96442
1384	3.355	358.259	357.251	10.0885	9.06994	8.55059	0.819613	53.4945	34.0974	0.770382	0.893569	0.847209	0.970125	1.02789	10.4922	0.82232	0.940814	6.45442	0.888597	3.00867	17.765
1385	4.214	358.259	357.252	5.13857	5.60468	5.14465	0.527973	40.0557	13.0071	0.330548	0.36262	0.35007	0.40578	0.41068	3.24113	0.905557	0.365399	5.08086	0.367165	0.414453	8.50006
1386	8.748	358.272	357.265	8.87015	7.73175	7.27897	0.544553	7.10484	2.92696	32.2016	0.758157	0.558986	0.594009	0.550928	6.58306	0.529494	1.97907	1.61302	0.573759	0.530755	16.2895
1387	1.055	358.955	357.948	85.414	72.4525	67.0581	127.575	36.865	48.1727	71.9113	79.5377	28.6343	67.1924	72.5402	77.2891	63.6985	47.9847	91.84	39.0286	59.077	76.0545
1388	4.526	359.062	358.055	3.5997	3.65238	4.10445	0.332181	0.45088	1.68029	0.317122	11.7614	5.31683	10.1125	3.08983	6.92088	0.372181	2.16801	0.732201	8.81973	0.354523	1.20172
1389	1.62	359.1	358.093	19.4129	28.1521	26.6363	22.5502	4.63982	16.6392	8.42842	17.7321	36.0499	8.58406	92.0303	5.47646	9.9562	24.4507	18.1242	19.1621	17.1741	21.8345
1390	4.638	359.113	358.106	40.7491	42.4025	42.1613	155.879	38.9206	8.38049	11.8746	21.2401	15.4045	15.8099	15.3579	12.8191	19.1111	23.269	0.61585	29.1576	14.6579	16.9296
1391	4.959	359.152	358.145	4.57263	5.49051	4.40381	0.523979	18.9847	11.0551	0.403839	0.401122	0.431222	0.31245	1.23117	3.72799	1.06999	0.765459	1.64421	0.260674	3.09861	8.70668
1392	5.119	359.152	358.145	4.86343	6.04679	6.84219	0.495209	45.0958	14.1368	0.463124	0.348544	0.332566	0.354494	1.23117	6.22506	1.34955	0.811851	1.64421	0.300389	3.09861	6.99933
1393	5.152	359.17	358.163	7.63791	7.59531	8.66328	7.78789	11.5937	11.8	7.10519	5.7999	7.63436	3.80532	9.25385	6.69753	9.7044	5.68124	0.714537	3.63297	9.71203	11.0789
1394	2.348	359.181	358.174	76.0037	75.4909	75.8565	14.9696	66.2464	114.084	66.3886	49.0009	46.1123	11.5355	78.9567	23.9421	24.9885	209.492	98.3379	41.7775	118.436	47.9678
1395	5.098	359.188	358.181	0.732359	2.08513	2.38952	0.313282	12.6414	15.3538	0.75359	0.369791	0.352839	0.374447	0.379936	1.86404	0.776632	0.400778	0.78908	0.317248	0.395932	3.66332
1396	5.622	359.206	358.199	99.4661	104.109	108.572	17.1586	320.992	198.468	29.1577	16.1449	22.9031	4.47692	48.8255	73.7725	44.9956	32.1316	11.5629	8.33568	56.7577	156.587
1397	5.47	359.206	358.199	108.672	114.765	111.46	25.8531	343.976	197.497	28.2302	13.528	24.2612	2.17029	54.5456	64.4489	35.0353	32.3579	61.0461	5.48053	79.8942	179.95
1398	6.071	359.206	358.199	2.15365	2.3158	1.61142	1.21608	6.8145	5.12081	0.39311	0.578756	0.285522	0.308879	0.308488	1.84914	0.851531	0.355316	160.402	0.259326	0.70287	2.2617
1399	5.807	359.206	358.199	4.15197	3.92972	4.47895	0.486491	15.1767	11.3248	0.498409	0.460668	0.42163	0.372079	0.903008	2.55199	0.482511	0.5071	104.03	0.355726	1.52041	5.59844
1400	4.755	359.206	358.199	58.3441	65.2642	77.8759	6.97769	309.371	110.599	9.29166	7.45086	5.40486	1.58388	16.3627	47.3753	13.5209	8.01249	0.768106	2.75617	40.8162	100.997
1401	4.532	359.206	358.199	17.6435	16.6802	18.6475	1.19749	82.2481	22.5381	1.14342	0.449353	0.786001	0.32854	2.32915	7.02685	1.93558	0.987758	1.26771	0.310537	9.26826	24.8239
1402	5.342	359.206	358.199	36.3603	39.0275	39.3666	5.50995	141.616	69.6485	11.4464	4.08552	6.26309	2.17029	27.4074	16.6819	14.2644	7.57449	14.1826	1.45776	21.2718	71.1082
1403	5.003	359.206	358.199	23.3112	29.4968	25.209	5.30863	113.055	56.7164	3.05006	4.02534	1.74127	1.20663	4.25135	20.9102	7.29873	2.19281	40.6756	2.44596	11.7304	40.5178
1404	4.637	359.207	358.199	10.9934	10.756	10.63	0.731837	41.9918	23.3201	1.42612	0.810496	0.769974	1.58388	2.89463	6.25887	2.48795	1.32611	0.829672	0.558365	5.52487	17.5317
1405	11.469	359.246	358.239	18.207	18.7129	18.2436	10.8163	7.42511	18.6018	20.107	23.3197	25.4175	18.78	26.1041	8.93277	24.9826	19.5947	11.5335	12.3189	20.0493	17.8641
1406	0.96	360.053	359.045	30.2623	24.3652	21.6374	41.0727	6.32569	11.591	42.3825	30.5703	27.2782	20.2587	22.3856	39.0838	22.6671	45.1854	153.516	8.79347	13.2475	55.0288
1407	1.398	360.081	359.074	326.821	333.601	379.229	705.527	70.3391	278.292	294.801	468.613	343.559	249.259	276.775	322.78	338.361	345.534	391.169	234.731	256.879	394.968
1408	4.506	360.105	359.098	1.21139	1.29621	1.60259	0.338404	4.24136	4.32012	0.309803	0.367712	0.324631	0.359104	0.39848	0.679478	0.38376	0.354625	0.75498	0.360794	0.371211	0.429672
1409	6.084	360.133	359.126	8.98093	10.8005	8.07788	7.71342	7.08388	7.80326	16.0671	36.2969	8.67633	37.43	5.32477	4.79584	4.9129	10.4104	0.746166	8.69128	3.50034	6.92859
1410	1.591	360.165	359.158	129.885	140.557	141.118	41.2517	450.54	272.643	23.7005	25.2911	27.4181	2.45081	67.7184	108.13	60.6748	30.9962	196.227	11.528	94.7482	213.709
1411	4.094	360.202	359.194	6.78534	5.99573	8.25293	2.05758	40.3674	8.37537	0.675819	0.810148	0.414109	0.452616	1.53203	9.05713	2.16711	0.397395	14.3396	0.41912	4.66019	10.8872
1412	3.888	360.202	359.194	7.06435	6.42523	8.06833	2.05758	51.2026	14.6821	0.892322	0.861494	0.903422	1.0119	1.53203	18.4613	2.12396	0.90312	10.159	0.898242	2.79308	15.8314
1413	1.398	361.079	360.072	327.126	327.371	384.235	703.593	278.994	277.991	294.801	452.138	341.464	251.862	278.106	323.566	338.72	345.796	455.664	234.731	259.57	399.695
1414	1.507	361.106	360.099	6.03155	2.98756	3.84057	3.85277	3.95606	6.26565	3.91047	2.50965	1.18861	2.26816	2.51111	1.71814	1.4383	1.76912	8.0523	1.37733	3.44392	1.56483
1415	1.418	361.149	360.142	63.5257	52.9376	54.8634	29.1648	226.293	106.61	19.3133	7.86058	9.25128	6.22519	28.9227	26.7718	20.8612	25.9797	61.8311	14.6455	49.2292	115.153
1416	5.72	361.168	360.161	4.1574	3.75345	4.15741	5.48174	6.74138	6.97705	2.39457	4.21363	3.60607	2.55025	3.5363	2.59803	4.40846	1.88295	5.45613	2.29945	2.95288	3.81613
1417	4.001	361.186	360.178	16.3621	17.9939	18.4517	4.67262	132.583	36.2442	1.87099	4.15922	2.31301	0.668711	2.58572	14.1851	2.44697	0.864656	1.27953	0.620089	6.4209	22.7391
1418	4.123	361.186	360.178	25.4021	27.2326	26.29	4.67262	118.62	42.3684	4.81682	4.15922	2.31301	0.440119	10.5792	12.9714	4.46655	1.69571	0.965518	0.428421	14.0465	39.8654
1419	5.343	361.201	360.194	7.50429	8.47704	8.26804	2.77355	32.3503	18.6365	1.73795	1.60236	0.785509	0.511631	1.50334	7.49884	3.02344	1.05132	1.06454	0.455578	3.30359	8.17159
1420	12.522	361.229	360.222	26.0561	25.8006	22.2536	21.4508	17.4523	11.6829	45.6675	29.0192	32.1713	78.3365	8.56175	20.5453	17.9074	20.6459	4.47243	27.4072	20.3748	12.9555
1421	12.066	361.262	360.255	271.14	280.692	228.581	278.612	174.77	244.512	213.13	347.047	338.878	290.071	361.418	172.056	372.319	347.85	108.73	185.938	327.221	289.452
1422	9.453	361.283	360.276	6.47319	6.66908	5.78568	17.8332	12.7661	4.15294	1.71353	2.3556	1.55467	0.665784	1.50422	2.33691	1.32571	0.647279	1.16711	2.42405	2.09778	2.98414
1423	9.617	361.283	360.276	6.85919	9.13792	8.90403	21.1791	23.6509	3.30364	1.71353	3.95555	2.69602	1.63818	1.50422	3.72186	1.32571	3.00364	1.70579	3.03624	3.20734	2.98414
1424	7.584	362.107	361.1	529.261	497.999	537.282	599.555	397.544	506.064	593.02	575.057	506.201	632.774	500.47	467.332	532.361	466.555	3.12639	673.858	440.543	441.03
1425	4.536	362.146	361.139	4.91961	4.43891	5.05716	0.352902	10.273	10.7135	0.25358	0.315539	0.248882	0.292643	0.392384	3.62189	1.43964	0.271877	1.15279	0.276606	2.01611	5.55487
1426	7.05	362.188	361.181	2.38897	2.74557	2.16314	1.38917	6.18498	2.14899	0.365814	4.80001	0.776365	5.63478	0.638124	0.342381	1.16014	0.342041	0.815367	10.0677	3.24023	0.430091
1427	1.006	363.058	362.051	2988.56	3132.26	3345.33	3245	3933.77	2474.42	2609.46	2639.72	2430.61	5148.61	3998.19	2444.71	7388.05	2715.54	1564.86	4269.71	3714.4	1889.48
1428	1.333	363.058	362.051	4301.2	3945.16	4774.49	4660.67	4464.53	3341.12	3741.16	3329.35	3255.82	4811.23	5417.17	3868.78	6988.57	4270.73	3138.33	5064.07	5323.71	4615.32
1429	1.019	363.128	362.121	34.3314	42.7206	50.7232	22.6049	109.889	56.8959	24.5491	15.6588	17.236	9.50836	39.733	32.1848	18.5429	30.6628	259.309	12.0588	56.5224	70.4913
1430	5.433	363.141	362.134	16.2164	19.4162	18.7525	2.99249	41.3278	31.386	0.526865	1.40067	0.866115	0.344619	0.503733	15.7683	4.13712	0.61283	4.56862	0.333077	5.87199	17.862
1431	5.242	363.142	362.134	6.37597	7.58272	7.96781	2.99249	15.0517	14.1527	1.08112	1.40067	0.379475	0.310495	0.799294	5.25031	2.62547	0.288854	0.696951	0.280726	1.40534	3.43827
1432	4.259	363.147	362.14	9.86263	8.73215	11.8233	0.821192	32.2565	18.6667	0.666061	0.790458	0.723103	0.439812	1.44042	3.33029	1.90529	1.02188	20.6381	0.450187	2.58349	18.4442
1433	3.932	363.147	362.14	14.7625	13.3777	17.0955	2.52466	51.2365	22.9734	6.84633	3.09535	4.69566	0.593944	9.4223	12.7914	6.18378	8.43965	1.08311	0.649601	12.2589	23.1642
1434	4.884	363.18	362.173	6.24654	6.77968	6.43289	2.91086	21.3057	15.1046	2.62649	1.82134	0.887441	0.357954	1.67024	5.62088	3.15969	1.02832	1.65662	0.379187	4.5529	10.4995
1435	12.546	363.278	362.271	4.43019	6.80146	4.73012	2.85877	2.96247	3.6251	5.10896	5.93689	8.77833	4.10241	7.56549	5.02336	6.8525	6.94572	1.03127	3.18708	6.5955	6.55325
1436	12.456	363.278	362.271	3.84838	3.43171	2.8537	3.67437	2.02413	2.59718	2.8445	7.36201	5.80455	6.04694	3.21486	2.91734	4.54816	4.93283	1.03941	3.88166	4.7416	2.96007
1437	0.858	363.949	362.941	67.011	67.1474	57.3621	90.8084	30.3486	28.9775	100.34	86.7658	73.4154	69.6616	86.0876	55.1935	53.5524	72.1066	145.945	48.8949	63.4129	83.4009
1438	5.13	364.168	363.16	1.85929	1.97829	2.03246	5.00951	1.68765	3.52065	1.66936	1.23293	2.10657	1.00559	1.7264	1.57255	2.98228	1.91178	0.483657	2.1504	1.69451	1.70662
1439	10.879	364.223	363.216	69.8534	56.5112	43.5033	21.6494	25.1085	24.4377	227.051	7.17572	24.9281	45.9625	121.71	65.1061	21.2571	21.4728	124.324	11.6604	16.1791	77.36
1440	4.429	365.159	364.152	13.3323	15.1225	13.7469	1.05235	72.6231	24.0971	1.19282	0.833549	1.24249	1.72418	3.34397	7.41027	3.0066	0.451397	5.36594	0.671537	2.98245	11.6855
1441	5.783	365.196	364.189	32.3681	20.9589	37.076	1.72299	158.319	92.9024	1.96011	1.15256	0.40111	0.397904	1.09512	29.6069	7.43053	0.399071	1.42323	0.380415	5.81215	33.0408
1442	4.746	365.196	364.189	7.57022	8.93701	10.4674	0.863679	36.8218	16.4025	0.684401	0.499041	0.316427	0.316942	0.707709	6.45783	1.26531	0.311529	0.847579	0.480433	1.78897	6.52338
1443	12.101	365.293	364.286	1.69381	1.46385	1.44155	0.738575	0.781428	1.34176	1.46317	3.62077	3.13507	2.09518	1.63883	1.23041	1.06962	2.3301	0.390498	2.05818	1.84392	0.476694
1444	7.575	366.05	365.043	42.095	38.9982	41.9917	42.9066	25.1119	36.0551	40.5534	51.124	39.1141	50.3331	34.4406	38.1129	34.0001	36.0429	1.34659	52.0193	32.8873	30.9231
1445	4.895	366.057	365.05	23.6055	20.3253	19.8205	30.7491	14.3559	19.4183	9.06734	38.1745	28.5234	34.3123	7.83587	23.3865	13.5799	28.0442	0.764662	26.1671	19.3412	10.1471
1446	1.008	366.058	365.051	341.688	353.654	366.207	315.618	236.148	297.836	326.9	369.154	371.219	373.472	421.628	477.538	366.541	327.915	97.7224	568.7	402.994	268.719
1447	1.406	366.058	365.051	741.135	628.299	591.178	699.554	461.862	558.435	630.043	619.887	675.204	748.866	634.814	627.015	635.389	550.856	432.387	789.176	564.458	458.361
1448	6.284	366.093	365.086	4.37512	4.26176	3.69131	6.62419	3.69932	1.92667	5.95133	6.64643	6.68445	6.12463	1.32563	6.3632	6.38587	7.22298	0.817505	7.66704	1.41718	0.561447
1449	1.779	366.143	365.136	84.3844	88.0315	82.6725	118.39	48.1524	68.0681	78.9719	64.8701	71.4918	70.6191	85.7142	85.947	99.291	74.1953	89.809	69.7859	90.7139	113.287
1450	12.199	366.239	365.231	11.1649	8.97058	7.72207	1.6385	4.26048	1.19476	33.0767	0.292021	1.03465	10.3892	2.52644	9.2061	0.458862	21.1471	23.2331	2.60399	6.51956	8.97775
1451	11.18	366.239	365.231	81.8597	63.6201	62.0567	9.91245	18.3799	13.0684	412.342	11.0687	10.498	133.669	17.5575	69.9786	7.48328	43.9051	207.521	40.0898	13.9285	67.9379
1452	11.065	366.239	365.232	42.7968	38.5716	37.0307	3.77348	65.3673	5.48322	72.8786	11.0687	8.06507	63.7499	4.66683	44.052	3.49398	47.3547	71.7813	27.2277	13.8381	72.3519
1453	4.063	367.097	366.09	5.7731	5.48788	5.60645	9.12998	2.36526	5.21214	8.21432	8.99482	8.85783	6.34353	7.38608	4.95689	7.52187	6.32355	1.11664	8.13493	6.29698	4.74169
1454	4.215	367.136	366.129	1.95672	1.73721	2.2421	3.99248	1.00396	3.58712	1.64913	1.12283	1.76484	0.516997	2.04607	0.968124	2.4613	1.30858	1.08612	0.503958	1.68842	3.47753
1455	3.958	367.139	366.132	4.76388	5.01815	5.34565	1.17832	21.7343	8.1628	0.964984	1.59662	0.902937	0.629846	1.56212	4.39093	2.15354	1.64016	1.00231	0.527081	2.68449	6.4897
1456	4.999	367.154	366.147	1.63958	1.63509	1.47168	0.241219	7.59302	2.9604	0.25666	0.243941	0.214852	0.263921	0.914148	1.73363	1.60546	0.245822	0.651149	0.214733	0.634237	2.7643
1457	5.175	367.154	366.147	5.1826	4.77694	5.31811	0.432851	23.7013	11.5487	1.127	0.36379	0.33223	0.378496	0.914148	4.0534	1.60546	0.351719	0.829714	0.327374	1.84003	7.82743
1458	4.895	367.173	366.165	23.9878	22.0005	30.8178	4.17346	55.4478	33.6142	7.96927	2.85423	7.15498	0.316037	12.9257	19.5032	8.0106	8.94596	2.44851	1.15989	10.725	32.8441
1459	4.332	367.175	366.168	3.49756	4.08473	2.51323	0.311362	16.7331	11.0502	0.294239	0.332524	0.333498	0.347541	0.377638	1.54956	0.540553	0.434354	12.3015	0.365844	0.321513	2.83128
1460	4.232	367.223	366.216	4.6231	4.85107	4.72667	0.411355	27.582	10.8389	0.648277	0.423396	0.401238	0.427279	0.437398	2.31295	0.502787	0.45105	2.03278	0.437358	0.559952	12.2476
1461	11.714	367.273	366.265	14.5851	15.0543	15.758	10.3686	10.1532	10.1154	10.4875	20.5397	13.5779	17.023	20.7582	9.1453	13.8837	12.0941	3.22244	14.2688	14.6755	11.9044
1462	7.269	368.148	367.14	1.93126	2.32639	1.88996	13.6689	0.285939	0.302931	0.331304	0.325893	6.8764	0.332967	0.322414	0.293991	0.327068	11.7925	0.796774	0.284726	0.308923	0.327906
1463	6.606	368.148	367.141	2.62201	2.39935	1.92592	14.2856	0.231497	0.255583	0.260971	0.257381	14.5819	0.27478	0.269691	0.24248	0.265729	15.4412	0.656283	0.243442	0.260044	0.30179
1464	6.692	368.221	367.213	3.33292	3.21167	2.14092	4.41275	0.722404	1.93305	1.05248	0.660951	0.670817	0.650496	2.92281	3.57567	3.50831	2.5216	0.671635	0.310851	2.44074	5.31972
1465	11.954	368.254	367.247	35.5011	21.6243	22.6817	3.61595	20.6066	5.5982	123.254	1.65906	8.52765	34.4139	3.81842	39.2823	1.02682	24.1081	54.8871	13.3079	7.08757	29.757
1466	11.687	368.254	367.247	26.5803	20.9818	23.0911	6.20783	20.2148	3.19917	82.3898	1.32697	5.94442	40.6442	3.60744	36.411	1.40216	22.9195	65.8176	25.7069	5.84776	19.7108
1467	2.013	369.042	368.035	47.8692	53.8665	51.6248	68.4097	46.2704	48.213	68.412	54.7902	52.0777	57.2092	58.7791	60.6264	50.3935	55.7454	197.244	49.4484	62.2416	67.9597
1468	5.449	369.068	368.061	12.487	15.8377	16.1574	12.5975	2.90568	13.4745	11.6095	14.5129	15.942	20.1981	25.1567	19.7761	25.9562	8.71567	1.11345	10.576	10.7108	13.8958
1469	4.866	369.068	368.061	6.94025	6.74284	6.53785	11.7711	3.64634	10.5811	3.42926	10.571	8.04317	8.65514	1.55692	7.70602	4.48635	4.56449	0.658016	11.0435	4.6763	1.56842
1470	3.683	369.152	368.145	25.0177	21.5419	25.5543	2.36572	115.79	46.4066	4.21674	2.26699	2.02276	1.47537	7.52962	21.2053	6.84352	2.4485	2.09469	1.16528	13.6488	43.2578
1471	5.974	369.17	368.162	5.58926	5.68927	5.2928	0.226447	36.5262	10.5289	0.246712	0.237558	0.239689	0.25811	0.265909	3.14893	0.318166	0.245784	0.637412	0.243509	0.576934	2.4267
1472	5.538	369.188	368.181	3.18721	2.94267	4.49396	0.499333	10.239	7.59571	0.43111	0.476948	0.427497	0.41411	0.474207	2.97378	0.468537	0.425656	0.780325	0.392501	0.449267	3.21384
1473	4.822	369.188	368.181	8.38335	7.80907	6.60048	0.489908	17.7977	13.7901	0.461919	0.289977	0.288629	0.281708	0.336662	4.55243	1.09497	0.315642	0.635282	0.298418	1.61459	5.84266
1474	5.395	369.188	368.181	5.29681	4.97539	5.24385	0.425231	15.3429	7.06848	0.448577	0.450375	0.417865	0.437548	0.534593	2.74978	0.46904	0.451057	16.8745	0.436501	0.53399	6.98079
1475	12.025	369.288	368.281	15.7762	13.4249	13.8689	8.14908	13.1749	14.9483	8.78471	24.2443	21.3199	16.7056	18.0643	11.2618	15.5133	15.1914	3.42521	10.2136	19.6859	12.0652
1476	0.794	369.867	368.86	2.87729	3.45229	3.73426	2.66127	2.50593	4.88693	2.49447	3.2471	3.88929	3.87396	2.26181	3.10058	4.30328	2.05684	4.76032	3.86425	2.9792	1.83195
1477	3.884	370.076	369.069	7.61839	7.12834	9.05185	3.28314	15.6322	9.48733	2.76606	2.68456	1.80913	0.686666	5.22184	7.78506	3.30974	7.8005	1.15111	0.893296	8.69525	17.8539
1478	6.381	370.163	369.156	51.6039	50.9446	55.4306	354.891	0.282139	0.292786	0.255278	0.271218	230.968	0.291687	0.281928	0.266578	0.277205	175.028	0.690462	0.256004	0.292883	0.311929
1479	5.843	370.164	369.156	5.384	5.78648	5.32872	43.8561	0.417267	0.397138	0.355996	0.382424	33.3785	0.360369	0.378731	0.313382	0.379621	29.9771	0.725024	0.303457	0.339239	0.417428
1480	12.471	370.212	369.205	122.291	95.5992	96.2914	98.937	57.7369	84.5373	141.019	101.469	98.4001	110.234	91.4662	81.9289	114.302	94.6067	112.059	67.8898	106.651	119.538
1481	4.49	370.222	369.215	8.29601	8.44102	7.16776	4.4952	8.63331	16.85	2.08026	1.12463	1.25764	0.56405	2.83826	5.16626	4.3133	0.877072	7.45327	0.562544	4.46175	5.82029
1482	4.733	370.222	369.215	3.77513	4.44814	5.41567	2.89149	10.2638	6.88588	3.83988	3.47437	2.14801	0.783611	5.19408	2.44595	2.57758	2.378	9.38147	1.15685	4.92201	6.78662
1483	7.075	370.236	369.229	168.878	159.533	153.851	427.052	35.0023	70.2892	75.3007	71.4946	41.9382	58.8493	129.665	234.283	171.626	145.028	0.839159	29.8153	150.822	355.476
1484	7.588	370.236	369.229	46.6702	100.474	45.9892	32.2917	4.27237	72.9887	129.226	11.8096	9.96252	18.6027	141.182	117.905	112.791	87.1417	498.466	17.8725	8.06454	118.657
1485	0.799	370.845	369.838	6.89264	7.044	7.16795	8.37617	6.55211	7.97962	5.05594	7.60016	9.68741	7.5465	4.27252	7.68966	9.45006	6.14333	1.66668	8.14315	8.12846	4.78771
1486	1.668	371.077	370.07	13.7712	16.0509	14.1512	12.407	14.6924	14.0643	5.86768	17.4444	20.1166	28.9301	11.4587	13.2558	16.7299	8.66499	2.60181	27.5304	9.12635	5.42788
1487	3.793	371.113	370.106	5.49116	5.9695	6.71339	0.770225	35.584	17.5766	0.806957	0.815034	0.808598	0.935846	1.10177	4.13715	0.895334	0.91839	1.47415	0.890109	4.61502	12.8323
1488	4.59	371.17	370.163	2.39472	2.66165	2.03929	1.11899	8.74865	2.61536	1.2419	1.51969	1.94575	1.83541	1.13779	0.701806	0.80763	1.38209	2.52918	5.0649	2.73777	3.21456
1489	4.637	372.113	371.106	1.3114	1.34883	1.15684	6.10971	2.5266	0.297523	0.277294	0.69947	0.317914	0.351818	0.522207	0.251125	0.449662	0.579378	0.479766	0.967014	0.302734	0.441563
1490	4.819	372.163	371.156	6.28704	8.6289	7.43367	0.502956	10.5865	7.44593	1.32899	0.289838	0.28849	0.281573	1.00525	4.22357	0.879759	0.315491	0.634977	0.298275	1.20307	6.7618
1491	4.623	372.163	371.156	6.26706	5.84199	4.5255	0.483573	13.6144	11.6223	0.459168	0.429053	0.499493	0.42001	1.00525	5.28325	1.07368	0.388135	0.868019	0.392361	2.3622	8.4343
1492	4.535	372.202	371.194	16.8899	15.5757	16.5066	9.6227	36.9745	32.8927	8.19439	4.02486	7.15854	2.57637	16.6073	12.6757	18.8242	8.54147	11.3162	4.3642	17.5465	26.0774
1493	4.19	372.202	371.194	22.948	25.0409	29.3148	18.1959	70.1672	48.4195	18.1972	17.3694	12.53	7.25435	18.2774	27.7012	39.3794	16.2282	3.22012	10.951	17.5242	34.3304
1494	5.389	372.238	371.231	37.1699	41.742	42.2118	3.74062	223.376	104.511	2.08807	3.30417	1.0653	0.347977	1.58241	34.8465	9.02186	0.592615	69.0183	0.422268	12.3704	46.1919
1495	5.193	372.238	371.231	29.6566	29.2458	32.295	5.12071	144.924	106.004	3.70499	2.01783	1.18099	0.330998	1.67043	26.6808	9.41348	0.659472	10.9131	0.301505	8.10482	41.7905
1496	4.647	372.238	371.231	8.53478	9.13825	7.28214	2.15952	46.0786	24.0419	0.318383	0.296315	0.381006	0.347801	0.469573	6.15293	1.43183	0.512704	0.752528	0.331174	3.77443	13.3874
1497	5	372.238	371.231	41.7054	45.8489	46.6536	7.38308	184.408	117.678	4.28651	3.38421	0.732514	0.330711	6.76724	42.2057	11.4271	0.862676	9.41337	0.265948	26.3784	68.4831
1498	4.378	372.238	371.231	3.1197	3.14746	3.26898	0.621736	31.4301	8.7729	0.587543	0.706577	0.665936	0.701633	0.754078	1.70187	0.861546	0.817282	3.52516	0.730526	0.70986	4.27417
1499	4.614	372.274	371.267	14.8431	16.0724	14.3956	0.556519	68.7235	37.1055	0.462521	0.396544	0.36866	0.297058	0.359199	9.29155	1.74135	0.284861	2.02398	0.289589	2.77008	23.9397
1500	4.76	372.274	371.267	11.6513	11.9991	15.2753	1.00446	40.3083	21.4599	0.462521	0.549859	0.282145	0.282604	0.318417	9.95052	1.19247	0.277777	16.2644	0.261273	2.71713	19.0748
1501	4.385	372.275	371.267	4.85634	6.19402	6.36417	0.333103	22.4643	17.4997	0.302831	0.381985	0.351891	0.379312	0.407664	2.47078	0.667709	0.383362	0.785637	0.394932	0.426984	9.97559
1502	5.839	373.076	372.068	8.15725	7.27191	7.73091	11.9404	4.90887	6.52395	11.4518	11.8561	10.3506	8.8963	9.1017	6.41238	8.68525	6.97749	0.767588	7.68337	4.79664	5.68739
1503	1.353	373.113	372.105	349.604	300.304	309.083	382.442	307.296	350.062	295.139	455.572	407.511	375.003	247.281	345.955	329.472	263.719	220.325	393.04	266.749	261.446
1504	5.299	373.186	372.178	21.6725	23.9803	20.2577	12.6408	48.7061	50.8602	12.8652	20.8878	13.1111	13.0325	36.9457	26.0116	20.4187	15.6943	0.899132	17.2745	27.3719	40.8656
1505	6.172	373.222	372.215	10.4003	12.594	14.0288	1.41539	60.26	19.0187	1.34481	1.52507	0.603627	0.367662	1.39328	8.2575	2.36613	0.555661	7.43647	0.570926	4.43211	15.6775
1506	5.595	373.222	372.215	14.8681	14.7037	12.3148	2.22166	44.0833	30.1405	1.3317	1.59404	0.856835	1.1096	1.86423	9.60694	3.29809	0.682907	33.0028	1.4221	4.71912	16.1442
1507	5.468	373.222	372.215	86.2453	89.5836	77.1213	5.61789	297.201	156.761	6.96175	5.10741	2.68785	1.1096	6.6689	48.3144	14.2278	3.79045	11.8488	1.4221	32.1795	94.2112
1508	6.32	373.222	372.215	5.76902	5.91227	5.53691	1.78343	20.51	13.0925	1.16958	1.33279	0.603627	0.7356	1.35349	5.19437	2.66452	1.08559	0.934004	0.858709	3.60436	5.85402
1509	5.256	373.222	372.215	63.3435	68.9524	69.66	3.67448	308.973	170.033	6.19247	3.9731	1.92108	0.345948	10.1253	57.8232	9.05277	2.1976	0.776529	0.312779	41.7564	127.116
1510	5.761	373.222	372.215	1.99607	2.23694	2.06067	2.22166	8.7288	6.50868	1.3317	1.59404	0.856835	0.325785	1.86423	1.16065	3.29809	0.307909	78.1622	0.303088	0.357886	1.37464
1511	7.565	374.063	373.056	22.5214	15.5445	13.9106	18.5945	9.44901	21.8814	19.0481	20.5388	16.0895	20.3012	15.6567	15.7151	17.7404	13.6485	1.23148	12.5392	14.1309	10.7505
1512	6.523	374.113	373.106	2.71527	3.65476	3.33596	0.225016	1.22205	0.480898	12.2889	0.241283	0.256532	0.773381	0.92505	1.43101	0.272894	0.677681	0.607608	0.222545	0.233519	4.42173
1513	3.566	374.181	373.174	94.1039	87.5489	96.5651	15.3503	381.077	174.224	26.0139	14.119	11.2902	3.1589	36.3141	75.4006	29.4259	9.57411	54.3189	4.07323	69.7444	209.481
1514	4.021	374.181	373.174	24.9282	27.4453	29.537	10.4247	177.469	64.9769	6.94015	4.88596	4.38855	0.655334	10.4425	22.738	8.84599	4.78284	112.509	0.607684	13.322	47.2458
1515	5.873	374.196	373.189	6.73292	6.15495	5.38842	0.313016	34.7532	9.61046	0.304356	0.313815	0.305165	0.325988	0.32068	2.10158	0.343404	0.283622	6.16612	0.274506	0.306874	7.45521
1516	5.986	374.196	373.189	5.9648	6.65839	6.87077	0.286913	32.6492	20.4322	0.272148	0.253222	0.251076	0.26573	0.394145	3.14065	0.936393	0.25746	1.20517	0.242427	1.04938	4.12967
1517	1.412	374.217	373.21	44.4936	34.206	28.849	17.7069	134.015	48.7564	10.1718	6.8899	6.07447	5.6766	7.53788	21.4099	8.98811	5.22857	83.6607	7.73941	20.5744	88.9775
1518	1.735	374.217	373.21	30.6353	32.6193	31.8105	1.63161	122.17	68.2748	3.50776	2.55275	1.77567	1.34085	8.58702	26.2307	9.31271	2.9079	47.5435	1.77978	18.913	53.7783
1519	4.29	374.217	373.21	12.7589	13.2977	13.3812	3.6578	59.7887	28.3624	3.01903	2.51604	1.62887	0.599552	2.85206	16.3266	3.57179	1.08967	1.69913	0.726576	9.96828	29.5378
1520	4.428	374.217	373.21	7.87443	9.43569	9.0665	2.77772	58.3126	23.7758	1.34731	1.10376	0.889779	0.428769	1.75806	5.06164	3.81841	0.414144	16.1508	0.726576	4.00274	10.2968
1521	5.061	374.217	373.21	6.73395	8.6863	8.27621	2.80214	24.4915	16.272	1.20886	1.64355	1.21113	0.431034	2.48592	6.58918	2.63424	0.622248	7.12621	0.361025	12.2979	22.4873
1522	4.662	374.217	373.21	4.89816	7.08682	7.03444	3.91923	24.8462	18.7698	0.385227	0.358526	1.40823	0.42082	0.510504	3.28846	0.81512	1.66188	25.0645	0.400703	3.42485	20.0382
1523	12.217	374.267	373.26	35.8466	34.3694	34.694	1.66436	10.968	5.00887	185.45	0.334298	1.68384	13.7568	9.11762	26.5084	0.633258	27.8103	75.8381	2.63689	8.02064	29.6525
1524	2	375.008	374.001	49.9693	51.0017	45.3209	56.3057	54.0628	51.0305	48.1938	49.3572	47.368	38.9545	47.0762	54.7722	42.4325	42.3158	78.4331	46.2722	52.8256	60.641
1525	1.629	375.095	374.088	39.1631	50.6025	47.3968	45.9111	26.224	55.3055	25.0971	30.5155	51.9918	30.5691	106.418	24.4705	46.2359	52.5477	22.326	51.8987	36.9328	29.3161
1526	2.009	375.165	374.158	60.1509	61.9166	57.2861	15.4628	171.316	106.715	28.725	9.71141	15.9119	1.78258	35.2826	33.0207	25.5453	27.1855	93.1452	9.62465	58.3631	79.5231
1527	3.934	375.165	374.158	332.644	347.344	360.656	135.087	801.752	461.401	251.296	159.71	190.516	42.996	384.03	353.866	259.126	360.878	159.713	79.6842	359.316	519.965
1528	1.569	375.165	374.158	8.95679	14.181	15.0284	1.47884	54.2456	4.17269	1.19266	1.65165	1.59828	1.27293	4.62158	7.36659	2.2545	1.2128	29.6218	1.84589	6.48798	26.4768
1529	5.821	375.18	374.173	2.21168	2.47458	2.77503	0.469168	10.8174	3.87754	0.83962	0.50747	0.406616	0.35883	1.16149	3.56613	1.17818	0.811383	2.05438	0.343059	1.68364	3.86821
1530	5.736	375.183	374.176	7.41612	4.60116	5.41761	6.06358	7.54331	8.32098	3.9238	2.52303	3.1376	0.712475	5.85843	3.26108	5.15759	4.89099	0.698551	1.13179	7.72672	9.91034
1531	7.624	375.208	374.201	9.79672	8.69816	8.56084	99.8035	45.2877	9.70282	2.58527	9.05258	7.63671	8.63731	2.69042	5.47685	2.37553	6.2003	1.30198	13.0487	6.18182	1.46028
1532	5.891	375.217	374.209	21.0932	20.5871	15.6009	2.58756	113.959	43.8066	2.18981	1.13682	0.547246	0.443482	1.88974	10.1153	3.93887	0.812907	2.77826	0.373445	6.64953	28.7152
1533	5.718	375.217	374.209	6.44539	6.20674	6.9378	1.40699	26.8483	17.0882	1.41074	0.600752	0.464466	0.493364	1.07753	5.46059	2.4103	0.812907	1.28316	0.445966	3.0018	7.72309
1534	7.193	375.263	374.255	16.1707	16.3243	15.074	47.8177	38.0075	6.46344	6.82356	8.56284	11.0053	11.0403	9.67387	5.70313	6.34648	8.37602	1.02542	8.98365	5.65653	7.24159
1535	12.043	375.278	374.271	0.642322	0.860428	0.616925	0.439608	0.485513	0.535128	0.73814	2.01251	1.07526	0.68299	0.873443	0.527927	1.11241	0.551508	0.264522	0.841796	0.990052	0.591126
1536	12.284	375.278	374.271	5.88074	5.21181	7.6294	8.2689	5.45934	4.86542	2.98431	16.4604	6.98713	14.2779	8.79934	3.3299	10.8578	6.69815	0.35796	8.44392	4.92853	6.20891
1537	0.944	376.027	375.019	53.5039	51.0262	40.5351	56.7215	46.0134	34.3335	30.1224	67.0838	48.3806	89.1232	22.5374	41.3278	43.4278	36.769	83.8396	84.7257	28.8133	19.7484
1538	4.806	376.139	375.132	91.4719	90.1471	82.5258	118.521	56.3429	75.8817	102.336	147.465	128.225	145.873	103.111	85.8364	118.913	105.399	1.87016	143.068	119.405	90.8201
1539	1.528	376.16	375.153	54.7764	48.9429	47.953	14.6933	125.326	174.567	43.3301	10.2473	13.6284	1.90576	54.0751	57.1692	50.4847	8.38295	30.7427	3.19848	35.6424	62.9672
1540	4.792	376.177	375.17	10.2724	14.8642	14.541	3.89227	43.5743	12.807	0.649605	3.05104	0.408966	1.02695	1.68964	8.22342	4.38211	6.05251	3.63235	0.313065	6.42897	15.918
1541	5.197	376.178	375.171	1.65929	1.90072	1.62696	1.29082	10.3265	3.05354	0.618868	0.712027	0.351474	0.339104	0.701756	1.45584	1.11467	0.3264	12.4201	0.303808	1.33458	2.99946
1542	4.566	376.179	375.172	2.52989	3.62885	2.63944	0.544431	14.7614	9.09955	0.493781	0.614429	0.631363	0.569845	0.594878	2.75007	0.572903	0.529409	1.81821	0.538618	2.38161	15.5076
1543	3.923	376.196	375.189	6.75278	6.10351	6.01909	3.60532	27.747	15.1356	1.39678	2.87815	0.443818	0.474381	1.06723	10.2905	3.53267	0.458222	3.47814	0.427989	6.90844	14.3683
1544	12.048	376.273	375.266	4.08535	4.383	3.21402	2.34021	2.70002	3.30847	4.11898	8.92069	4.53397	4.36024	5.2137	3.09784	5.40099	4.56494	1.53822	3.7342	4.58927	3.53868
1545	13.039	376.283	375.276	49.438	49.7955	41.8168	6.19724	24.4954	14.1583	72.6185	0.641067	10.674	35.7327	22.2253	45.659	2.44698	43.1633	86.8978	10.5396	20.7535	42.5129
1546	1.003	377.074	376.067	119.308	125.095	123.721	238.949	106.94	108.218	107.124	129.38	101.793	106.732	77.7355	153.592	147.907	150.218	6.84417	91.6725	116.111	109.47
1547	1.409	377.074	376.067	497.302	484.465	555.399	913.07	466.431	423.047	472.257	498.444	485.57	406.272	292.648	577.828	620.822	609.692	457.386	358.113	426.826	468.1
1548	4.327	377.127	376.119	3.08037	3.37475	3.03096	3.12584	4.10122	3.94842	2.85548	2.55311	2.95277	1.10222	5.09797	3.41697	2.97265	1.28494	3.06872	1.44008	4.55021	3.6308
1549	6.591	377.142	376.134	2.51907	2.90647	2.23323	2.20582	4.87288	3.11126	1.55306	2.48113	1.60727	2.60466	1.89455	3.2972	3.11024	3.13945	0.704335	2.84692	1.37375	0.99008
1550	1.417	377.144	376.137	148.917	130.268	144.724	149.572	118.606	111.708	114.518	86.145	101.471	26.6895	259.739	45.957	68.1609	134.703	181.679	51.686	140.672	306.297
1551	4.949	377.162	376.155	32.8696	38.8752	38.5349	3.29386	140.563	70.7013	8.61066	4.57721	4.99218	0.274204	10.7527	27.8417	9.3914	8.0652	3.36936	2.46334	22.9887	63.1997
1552	4.773	377.163	376.156	18.3473	18.8678	22.4722	3.70796	58.6099	27.1389	8.74856	4.12466	7.73638	0.46567	17.185	12.3863	7.80091	10.5103	3.36936	1.87936	23.6152	45.2588
1553	5.122	377.163	376.156	26.1546	25.7298	29.6639	2.52332	208.822	68.5739	2.25034	2.28825	0.941047	0.35012	2.39129	26.5784	6.12186	1.89912	32.4338	0.911744	10.008	28.9876
1554	4.127	377.163	376.156	7.67817	8.98572	9.19062	0.9032	36.6297	17.3785	0.517069	0.650819	0.418993	0.45894	0.453574	5.21526	0.905475	0.436885	7.00985	0.446743	3.31582	10.5827
1555	9.195	377.224	376.217	64.3504	69.1107	43.4796	458.224	217.824	3.54365	15.1696	3.93518	6.05764	0.753402	0.692531	6.17287	0.748957	0.738489	1.8073	0.674394	3.15381	9.98476
1556	9.76	377.224	376.217	30.9019	24.4168	22.6844	253.003	122	1.1959	6.0411	1.55198	3.92263	4.50922	4.29202	6.15849	3.68401	4.52768	3.72816	3.43122	2.8495	1.97482
1557	5.836	377.232	376.225	5.31194	4.73521	4.62109	0.362262	14.9365	7.15606	0.319328	0.343033	0.425666	0.32325	0.339721	3.34326	0.340519	0.281239	0.650345	0.2722	0.654246	7.0996
1558	5.98	377.232	376.225	5.42178	5.37467	5.21367	0.403914	24.8234	10.9891	0.295776	0.276947	0.425666	0.295703	0.304638	3.89801	1.00371	0.281582	0.73025	0.26514	0.466795	4.82638
1559	0.812	377.889	376.881	2.76976	3.00054	2.83357	0.97267	1.95232	1.52899	3.47801	3.88605	2.76623	2.76872	3.79189	3.83783	2.11873	3.38875	5.62508	2.98931	2.65247	3.97279
1560	0.944	377.985	376.978	24.4552	26.588	22.5893	28.0028	32.8168	23.795	22.4146	27.0461	30.3226	73.6343	14.6194	22.8908	30.3723	21.6737	18.7364	70.4982	18.956	9.16506
1561	1.579	378.084	377.076	2.93537	3.64166	4.18721	1.15219	21.8059	8.07516	1.02407	1.43346	1.29236	1.08979	1.42063	3.38003	1.31112	1.02817	10.3594	1.40569	1.0091	3.69172
1562	5.093	378.102	377.095	1.57178	2.11781	1.79867	2.22127	0.744106	0.868219	0.916144	10.4113	0.966286	1.2092	1.58896	1.92639	2.09912	2.49602	0.690105	5.17247	1.99603	0.677521
1563	12.583	378.15	377.143	21.2494	20.3986	14.1729	6.80357	14.6467	14.104	24.8978	10.2392	16.0362	17.5698	16.0244	25.8563	11.8345	18.7282	14.2827	5.49126	8.2889	8.96997
1564	4.924	378.191	377.184	5.26291	5.85192	5.01504	0.396768	30.0424	9.40517	0.400371	0.414117	0.419267	0.401752	0.473782	4.30723	0.446177	0.418429	1.02131	0.431373	3.32763	6.03507
1565	5.175	378.191	377.184	21.2114	22.6852	24.5121	0.550636	143.958	65.9285	0.309043	0.574924	0.295545	0.336702	0.363467	17.988	1.90712	0.312882	6.49381	0.291225	10.4755	38.0892
1566	0.948	378.901	377.894	77.5229	73.0722	76.0336	65.2249	48.3668	51.5094	42.4139	57.1941	58.7253	88.9047	57.5791	87.6921	67.0718	54.9486	21.9183	105.31	50.7421	38.0818
1567	7.578	379.097	378.09	163.384	148.185	159.85	174.859	128.017	163.437	161.057	182.432	152.636	201.405	129.882	132.559	129.923	131.413	1.20967	237.966	125.067	105.385
1568	5.087	379.1	378.093	1.53437	2.06184	1.79867	2.22127	0.744106	0.871691	0.273562	1.58494	0.966286	1.2092	1.58896	1.92639	2.09912	2.49602	0.659719	5.17247	1.99603	0.680804
1569	1.818	379.106	378.098	48.0934	33.4652	57.1553	72.5903	59.9643	113.152	38.3663	30.2384	66.254	44.9858	24.2866	18.7179	43.9699	19.3069	18.8762	75.2689	41.2948	25.9877
1570	4.539	379.136	378.129	9.14078	10.1124	11.1246	0.839564	28.7799	22.9437	0.705441	0.389124	0.306922	0.360889	0.743198	6.00227	3.12264	0.33528	1.55097	0.341113	4.20507	11.6689
1571	5.097	379.175	378.168	17.3554	19.1335	20.6316	2.52332	58.6691	41.3363	10.3719	2.09128	3.15505	0.336304	8.70412	11.9485	6.12186	5.61293	0.7087	1.25342	27.2147	30.2475
1572	5.267	379.175	378.168	11.9257	13.6193	13.2701	2.75789	34.56	28.4043	3.51426	2.37475	3.72529	0.718764	9.76224	12.9801	6.79783	4.91998	0.88104	0.939981	9.63617	21.3808
1573	5.741	379.211	378.204	6.49281	6.51502	6.12511	0.286113	31.4394	18.3587	0.272446	0.286993	0.281696	0.299223	0.317168	4.21209	0.559076	0.294231	0.778233	0.270476	0.807535	6.68328
1574	7.308	380.067	379.06	7.70591	6.90454	6.26332	29.0925	4.04827	3.70322	0.676262	12.8681	16.5159	10.5048	0.284193	0.617828	0.278475	19.3406	0.702318	0.259071	0.261471	15.9259
1575	2.133	380.079	379.072	67.6283	78.1208	78.7046	57.2293	50.6878	111.937	62.0802	30.1846	125.401	84.8948	86.223	65.6697	109.804	83.3074	41.4408	87.2036	84.9472	51.9971
1576	1.401	380.095	379.088	226.74	202.173	246.732	188.614	182.302	158.454	236.818	288.379	188.891	236.327	253.667	237.723	246.854	160.067	694.655	274.025	132.297	192.015
1577	13.17	380.166	379.159	30.6482	19.5647	32.5277	32.7868	28.0213	32.5375	33.3266	34.7502	26.9291	40.9243	49.4114	36.3444	41.9567	35.8361	34.4234	24.5998	39.7988	35.2688
1578	9.972	380.218	379.211	23.2761	25.9951	19.3815	0.688203	18.3054	5.27356	156.116	0.976524	2.11464	5.7696	21.7906	15.9543	1.10409	2.20543	45.854	0.716538	1.80513	43.9737
1579	0.99	381.011	380.004	117.513	108.917	118.61	151.101	81.0214	67.2764	90.0332	137.125	126.01	104.47	124.899	110.147	100.436	117.315	283.036	89.893	117.066	88.5189
1580	1.398	381.069	380.062	482.227	381.181	361.711	535.069	281.956	391.801	402.424	496.1	495.929	428.093	320.89	460.358	222.186	393.564	279.284	501.124	333.614	353.685
1581	1.012	381.069	380.062	145.392	195.569	222.266	196.459	125.415	189.409	171.547	247.743	242.276	182.494	186.302	262.488	111.598	182.275	62.6214	317.657	208.57	187.114
1582	8.156	381.12	380.113	7.86989	8.61806	10.5611	24.7173	14.7216	2.29012	3.00052	4.00364	0.706162	0.470331	0.446868	1.87456	0.412976	0.602062	1.06486	6.21749	3.08387	3.35192
1583	5.153	381.152	380.145	1.80773	1.85096	1.87772	0.298358	4.86704	3.99105	0.329461	0.352922	0.336744	0.358947	0.387481	1.6884	0.32711	0.323393	0.786861	0.310466	0.370707	2.15254
1584	4.255	381.154	380.147	16.3675	21.2342	18.209	2.65356	77.4234	41.8691	3.23662	2.87304	0.649453	0.681258	4.08184	19.5192	4.27747	1.39241	8.89623	0.839337	8.88432	26.0863
1585	4.534	381.154	380.147	53.6748	54.6094	58.2694	58.9008	45.1932	54.1266	37.3057	30.2434	72.7266	15.9797	95.0516	31.7038	52.2406	64.5614	48.955	45.2504	110.791	111.845
1586	5.623	381.188	380.181	18.5765	19.2087	19.1126	2.71803	45.99	30.1863	4.89401	2.65912	4.21783	0.369705	8.54068	13.6758	7.36255	6.42123	0.70047	1.19092	10.4783	27.3515
1587	5.474	381.188	380.181	19.4199	20.4055	21.5563	5.71647	52.171	29.0628	5.82746	2.66693	4.91636	0.426076	11.3617	12.6813	6.84003	6.74182	15.3183	0.92996	13.85	30.3405
1588	5.346	381.189	380.181	7.41157	7.66101	7.41073	1.5083	18.5591	9.65343	2.56629	0.799798	1.00745	0.379852	5.34719	3.42858	2.89431	1.37805	26.5609	0.92996	3.97244	10.7608
1589	4.942	381.19	380.183	11.3291	9.41614	9.07322	1.84609	35.8274	24.6176	0.885617	0.618743	0.429919	0.302855	0.654094	8.29519	2.52487	0.466918	63.0468	0.371315	1.7435	10.4404
1590	4.649	381.191	380.183	16.4375	22.1069	21.2743	1.39366	52.4435	41.2389	1.1898	2.252	0.646984	0.582673	1.52906	10.7387	6.11064	0.581698	0.679246	1.22768	7.18345	16.0935
1591	4.484	381.191	380.184	6.8627	8.21412	9.59576	1.39366	36.8772	13.3092	1.1898	2.17144	0.526256	0.582673	1.52906	3.35283	0.57831	0.581698	0.91461	0.43708	0.449699	6.31972
1592	4.491	381.238	380.231	3.71827	4.01205	4.83152	1.55009	30.1274	16.7666	1.24801	0.770586	1.0902	0.459908	2.18012	4.55471	3.26613	1.20422	0.959809	0.540944	2.73842	7.3591
1593	0.828	381.898	380.891	7.56692	6.05434	6.78955	9.07108	3.75846	8.01821	7.63188	8.54404	9.12914	8.83879	6.46453	6.81762	10.2808	7.7847	9.84659	8.47059	7.86628	5.42004
1594	1.017	381.995	380.988	42.805	70.2323	59.9559	61.6104	58.3671	34.4415	56.6271	55.4319	74.3667	46.6075	68.5107	57.9816	95.574	62.2958	84.802	42.5207	42.5717	35.1923
1595	4.535	382.097	381.09	4.00215	4.19738	4.14079	2.3948	4.89291	2.37171	1.15694	5.56893	3.38009	7.66305	2.97951	2.97445	5.735	1.98982	0.895688	13.023	5.18643	3.36245
1596	0.992	382.118	381.111	103.703	167.414	111.903	77.671	29.3085	76.2553	316.261	33.8577	59.5044	45.1698	154.16	131.438	123.514	184.392	888.988	24.2672	84.0826	532.394
1597	1.596	382.148	381.141	21.5743	21.7366	21.8244	7.37456	67.6491	41.4377	5.29159	5.24143	2.0584	1.36175	6.72423	17.9185	8.04349	3.02393	49.6971	1.75649	14.8516	29.9295
1598	13.843	382.182	381.174	62.887	82.2575	78.556	34.6806	72.8436	66.6706	116.228	20.8541	58.524	92.1474	82.3867	102.04	37.7956	108.433	107.45	42.0916	76.8389	92.3236
1599	4.694	382.222	381.215	8.18365	12.5903	11.4096	7.60814	18.4523	17.4069	11.8545	8.03557	10.8331	5.68498	14.2546	8.68323	9.12777	8.54	2.68831	6.22134	11.6448	11.8977
1600	4.947	382.223	381.215	7.18177	7.19577	6.50891	6.86271	13.7198	11.4357	4.84224	3.76223	3.26602	1.20394	5.35871	6.70962	4.63387	3.0477	1.80557	1.67959	7.75254	15.0111
1601	4.165	382.223	381.215	5.91696	5.97843	6.34028	3.51499	15.8474	9.48088	3.77859	4.1447	3.17767	0.675328	8.44415	6.06907	2.91347	5.13181	1.75376	1.9836	8.87697	21.2688
1602	0.788	382.83	381.823	2.44403	1.80386	1.54706	2.1663	1.07528	2.14514	2.44086	2.50449	3.04019	2.36746	1.81786	2.21206	1.33353	1.78691	1.82942	2.98017	1.04454	1.83174
1603	4.894	383.047	382.04	11.418	8.77685	8.92827	14.8276	5.11764	7.02441	4.51151	18.4571	13.475	15.2868	3.51749	9.77847	5.66176	12.3736	0.728133	12.2684	7.10378	4.16251
1604	6.281	383.084	382.076	1.53033	1.87422	1.36263	2.97781	1.48935	0.719378	2.28515	2.8911	3.20204	2.17891	0.45867	2.16603	2.83962	2.26586	0.74676	3.10406	0.608126	0.351528
1605	2.113	383.108	382.101	1192.08	1233.34	1285.3	659.968	368.014	1194.4	1062.51	1581.46	1064.03	1365.71	1009.46	908.128	1848.44	529.141	783.842	1593.17	802.986	1173.28
1606	1.483	383.181	382.174	60.2646	35.7964	39.8405	55.0733	55.4571	41.193	24.238	20.0363	26.6064	11.1677	38.0484	27.4751	34.157	34.1853	29.1769	20.0545	42.664	89.2549
1607	5.987	383.185	382.178	4.20858	4.42829	4.64358	0.245885	22.1732	8.52178	0.280335	0.262488	0.260264	0.275454	0.275527	2.24756	0.275441	0.266881	0.69114	0.251299	0.348578	3.82552
1608	5.537	383.204	382.197	4.20292	4.03206	3.61966	0.480536	13.6431	10.1807	0.414881	0.458993	0.411404	0.398522	0.456356	3.56351	0.450899	0.409632	0.75095	0.377726	0.432354	4.36463
1609	11.181	383.229	382.222	14.681	11.0707	8.74592	1.31152	2.18783	1.16683	76.1783	1.02383	1.55583	21.866	2.56473	10.2865	0.893167	6.54164	30.0731	6.62123	1.85586	9.68608
1610	11.059	383.229	382.222	6.5263	4.81868	5.95672	0.602058	9.41912	0.689059	12.8425	0.643186	1.70725	9.87363	2.56473	6.59951	0.662236	6.90654	9.89733	4.16173	1.99211	13.0527
1611	7.574	384.089	383.082	76.0857	70.2154	68.7746	84.5332	50.9371	76.9971	74.2201	88.8135	69.7276	91.7055	61.9784	59.1426	64.4515	65.644	1.2659	110.545	63.0115	50.0851
1612	4.379	384.092	383.084	3.40858	3.89777	3.03733	5.81266	2.65073	3.58343	2.73658	3.89659	2.87987	2.72314	2.93126	2.28927	3.07594	2.25599	3.42692	3.94198	2.86774	2.5211
1613	1.329	384.122	383.115	68.8928	53.7803	64.7047	80.9527	41.7775	43.6529	62.5171	73.5116	68.8415	75.2644	69.0607	59.2475	66.8586	41.9418	33.2426	82.8332	18.43	46.0543
1614	6.31	384.17	383.163	3.77234	5.31306	5.69257	10.2055	5.74886	2.25914	1.63863	3.45727	5.42776	5.60493	1.70686	1.86492	4.25925	4.50998	0.75425	4.97336	2.50835	3.49156
1615	5.074	384.202	383.194	6.25784	7.06056	7.54609	3.86211	12.3137	13.1792	4.92153	1.52786	1.26553	0.324469	6.15244	4.84531	3.97009	2.93289	0.70972	0.524391	19.4582	17.1729
1616	5.212	384.238	383.231	26.122	21.0242	20.3729	10.3216	119.057	31.7094	6.81237	7.84316	1.14137	2.1716	8.77912	17.0414	2.85933	2.20376	21.5589	2.11157	17.6684	38.4583
1617	4.636	384.238	383.231	6.14568	6.8266	5.8834	1.6133	10.2523	6.61285	0.442842	0.895206	0.501794	0.404335	0.566539	3.03424	1.3166	0.387733	1.99619	0.540944	2.78237	15.6784
1618	4.486	384.238	383.231	6.62254	6.63869	8.00694	2.30991	30.1274	16.5316	1.24801	1.20431	1.0902	0.42616	2.18012	4.46858	3.26613	1.20422	0.889378	0.540944	2.85375	7.48979
1619	1.782	384.998	383.99	120.998	88.5354	77.4068	182.635	28.8121	69.1528	81.002	120.019	136.812	95.2329	129.739	56.9437	38.6064	108.375	90.0759	93.9002	86.7154	111.1
1620	5.571	385.162	384.155	2.64763	2.53793	3.49292	0.450484	12.3155	6.28497	0.403192	0.470601	0.412797	0.383888	0.474494	2.07825	0.46652	0.384014	0.703986	0.354103	0.432492	2.66537
1621	11.775	385.229	384.222	16.0849	15.7568	10.4489	8.61417	5.75145	11.4141	15.5524	19.7878	20.0042	11.4089	9.88417	12.5837	12.6187	18.0916	2.6982	14.228	13.5267	14.0266
1622	8.009	385.247	384.24	12.6941	12.5502	13.4952	20.6912	2.08549	7.8219	10.3816	5.2965	15.5166	0.350774	6.11805	1.98126	0.316905	4.11066	0.679097	2.02914	1.91901	13.8941
1623	11.963	385.262	384.255	2.46294	3.02733	2.06511	2.64751	0.776973	2.82015	2.18202	2.77617	2.30998	2.34781	5.26173	1.49703	4.20315	4.48796	0.504617	1.08692	2.44377	4.93497
1624	6.21	386.158	385.151	2.27646	2.15148	2.84503	10.4587	0.260681	0.266647	0.263246	0.264793	18.0692	0.281068	0.278557	0.273888	0.287586	13.4079	0.693927	0.24004	0.296086	0.326467
1625	5.536	386.178	385.171	2.51726	3.46047	3.20282	0.506062	11.733	10.1641	0.436919	0.483374	0.433257	0.41969	0.480597	2.65188	0.631951	0.431391	0.790839	0.39779	0.684798	3.92733
1626	4.815	386.178	385.171	16.349	15.5867	11.9013	1.13535	17.2015	26.8065	1.07642	0.707751	0.253509	0.250534	0.62088	10.7536	2.69713	0.284693	0.572992	0.233296	1.8221	9.85203
1627	5.393	386.178	385.171	5.56837	7.13493	6.7978	0.378427	17.0072	10.1154	0.39168	0.379816	0.371388	0.39102	0.461039	3.67346	0.420902	0.379316	13.5279	0.37202	0.447163	8.04643
1628	4.119	386.217	385.21	21.0125	21.9831	19.5524	7.20302	76.0135	46.4849	7.15184	7.61021	3.4516	0.790009	10.823	24.0045	12.7081	2.41236	2.27413	0.622259	19.7466	25.9407
1629	5.454	386.254	385.246	14.8026	17.0385	17.6306	4.67315	77.3796	30.3105	2.36082	3.11238	0.820941	0.355426	1.37422	13.7232	3.86395	0.520192	24.1575	0.343523	8.05043	15.664
1630	4.821	386.254	385.246	26.0137	34.2688	28.2591	10.3855	116.911	85.0338	6.01709	4.34711	1.97274	0.966373	4.1318	31.8834	9.85928	0.996793	0.942628	0.849933	32.8797	39.4209
1631	4.932	386.254	385.246	12.4895	12.5476	10.5704	0.362464	63.2789	17.5894	0.348539	0.300556	1.97274	0.288912	4.1318	6.34191	0.466438	0.996793	1.71428	0.849933	2.28135	18.287
1632	1.338	386.977	385.969	58.7799	36.2647	35.5181	60.9214	35.353	44.8652	55.0685	65.6485	48.4412	55.5417	40.8268	43.2267	32.8022	36.2579	73.1208	48.1213	33.702	28.1388
1633	3.643	386.987	385.98	12.1012	10.3884	8.21867	16.9003	3.71237	9.91766	12.9935	12.6196	12.6491	14.2494	10.6127	9.5111	10.5463	10.8416	1.05359	10.6657	10.9046	7.85352
1634	4.853	387.142	386.134	4.31375	3.99006	3.49869	2.43663	8.06239	5.85909	1.87707	1.26891	1.33443	0.346624	1.85734	2.78691	1.59504	1.1332	4.25302	0.512269	3.26043	6.96566
1635	3.705	387.212	386.205	14.3256	9.31444	14.7351	4.40116	75.2964	26.151	7.60763	14.1753	6.08261	6.69492	5.07465	14.7713	3.55822	11.2804	18.9626	9.3382	13.2824	25.4879
1636	4.242	387.213	386.205	15.8646	17.3122	13.2028	0.711427	24.0059	8.31862	0.619342	0.732252	0.704468	0.738968	0.756468	6.72098	0.818432	0.907774	11.0871	0.756399	3.07874	87.7183
1637	6.312	387.238	386.23	2.35936	2.78755	1.9581	0.219541	9.50467	4.91323	0.253376	0.236513	0.231038	0.261578	0.247095	1.24587	0.251936	0.230224	0.647233	0.230856	0.555873	2.14827
1638	13.724	387.245	386.238	29.5669	33.1282	19.6893	30.6629	10.1422	31.0504	59.3949	73.0305	34.6122	48.5787	18.878	20.9413	32.9342	36.8354	6.24686	14.5313	21.1215	27.6635
1639	12.198	387.278	386.271	5.21702	5.31941	4.61563	4.69817	3.43305	3.9033	3.16597	6.65961	6.28008	5.12272	7.93297	3.68758	8.93446	7.30319	1.29063	2.81685	6.87896	5.76099
1640	1.413	388.04	387.033	422.884	303.355	256.721	395.611	195.518	293.179	408.34	315.922	350.392	415.213	292.202	283.18	303.484	271.643	460.297	345.44	274.377	186.985
1641	6.978	388.174	387.167	4.98833	4.37009	3.24342	5.26158	7.50704	2.11835	8.29926	7.22912	3.10254	9.10897	3.00595	2.60692	6.18411	1.79569	0.623138	7.92189	0.25451	0.949014
1642	4.433	388.176	387.169	5.54764	6.27924	6.03608	2.71409	17.2491	9.51523	6.65668	3.72787	3.81794	1.93533	5.20345	2.97371	4.8124	1.14131	158.946	3.57918	3.78561	5.67179
1643	3.521	388.197	387.189	21.1555	20.8873	20.3767	6.12418	75.9838	32.3156	2.59751	1.63355	1.13372	1.25532	5.44412	13.4066	4.85749	2.04527	9.45585	1.16977	13.3445	42.9699
1644	3.778	388.197	387.189	86.4703	93.5313	84.6612	21.7551	556.589	204.662	13.0402	17.7358	3.31477	2.94037	24.8287	99.429	17.8899	5.0776	14.9493	3.35523	43.5547	252.74
1645	4.162	388.197	387.189	26.3187	26.858	31.2005	5.45093	138.071	69.081	2.55474	5.3806	0.632599	0.616467	3.76555	22.2208	6.56914	2.77391	146.258	1.78373	20.0794	55.2241
1646	5.929	388.212	387.204	3.34715	3.21679	3.01068	2.15017	18.0551	4.15511	0.421958	0.803599	0.288563	0.564717	0.30493	2.02176	0.677202	0.305259	0.746399	0.889121	0.305224	2.36295
1647	11.237	388.223	387.215	12.3403	13.2835	8.1573	11.1778	6.13983	5.60182	12.9206	2.4053	8.03431	6.04724	28.5381	8.26356	10.0664	3.14946	84.3061	3.52367	3.92931	13.9753
1648	11.007	388.223	387.216	3.95464	4.28398	5.70422	3.1895	2.15796	2.63379	6.25462	0.753547	1.03055	1.2876	6.79587	2.15892	3.49631	1.32059	6.6827	0.603636	2.30096	10.1634
1649	1.608	388.233	387.226	7.53972	11.6529	8.44223	1.66871	30.7629	18.3599	1.48316	2.07609	1.87172	1.57834	2.0575	5.47808	1.89889	1.37238	23.5409	2.03586	1.90737	9.92517
1650	5.506	388.233	387.226	8.07056	7.43184	9.4618	1.87251	33.2437	23.6215	1.58131	2.06632	0.36411	0.398386	2.21975	6.97329	4.08691	1.5594	39.63	0.42921	5.86075	13.1227
1651	4.353	388.233	387.226	29.8327	33.835	40.0053	7.97171	154.177	67.1014	4.81427	4.59985	2.18043	0.567695	8.57894	21.5631	9.95061	1.67273	2.89377	0.591073	18.5546	77.7724
1652	5.361	388.233	387.226	8.55786	10.5085	9.7333	1.61701	59.9363	13.7506	0.695877	0.615453	0.401053	0.455852	1.44378	4.51838	1.65443	0.630533	38.3054	0.42921	3.69979	15.9747
1653	4.111	388.233	387.226	9.47949	8.91276	9.77819	7.20302	23.5194	16.7374	7.15184	16.8851	2.76894	19.7324	5.24475	6.05756	4.90631	8.29272	1.10656	5.72492	3.95446	9.6786
1654	6.736	388.247	387.24	7.42865	6.7662	6.50089	1.38488	2.97803	2.54812	4.79145	0.418093	0.914338	0.472996	19.7201	5.00599	11.3673	8.70891	1.01195	0.388458	5.63103	15.8209
1655	4.088	389.181	388.173	145.554	152.309	146.217	43.5337	526.527	195.223	48.3749	45.9812	39.4771	9.17397	102.233	106.441	80.2519	64.966	1.02854	18.8592	123.921	219.084
1656	3.926	389.181	388.173	19.8788	19.7178	19.3649	5.41038	55.4506	23.2186	6.83205	3.82774	2.79565	0.729275	8.49872	13.8841	6.76136	7.54739	1.00967	1.75178	11.3344	30.7136
1657	15.465	389.26	388.253	13.4915	16.4955	12.9454	17.9275	9.58652	10.4034	20.3026	24.8877	13.2362	23.9099	10.5252	11.5689	16.2221	16.2986	5.39963	13.4872	16.6966	13.8128
1658	15.592	389.261	388.253	17.3997	19.9257	21.0751	17.6456	10.1844	9.60229	26.6319	29.8216	15.2461	36.0324	13.2072	17.9211	22.1965	21.953	8.94823	23.1949	31.0302	23.9533
1659	12.783	389.294	388.286	0.573805	0.505502	0.631249	1.2384	0.268901	0.415049	0.16683	1.44161	1.24957	0.460501	0.755914	0.43067	1.08136	1.44124	0.251242	0.476987	1.30128	0.472563
1660	4.299	390.034	389.026	8.60563	8.71446	6.27365	0.955074	16.5307	10.1314	1.87325	1.749	7.82403	0.591118	0.44909	0.362044	14.5399	19.7379	0.840897	6.91838	0.888785	0.496847
1661	3.827	390.176	389.169	6.84746	7.78893	8.59071	0.683227	84.388	12.1063	0.669489	0.697441	0.731385	0.819203	0.8342	4.90518	0.725604	0.740744	3.17451	0.72873	3.84087	16.2094
1662	5.312	390.191	389.184	7.20729	8.01495	7.68764	0.603173	19.3688	13.1101	0.409152	0.410249	0.41872	0.447184	0.464138	5.07058	0.525929	0.417181	21.0877	0.398192	0.493061	12.6645
1663	9.145	390.278	389.27	96.7673	95.9476	94.5187	24.6118	367.331	271.719	69.0791	114.625	8.94238	6.30423	23.1562	50.6475	0.477888	6.15321	1.27728	10.2916	46.8668	46.894
1664	1.651	391.09	390.083	68.0821	86.1138	85.0323	83.5156	49.79	89.622	55.8654	43.1312	83.7978	60.9953	128.862	60.6475	89.7395	118.457	35.1146	87.7593	79.5535	69.2968
1665	1.331	391.123	390.116	35.2298	33.8239	35.8591	30.0619	36.0017	35.6826	36.8011	40.7601	35.505	24.4336	41.9497	44.0882	29.5623	36.3172	57.7161	37.0886	36.2969	38.7107
1666	4.497	391.142	390.135	31.9627	35.6414	37.552	22.3311	58.0571	63.9901	26.7409	16.7111	24.6989	11.1496	26.4732	21.3847	42.9535	22.2008	0.725488	14.1356	20.5737	23.3937
1667	4.898	391.178	390.171	4.66856	4.33474	3.99362	0.306899	11.7649	8.59778	0.315836	0.753974	0.32507	0.310754	0.355746	3.07744	1.38435	0.328524	10.0716	0.340866	0.379909	6.9898
1668	5.998	391.178	390.171	0.79486	0.918569	0.629757	0.236503	6.20047	2.30931	0.265843	0.332078	0.246809	0.256599	0.261284	0.31275	0.824985	0.247889	1.42494	0.224949	0.277402	0.578754
1669	5.012	391.179	390.171	6.20237	7.84016	7.04389	0.445258	32.5656	15.288	0.29128	0.425761	0.263315	0.309064	0.501259	5.68557	1.64385	0.275432	10.0716	0.259038	2.61722	5.54484
1670	5.302	391.179	390.171	9.72589	12.1375	10.1779	7.30363	28.2068	29.2004	4.35023	5.41617	5.58012	2.38446	13.9494	10.0523	7.15491	5.42903	40.8346	3.11355	9.09378	17.4714
1671	4.736	391.211	390.204	4.87149	5.40957	7.11243	3.35394	23.442	8.91665	3.27708	1.49923	0.500544	0.369973	1.36875	5.98094	2.8671	0.436718	0.90659	0.342048	3.31192	8.03217
1672	4.856	391.211	390.204	14.9061	17.6678	15.7919	3.10641	64.5853	50.6669	2.21508	3.42481	0.797795	0.302472	1.19052	17.1187	5.00386	0.775411	0.681069	0.320414	9.01253	17.1005
1673	6.253	391.248	390.24	3.94872	4.99349	4.31928	0.462684	20.7294	8.92901	0.282294	0.278929	0.272021	0.296072	0.280737	2.39027	0.302939	0.263883	0.741406	0.255451	0.307839	3.81945
1674	6.095	391.248	390.24	1.52268	1.86263	1.62395	0.262625	8.09962	4.14203	0.284808	0.286057	0.270243	0.304898	0.306471	1.13669	0.312589	0.286057	0.741628	0.254205	0.316589	1.83151
1675	11.701	391.273	390.266	7.40747	6.15859	7.06748	4.20786	3.72261	2.32772	32.8104	3.87226	2.63608	6.38288	3.38193	9.15026	0.865648	8.74395	15.5434	2.54909	3.24224	4.4066
1676	0.802	391.786	390.779	15.0684	15.7923	16.5088	32.0888	7.97413	40.5273	5.574	16.97	25.6067	15.8424	5.44752	15.5508	38.4554	10.5515	3.40228	28.0151	17.6948	2.14587
1677	3.484	392.037	391.029	11.8395	9.99413	9.54695	13.5847	8.57557	11.4033	11.4187	9.77258	11.6198	9.45147	9.78763	9.8053	10.1463	9.33992	1.45107	8.7277	10.4298	11.178
1678	6.381	392.145	391.138	4.18045	3.86945	4.29549	29.4611	0.260862	0.270706	0.236027	0.250765	19.6065	0.26969	0.260667	0.246475	0.256301	14.8749	0.638393	0.236698	0.270796	0.288406
1679	5.468	392.207	391.199	3.1256	3.39053	3.54211	0.42413	12.5326	5.86777	0.469361	0.449741	0.410557	0.452942	0.505823	2.4163	0.476979	0.426782	7.20666	0.41301	0.509409	3.87611
1680	5.705	392.207	391.199	10.7852	11.6537	8.52438	1.53638	84.4642	50.2474	2.97265	2.08571	0.942291	0.412509	5.22807	8.09548	6.14881	0.699078	2.71756	0.372879	6.76484	25.7107
1681	4.97	392.207	391.199	4.43316	4.30693	4.28482	0.368941	18.6166	10.1842	0.297288	0.298191	0.256902	0.294227	0.623639	3.98738	0.646702	0.301324	0.754223	0.248724	0.596404	4.21271
1682	13.219	392.27	391.262	9.67155	9.75465	8.32748	3.14417	4.25113	4.08303	18.3305	1.23078	0.614539	9.58518	4.95092	8.88475	1.12777	8.1199	20.6399	3.30052	4.42078	5.15191
1683	10.469	392.278	391.271	21.6562	21.529	17.279	0.642735	22.8274	2.11394	93.0744	0.7839	1.59605	8.20763	1.39565	35.926	0.728404	31.9897	32.0894	1.78681	5.92005	34.8701
1684	10.178	392.278	391.271	10.9841	11.8796	16.5998	0.458876	14.9771	1.18513	49.1539	0.640032	0.832348	10.4579	0.725003	13.362	0.621461	17.3023	11.9806	3.16787	2.86995	23.3159
1685	9.825	392.278	391.271	18.3932	26.7245	23.9208	0.427399	15.1618	3.35789	102.742	0.613309	0.671254	11.1959	1.1218	27.5569	0.473873	23.5789	23.9849	2.14416	1.99175	35.5081
1686	9.905	392.293	391.286	187.811	201.76	165.111	48.6073	984.219	247.287	59.0255	144.341	14.2289	70.6798	45.4668	115.316	41.9124	23.3684	34.4601	103.408	54.5178	154.596
1687	8.928	392.293	391.286	238.713	229.935	223.733	100.816	676.032	485.19	173.272	119.731	2.91841	1.1485	4.5615	114.565	3.09906	4.05225	1.00049	3.1693	84.9985	231.637
1688	8.659	392.293	391.286	8.25435	10.4925	12.5339	1.79732	34.1363	21.5486	1.84195	6.35802	0.46417	0.531383	0.472306	9.09006	0.468377	0.504198	1.37862	0.488216	3.38966	6.813
1689	3.644	392.973	391.966	1.95796	1.71895	1.33837	2.55648	0.568199	1.55753	2.63823	2.39238	2.65425	2.76402	1.08908	1.91652	1.62393	2.19202	0.784856	1.90771	2.02314	0.81904
1690	1.868	393.121	392.114	33.1801	35.3593	32.4808	15.2593	59.8012	53.0545	40.6044	14.766	20.2099	3.20977	18.6125	16.907	20.6269	18.4864	30.1732	8.54163	39.9216	50.1156
1691	5.447	393.155	392.147	2.3461	2.33502	2.36294	1.63224	3.79958	1.3954	0.741934	2.98324	2.1475	4.73461	1.92272	2.37972	1.46189	3.09713	0.709265	8.51822	1.86935	1.28457
1692	5.648	393.191	392.183	11.6687	13.1394	13.1161	0.313866	84.4947	20.2144	1.98415	0.571453	2.21498	1.11861	4.42041	4.81385	0.872737	0.320613	15.9213	2.70799	1.04671	8.04772
1693	5.809	393.191	392.183	31.4303	33.374	35.0632	5.74188	98.4581	52.7436	12.2003	5.4574	5.05077	1.11861	14.6249	30.2482	15.7387	3.27759	2.62273	2.70799	24.0192	46.7576
1694	5.925	393.191	392.184	17.4312	16.6309	13.6455	2.48734	73.6535	39.9701	3.19817	2.00267	1.82404	0.299501	5.01884	15.8091	5.40309	2.38081	2.4379	0.819315	6.40612	15.2355
1695	4.74	393.227	392.22	2.26995	2.39079	2.96006	0.325137	12.3068	4.91004	0.277921	0.274016	0.293478	0.32264	0.337449	1.84144	0.304268	0.304024	0.790604	0.298287	0.407764	2.86249
1696	11.999	393.288	392.281	10.5401	9.41706	9.57324	10.8124	7.69718	11.3886	5.58614	10.855	11.6557	8.33747	12.4522	5.97998	10.1322	9.91682	2.49944	4.23922	12.3861	10.1863
1697	0.804	393.835	392.828	30.8088	36.9937	33.8627	49.1764	20.9263	45.556	16.1489	32.619	37.1347	27.3243	16.5539	30.1369	52.6871	35.4124	9.88067	35.2935	36.8331	14.9138
1698	0.812	393.848	392.84	7.96724	6.31747	7.79772	11.1916	4.5356	10.2987	5.17256	8.34722	8.83622	9.31347	4.25169	7.24153	13.8606	6.24997	5.24404	11.2473	7.19509	3.22384
1699	4.635	394.095	393.088	3.51444	3.18237	2.79536	14.0804	3.92459	0.607354	0.906473	1.74776	0.986244	1.12532	1.11735	0.799496	0.999131	1.45615	0.611435	1.87301	0.983987	1.33999
1700	4.143	394.135	393.128	4.18827	4.3478	5.08508	1.69892	18.1354	7.77939	1.00381	1.45265	1.24109	0.509213	2.20756	2.48963	1.61709	2.18447	1.14219	0.597003	3.18905	7.9869
1701	4.414	394.186	393.179	5.701	6.74191	7.02462	1.86895	37.2564	14.7042	1.09411	0.617575	0.340182	0.369106	2.31933	3.66154	3.07047	0.382988	8.38848	0.359166	5.20962	8.79367
1702	1.384	395.106	394.099	47.701	47.1377	52.9255	48.8628	35.259	36.1914	48.7246	71.8584	47.327	38.2825	44.3341	43.5224	29.6323	38.0325	166.856	34.9961	26.5262	44.3491
1703	6.189	395.152	394.145	2.56885	2.50013	2.79395	2.63779	3.71038	3.14619	1.15428	2.87842	2.49786	1.52428	1.72466	2.15514	2.3065	1.54431	0.651756	1.84619	2.27665	3.04983
1704	3.891	395.17	394.163	16.7798	22.5998	26.7116	3.56341	122.191	45.3871	5.30309	5.3325	1.91614	0.947371	14.0962	38.1106	8.67528	5.817	1.60738	0.840964	17.288	46.0407
1705	4.464	395.17	394.163	6.66429	8.06592	7.67941	1.14287	34.8152	17.6508	1.06796	0.612283	0.704626	0.352808	1.67831	5.83292	3.34842	1.30638	20.1634	0.336674	2.81126	5.59957
1706	4.259	395.17	394.163	6.72292	7.22929	6.13137	1.19008	21.2867	8.76842	2.08049	1.19194	1.46183	0.448843	2.32331	4.55276	2.35363	1.30638	22.2388	0.45943	3.858	15.7954
1707	5.255	395.204	394.197	8.68367	9.56934	10.3998	0.493075	31.3681	15.4118	0.532005	0.335815	0.334461	0.34808	1.37283	10.0661	1.41322	0.323819	7.50791	0.314707	7.78712	14.3185
1708	4.604	395.207	394.199	12.535	11.8022	11.9317	0.383201	81.9456	23.3285	0.294906	0.354978	0.395816	0.342484	0.385659	6.43726	0.554739	0.307572	0.869989	0.310921	1.2258	11.3983
1709	8.646	395.235	394.228	0.843749	1.39249	1.0166	15.936	9.79719	0.695798	0.804196	0.844517	0.630991	0.707211	0.628586	0.672376	0.706375	0.671031	2.34194	0.649761	0.593704	0.638358
1710	9.885	395.244	394.237	10.7892	14.6604	10.6344	14.6699	6.21393	28.6447	13.3476	1.47139	4.36709	1.75425	27.6673	8.72172	22.6472	14.7851	4.9616	0.775987	15.0293	16.2999
1711	0.802	395.781	394.774	11.5384	10.3976	10.2764	23.1451	6.48019	29.4748	3.3946	13.0582	20.8484	10.3049	3.69796	9.92238	32.2934	8.48478	2.17581	18.1565	15.3696	2.02044
1712	1.547	396.058	395.05	15.2909	15.8294	18.6545	10.3914	13.7631	14.1307	11.7378	26.8089	16.4725	24.2624	16.0968	19.9726	18.6236	12.1161	3.87016	19.4474	12.0595	7.52729
1713	12.823	396.228	395.221	54.0993	38.7058	35.1097	57.192	28.7404	33.565	74.1504	34.1048	29.4811	44.4248	39.6175	32.673	37.3791	39.7107	55.83	21.7693	37.8948	29.5962
1714	12.635	396.286	395.278	2.59134	3.27082	1.75419	0.153532	2.49204	0.24368	12.6884	0.15461	0.43627	3.36657	0.770725	3.31073	0.156377	2.6678	9.27026	1.57579	0.359841	4.46353
1715	0.805	396.783	395.776	6.01711	5.20241	5.3529	11.7227	3.08583	13.6745	1.38164	7.09241	10.3142	5.88672	1.89089	5.61632	17.9064	3.9303	0.70188	9.33381	9.74909	0.777819
1716	0.802	396.833	395.826	10.2191	10.4803	10.0289	14.4565	6.72668	17.4044	5.46259	10.2125	14.7379	9.37135	6.91247	10.4246	17.8007	9.53345	3.51904	12.3416	13.6368	4.76179
1717	0.987	396.985	395.978	58.3499	67.103	50.7014	59.479	51.5894	40.8601	44.1873	52.8515	61.47	60.9751	57.8053	58.8443	58.7623	64.0503	23.5583	72.5172	50.9475	43.3555
1718	2.02	397.135	396.127	55.159	59.8633	49.6649	139.702	44.5512	70.7772	21.0406	13.5095	42.4702	2.17675	42.1931	48.1143	61.6011	75.5353	23.6104	12.973	62.0539	32.5792
1719	3.934	397.147	396.14	101.379	102.402	103.457	42.8831	187.286	129.278	82.0621	47.4605	58.3907	12.7201	116.63	102.561	79.6471	110.619	3.61178	24.2149	106.344	140.274
1720	1.933	397.149	396.141	40.37	45.6304	36.9925	5.9364	129.342	64.6758	6.43691	3.32321	3.10071	2.33443	10.1812	24.676	9.1051	7.26975	95.1478	2.41367	15.687	61.3251
1721	1.4	397.197	396.189	28.547	17.4029	24.341	5.51752	47.2111	59.425	59.2718	17.2068	27.5097	5.45236	51.7873	6.62943	6.92715	39.8091	39.7565	12.404	15.6794	6.83301
1722	0.801	397.83	396.823	35.574	35.6841	33.0922	48.3636	22.9672	53.3787	17.9992	36.3471	46.5309	29.9545	20.6523	31.7022	58.6707	32.1891	12.7126	38.354	42.1228	15.7436
1723	0.974	398.122	397.115	197.785	175.194	169.797	111.255	34.4679	141.806	291.67	74.3517	86.2411	30.3505	490.501	109.208	295.175	219.26	899.219	14.0299	186.659	314.542
1724	6.769	398.186	397.179	31.0238	32.4662	40.3341	88.7965	45.0968	22.015	12.7582	23.4487	34.6584	29.1194	15.9561	15.1837	26.0467	21.7817	0.726795	32.3315	18.7498	28.06
1725	4.922	398.217	397.21	9.83521	9.73622	9.45298	10.9342	14.1986	13.1957	7.89582	9.664	9.54492	6.5595	10.6999	7.61553	7.13683	6.76004	1.18479	6.94862	12.1774	12.7701
1726	5.281	398.217	397.21	6.5117	5.391	6.95499	1.03359	15.3316	10.9387	1.66091	0.565473	0.400067	0.427263	0.445974	4.21481	1.90013	0.478436	1.90723	0.376438	3.03988	14.6072
1727	4.668	398.217	397.21	5.42766	6.99396	5.28459	1.43005	13.4233	15.3036	1.37092	0.833153	1.09317	0.348085	1.82634	6.59156	3.63176	0.3365	3.49561	0.78633	3.76067	16.0824
1728	7.892	398.229	397.221	56.6083	56.412	49.6411	4.89878	40.8069	21.0902	266.545	6.31112	9.92045	24.7851	153.943	44.1719	0.422818	13.9273	0.910953	4.04884	8.19912	89.4506
1729	5.652	398.254	397.246	16.5378	12.9262	13.2819	4.71399	39.138	23.2167	4.7801	5.21507	1.446	0.872285	5.75241	11.3104	5.98031	3.26445	40.9139	1.15968	11.6261	15.5521
1730	5.79	398.254	397.246	23.6449	23.8289	25.8048	4.85749	87.3284	67.4909	7.05356	6.00804	5.9866	3.10275	9.71415	24.8935	9.55861	7.49498	9.67788	3.66407	16.8669	32.1433
1731	4.59	398.254	397.247	4.0533	4.683	5.2642	0.652348	16.9975	16.4377	0.674486	0.972803	0.539045	0.429738	0.876242	3.79374	0.982346	0.377311	0.812687	0.38142	2.54824	7.26909
1732	5.172	398.254	397.247	21.5468	22.1139	23.5365	5.86854	99.695	54.0853	4.38	4.96943	2.46916	1.17251	5.2627	16.0426	7.70697	1.77635	2.32606	1.72454	13.093	31.9242
1733	11.882	398.267	397.26	15.6453	14.3488	13.0781	0.304474	2.56198	0.996968	108.131	0.385913	0.3493	5.99629	2.21368	14.0261	0.452983	9.76182	19.5512	0.544986	1.54768	7.41633
1734	7.761	398.267	397.26	4.75322	4.02581	4.36155	18.3726	1.09422	0.501905	0.792612	0.433243	0.670037	0.918415	2.08982	6.17765	0.347704	3.62909	0.748126	0.447678	1.82754	5.74445
1735	4.951	399.144	398.137	4.55803	5.15222	3.87393	0.570325	12.4073	7.85929	1.12863	0.507498	0.597123	0.334891	1.6736	2.67398	0.542978	0.697596	0.851557	0.303703	5.1166	10.3903
1736	4.77	399.145	398.137	3.72454	3.1733	4.75297	0.515057	6.84029	3.15141	1.55628	0.323766	0.559505	0.29428	3.197	1.95945	0.500329	1.48196	0.693696	0.272068	3.44193	5.87104
1737	5.123	399.145	398.138	5.96545	6.02865	5.82871	1.21117	24.8906	9.54329	1.12863	0.348941	0.332945	0.354898	0.455404	5.04439	1.05307	0.948305	8.54029	0.300732	4.66834	4.85351
1738	5.924	399.18	398.173	3.55466	3.33584	3.03047	0.330136	20.8463	7.88665	0.247268	0.253802	0.238402	0.275103	0.274485	2.26087	0.51188	0.259575	0.671876	0.241029	0.368761	2.44743
1739	5.401	399.199	398.192	7.79069	6.2005	6.33974	0.38013	15.8627	10.1548	0.326634	0.278713	0.275263	0.289814	0.34171	4.413	1.38343	0.281139	0.658202	0.275731	0.886397	7.74502
1740	12.293	399.335	398.328	0.778366	0.579725	0.806248	2.25476	1.45205	0.198431	0.255383	0.342186	0.305413	0.242483	0.380739	0.219478	0.329377	0.214019	0.453133	0.295434	0.286378	0.251539
1741	0.807	399.896	398.889	5.75904	6.98244	5.81981	6.56279	5.35509	6.71421	6.29072	7.55943	2.34696	5.73156	5.19883	6.92481	7.43949	7.23694	5.60508	5.87998	7.24964	7.4599
1742	0.88	400.054	399.047	120.548	123.087	85.5456	62.9225	41.6688	138.096	185.372	51.1937	128.998	20.2841	219.967	80.8152	148.008	230.224	6.8628	15.2791	153.106	232.635
1743	4.112	400.108	399.1	13.8488	16.0123	15.1939	2.66933	5.48607	14.3872	10.3655	4.05138	19.2996	32.1137	25.8873	14.7387	33.5529	14.8902	1.50471	41.6395	25.1767	6.50148
1744	6.589	400.168	399.16	1.55917	2.26438	1.22526	0.190455	0.187159	0.212582	14.2994	0.214077	0.211572	0.228549	0.234452	0.984459	0.221021	0.206199	0.562433	0.202484	0.214877	1.86427
1745	1.506	400.208	399.2	16.3612	13.6435	11.91	14.3775	10.0334	18.9257	16.8852	10.3813	11.768	7.6281	15.916	10.3038	13.8248	9.49571	18.1465	6.49852	15.4873	16.2155
1746	5.33	400.233	399.226	11.4375	14.38	12.5868	11.823	30.2956	29.5	6.51736	5.9685	5.58425	2.59188	15.4372	10.7031	12.7977	6.56556	2.95765	3.182	13.0332	19.3211
1747	5.479	400.269	399.262	16.7777	13.6414	19.5631	1.68136	71.0023	41.7913	0.342549	1.34795	0.263707	0.290931	0.785831	15.2273	3.50024	0.263504	9.20627	0.262975	8.60985	17.5905
1748	5.88	400.269	399.262	11.277	11.0988	9.0856	1.90799	50.0529	22.3941	0.77061	0.428677	0.36462	0.389501	1.1654	7.82716	2.57164	0.33888	2.07247	0.327989	8.89146	16.2073
1749	5.737	400.269	399.262	17.9931	19.331	19.2425	1.23676	132.527	50.8582	0.605429	0.483914	0.425019	0.443872	0.67389	13.1377	2.19438	0.435439	4.89055	0.410689	6.33711	26.6767
1750	5	400.27	399.262	2.89346	2.71039	2.66736	0.259008	10.7705	6.42981	0.337842	0.261931	0.230697	0.283384	2.54297	1.77178	0.24672	0.263951	0.72843	0.230569	0.637157	6.33479
1751	5.131	400.27	399.262	4.91571	5.27184	5.93458	4.18633	12.6325	9.0605	9.32151	0.359069	0.9875	0.3652	2.54297	6.50672	5.34216	2.44659	0.739587	0.309461	8.21299	11.5883
1752	4.649	400.281	399.273	13.7951	10.9513	8.72008	0.508618	25.5194	30.4643	0.370999	0.43459	0.364187	0.332447	0.403297	7.53478	1.24746	0.313378	1.22721	0.316555	1.87653	13.8634
1753	4.459	400.281	399.274	2.90245	3.08606	2.96695	0.266708	10.7324	6.72175	0.370999	0.291929	0.284886	0.32261	0.32554	2.14571	0.309362	0.286101	0.647643	0.307857	0.555084	3.89296
1754	12.507	400.283	399.276	65.8138	57.265	54.8124	4.34023	17.4723	10.3457	394.27	5.46703	6.57669	38.5338	19.0601	51.8969	3.65382	46.9209	106.904	12.3753	16.1877	43.2859
1755	6.144	401.163	400.156	4.40455	6.11498	5.92176	4.4254	12.0666	8.56926	2.06369	3.17374	2.98056	1.65173	3.30664	3.93529	3.57063	2.33426	0.755246	2.68598	4.76565	5.88375
1756	6.346	401.199	400.192	13.7782	13.6473	14.4171	14.261	23.9506	18.9704	11.5885	9.70723	8.21502	5.61158	10.6609	14.3912	18.0864	8.14356	0.797609	5.68749	23.6879	20.7756
1757	6.244	401.199	400.192	11.2893	11.1179	10.7497	15.2177	9.79998	10.9773	5.77033	15.915	17.1324	10.0948	10.3035	10.8923	8.21597	18.645	0.805748	17.4383	10.4677	8.78004
1758	4.53	401.228	400.221	5.83597	5.00855	6.53602	0.539508	17.8243	11.6505	0.520992	0.648288	0.605054	0.665165	0.627659	2.85129	0.604474	0.558583	17.0672	2.92894	3.21301	8.82561
1759	4.325	401.228	400.221	13.9503	17.3761	13.3637	3.45337	83.3532	32.1423	6.83236	5.65985	7.51687	0.665165	35.0738	15.5954	7.81175	9.05042	5.61483	2.92894	14.9678	34.0728
1760	3.938	401.228	400.221	4.28594	4.33084	3.6404	1.1589	20.9915	8.42626	0.504247	0.491482	0.353706	0.378063	0.461337	7.73457	1.10212	1.12314	4.05138	0.341091	3.08118	9.07906
1761	4.866	401.228	400.221	23.5873	27.1493	21.1731	3.20628	74.438	41.0639	1.46656	0.677087	1.15404	0.352048	2.83984	8.51572	2.96725	1.24252	15.5338	0.640099	10.9635	73.6955
1762	0.881	401.917	400.91	63.3992	59.7459	59.3538	103.415	29.7326	23.7752	114.393	100.971	77.5601	76.5313	91.7824	54.4652	53.4578	62.7335	521.917	52.1242	58.6423	74.4242
1763	12.466	402.15	401.143	11.0104	9.12029	6.64146	7.11898	8.20282	12.356	3.11765	9.65497	9.21812	6.03192	12.4568	8.56409	10.8923	7.07428	3.07822	3.26571	11.2041	12.1815
1764	4.521	402.158	401.151	4.52826	4.35012	4.46375	5.39212	4.92617	6.51064	2.21655	3.58167	4.9596	3.24223	3.96001	2.61936	3.59712	4.86878	0.82216	5.4896	4.81936	3.40193
1765	6.487	402.164	401.157	2.54224	2.06062	3.32368	4.46729	2.91532	5.59529	0.892767	4.18642	1.90976	1.95175	0.286247	2.79864	1.31641	1.8771	0.719597	1.88818	2.34612	0.463866
1766	4.771	402.174	401.166	9.74421	7.889	8.62983	0.615757	14.2858	10.8682	1.18383	0.78377	0.265024	0.265456	0.410094	9.25953	1.78924	0.260922	0.62575	0.245419	1.55743	7.9393
1767	5.169	402.192	401.185	8.30734	5.52684	8.87982	4.48155	9.23771	13.3871	4.95729	5.63241	7.91081	4.90088	6.7339	6.75284	7.21227	5.47617	0.729865	3.42037	6.24999	8.03107
1768	4.424	402.195	401.187	7.76148	7.03184	6.1335	3.21316	14.6836	10.3154	2.72354	0.346514	0.870326	0.388248	4.12361	3.06336	1.91156	0.946509	0.805968	0.377793	4.5201	12.4057
1769	4.102	402.212	401.205	20.4494	23.7926	24.8027	1.95147	83.6667	41.7923	3.44923	3.40746	1.27425	0.458543	6.73344	21.3427	9.09213	2.18989	5.99185	1.41479	18.8353	31.0987
1770	4.89	402.212	401.205	18.8812	21.1022	21.5387	8.91366	93.4178	36.0716	8.51257	5.64826	5.18511	3.16461	8.5835	12.9054	9.52832	4.46531	21.8169	4.41499	8.87529	31.2988
1771	4.282	402.212	401.205	28.973	31.1134	29.7684	3.60394	125.267	52.7886	5.60908	3.91104	4.58285	0.589611	7.34708	27.1008	7.02606	9.37135	11.6063	1.41479	19.206	79.5472
1772	5.069	402.212	401.205	30.2906	33.3821	34.9435	15.8925	73.6312	68.7965	18.904	5.2083	6.87851	1.5028	23.9328	23.4682	15.7084	11.8735	3.42094	2.69583	73.4674	82.1801
1773	4.484	402.212	401.205	17.5589	20.667	20.2158	9.06288	63.6421	46.6874	7.31259	5.14308	6.91297	1.76887	10.3714	12.5111	13.706	8.55071	17.8132	4.05389	11.6746	19.3024
1774	5.498	402.249	401.241	21.0884	24.507	22.0868	3.12258	131.402	56.8343	1.89884	2.28781	1.13487	0.572344	4.20801	14.9976	5.63485	1.01192	47.3475	0.746668	10.1507	27.6294
1775	4.991	402.249	401.241	24.7276	26.4941	23.327	4.15121	117.045	58.469	0.961739	1.97231	0.489645	0.790702	1.50457	15.5835	5.91464	0.549001	25.7568	0.481693	10.6775	29.2763
1776	5.346	402.249	401.242	4.54926	4.46134	5.35328	1.21139	26.0294	15.387	0.563698	0.69549	1.13487	0.572344	0.812141	3.41246	1.69552	1.01192	12.8864	0.3755	3.28634	7.32433
1777	13.212	402.299	401.291	28.512	29.2326	25.1341	3.54507	13.652	8.46117	87.5802	2.04211	3.23509	19.7713	11.0871	25.0148	1.84628	25.7755	63.5178	5.7373	10.8908	25.146
1778	3.643	403.003	401.996	44.7362	44.8757	42.97	56.935	17.753	36.6677	61.5519	53.6777	52.2337	67.4305	56.4698	50.206	56.6634	56.3204	1.27912	57.3338	49.7296	39.3213
1779	4.726	403.142	402.135	50.7239	57.1144	62.3974	143.467	72.8429	53.2058	52.4927	48.7472	47.4951	56.4988	36.8817	45.2917	82.9074	29.2676	0.905642	63.4497	49.0979	38.1094
1780	0.859	403.893	402.886	124.248	115.153	109.047	253.055	41.945	96.8919	142.709	173.346	194.709	123.028	112.935	105.206	176.013	108.722	213.469	115.412	209.371	66.7617
1781	0.759	403.893	402.886	13.647	11.3526	11.5506	17.046	12.4775	11.1984	14.2366	15.1183	13.0501	16.0715	13.8949	13.4262	14.7934	11.8403	21.7114	18.9754	13.1396	13.1394
1782	1.01	404.014	403.007	36.2996	33.8845	39.4917	91.2518	34.6933	36.4139	31.2894	39.8694	39.1794	42.3086	33.1138	53.4223	35.8879	38.7184	6.29022	58.1209	39.4465	19.1232
1783	1.492	404.036	403.028	41.6134	31.5625	23.7973	38.2804	18.9617	19.8597	38.8408	70.0368	36.8467	37.2376	25.86	37.0824	23.8286	40.8726	25.399	48.6468	21.6496	46.2334
1784	4.61	404.095	403.088	1.96272	1.82983	2.14282	0.518968	3.52618	2.20165	1.1492	0.330552	1.20943	0.323585	3.42917	1.02091	1.27991	2.99763	0.668741	0.302283	2.77199	3.69734
1785	1.533	404.155	403.148	24.6318	34.0728	28.0145	31.4852	44.1522	49.1155	21.3032	13.2654	12.7543	9.70769	26.0375	22.0167	32.8046	19.7118	27.8554	19.5235	23.7783	31.5233
1786	0.989	404.156	403.149	88.375	84.1227	105.066	38.9534	130.79	80.5872	95.1268	36.3314	46.3341	21.934	113.448	85.2545	88.3184	58.9122	368.689	18.6288	45.0668	143.79
1787	13.017	404.166	403.159	9.91473	10.3486	8.31621	23.4888	1.81807	9.13154	6.41507	15.372	12.5274	13.0143	11.7737	7.90657	8.06006	9.73935	13.2036	8.76085	13.8254	2.91302
1788	4.827	404.17	403.163	4.98329	5.44465	5.15977	0.349979	23.8756	11.7951	0.415273	0.334344	0.33279	0.32481	0.388171	2.873	0.582314	0.363936	2.99429	0.344077	1.87748	3.40632
1789	5.312	404.174	403.167	2.74887	3.15524	2.61365	1.29501	5.2749	8.38852	1.83719	2.36113	2.69161	1.10849	4.66537	3.21907	2.38807	2.33525	0.864683	1.10447	2.67086	4.55381
1790	1.535	404.191	403.184	67.4529	48.067	68.712	20.2535	233.514	106.099	15.067	10.8127	12.6595	14.2093	28.0037	40.1665	20.2506	13.0878	23.9157	16.1577	13.6091	98.602
1791	4.004	404.192	403.184	33.779	35.5852	37.3071	4.43445	171.624	59.5552	10.0505	5.66436	3.14187	2.2775	10.1319	28.2894	8.62946	7.22016	5.64976	2.76161	15.5277	24.5779
1792	5.85	404.207	403.199	5.88783	7.93054	4.61074	0.332716	21.5841	12.5907	0.293283	0.315056	0.288357	0.296885	0.312013	4.87718	0.312747	0.258301	5.006	0.25	0.470109	4.80469
1793	5.942	404.207	403.2	2.25875	2.423	1.99182	0.261506	10.4129	4.67368	0.271079	0.283917	0.26671	0.298071	0.307078	1.91385	0.304684	0.290398	5.006	0.26965	0.470109	2.0065
1794	5.291	404.207	403.2	3.37392	3.36695	3.06048	0.460418	12.4474	5.77982	0.305173	0.298976	0.31231	0.33354	0.346185	1.5093	0.312185	0.311161	12.7207	0.284365	0.367758	3.51398
1795	5.017	404.21	403.203	4.43003	6.86566	6.2764	1.07572	25.8777	11.5535	0.476823	0.925897	0.575192	0.375399	0.416428	4.49389	0.969508	0.755386	0.903664	0.314636	0.967863	7.06438
1796	4.796	404.228	403.221	3.67682	4.99528	4.88271	1.00556	15.6639	10.1675	0.546215	0.598667	0.754804	0.313204	0.372454	4.85455	1.02305	0.322792	52.9132	0.289564	3.00826	6.86431
1797	4.996	404.228	403.221	2.29609	2.63419	2.8801	0.726853	9.85731	5.81152	0.546215	0.697886	0.754804	0.261895	0.738692	3.61448	2.4132	0.63085	0.646152	0.439893	2.84419	4.24738
1798	4.01	404.228	403.221	11.2157	12.0504	12.7937	3.39176	74.63	29.4041	0.962357	2.31338	0.662831	1.38259	2.37921	13.0544	3.67176	0.670689	1.36293	0.65634	6.75875	24.7139
1799	4.246	404.228	403.221	23.2644	25.3471	27.4323	1.35015	143.403	61.1175	0.337182	0.508704	0.383526	0.402308	0.411836	18.6335	1.64169	0.444839	8.60459	0.411798	3.44172	45.505
1800	4.055	405.158	404.15	3.03233	3.09085	3.88839	2.54489	3.0576	5.17389	0.932908	3.74103	8.58924	5.06476	3.72822	2.11334	4.75498	0.468456	1.07606	2.22887	5.78382	0.646696
1801	5.484	405.158	404.15	7.41181	9.78132	7.86662	5.76672	12.5379	12.8905	5.17683	4.88794	4.25083	4.3512	7.21407	3.72985	5.15015	4.39282	0.618439	2.10522	4.55586	6.99188
1802	4.545	405.165	404.158	7.85503	7.5847	8.59972	1.04756	27.2616	14.3826	1.20805	1.66436	1.15185	0.440814	2.74224	5.22211	1.94901	1.76411	1.13755	0.454831	6.22746	3.78863
1803	12.104	405.25	404.242	81.8618	67.3133	55.7474	45.25	38.6988	41.8232	55.3562	112.693	99.0418	108.745	90.0486	62.0277	79.2154	82.3733	32.7668	71.0921	74.0164	48.4602
1804	4.309	406.05	405.042	9.11198	10.4714	9.92264	1.33607	16.2364	12.8601	2.57709	1.80168	10.5331	0.556686	0.578893	0.467121	20.0524	27.9909	1.08395	8.86716	0.958938	0.640454
1805	1.405	406.074	405.067	46.9967	45.918	39.7427	52.8449	14.9506	30.2576	60.9665	42.4664	49.4956	79.538	30.6946	26.8104	63.4621	56.2876	30.9577	27.9396	24.5888	11.3755
1806	4.52	406.149	405.142	2.14516	1.84347	2.31982	0.428826	7.97783	3.68284	0.414108	0.515289	1.15022	0.477899	1.37313	1.36705	0.597206	1.56736	11.4313	0.451711	2.08442	3.11804
1807	3.911	406.15	405.142	12.2406	13.3404	13.5684	3.99771	10.3507	19.4941	20.0471	2.93402	8.11079	0.664636	30.3128	7.91794	10.673	17.6916	1.23269	0.946757	20.5873	47.4988
1808	4.922	406.186	405.179	25.6731	21.7721	24.2937	3.49554	91.856	53.7304	2.05055	2.00426	0.475125	0.281904	2.34361	26.8365	4.79669	0.899001	0.684091	0.302689	7.36889	33.3007
1809	7.104	406.2	405.192	2.54137	2.51215	2.62568	2.26061	2.04576	2.24687	3.37931	5.29637	1.25985	3.04523	2.98856	1.52612	1.58975	1.98851	0.782429	1.6508	3.13746	5.67643
1810	5.477	406.222	405.215	4.89324	5.83949	4.94497	0.276141	21.7471	10.4445	0.30559	0.292816	0.267304	0.2949	0.312607	2.89548	0.381682	0.267099	1.92248	0.266563	0.844723	5.3197
1811	5.657	406.222	405.215	11.6725	12.1272	11.7463	1.36888	63.6718	30.3691	0.327098	0.841865	0.32747	0.338294	1.36488	6.88218	2.36633	0.841479	0.747324	0.336458	0.693542	10.4154
1812	5.796	406.222	405.215	12.0591	12.874	12.3752	1.06904	49.2631	25.4954	1.33271	0.841865	0.672872	0.339394	1.36488	8.68749	3.40778	0.841479	4.33788	0.641762	4.74645	15.509
1813	5.052	406.259	405.252	3.41078	3.92926	3.96076	0.32153	15.6682	9.30227	0.335818	0.346703	0.338197	0.355539	0.378981	2.55169	0.337699	0.353879	0.827662	0.32455	0.479157	3.97707
1814	8.398	406.272	405.265	4.59027	6.74046	6.72941	3.09623	31.7754	18.6817	1.98997	1.23467	0.486303	0.526746	0.476084	1.58285	0.571733	0.503897	1.29509	0.495658	0.64627	3.81125
1815	0.861	406.891	405.884	13.3331	16.4182	12.7567	27.8786	4.12176	11.3682	17.5146	25.5413	20.9624	13.4048	11.5901	12.2721	16.2852	15.7744	23.4487	12.089	19.6228	9.55581
1816	5.58	407.079	406.072	6.74165	6.81428	6.09096	10.0962	2.95046	5.33456	9.02683	10.6446	9.06615	8.70134	8.23543	5.77933	3.40872	8.45079	0.719384	7.32853	5.64666	5.14371
1817	3.566	407.137	406.13	20.2975	21.5561	14.9759	1.36796	28.74	34.3031	24.4042	1.37731	21.5449	1.58138	23.7011	17.7729	1.24082	15.5418	5.07964	8.18312	15.3532	23.8427
1818	1.918	407.17	406.162	7.61187	6.64717	4.39327	35.1538	0.686801	7.42608	5.51813	3.50532	6.70714	7.80227	4.7522	1.91337	1.61625	17.2808	0.941609	3.10622	19.4937	16.3973
1819	5.559	407.206	406.199	19.4746	21.1189	20.203	1.02528	124.055	36.1264	1.31844	0.559828	0.491065	0.444433	1.11275	12.2743	1.74499	0.456824	0.837464	0.421242	7.51177	22.3328
1820	5.767	407.206	406.199	25.8018	25.9789	27.2357	1.17785	140.027	80.3715	1.25597	1.62498	0.487924	0.426157	1.52932	21.9372	7.39156	0.573737	1.06532	0.407426	5.75876	24.4841
1821	5.281	407.243	406.236	5.60698	6.82344	5.30868	0.50549	22.9711	23.1432	0.330517	0.344271	0.342883	0.356845	0.364049	6.36204	0.342746	0.341623	3.30818	0.312203	0.832946	6.08093
1822	12.842	407.265	406.258	7.18847	5.05683	4.69275	6.25051	2.6724	2.6742	3.10099	13.0036	9.23221	14.9052	6.00382	4.30263	7.65999	7.41549	2.97409	8.2657	6.40765	1.95665
1823	3.473	408.053	407.046	41.3148	43.1134	39.6162	50.7242	30.0499	38.9682	46.4823	37.7976	41.4215	39.4356	47.3839	40.7884	36.6998	41.8281	1.74025	35.2029	43.8497	43.94
1824	4.081	408.165	407.158	3.54655	3.61715	3.90565	0.509509	17.6035	6.57445	0.49429	0.540912	0.563233	0.590583	1.46405	2.43729	1.68659	1.08647	1.2503	0.557717	1.52301	4.21538
1825	4.503	408.202	407.195	4.1137	5.46637	5.18865	0.391807	24.384	12.6424	0.358692	0.425739	0.375861	0.415774	0.461363	2.66142	0.44432	0.410588	1.38243	0.417731	0.723672	3.38002
1826	7.038	408.215	407.208	4.13881	3.9683	3.55509	2.35488	6.5824	8.2911	5.41201	5.87569	1.01783	5.57519	2.06476	5.36822	3.13624	3.27525	0.685027	2.40932	2.92378	5.02382
1827	8.46	408.288	407.281	107.538	117.295	136.528	46.0363	588.39	150.095	30.4287	74.1436	0.377514	0.408126	0.375493	49.0253	0.783761	8.21671	0.972728	62.6021	23.116	60.098
1828	8.69	408.288	407.281	1.90633	1.54994	1.20936	0.977537	11.6501	10.445	3.65065	3.05871	11.4389	64.1422	22.6861	0.52446	0.469268	8.21459	1.42216	54.8248	0.44773	0.662475
1829	11.309	408.299	407.292	5.82917	6.00858	5.89834	9.66539	4.55853	7.27744	3.78988	15.5891	5.1585	8.4726	6.29158	3.01812	9.3128	9.23712	1.0691	5.76049	4.33371	5.31774
1830	9.782	408.336	407.328	5.17405	4.80806	3.78794	1.99842	4.9571	6.69444	5.11406	1.12355	2.11085	1.93052	4.04466	5.8679	2.77651	3.27842	1.1755	0.53137	6.61915	10.0269
1831	3.644	408.969	407.962	11.9672	9.92832	8.08568	15.6304	3.658	8.99336	13.4785	12.0928	13.7176	15.4872	10.83	9.17944	12.4968	11.364	1.12787	11.6437	9.89557	7.66374
1832	4.607	409.087	408.08	4.34854	4.11087	4.15865	1.54748	6.84625	4.6213	3.25699	0.950756	2.70155	0.371544	7.57456	2.63959	2.59879	7.32763	0.746214	0.422909	5.20689	8.09076
1833	4.915	409.186	408.178	5.69449	7.79182	5.47915	0.6032	26.242	12.152	0.257356	0.266192	0.269502	0.258244	0.618428	3.40981	0.59235	0.268963	10.8801	0.277284	2.35649	8.39993
1834	4.752	409.186	408.179	7.28654	6.79767	9.48612	0.665067	34.8761	12.0896	1.45823	1.66436	1.27977	0.287707	4.80793	8.64712	4.70305	1.55679	2.4296	0.639435	3.66328	7.99883
1835	5.051	409.186	408.179	10.1296	10.8928	11.4558	2.04265	40.6083	25.1785	1.74799	1.49047	1.3144	0.36067	4.46828	9.90065	3.99313	2.3204	29.103	0.561778	11.3557	16.9118
1836	4.523	409.186	408.179	7.85503	9.55714	10.9705	1.04756	16.5747	17.6127	1.20805	0.631586	1.15185	0.390402	2.74224	5.22211	1.88897	1.76411	0.772168	0.454831	6.22746	13.2045
1837	5.522	409.22	408.213	5.58149	5.93769	6.63	1.80384	10.3598	12.2561	1.19118	0.616932	0.438536	0.498588	0.669792	4.67271	1.74499	0.512488	0.968056	0.47257	1.97991	8.16458
1838	10.438	409.26	408.253	757.864	767.913	723.688	749.036	703.383	1240.6	845.103	284.419	561.251	158.157	1137.07	597.064	1116.07	839.319	494.283	127.51	815.668	1044.57
1839	11.63	409.283	408.276	7.20645	7.72895	8.04144	4.6279	4.94508	6.52405	6.52662	8.00723	6.38923	7.88353	10.2158	4.52504	8.90134	20.8559	1.06777	7.09699	8.33605	10.6671
1840	0.838	409.942	408.934	11.7079	13.4777	11.5328	8.46439	4.40046	4.21732	20.7048	12.504	9.66405	12.4834	18.2446	10.0195	8.25741	15.5997	27.1535	8.69067	10.1583	21.3876
1841	4.638	410.111	409.104	4.24535	4.18714	3.89732	15.9826	4.24709	0.81581	1.49327	1.91898	1.09588	1.66906	1.31626	1.19898	1.74894	2.13511	0.550568	3.27461	1.37755	1.55344
1842	3.777	410.179	409.171	20.0084	19.3731	21.8322	5.4069	83.6386	40.6113	2.39186	2.17302	0.836743	0.935856	5.33157	21.958	4.34449	0.9184	3.44282	0.890118	10.3119	36.1417
1843	4.8	410.181	409.173	4.58139	5.04703	4.67477	1.54489	14.349	13.1329	0.765744	0.538987	1.59859	0.276148	3.44746	4.61043	2.89568	2.13721	3.5721	0.257148	4.91566	5.31044
1844	0.803	410.825	409.818	6.04676	6.99078	5.03499	8.79269	4.35434	7.0132	5.33089	6.30643	7.10741	6.12049	5.27014	7.24446	9.65925	6.36649	1.46792	6.73169	8.07665	4.1017
1845	5.293	411.147	410.14	2.49871	2.636	2.3573	0.554963	7.31821	5.48248	0.764699	0.368825	0.376441	0.402031	1.86672	2.78949	1.52104	0.484557	0.836497	0.357986	2.19625	8.18198
1846	4.086	411.163	410.155	32.1853	30.5033	30.0368	9.29865	89.2901	37.4868	11.7848	9.09856	14.355	0.518652	22.8058	22.9762	18.6698	13.3481	1.05129	4.62043	26.4156	41.2426
1847	3.94	411.164	410.157	7.79483	8.13613	7.01791	8.76464	9.35638	5.75867	5.73107	8.01685	5.72618	9.19959	7.53537	9.03413	10.4655	10.5825	1.19021	11.0946	3.36063	6.74037
1848	12.743	411.281	410.274	2.32746	1.96811	2.41874	1.79931	2.69491	2.04086	1.25285	2.4943	1.25278	1.33014	2.67643	1.09734	1.2977	4.32851	0.865103	1.51552	4.96176	6.00124
1849	4.81	412.116	411.108	3.22456	3.04556	2.54813	4.18114	1.94005	2.57848	3.16126	4.44617	4.13642	4.2959	3.53599	3.02165	3.79136	3.24478	0.77353	4.87337	4.8954	3.61684
1850	1.568	412.117	411.11	8.26373	11.3312	10.7368	2.09037	7.10827	5.14249	6.83385	16.843	8.98762	8.39598	29.0643	8.63725	4.973	3.9924	1.47956	13.2962	2.7425	13.0711
1851	4.124	412.135	411.128	11.3437	11.2132	10.5188	10.0116	5.56378	8.48493	13.6759	23.4433	11.2349	13.6046	21.4105	12.8875	8.42456	16.1838	0.845891	14.1727	13.0745	11.5433
1852	1.499	412.196	411.189	56.3935	54.1558	48.6283	21.2864	187.063	116.745	6.21876	9.47137	2.93915	1.77866	9.93239	39.2867	9.61486	1.78849	200.359	2.52633	29.9379	86.7662
1853	5.443	412.233	411.226	6.73294	6.01722	7.39186	4.09657	21.1396	11.2881	1.07621	2.16542	0.422596	0.374768	1.2625	7.46183	3.89056	0.404797	2.00544	0.362217	3.75269	8.5701
1854	5.743	412.269	411.262	5.29482	4.88805	5.28483	1.22677	22.2907	15.2286	0.780357	0.632521	0.712618	0.352979	1.14147	4.55436	1.97144	0.400445	2.05869	0.326591	2.28232	5.55227
1855	0.945	412.886	411.879	5.23892	8.69315	7.86514	5.86457	3.73436	7.64769	10.5471	8.17242	4.74512	7.66657	45.0066	6.96555	9.75957	9.74208	10.0251	6.76002	5.75251	6.63699
1856	4.304	412.981	411.974	3.18596	2.58389	2.49034	0.41062	5.46172	4.29801	0.365678	0.423865	2.4808	0.434446	0.451777	0.36421	4.92199	6.68032	0.845928	2.39334	0.425285	0.49982
1857	4.495	413.124	412.117	4.41928	4.83673	5.51259	2.95519	6.30189	7.54087	4.02608	2.23188	3.19504	1.36624	3.72614	3.29675	6.06639	3.19377	0.717033	1.66828	2.66581	2.86989
1858	4.208	413.228	412.221	7.68805	10.705	11.7634	2.20451	127.607	5.9428	0.955765	0.829786	0.670635	3.48311	19.0346	8.02819	1.56036	3.90785	10.4782	3.90591	7.95227	24.3624
1859	3.478	414.019	413.012	13.5019	11.6335	11.4188	16.1824	9.49075	12.257	12.5744	10.3268	12.9428	10.3724	11.6537	9.67309	9.2489	10.0068	1.7343	9.67683	11.8599	9.81972
1860	7.565	414.079	413.071	33.5893	32.7173	33.3477	45.189	26.5471	33.4957	28.8662	41.1973	40.6355	45.4761	32.1537	27.7984	29.644	28.1742	1.21241	37.8223	33.1587	25.1064
1861	5.681	414.195	413.187	3.57651	4.24025	4.19108	1.3642	4.19199	4.94954	1.97583	0.305003	0.380901	0.304476	3.60608	2.01701	3.20872	0.556686	0.720765	0.280376	4.7357	17.0694
1862	12.637	414.2	413.193	12.8622	11.7388	10.0138	5.53693	7.35122	8.02511	19.891	6.58075	13.007	18.2019	9.92876	13.1236	10.8293	11.8937	26.8383	10.2138	8.58349	3.62097
1863	4.737	414.212	413.205	36.0928	21.1985	23.1768	12.0278	116.286	77.1059	0.754332	6.46711	16.3071	7.04624	16.4434	30.0867	19.6217	14.4356	13.3156	11.0328	35.4918	88.9707
1864	5.979	414.249	413.241	5.22636	5.64422	5.79741	3.78504	22.824	6.33188	2.53171	5.39714	2.44094	4.13695	3.92428	6.81146	10.407	2.2085	0.781867	4.36237	2.00495	1.74171
1865	6.281	414.285	413.278	9.85791	11.108	9.08282	1.31516	42.1867	31.0766	0.326127	0.474048	0.281289	0.301416	0.310233	9.82097	2.34932	0.342979	5.80615	0.281068	3.72151	10.0646
1866	6.086	414.285	413.278	24.0531	26.7586	21.1439	10.7185	81.5768	95.2451	13.8416	6.25943	9.33263	4.2382	11.5234	20.626	28.9468	6.09373	2.34305	1.47565	16.1925	18.6028
1867	0.81	414.82	413.813	5.72865	7.24993	5.0007	8.79269	4.35434	7.0132	5.33089	6.94495	8.26352	6.12049	5.27014	5.73881	9.65925	6.36649	1.46792	8.00111	8.07607	4.1017
1868	6.518	415.104	414.097	6.65547	7.49668	5.03938	29.8134	2.72251	1.18628	0.42699	14.2134	8.92498	4.42781	0.268425	0.247814	0.276331	16.1889	0.674728	0.247129	0.259315	15.2345
1869	5.745	415.173	414.165	5.67079	6.68535	5.69523	0.329343	12.478	7.57926	2.19675	0.890104	0.989081	0.363517	1.67782	1.49919	2.51816	1.66572	3.3187	0.336341	1.20433	11.6723
1870	5.275	415.175	414.168	2.06033	3.1251	3.07447	0.446458	9.83756	5.03126	0.291918	0.304066	0.30284	0.315171	0.321534	1.88654	0.302719	0.290331	6.02439	0.269194	0.32737	1.65175
1871	6.773	415.176	414.169	13.3969	16.711	20.3168	45.0774	26.2011	12.8658	4.84337	10.5419	15.3984	12.0305	7.10614	7.61186	12.5087	9.63736	0.712788	15.4646	8.49774	14.7432
1872	7.895	415.219	414.212	10.3412	13.6715	12.6657	0.81647	7.97998	4.65947	54.7086	0.737669	1.15145	5.33239	38.4996	10.6759	0.445423	2.14862	0.959655	0.656796	1.29001	22.1013
1873	13.121	415.234	414.227	0.82964	0.766044	0.761821	1.61727	0.535461	0.406828	1.29468	1.04216	0.967738	1.54393	0.621225	0.79028	0.899556	0.930687	2.47392	1.15664	0.796015	0.310596
1874	4.282	415.244	414.236	8.1698	8.41555	8.396	0.836953	46.0161	26.7676	0.955765	0.861452	0.828766	0.869352	1.5776	8.02819	1.95761	1.40378	8.28858	0.889859	8.03355	34.0967
1875	4.926	415.244	414.236	26.9297	27.7038	24.9585	9.21244	107.074	60.2574	6.64867	5.57665	0.974627	0.989015	8.26372	28.0742	10.7689	5.74366	8.34286	3.24764	15.2939	41.2906
1876	5.425	415.244	414.237	96.1042	112.619	117.761	18.4306	108.253	339.818	229.924	70.2069	74.7681	14.5658	116.74	51.2453	49.2471	83.0035	39.9091	47.733	105.643	69.2048
1877	4.614	415.244	414.237	15.9568	12.8664	13.5897	3.74004	47.9674	38.1782	0.995594	3.47236	0.835713	0.464915	6.24247	8.36437	3.52517	1.16787	14.3876	0.422069	16.0587	45.5432
1878	4.704	415.244	414.237	15.1141	24.4496	22.075	4.07759	88.9101	40.8531	1.93783	3.47236	0.835713	0.365664	3.1556	16.6064	3.5832	1.16787	14.3876	0.332304	11.0271	23.5325
1879	4.217	415.28	414.273	9.53616	10.0046	10.5939	0.919815	53.6255	27.2845	0.800756	0.94674	0.910818	0.955422	0.978049	9.13125	1.12013	1.17367	2.00717	0.97796	6.2446	21.3695
1880	6.968	416.151	415.144	5.55783	5.02803	3.89346	4.87517	4.01414	2.55616	3.05508	6.18968	4.8711	5.12306	6.05792	7.07368	4.75516	5.86242	0.606774	3.88091	3.51334	5.19893
1881	4.638	416.174	415.166	2.55315	2.796	2.4364	2.2588	5.20667	4.00744	2.2067	2.58003	1.94952	2.28216	2.32178	2.39112	2.38998	1.88254	0.770918	2.39476	2.37859	2.85889
1882	5.487	416.189	415.182	7.06169	7.73657	8.97268	1.23708	17.2708	27.6742	0.50553	0.503407	0.255459	0.286075	0.529754	6.03943	2.68053	0.259105	0.596033	0.258586	2.25003	6.80705
1883	4.769	416.189	415.182	6.05138	6.14065	6.19814	0.424045	7.73337	6.13749	1.01413	0.598919	0.290805	0.291278	0.929856	4.66784	1.16725	0.286303	1.58009	0.269293	1.90658	5.65151
1884	5.34	416.189	415.182	4.26649	6.64677	5.11717	0.397248	11.1962	10.185	0.50553	0.503407	0.316803	0.36393	0.377728	3.28565	1.05748	0.339513	4.94124	0.324059	0.94358	4.9288
1885	4.499	416.191	415.184	1.4324	1.14527	1.26796	0.538634	4.26728	3.33988	0.488078	0.459785	0.405917	0.452344	1.04755	0.752273	0.625909	0.443422	2.68922	0.451136	0.718956	2.44599
1886	4.166	416.192	415.184	3.93215	4.26763	4.61302	2.56687	10.7942	10.2688	3.38748	1.05788	2.10931	0.403116	5.84036	3.92223	4.18067	1.90761	0.904211	0.392402	3.32629	5.75866
1887	7.338	416.205	415.198	13.5325	11.5531	10.6212	13.348	14.063	3.33989	9.80818	12.9296	11.3414	14.5875	7.306	7.19683	5.80126	14.7419	0.625757	14.2326	17.4875	17.94
1888	4.986	416.21	415.203	3.88065	3.17742	3.93208	2.03281	1.84523	2.95081	4.40711	3.21303	2.71939	1.21861	5.21315	3.15585	4.77775	2.66712	0.573804	3.20599	4.16466	8.06602
1889	4.29	416.228	415.221	18.7209	18.6236	20.0342	8.39578	67.821	11.6984	1.99472	34.7279	12.5686	79.6517	11.3823	12.0814	2.66304	4.56038	11.699	99.604	32.6676	21.9499
1890	5.336	416.228	415.221	11.4528	14.0395	12.4829	6.72514	38.8154	25.8594	5.36851	8.21764	7.26213	1.89332	11.6643	11.6762	11.479	8.10795	24.5864	3.28034	12.813	21.2355
1891	4.823	416.228	415.221	14.7837	16.5701	18.6558	1.92064	124.612	29.2318	0.481948	2.61301	1.29905	0.750943	1.42943	16.1659	4.45511	8.27695	51.2868	0.553303	14.5421	27.6729
1892	5.199	416.228	415.221	23.3535	17.4356	24.8288	6.7613	124.164	53.8235	4.29169	1.79332	2.24106	0.420114	5.3957	13.8823	6.02565	2.74477	19.2094	3.55215	13.6497	41.2779
1893	5.01	416.228	415.221	11.9938	13.4001	13.6288	16.1099	45.0148	55.4179	9.63326	10.5754	4.95935	1.93148	20.6965	12.0807	7.57262	10.6279	36.677	5.12667	17.5424	44.6841
1894	4.491	416.228	415.221	19.8952	23.5757	21.3067	4.35378	102.298	48.9368	1.25976	1.65441	0.440389	5.24927	2.43228	13.1515	4.94299	1.25981	8.2518	5.02786	12.4404	31.6305
1895	5.418	416.264	415.257	8.06231	10.4526	9.28711	0.845542	47.1918	23.0048	0.474968	0.467153	0.426452	0.430029	0.525407	7.17917	1.28465	0.443306	1.64649	0.429	2.83174	13.1323
1896	8.033	416.271	415.264	11.4191	15.9207	9.63522	97.9642	74.6598	3.61999	2.19259	17.6355	12.7127	10.0887	6.823	2.55535	0.818645	6.24124	1.96268	11.3491	8.98867	4.76166
1897	4.898	417.158	416.151	17.608	18.5156	17.8234	25.5203	23.4231	22.3958	13.8048	19.7979	17.2541	15.3684	18.1539	14.4444	15.7341	13.9677	0.730718	15.7568	15.8727	18.9589
1898	4.127	417.223	416.216	8.41776	7.86148	8.05062	1.36935	60.1202	26.8326	0.747159	2.71586	0.434272	0.503521	1.95812	9.72971	4.15197	0.512786	3.65031	1.02761	4.2964	8.80947
1899	1.948	417.223	416.216	28.9623	29.6265	29.2435	9.55807	107.514	73.1656	7.70116	3.12115	2.39433	2.15065	4.40093	27.556	14.0507	2.28869	12.5491	2.22365	18.895	38.3984
1900	13.669	417.25	416.242	2.71065	2.21755	1.70116	4.24559	2.26359	1.71942	3.07352	1.52773	2.05128	2.55894	2.38011	1.92943	2.30668	1.44378	1.80134	1.53171	2.0023	1.52224
1901	0.809	417.832	416.825	13.0804	13.3568	13.4382	17.3898	7.80724	13.5185	10.2171	16.0444	18.394	15.8743	9.76367	12.5509	15.5935	12.339	8.25968	16.1671	13.9081	7.38472
1902	0.884	417.891	416.884	55.6929	57.5371	53.0857	77.964	32.7364	30.8759	99.967	77.9025	63.8882	80.4558	74.7149	59.0862	49.9396	70.6655	346.954	67.4358	52.6682	51.1867
1903	4.065	418.095	417.088	5.00174	5.80522	5.27563	8.53329	2.37486	4.37075	7.91514	8.15802	9.41674	5.84637	7.75539	5.08883	7.27308	5.60343	19.8087	7.3425	5.42218	5.29506
1904	6.109	418.127	417.12	16.8711	19.8657	17.2843	21.7905	37.8665	10.1122	21.2785	25.6325	26.0269	24.1661	5.51479	29.0229	23.8471	20.4623	1.29779	28.7939	6.83836	3.46972
1905	1.482	418.171	417.163	30.6233	28.5815	27.778	16.3354	27.7797	44.5317	10.7422	28.2525	8.11217	3.94928	18.9605	12.6073	18.5025	14.8595	24.0841	3.28014	41.5355	101.398
1906	5.421	418.189	417.181	13.8784	15.6863	18.7959	8.68966	54.4849	36.4912	17.5739	6.25347	6.63521	3.12401	19.4971	17.3891	18.9947	10.4438	0.827205	3.41518	16.4212	24.2732
1907	4.681	418.19	417.182	1.80893	2.9682	2.4364	0.396276	10.0473	7.44641	0.317794	0.314907	0.346539	0.334767	0.398335	2.15183	0.371874	0.347926	0.83125	0.344143	0.444213	2.07093
1908	4.823	418.207	417.2	5.63538	7.54728	6.51823	6.83685	23.8208	11.8788	5.99992	3.77773	4.63459	3.89855	3.83563	6.82904	5.75841	5.19871	10.826	3.12767	11.927	10.1285
1909	4.4	418.207	417.2	9.06315	10.6445	11.5069	6.2371	47.5017	23.7723	4.27092	2.12719	1.53553	0.490347	5.41883	6.06493	6.52778	2.69935	7.58372	0.667542	6.9321	13.3896
1910	7.824	418.221	417.213	4.39674	4.50639	4.33553	1.52749	23.8106	3.09366	2.29853	1.73373	0.434566	7.76104	0.778645	0.440215	0.369248	0.961591	0.695688	1.32825	2.58958	2.9185
1911	5.838	418.222	417.215	2.25052	2.36581	2.30231	0.350659	5.68352	3.99826	0.3091	0.332046	0.303907	0.312896	0.32884	2.72113	0.329613	0.272231	1.3589	0.263482	0.606519	2.47209
1912	4.847	418.244	417.236	37.9262	53.2083	42.4836	2.50533	167.293	138.439	1.86591	0.840162	0.340035	0.331882	0.658606	23.4642	3.05384	0.37186	1.97134	0.351568	9.75995	65.9166
1913	5.28	418.244	417.236	1.98975	2.28061	1.6093	0.497377	9.09157	8.00697	0.325212	0.338745	0.33738	0.351117	0.358206	1.82975	0.422211	0.336139	75.7929	0.307192	0.784943	4.23367
1914	4.111	418.244	417.236	5.71452	5.96466	5.56517	0.894781	35.9914	12.8096	0.34609	0.996876	0.34603	0.379895	0.471	3.66696	0.917559	0.363477	0.837638	0.352807	2.91491	8.68555
1915	1.368	419.106	418.098	57.0819	33.1322	55.2511	21.778	47.9861	28.7028	31.9104	81.9946	40.8765	28.6058	53.9579	71.7511	58.4275	12.5347	87.8942	65.1825	18.1791	50.2987
1916	3.933	419.129	418.122	28.8544	28.979	28.1946	11.7249	42.5759	35.6918	24.663	14.147	17.2124	3.60446	34.1792	29.6735	23.0236	32.78	1.00474	7.29807	30.3107	37.3439
1917	5.13	419.17	418.163	2.39768	2.5167	2.56002	1.61635	5.15979	1.43001	0.617991	1.33123	0.743049	2.52316	1.16598	3.00207	1.58439	2.11567	0.599832	2.95658	1.95311	1.93206
1918	5.602	419.173	418.166	17.4989	17.6054	17.1206	21.5156	20.4221	30.1753	17.9403	11.2734	14.0607	5.61418	23.0596	13.162	18.5878	12.5419	0.704782	6.98291	18.945	28.0555
1919	6.137	419.173	418.166	14.2239	15.7769	16.1879	11.6951	38.455	27.6753	7.14921	10.7385	10.2122	5.30345	9.70214	11.7442	10.4374	8.14123	12.7164	7.45189	13.2099	20.0161
1920	1.475	419.202	418.195	69.0828	63.8886	50.7806	38.2492	164.494	192.839	31.0606	10.9795	4.18616	3.40602	18.1879	63.3245	33.1427	4.6451	132.186	2.82892	73.8112	110.27
1921	0.805	419.829	418.822	13.0804	13.3568	13.4382	17.3898	7.80724	13.5185	10.2171	16.0444	18.394	15.8743	9.76367	12.5509	22.4848	12.339	8.25968	16.1671	13.9081	7.38472
1922	0.869	419.867	418.86	75.307	76.1188	71.5091	135.901	27.8421	82.9279	87.0789	111.118	111.98	100.144	64.6815	69.4006	121.632	84.6344	87.3966	93.8768	97.8696	31.1924
1923	3.642	419.993	418.986	7.95833	6.45154	6.57585	10.9352	1.84434	5.23543	9.34737	9.4941	8.66387	11.4246	7.6197	7.69489	8.38774	9.08924	1.12513	8.95092	7.67961	5.00437
1924	3.64	420.063	419.055	32.0068	31.0973	29.341	58.634	18.0073	31.8499	47.1032	41.8577	36.6086	49.1676	40.8718	37.7081	33.6531	43.2501	0.744579	31.932	38.917	41.7638
1925	7.577	420.065	419.058	18.674	14.1511	16.4282	18.4538	7.95924	16.0191	17.7861	19.5477	15.7628	21.9912	15.1459	13.1416	12.4325	15.0985	1.35009	21.4923	15.1392	12.4328
1926	5.45	420.065	419.058	2.78954	3.02848	3.14795	2.26964	0.500117	2.12501	2.66173	3.27137	3.3192	4.72575	5.47331	4.03344	4.51401	1.79188	0.618258	2.4861	1.78542	2.31999
1927	1.992	420.128	419.121	34.9187	42.421	35.3352	40.6553	58.2625	53.9839	25.673	21.55	26.4572	15.1937	25.47	30.1766	25.189	29.082	49.021	22.9618	49.5141	66.1771
1928	4.707	420.166	419.158	5.93911	7.0259	7.96193	1.74202	24.4624	10.5802	1.83183	0.940916	1.13784	0.300934	3.03197	4.54367	2.28343	1.76835	4.59613	0.269518	2.10307	5.5785
1929	4.805	420.169	419.161	6.40192	6.81939	7.4999	1.53698	15.9788	26.7445	3.59938	4.46125	5.85803	8.74855	7.94055	4.26214	4.45317	1.88581	0.929219	9.21838	16.7832	15.4427
1930	0.836	420.883	419.876	11.3077	13.3302	9.64253	14.5279	11.0421	6.55951	11.7461	11.2268	12.341	16.4968	19.2478	8.89718	9.14421	10.6117	35.2124	12.2129	11.198	11.7208
1931	1.022	421.016	420.009	144.593	237.581	149.638	240.47	94.279	164.213	236.278	213.312	247.495	305.531	183.888	262.798	371.373	174.13	117.871	318.455	244.86	204.196
1932	1.115	421.029	420.022	204.136	124.628	178.59	191.686	208.063	155.784	171.327	267.027	199.926	200.452	141.299	232.462	196.99	160.095	358.739	199.153	158.409	132.593
1933	1.484	421.101	420.093	25.4269	26.3879	26.1221	38.2112	22.7863	34.4057	11.8561	21.2701	28.9711	26.0143	12.966	16.8989	11.3717	36.1216	9.84825	65.0257	42.5755	4.75507
1934	4.321	421.153	420.146	11.6781	12.7416	12.6515	14.3283	16.5303	17.7644	16.7825	16.815	15.1242	8.28121	27.2751	19.1298	10.7285	7.54843	1.00037	7.472	23.3796	21.5183
1935	0.808	421.827	420.82	13.3122	12.9227	11.1744	15.6111	7.30071	14.8642	8.55401	13.1578	16.0134	13.7586	9.35614	11.1514	18.9603	11.4024	8.55663	15.5841	13.2652	6.74532
1936	0.798	421.842	420.835	6.94377	6.39239	6.48864	9.04766	2.72279	10.7745	3.6658	7.75911	12.4028	8.86123	3.61827	6.50837	12.2899	4.0527	4.54129	10.7032	7.35165	2.21222
1937	0.811	421.878	420.871	16.0868	17.7075	14.8441	13.5757	11.0768	8.5037	19.9241	16.354	16.4345	16.4968	19.2478	15.4806	15.8435	21.4664	19.8873	14.3131	14.6976	20.9004
1938	1.036	422.014	421.006	144.593	211.761	149.638	128.87	121.4	195.312	236.278	79.4572	165.828	240.437	251.221	255.688	195.043	174.13	148.682	223.071	165.272	134.698
1939	4.808	422.144	421.137	9.97239	10.368	8.48921	13.2243	5.60844	8.87921	11.6137	15.7568	15.0119	16.0526	11.1782	10.0591	13.3661	11.6271	0.706753	16.1338	12.8189	9.34974
1940	7.816	422.156	421.149	9.38018	9.2857	8.97081	59.8993	0.350801	0.39347	0.373762	0.413327	34.2819	0.406303	0.338291	0.349492	0.329411	33.9857	0.756963	0.428216	0.369321	0.326622
1941	4.581	422.181	421.173	3.47924	3.43851	3.08396	1.41652	13.7635	3.76495	1.41583	0.642405	0.890563	0.438181	1.86153	3.51346	2.20557	1.23125	10.6447	0.381357	2.36478	4.7132
1942	4.245	422.181	421.174	5.01439	5.62392	6.57239	0.458846	10.948	9.52711	0.399454	0.472278	0.454358	0.476609	0.487896	5.01079	0.514273	0.526994	0.903083	0.487852	2.62118	12.3587
1943	5.675	422.217	421.21	3.06122	3.44982	3.14145	0.592644	13.4461	8.9216	1.17434	0.441233	0.301679	0.330903	0.482703	4.97989	1.44098	0.312889	8.27858	0.291787	1.44093	4.99045
1944	12.104	422.24	421.232	27.2223	24.4438	18.3655	15.8557	12.8502	15.9286	15.6164	47.0244	38.8026	41.1689	31.4141	23.6402	30.9282	30.0517	9.15327	25.9541	26.9148	15.3289
1945	3.913	422.254	421.246	2.27905	1.74906	1.99085	0.229363	11.0946	4.48365	0.231621	0.251876	0.254975	0.272533	0.332562	2.5127	0.28822	0.256086	0.494727	0.245881	0.279238	2.28058
1946	0.805	422.828	421.821	6.73686	5.4572	5.63958	9.40951	3.73006	4.74271	4.7036	6.10583	2.22885	6.52094	4.69705	7.04923	10.3812	6.03332	4.67796	7.64685	6.07928	3.82544
1947	5.322	423.151	422.143	4.76985	5.64158	5.47068	1.27439	18.2763	19.4241	1.46556	1.61955	1.90513	1.26262	1.1568	5.80087	2.47091	0.800917	2.50342	1.30969	1.98331	7.43607
1948	4.428	423.165	422.158	8.94571	10.7617	12.8285	4.97151	70.9649	24.442	1.6891	1.56558	1.87187	0.678582	3.63219	6.56511	4.42097	3.18174	0.722557	1.94624	5.57202	9.76562
1949	7.09	423.19	422.183	1.54135	1.46836	0.364647	0.349348	2.31973	1.19911	0.322135	3.55812	0.271658	1.92783	0.291424	0.346272	1.27561	1.50324	0.732551	3.08455	2.05022	3.31272
1950	4.658	423.201	422.194	2.95453	3.74306	2.72583	0.366304	10.0165	9.85595	0.261279	0.258905	0.284911	0.2959	0.327496	2.98532	0.698548	0.286052	0.65752	0.286355	1.28601	2.99944
1951	4.958	423.201	422.194	11.6821	11.8972	11.3365	1.93727	49.0534	26.2454	0.42964	1.30553	0.658567	0.389592	1.45079	8.19125	2.52637	0.902669	3.72254	0.43739	6.29161	11.4507
1952	11.011	423.275	422.268	500.438	588.912	506.022	339.131	587.218	730.862	627.879	202.472	402.942	121.152	778.374	513.365	725.036	485.889	285.15	98.5851	549.943	742.393
1953	5.073	424.194	423.187	5.15107	5.44778	5.02397	2.69201	6.2978	7.02844	4.23003	0.803638	1.04835	0.325295	4.62392	3.35126	2.67363	2.48596	0.711527	0.279913	13.1043	11.7194
1954	12.838	424.255	423.248	5.9061	4.28432	3.29323	4.37822	2.54994	2.17246	2.61129	8.48716	6.47957	10.3878	5.05238	3.43908	5.22081	5.71663	1.63867	5.49813	5.28223	1.4829
1955	12.393	424.283	423.276	12.9453	10.0969	8.30219	2.68394	5.24081	3.18016	74.0255	2.36362	2.44311	10.1243	2.32481	9.84378	1.74943	10.0879	33.8389	3.45734	2.30112	13.7515
1956	0.804	424.826	423.819	2.33131	2.56072	1.99118	2.30315	1.99587	3.05904	2.6382	2.59619	2.23348	2.81591	0.910921	2.45959	4.1348	1.69297	2.11586	3.05254	2.93182	1.58687
1957	0.816	424.877	423.869	7.78532	7.58371	8.4628	6.00195	5.16217	5.83627	9.556	9.38686	9.51705	9.30713	10.0813	8.2348	8.35257	8.79095	15.1978	7.73779	8.83813	8.27624
1958	3.473	425.043	424.036	8.19844	7.85649	8.18445	9.8083	5.27356	7.19843	9.7407	7.52704	8.31442	7.71117	9.01195	7.24517	6.7568	8.17177	1.35151	7.5482	8.82144	7.54695
1959	5.808	425.112	424.105	3.79613	4.59511	4.58837	1.34444	13.1134	10.808	0.417464	1.10031	0.385783	0.340445	1.29264	4.89086	3.31671	0.669255	0.844215	0.339361	5.77708	7.19538
1960	3.582	425.112	424.105	8.24855	7.41724	6.74569	15.5646	9.95194	9.73399	9.34297	6.77659	5.65332	7.17759	12.5875	10.5545	5.76876	8.42611	0.888726	6.32238	10.6604	18.9174
1961	4.726	425.124	424.117	9.11653	8.59719	9.60219	24.2277	8.01509	6.42197	9.31034	8.57595	8.42693	9.99929	6.45409	7.06366	13.1293	4.97752	0.914531	10.798	7.77553	6.14882
1962	5.994	425.163	424.156	11.1569	12.2963	13.3213	10.3793	22.0829	18.9396	5.78433	7.911	7.55282	3.2222	12.7157	10.7471	10.26	5.97635	0.875162	4.93039	12.9051	18.9933
1963	9.903	425.254	424.246	7.73415	8.83323	5.88455	5.13072	11.1359	3.62498	3.98432	0.813235	15.326	7.87219	3.66176	15.9873	5.22628	18.2657	1.89565	1.91049	12.8657	4.49749
1964	10.129	425.255	424.247	100.544	110.215	101.342	53.3489	450.538	111.332	34.2296	50.3148	94.4298	45.0456	79.9756	156.941	56.3887	125.647	8.90733	25.1092	159.935	75.4043
1965	1.001	426.088	425.081	65.9107	86.3797	88.8694	108.685	25.8594	238.805	70.1522	17.9369	22.6493	81.1602	12.129	11.1487	11.5821	11.4211	456.365	13.2533	490.781	10.4143
1966	3.845	426.212	425.205	12.536	13.6804	13.775	5.78754	50.6708	31.3369	1.99653	1.93578	0.876966	0.982264	2.35996	24.3141	7.83395	1.66267	5.79896	0.871938	9.30793	28.464
1967	0.81	427.891	426.884	7.97416	7.06019	6.79613	5.13656	5.43249	5.98572	4.33516	6.07661	6.48866	7.04571	8.10362	7.90298	6.89197	9.44108	5.97666	7.59359	6.46406	6.79964
1968	4.802	428.191	427.184	304.031	319.681	298.41	110.452	919.117	797.087	59.975	48.8074	119.78	20.7081	220.889	294.637	204.569	137.557	0.738691	20.014	280.011	490.935
1969	5.583	428.214	427.207	7.06516	7.50049	7.05841	13.554	5.65147	8.83963	7.53208	12.5789	8.83055	5.37235	8.12085	5.26059	8.54891	7.08699	0.546852	5.10862	5.87309	6.69316
1970	5.682	428.264	427.257	8.79751	7.88968	9.19244	1.64002	27.6757	17.1949	0.862063	0.82529	0.825003	0.409721	0.654553	7.13344	2.38515	0.334055	11.7261	0.412774	3.53287	14.4824
1971	1.99	429.076	428.068	7.58475	5.82374	4.56708	6.69236	11.4986	8.7288	3.41728	2.86307	3.60118	1.04527	3.61506	4.48375	2.83724	3.6023	7.44454	2.58438	5.88341	8.48082
1972	3.863	429.12	428.113	3.42827	3.54771	4.61927	13.9043	2.10958	0.543989	0.731379	12.5523	7.40436	5.51191	0.661662	0.482971	0.52598	14.7259	0.984303	0.527131	0.563759	15.9774
1973	5.556	429.188	428.181	4.20679	3.55269	2.7505	0.547162	17.1481	6.7128	0.489721	0.571596	0.501388	0.453776	0.576325	2.446	0.56664	0.466427	0.855068	0.430097	0.951623	3.85247
1974	4.376	429.223	428.216	9.23212	10.4853	9.84362	5.31701	55.2549	46.6315	2.5282	4.18489	3.22843	0.552741	7.34193	8.08741	2.77897	0.836825	4.15967	0.575503	7.09365	16.8726
1975	12.065	429.25	428.242	30.3031	26.3136	20.2592	32.7594	13.728	18.5581	20.3324	36.2756	34.52	33.4206	30.4545	16.2693	34.4248	30.7877	14.0806	21.7275	27.8434	19.5643
1976	4.714	429.26	428.252	12.1523	16.6244	19.1201	6.24754	62.1345	41.7957	3.15257	3.03199	0.615529	0.357772	2.69519	16.4405	8.07668	0.416325	6.85858	0.316919	7.74156	16.9726
1977	3.974	429.26	428.252	5.43284	8.46064	7.8567	2.33314	54.3632	16.8614	1.86741	0.559704	0.58256	0.637011	5.8778	13.0623	0.63568	0.876433	1.15263	0.587335	1.87521	10.0986
1978	4.863	429.296	428.289	8.56806	10.9969	9.60867	0.675628	37.7664	27.9664	0.348038	0.468585	0.352316	0.343868	0.408865	8.00706	0.641467	0.38529	7.58293	0.364265	0.662358	11.843
1979	0.805	429.888	428.88	5.07201	5.21513	4.74878	5.19291	3.71085	5.43408	3.59739	4.64738	5.11032	3.63398	5.04641	6.42714	5.94304	6.40832	2.23705	4.92214	6.47455	6.30365
1980	5.496	430.091	429.084	9.10861	8.90902	9.38084	19.9984	23.0318	10.6618	6.47536	10.0619	5.91844	15.0574	5.3063	6.90813	10.5889	5.43959	0.716259	14.0722	1.02162	3.49189
1981	7.572	430.094	429.087	320.252	273.575	292.577	334.293	237.209	333.346	274.577	348.884	298.47	383.62	236.708	247.962	239.597	253.302	1.16195	472.54	246.338	186.303
1982	9.255	430.159	429.151	1.9794	3.25283	0.3828	3.52538	4.52248	3.29833	3.14141	0.439522	5.76236	0.36072	7.86996	6.2133	6.14933	1.75852	0.924714	12.6387	3.57868	9.20333
1983	3.486	430.162	429.155	29.5977	28.8928	27.3083	41.1285	62.1736	41.8435	31.0951	23.6454	21.748	15.3239	33.1902	28.4134	15.876	26.5871	1.09593	13.4005	39.2376	67.439
1984	13.133	430.181	429.174	0.614519	0.948429	0.815615	0.845568	0.915634	0.595536	1.26793	0.653084	0.722228	0.674825	0.800325	0.710004	1.3107	0.986896	0.67405	0.432204	1.35646	1.07759
1985	13.01	430.203	429.196	8.96561	10.1279	8.93277	2.53879	1.97424	0.37744	35.9944	0.537695	1.42629	11.464	2.42628	9.02168	0.51661	9.68133	17.2273	1.21953	2.73386	7.78635
1986	4.529	430.207	429.2	10.9817	11.6747	9.98393	5.98823	22.9231	9.58925	6.47389	1.63235	3.46373	0.737808	8.27328	8.04549	7.70567	6.45381	3.7758	1.30772	10.8929	10.0136
1987	5.157	430.207	429.2	7.91026	6.47704	7.20199	3.09871	15.6991	21.752	6.69243	2.15551	3.26546	1.51495	8.08251	5.60863	9.22519	2.68114	1.50958	0.941013	4.56251	8.74497
1988	5.13	430.222	429.215	4.40928	4.58738	5.39514	2.39001	20.2813	10.9366	0.787922	1.98348	1.44528	1.10444	2.46956	5.83308	3.55833	2.11569	2.73681	1.74877	2.02059	8.01352
1989	5.479	430.243	429.236	20.5494	21.4895	21.8554	5.67465	83.7972	42.8876	5.62771	6.84459	5.18153	2.03918	11.8541	15.1176	11.9638	5.17891	32.4357	4.24036	15.1826	29.4044
1990	5.634	430.243	429.236	6.49316	9.08841	6.89761	1.10048	23.6984	12.6349	2.52092	1.69667	1.80738	0.952715	4.50172	6.65888	3.13172	2.74386	40.757	1.54739	6.33225	11.8725
1991	4.806	430.243	429.236	9.18534	11.7571	9.51205	0.674086	45.3434	8.66625	10.3434	5.56038	14.3122	13.8582	7.8067	6.91326	8.91066	8.92667	0.978128	16.3027	13.474	10.243
1992	4.343	430.243	429.236	1.42062	2.46916	1.91129	0.346109	18.5848	3.72718	0.327074	0.393338	0.370714	0.390586	0.419781	1.82322	0.479606	0.482826	5.87659	0.40667	1.03331	4.06581
1993	5.75	430.244	429.236	7.02982	6.72616	6.33358	3.02697	22.6289	14.5026	2.06941	2.35036	1.80738	0.952715	3.2188	6.62682	4.75826	3.16805	26.2784	1.54739	6.33225	9.32755
1994	4.077	430.244	429.236	4.17837	4.35052	3.61752	0.596022	19.5393	15.5667	0.578219	0.646653	0.658867	0.706938	1.07542	1.42256	0.664294	0.636732	1.46259	3.15009	5.6583	23.1816
1995	5.193	430.244	429.236	33.4514	31.234	37.2923	5.62463	176.131	66.2876	7.48886	10.1445	5.96918	0.614187	8.24135	22.5211	12.4742	6.25072	25.7895	6.38903	20.2831	44.8442
1996	4.963	430.244	429.236	9.37016	10.3931	10.8699	1.75684	44.0935	30.6525	1.44497	1.02979	0.349916	0.41638	1.8887	9.0733	3.06479	0.459906	13.1942	0.351976	7.60829	32.7117
1997	5.263	430.28	429.272	4.32471	5.2645	4.26793	0.616641	36.201	21.3676	0.403194	0.419972	0.418279	0.43531	0.444099	4.13027	0.418111	0.404969	0.977116	0.393574	1.76237	10.3981
1998	5.825	430.28	429.272	6.55763	6.96688	6.84021	0.907053	31.4925	17.6859	0.386857	0.415576	0.380359	0.391609	0.411563	7.60139	1.40474	0.340714	12.0526	0.329764	2.6778	9.81067
1999	4.475	430.28	429.273	2.86269	3.37589	3.71514	0.21292	34.3055	2.65782	0.212401	0.238247	0.225323	0.263286	0.265677	0.416655	0.246862	0.233547	0.528549	0.251245	0.420245	3.43672
[truncated: 1,797 more rows]

## Sheet: Table S1b
No	RT [min]	Molecular_Weight	m/z	HMDB_ID	Compound_name	Formula	Monoisotopic_Mass	Delta(ppm)	Adduct	Score (QI)	Fragmentation Score (QI)	Isotope Similarity (QI)	mzCloud Best Match (Thermo)	mzVault Best Match (Thermo)	T1	T2	T3	T4	T5	T6	T7	T8	T9	T10	AVE(Control)	AVE(PET_low dose)	FC(PET_low dose/Control)	Log2(FC)	T-Test	Log10(P_value)	VIP
19	0.978	103.063	102.056	HMDB0000112	gamma-Aminobutyric acid	C4H9NO2	103.063	1	[M-H]-	42.5	18.7	95.19	96.4		3795.68	3216.56	3098.41	5037.18	4030.94	5544.83	8274.94	4474.47	5709.24	5916.72	3835.75	5984.04	1.56007	0.641611	0.0168982	1.77216	2.07347
53	0.945	128.059	127.052	HMDB0062558	Pyroglutamine	C5H8N2O2	128.059	2	[M-H]-	45.8	39.3	92.89			468.907	450.537	450.638	294.122	322.074	296.488	311.664	196.821	280.421	321.786	397.256	281.436	0.70845	-0.497261	0.0274422	1.56158	1.80787
87	0.949	146.069	145.062	HMDB0000641	Glutamine	C5H10N2O3	146.069	2	[M-H]-	54.3	76.3	97.55	61.1		2587.88	3229.43	3161.45	1772.44	2668.23	2113.3	2412.08	1454.27	1667.92	1894.89	2683.88	1908.49	0.711093	-0.491889	0.0370118	1.43166	1.74948
272	3.485	204.09	203.083	HMDB0000929	Tryptophan	C11H12N2O2	204.09	2	[M-H]-	52.3	76.2	87.86	90		2201.72	2265.86	1918.56	1803.13	1556.58	1555.79	1436.75	1816.46	1644.49	1329.23	1949.17	1556.55	0.798569	-0.324512	0.0352726	1.45256	1.80861
329	1.328	/	217.083	HMDB0000721	Glycylproline	C7H12N2O3	172.085	2	[M+FA-H]-	49.5	53.6	95.59			274.057	239.882	223.522	253.559	326.553	191.43	178.924	132.35	206.685	176.519	263.515	177.182	0.672379	-0.572654	0.00408354	2.38896	2.21475
355	3.482	226.072	225.065	HMDB0304400	arogenate	C10H12NO5	226.072	3	[M-H]-	39	0.602	97.85			349.768	291.328	282.614	294.379	254.815	255.417	230.582	284.041	255.841	214.666	294.581	248.109	0.842247	-0.247685	0.0443909	1.35271	1.7645
607	1.005	268.081	267.074	HMDB0000195	Inosine	C10H12N4O5	268.081	1	[M-H]-	43.1	18	97.66			5533.95	4255.38	5149.39	5289.56	6259.19	6372.24	6077.91	6821.25	7060.71	6024.5	5297.49	6471.32	1.22158	0.28875	0.015335	1.81432	1.93339
742	5.449	284.09	283.083	HMDB0011686	p-Cresol glucuronide	C13H16O7	284.09	2	[M-H]-	47.3	39.6	98.64			144.84	51.4986	180.396	153.199	186.513	181.983	262.721	324.07	243.815	275.097	143.289	257.537	1.79732	0.845849	0.0092024	2.0361	1.81182
817	4.376	294.122	293.115	HMDB0000594	gamma-Glutamylphenylalanine	C14H18N2O5	294.122	1	[M-H]-	49.6	53	96.27			85.2955	80.7121	82.2824	39.5808	57.359	49.0118	38.6147	43.3345	41.968	48.199	69.046	44.2256	0.640524	-0.642675	0.0476157	1.32225	1.85219
930	1.327	/	305.018	HMDB0011641	Uridine 2'-phosphate	C9H13N2O9P	324.036	1	[M-H2O-H]-	48.6	45.8	98.7			66.7619	79.7344	77.966	52.6383	87.0174	83.8095	94.5047	106.547	100.414	109.937	72.8236	99.0425	1.36003	0.443642	0.00858588	2.06622	1.99236
956	1.544	310.12	309.113	HMDB0028831	Glutamyltyrosine	C14H18N2O6	310.116	12	[M-H]-	38.8	12.4	94.31			562.613	649.534	924.21	775.68	1068.51	1765.84	980.247	1705.55	1166.71	1784.61	796.109	1480.59	1.85978	0.895136	0.0114794	1.94008	2.13436
1069	1.327	324.036	323.029	HMDB0001271	Pseudouridine 5'-phosphate	C9H13N2O9P	324.036	1	[M-H]-	48.7	46.2	98.7	87.2		8146.54	10628	8370.64	8710.71	10479.1	10487.4	9357.32	13707.2	14005.5	11945.8	9266.98	11900.7	1.2842	0.36087	0.035829	1.44577	1.78875
1329	5.449	/	351.07	HMDB0041734	Feruloyl C1-glucuronide	C16H18O10	370.09	5	[M-H2O-H]-	47.4	47.7	94.63			24.666	6.04945	23.4499	26.9461	32.8456	32.4241	47.441	56.5246	40.6119	45.2362	22.7914	44.4476	1.95019	0.963614	0.00682068	2.16617	1.78068
1355	13.719	/	355.159	HMDB0302135	Hexahydrocurcumin	C21H26O6	374.173	9	[M-H2O-H]-	40.6	17.1	96.24			13.9321	12.5474	15.4529	22.1996	16.4027	22.1392	24.4382	26.4906	21.5582	17.4875	16.107	22.4227	1.39211	0.477277	0.0227432	1.64315	1.92245
1983	3.486	/	429.155	HMDB0041417	12-Dehydroporson	C22H24O6	384.157	14	[M+FA-H]-	36.6	2.26	95.58			41.1285	62.1736	41.8435	31.0951	23.6454	21.748	15.3239	33.1902	28.4134	15.876	39.9772	22.9103	0.573083	-0.803183	0.0493378	1.30682	1.78519
2464	10.938	505.317	504.31	HMDB0256157	PC(17:2)	C25H48NO7P	505.317	0	[M-H]-	54.8	76.1	98.12			1457.14	1361	1399.59	1791.83	1644.91	1926.91	1625.56	2041.74	1609.77	1979.52	1530.89	1836.7	1.19976	0.262741	0.0369494	1.43239	1.80207
2633	1.182	536.044	535.037	HMDB0012301	UDPapiose	C14H22N2O16P2	536.044	0	[M-H]-	56.1	84.3	96.24			1098.34	1354.92	1325.5	1791.25	1978.56	1933.04	2176.95	2455.43	2860.52	2538.22	1509.71	2392.83	1.58496	0.664445	0.00457513	2.3396	2.14671
2743	10.378	/	555.306	HMDB0266639	PA(8:0/18:2+=O(13))	C29H51O9P	574.327	5	[M-H2O-H]-	42.9	25.5	94.42			246.294	327.536	286.082	518.402	206.673	666.344	460.691	408.798	702.61	521.831	316.997	552.055	1.74151	0.80034	0.0175612	1.75545	2.02708
2804	1.168	566.056	565.049	HMDB0000286	Uridine diphosphate glucose	C15H24N2O17P2	566.055	2	[M-H]-	56.2	84.8	98.81	88.6	94.6	14423.5	13594.9	19073.8	14276.3	21123.1	21892.4	28382.1	23459.7	23555.1	33166.3	16498.3	26091.1	1.58144	0.661241	0.00575298	2.24011	2.19301
2904	11.743	/	583.337	HMDB0262732	PA(18:3(10,12,15)-OH(9)/10:0)	C31H55O9P	602.358	5	[M-H2O-H]-	37.7	3.86	90.59			189.973	157.037	174.015	174.064	200.181	209.021	212.658	195.994	182.108	222.17	179.054	204.39	1.1415	0.190932	0.0376213	1.42457	1.77685
2938	1.314	589.083	588.076	HMDB0006557	ADP-glucose	C16H25N5O15P2	589.082	2	[M-H]-	45.1	30.5	97.04	87.8		1445.13	2248.39	1616.4	1716.72	2532.28	2703.96	3374.33	2683.89	4510.54	2838.95	1911.78	3222.33	1.68551	0.753188	0.0115043	1.93914	2.11967
2962	11.888	/	592.363	HMDB0010392	LysoPC(20:2)	C28H54NO7P	547.364	1	[M+FA-H]-	52	64	97.01			32.5648	19.7206	21.659	41.8477	23.578	50.416	37.4745	31.0164	57.7263	40.4708	27.874	43.4208	1.55775	0.639465	0.0387094	1.41218	1.84404
3000	8.857	/	601.273	HMDB0258927	Tetrapeptide	C27H40N8O9	620.292	2	[M-H2O-H]-	38.3	0.28	92.83			33.2473	90.0469	36.5982	29.8049	8.39446	0.412623	0.434029	0.387624	25.3329	0.403455	39.6184	5.39413	0.136152	-2.87671	0.045052	1.34629	2.18314
3025	1.167	607.082	606.075	HMDB0000290	Uridine diphosphate-N-acetylglucosamine	C17H27N3O17P2	607.082	1	[M-H]-	53.4	69.6	98.93	92.4	95.4	14423.9	9663	23694.6	22520.4	5914.2	33695.9	19804.6	21454.9	23712.6	43257.9	15243.2	28385.2	1.86215	0.89697	0.0481407	1.31749	1.75438
3067	10.983	/	614.348	HMDB0010402	LysoPC(22:5)	C30H52NO7P	569.348	3	[M+FA-H]-	51.8	64.8	98.36			113.553	99.1992	110.433	179.146	91.3582	175.057	181.452	187.104	196.987	192.409	118.738	186.602	1.57154	0.652181	0.00292527	2.53383	2.23461
3778	10.766	996.623	995.615	HMDB0288005	PC(22:2/LTE4)	C53H93N2O11PS	996.624	1	[M-H]-	37.8	3.02	87.36			120.567	139.303	121.308	176.263	163.909	193.972	188.812	176.795	177.372	181.143	144.27	183.619	1.27274	0.34794	0.0221167	1.65528	2.02452

## Sheet: TableS1c
pathway name	p value
Pentose and glucuronate interconversions	0.0042195
Galactose metabolism	0.0042195
Ascorbate and aldarate metabolism	0.0042195
Starch and sucrose metabolism	0.0042195
Amino sugar and nucleotide sugar metabolism	0.0042195
Alanine, aspartate and glutamate metabolism	0.0057028
Glycerophospholipid metabolism	0.0063733
Arginine and proline metabolism	0.010277
Butanoate metabolism	0.010277
Glycerolipid metabolism	0.014313
Purine metabolism	0.015722
Tryptophan metabolism	0.034678
Arachidonic acid metabolism	0.0361
Linoleic acid metabolism	0.0361
alpha-Linolenic acid metabolism	0.0361
Arginine biosynthesis	0.042999
Pyrimidine metabolism	0.042999
Glyoxylate and dicarboxylate metabolism	0.042999
Nitrogen metabolism	0.042999
